# Supplementary material for: The Genome and Linkage Map of the Northern Pike (Esox lucius): Conserved Synteny Revealed between the Salmonid Sister Group and the Neoteleostei
Source: PLoS One. 2014 Jul 28;9(7):e102089. doi: 10.1371/journal.pone.0102089 (PMC4113312; doi:10.1371/journal.pone.0102089)
Supplement: Table S1 — Contribution of major Transposable Element categories to the Esox lucius genome. Produced by parsing results from Repeat masker output; variation between the direct Repeat masker output (18.1% of genome) and the sum of the annotated categories is likely due to overlap in the masked elements. (XLSX) [file pone.0102089.s003.xlsx]

## Sheet: Table S1
Class	Subclass	Family	# instances	# bases	% of genome
Class I	all	all	55369	26759169	3.24745
	LTR	all	7132	4654143	0.564819
	LTR	Copia	33	43309	0.00525591
	LTR	Gypsy	2322	1621761	0.196814
	LTR	Bel-Pao	446	406690	0.0493552
	LTR	ERV	2407	1827756	0.221813
	DIRS	all	1538	939381	0.114002
	DIRS	DIRS	1317	820539	0.0995792
	PLE	all	128	64255	0.00779788
	PLE	Penelope	102	58837	0.00714036
	LINE	all	43451	20686795	2.51051
	LINE	RTE	7792	4072246	0.494201
	LINE	Jockey	29175	14279208	1.7329
	LINE	L1	896	574622	0.0697352
	LINE	I	527	315977	0.0383464
	SINE	all	3120	414595	0.0503145
	SINE	5S	79	8119	<0.01
	SINE	tRNA	67	5512	<0.01
Class II	all	all	225240	94547691	11.4741
	TIR	all	217809	90767725	11.0154
	TIR	Tc1-Mariner	175717	77657223	9.42435
	TIR	hAT	4640	3103714	0.376661
	TIR	P	10	7165	<0.01
	TIR	PiggyBac	256	91567	0.0111124
	TIR	PIF-Harbinger	273	123105	0.0149398
	TIR	CACTA	168	110132	0.0133654
	Helitron	all	27	11634	<0.01
	Helitron	Helitron	9	7684	<0.01
	Maverick	all	3552	2778107	0.337146
	Maverick	Maverick	3403	2646600	0.321187
Unknown	Unknown	Unknown	118036	36114645	4.38281
