# Supplementary material for: The Genome and Linkage Map of the Northern Pike (Esox lucius): Conserved Synteny Revealed between the Salmonid Sister Group and the Neoteleostei
Source: PLoS One. 2014 Jul 28;9(7):e102089. doi: 10.1371/journal.pone.0102089 (PMC4113312; doi:10.1371/journal.pone.0102089)
Supplement: Table S2 — Trinity-assembly FPKM results for 13 Esox lucius tissues. All values submitted to NCBI GEO profile database. (XLSX) [file pone.0102089.s004.xlsx]

## Sheet: FPKM overall (38696)
Unigene Name	Size (bp)	1) Fragments Brain (17240414 total)	FPKM Brain	2) Fragments Eye (20128732 total)	FPKM Eye	3) Fragments Gill (19073857 total)	FPKM Gill	4) Fragments Gut (18865437 total)	FPKM Gut	5) Fragments Head kidney (18774605 total)	FPKM Head kidney	6) Fragments Heart (19038265 total)	FPKM Heart	7) Fragments Kidney (19756968 total)	FPKM Kidney	8) Fragments Liver (22300517 total)	FPKM Liver	9) Fragments Muscle (17246852 total)	FPKM Muscle	10) Fragments Nose (17686055 total)	FPKM Nose	11) Fragments Stomach (19776585 total)	FPKM Stomach	12) Fragments Spleen (18161079 total)	FPKM Spleen	13) Fragments Testis (19181611 total)	FPKM Testis	Annotation [0.00001]	SwissProt Accession	Full-length (YES/NO)
13491910	338	0	0	0	0	0	0	3	0.47	0	0	0	0	3	0.449	0	0	0	0	0	0	0	0	0	0	0	0			NO
13491911	223	0	0	0	0	0	0	0	0	0	0	0	0	0	0	0	0	0	0	0	0	0	0	0	0	0	0	Polycystin-1	P98161	NO
13491912	350	0	0	0	0	0	0	0	0	0	0	0	0	0	0	0	0	0	0	0	0	0	0	0	0	0	0			NO
13491913	339	2	0.342	0	0	0	0	0	0	0	0	0	0	0	0	0	0	0	0	1	0.167	0	0	0	0	0	0			NO
13491914	337	1	0.172	0	0	0	0	0	0	0	0	0	0	2	0.3	0	0	0	0	0	0	0	0	1	0.163	1	0.155			NO
13491915	336	1	0.173	0	0	0	0	0	0	0	0	0	0	0	0	0	0	0	0	0	0	0	0	0	0	0	0			NO
13491916	423	0	0	0	0	0	0	0	0	0	0	0	0	0	0	0	0	0	0	0	0	0	0	0	0	0	0			NO
13491917	441	1	0.132	0	0	1	0.119	0	0	4	0.483	0	0	4	0.459	0	0	2	0.263	1	0.128	1	0.115	1	0.125	0	0			NO
13491918	407	0	0	0	0	0	0	0	0	1	0.131	0	0	0	0	0	0	0	0	0	0	0	0	2	0.271	0	0			NO
13491919	304	0	0	0	0	0	0	0	0	0	0	0	0	0	0	0	0	0	0	0	0	0	0	0	0	0	0			NO
13491920	259	0	0	0	0	0	0	3	0.614	0	0	0	0	0	0	0	0	0	0	1	0.218	3	0.586	0	0	0	0	Fibrillin-3	Q75N90	NO
13491921	257	1	0.226	0	0	0	0	0	0	0	0	2	0.409	0	0	0	0	0	0	0	0	0	0	0	0	1	0.203	Fibrillin-2	Q61555	NO
13491922	259	4	0.896	1	0.192	0	0	0	0	1	0.206	0	0	0	0	0	0	0	0	0	0	0	0	0	0	0	0	Transmembrane protein 8B	B1AWJ5	NO
13491923	237	2	0.489	0	0	0	0	0	0	0	0	1	0.222	0	0	0	0	0	0	0	0	0	0	0	0	2	0.44	Protocadherin Fat 4	Q2PZL6	NO
13491924	519	0	0	0	0	1	0.101	0	0	0	0	4	0.405	0	0	0	0	0	0	0	0	0	0	0	0	0	0			NO
13491925	342	2	0.339	0	0	0	0	7	1.085	1	0.156	0	0	0	0	0	0	0	0	0	0	0	0	0	0	1	0.152	SCO-spondin	A2VEC9	NO
13491926	369	0	0	0	0	1	0.142	10	1.437	0	0	0	0	1	0.137	0	0	0	0	2	0.306	0	0	0	0	2	0.283	SCO-spondin	P98167	NO
13491927	393	0	0	0	0	0	0	0	0	0	0	0	0	0	0	0	0	0	0	0	0	0	0	0	0	0	0			NO
13491928	314	0	0	0	0	0	0	2	0.338	0	0	0	0	1	0.161	0	0	0	0	0	0	0	0	0	0	0	0	CD109 antigen	Q6YHK3	NO
13491929	264	0	0	0	0	0	0	1	0.201	0	0	0	0	0	0	0	0	0	0	0	0	0	0	0	0	4	0.79	SCO-spondin	Q2PC93	NO
13491930	330	1	0.176	0	0	0	0	0	0	0	0	0	0	0	0	1	0.136	0	0	0	0	0	0	0	0	0	0			NO
13491931	232	4	1	1	0.214	0	0	0	0	0	0	0	0	0	0	0	0	0	0	0	0	0	0	0	0	0	0	Glutamate receptor ionotropic, NMDA 2C	Q00961	NO
13491932	477	1	0.122	1	0.104	6	0.659	0	0	0	0	0	0	0	0	0	0	4	0.486	2	0.237	0	0	0	0	0	0			NO
13491933	271	1	0.214	0	0	0	0	0	0	0	0	0	0	6	1.121	0	0	0	0	0	0	0	0	0	0	0	0	Tripartite motif-containing protein 2	Q9C040	NO
13491934	358	0	0	0	0	0	0	0	0	0	0	0	0	0	0	0	0	0	0	0	0	0	0	1	0.154	0	0			NO
13491935	300	0	0	0	0	0	0	0	0	0	0	0	0	0	0	0	0	0	0	0	0	0	0	0	0	10	1.738			NO
13491936	388	4	0.598	0	0	0	0	0	0	0	0	1	0.135	0	0	0	0	0	0	0	0	0	0	0	0	0	0			NO
13491937	311	1	0.187	1	0.16	0	0	1	0.17	2	0.343	0	0	2	0.325	0	0	0	0	2	0.364	0	0	0	0	0	0	Phosphoribosyltransferase domain-containing protein 1	Q9NRG1	NO
13491938	237	2	0.489	0	0	0	0	0	0	0	0	0	0	0	0	0	0	0	0	0	0	1	0.213	0	0	0	0	Ephrin type-B receptor 1	Q8CBF3	NO
13491939	225	0	0	0	0	0	0	0	0	0	0	0	0	0	0	0	0	0	0	0	0	0	0	0	0	0	0	Obscurin-like protein 1	O75147	NO
13491940	319	0	0	0	0	0	0	0	0	0	0	0	0	0	0	0	0	0	0	0	0	0	0	0	0	5	0.817			NO
13491941	424	3	0.41	0	0	4	0.495	0	0	0	0	0	0	0	0	0	0	0	0	0	0	0	0	0	0	0	0			NO
13491942	219	0	0	0	0	0	0	0	0	0	0	0	0	0	0	0	0	0	0	0	0	0	0	0	0	0	0	Aryl hydrocarbon receptor repressor	A9YTQ3	NO
13491943	213	0	0	0	0	0	0	0	0	0	0	2	0.493	0	0	0	0	0	0	0	0	0	0	0	0	0	0	Myocardin	Q8IZQ8	NO
13491944	246	3	0.707	1	0.202	0	0	0	0	0	0	0	0	0	0	0	0	1	0.236	0	0	0	0	0	0	0	0	Immunoglobulin superfamily member 10	Q6WRI0	NO
13491945	394	2	0.294	0	0	2	0.266	0	0	0	0	0	0	0	0	0	0	0	0	0	0	0	0	2	0.28	0	0			NO
13491946	409	1	0.142	0	0	0	0	0	0	1	0.13	0	0	0	0	1	0.11	0	0	0	0	0	0	5	0.673	0	0			NO
13491947	262	0	0	2	0.379	0	0	0	0	0	0	0	0	0	0	0	0	0	0	2	0.432	0	0	0	0	0	0	Unconventional myosin-XV	Q9QZZ4	NO
13491948	312	0	0	0	0	0	0	0	0	0	0	0	0	0	0	0	0	0	0	0	0	0	0	0	0	4	0.668			NO
13491949	327	0	0	0	0	0	0	0	0	1	0.163	0	0	1	0.155	0	0	0	0	0	0	0	0	3	0.505	0	0			NO
13491950	369	0	0	0	0	0	0	2	0.287	0	0	0	0	0	0	0	0	0	0	1	0.153	0	0	0	0	0	0			NO
13491951	403	0	0	0	0	0	0	3	0.395	0	0	0	0	0	0	0	0	3	0.432	3	0.421	2	0.251	1	0.137	2	0.259			NO
13491952	646	0	0	0	0	0	0	0	0	0	0	0	0	0	0	0	0	0	0	0	0	0	0	0	0	0	0			NO
13491953	680	5	0.426	0	0	3	0.231	3	0.234	2	0.157	4	0.309	1	0.074	0	0	0	0	8	0.665	0	0	4	0.324	0	0			NO
13491954	405	0	0	0	0	1	0.129	0	0	0	0	1	0.13	0	0	0	0	0	0	0	0	0	0	0	0	0	0			NO
13491955	688	1	0.084	0	0	0	0	0	0	0	0	0	0	0	0	0	0	0	0	0	0	0	0	0	0	0	0			NO
13491956	250	8	1.856	3	0.596	0	0	0	0	0	0	0	0	0	0	0	0	0	0	0	0	0	0	0	0	0	0	Vesicular glutamate transporter 3	Q1L8X9	NO
13491957	316	0	0	0	0	0	0	0	0	1	0.169	1	0.166	0	0	0	0	0	0	0	0	0	0	2	0.348	0	0			NO
13491958	632	0	0	0	0	0	0	0	0	1	0.084	0	0	0	0	0	0	0	0	0	0	0	0	0	0	2	0.165			NO
13491959	301	0	0	0	0	0	0	0	0	0	0	0	0	0	0	0	0	0	0	0	0	0	0	0	0	0	0			NO
13491960	418	0	0	0	0	2	0.251	0	0	0	0	0	0	1	0.121	0	0	2	0.277	2	0.271	0	0	0	0	0	0			NO
13491961	395	0	0	0	0	1	0.133	3	0.403	0	0	0	0	1	0.128	1	0.114	0	0	1	0.143	0	0	2	0.279	0	0			NO
13491962	350	1	0.166	0	0	0	0	0	0	3	0.457	0	0	0	0	0	0	0	0	1	0.162	0	0	0	0	0	0			NO
13491963	402	1	0.144	0	0	0	0	0	0	0	0	0	0	0	0	0	0	0	0	0	0	0	0	0	0	0	0			NO
13491964	971	0	0	0	0	1	0.054	0	0	1	0.055	0	0	1	0.052	0	0	0	0	0	0	0	0	0	0	0	0			NO
13491965	726	41	3.276	3	0.205	0	0	0	0	0	0	0	0	0	0	0	0	3	0.24	0	0	0	0	0	0	0	0	Paired box protein Pax-3	P23760	NO
13491966	314	9	1.663	1	0.158	0	0	0	0	0	0	1	0.167	0	0	0	0	0	0	0	0	0	0	0	0	0	0	Disks large-associated protein 3	O95886	NO
13491967	337	0	0	2	0.295	0	0	3	0.472	1	0.158	0	0	0	0	0	0	0	0	4	0.671	0	0	2	0.327	0	0	Solute carrier family 2, facilitated glucose transporter member 9	Q9NRM0	NO
13491968	305	0	0	0	0	0	0	0	0	0	0	0	0	0	0	0	0	1	0.19	0	0	0	0	1	0.181	0	0			NO
13491969	346	2	0.335	0	0	0	0	0	0	0	0	0	0	0	0	0	0	0	0	1	0.163	0	0	5	0.796	1	0.151			NO
13491970	266	6	1.308	0	0	0	0	0	0	0	0	1	0.197	0	0	0	0	0	0	0	0	4	0.76	0	0	1	0.196	Unconventional myosin-XV	Q9QZZ4	NO
13491971	442	0	0	0	0	0	0	0	0	0	0	1	0.119	0	0	0	0	0	0	0	0	0	0	1	0.125	0	0			NO
13491972	394	1	0.147	0	0	0	0	0	0	1	0.135	0	0	0	0	1	0.114	0	0	1	0.144	0	0	0	0	0	0			NO
13491973	622	1	0.093	0	0	2	0.169	3	0.256	1	0.086	1	0.084	0	0	0	0	0	0	8	0.727	1	0.081	2	0.177	0	0			NO
13491974	415	0	0	0	0	0	0	0	0	2	0.257	0	0	1	0.122	0	0	0	0	1	0.136	0	0	2	0.265	1	0.126			NO
13491975	478	0	0	0	0	0	0	0	0	0	0	0	0	0	0	0	0	0	0	4	0.473	0	0	1	0.115	0	0			NO
13491976	526	16	1.764	3	0.283	0	0	0	0	0	0	1	0.1	1	0.096	0	0	1	0.11	0	0	0	0	0	0	4	0.396			NO
13491977	505	0	0	0	0	0	0	1	0.105	0	0	0	0	0	0	0	0	0	0	1	0.112	0	0	0	0	0	0			NO
13491978	452	1	0.128	0	0	0	0	0	0	0	0	1	0.116	2	0.224	0	0	0	0	0	0	0	0	1	0.122	0	0			NO
13491979	1206	0	0	0	0	0	0	0	0	5	0.221	1	0.044	0	0	0	0	0	0	0	0	0	0	0	0	0	0			NO
13491980	426	0	0	1	0.117	1	0.123	0	0	3	0.375	1	0.123	1	0.119	0	0	0	0	2	0.265	2	0.237	0	0	0	0			NO
13491981	441	0	0	0	0	0	0	0	0	0	0	0	0	1	0.115	0	0	0	0	0	0	0	0	0	0	20	2.364			NO
13491982	522	0	0	0	0	0	0	1	0.102	0	0	0	0	0	0	0	0	0	0	0	0	0	0	1	0.105	0	0			NO
13491983	415	0	0	0	0	0	0	0	0	0	0	0	0	0	0	0	0	0	0	4	0.545	0	0	3	0.398	0	0			NO
13491984	306	0	0	0	0	0	0	0	0	0	0	0	0	0	0	0	0	0	0	0	0	0	0	4	0.72	0	0			NO
13491985	348	1	0.167	0	0	0	0	2	0.305	0	0	0	0	0	0	0	0	0	0	0	0	0	0	0	0	0	0			NO
13491986	570	1	0.102	0	0	3	0.276	2	0.186	2	0.187	8	0.737	0	0	0	0	2	0.203	4	0.397	2	0.177	10	0.966	0	0			NO
13491987	311	1	0.187	0	0	0	0	0	0	0	0	4	0.676	0	0	1	0.144	0	0	0	0	0	0	0	0	0	0			NO
13491988	281	1	0.206	1	0.177	0	0	0	0	0	0	0	0	0	0	0	0	0	0	1	0.201	0	0	0	0	0	0	G-protein coupled receptor 98	Q6JAN0	NO
13491989	319	13	2.364	6	0.934	1	0.164	0	0	0	0	0	0	0	0	0	0	0	0	0	0	0	0	0	0	0	0	G-protein coupled receptor 98	Q6JAN0	NO
13491990	335	1	0.173	0	0	0	0	0	0	0	0	0	0	0	0	0	0	0	0	1	0.169	0	0	1	0.164	0	0			NO
13491991	496	1	0.117	0	0	0	0	0	0	0	0	0	0	0	0	0	0	0	0	0	0	0	0	0	0	1	0.105			NO
13491992	394	0	0	0	0	0	0	0	0	0	0	0	0	15	1.927	0	0	0	0	0	0	0	0	1	0.14	0	0			NO
13491993	578	2	0.201	0	0	0	0	0	0	0	0	0	0	0	0	1	0.078	0	0	8	0.783	0	0	1	0.095	0	0	Growth/differentiation factor 6-A	P85857	NO
13491994	618	1	0.094	0	0	0	0	0	0	2	0.172	2	0.17	0	0	0	0	1	0.094	0	0	0	0	0	0	0	0			NO
13491995	427	0	0	0	0	0	0	0	0	1	0.125	2	0.246	1	0.119	0	0	0	0	0	0	1	0.118	0	0	0	0			NO
13491996	458	0	0	0	0	1	0.114	0	0	3	0.349	1	0.115	0	0	0	0	0	0	1	0.123	0	0	1	0.12	0	0			NO
13491997	400	5	0.725	5	0.621	0	0	0	0	0	0	0	0	0	0	0	0	0	0	0	0	0	0	0	0	0	0	Voltage-dependent L-type calcium channel subunit alpha-1F	O60840	NO
13491998	546	4	0.425	0	0	1	0.096	0	0	1	0.098	0	0	3	0.278	0	0	0	0	4	0.414	0	0	2	0.202	0	0			NO
13491999	273	5	1.062	4	0.728	0	0	0	0	0	0	0	0	0	0	0	0	0	0	0	0	0	0	0	0	2	0.382	Limb region 1 homolog-like protein	Q803C7	NO
13492000	436	6	0.798	0	0	0	0	0	0	0	0	0	0	2	0.232	0	0	0	0	0	0	0	0	3	0.379	0	0			NO
13492001	685	0	0	0	0	0	0	0	0	1	0.078	1	0.077	0	0	0	0	0	0	0	0	0	0	0	0	0	0			NO
13492002	342	0	0	0	0	0	0	0	0	0	0	2	0.307	0	0	0	0	0	0	0	0	0	0	5	0.805	0	0	[GO:0005874 "microtubule" evidence=IEA] [GO:0000226 "microtubule cytoskeleton organization" evidence=IEA]		NO
13492003	317	0	0	0	0	0	0	0	0	0	0	0	0	1	0.16	0	0	0	0	0	0	0	0	0	0	0	0			NO
13492004	504	7	0.806	0	0	0	0	2	0.21	1	0.106	0	0	0	0	0	0	0	0	3	0.337	0	0	3	0.328	0	0			NO
13492005	341	1	0.17	0	0	0	0	0	0	0	0	1	0.154	0	0	0	0	0	0	0	0	0	0	1	0.161	0	0			NO
13492006	249	3	0.699	0	0	0	0	0	0	0	0	0	0	3	0.61	0	0	0	0	2	0.454	0	0	0	0	1	0.209	Dynein heavy chain 6, axonemal	Q9C0G6	NO
13492007	405	1	0.143	0	0	0	0	0	0	1	0.132	0	0	1	0.125	0	0	0	0	0	0	0	0	0	0	0	0			NO
13492008	472	2	0.246	0	0	0	0	2	0.225	1	0.113	0	0	0	0	1	0.095	0	0	0	0	0	0	5	0.583	0	0			NO
13492009	329	0	0	0	0	0	0	0	0	0	0	0	0	0	0	1	0.136	0	0	0	0	0	0	0	0	0	0			NO
13492010	709	3	0.245	0	0	0	0	1	0.075	1	0.075	0	0	0	0	0	0	0	0	0	0	0	0	2	0.155	0	0			NO
13492011	205	1	0.283	1	0.242	0	0	0	0	0	0	0	0	0	0	0	0	0	0	0	0	0	0	0	0	0	0	SLIT and NTRK-like protein 1	Q5RAC4	NO
13492012	275	0	0	2	0.361	1	0.191	0	0	0	0	2	0.382	0	0	0	0	0	0	0	0	0	0	1	0.2	0	0	Fibroblast growth factor 4	P48804	NO
13492013	375	0	0	0	0	0	0	0	0	0	0	0	0	0	0	0	0	0	0	0	0	0	0	0	0	0	0			NO
13492014	629	1	0.092	0	0	1	0.083	1	0.084	0	0	1	0.084	0	0	0	0	0	0	0	0	0	0	3	0.263	1	0.083			NO
13492015	351	0	0	0	0	0	0	0	0	0	0	0	0	0	0	0	0	0	0	0	0	0	0	0	0	6	0.891			NO
13492016	532	1	0.109	0	0	0	0	0	0	0	0	0	0	0	0	0	0	0	0	1	0.106	0	0	2	0.207	0	0			NO
13492017	639	1	0.091	0	0	0	0	0	0	1	0.083	1	0.082	2	0.158	0	0	0	0	0	0	0	0	0	0	0	0			NO
13492018	347	0	0	0	0	0	0	0	0	0	0	0	0	0	0	0	0	7	1.17	0	0	0	0	0	0	0	0			NO
13492019	628	0	0	0	0	0	0	0	0	1	0.085	0	0	0	0	0	0	0	0	1	0.09	0	0	0	0	0	0			NO
13492020	382	0	0	14	1.821	0	0	0	0	0	0	0	0	0	0	0	0	0	0	0	0	0	0	0	0	0	0			NO
13492021	486	2	0.239	0	0	0	0	1	0.109	1	0.11	1	0.108	0	0	0	0	1	0.119	3	0.349	0	0	0	0	0	0			NO
13492022	354	0	0	0	0	0	0	0	0	0	0	0	0	0	0	0	0	0	0	0	0	0	0	0	0	0	0			NO
13492023	729	1	0.08	29	1.976	0	0	0	0	2	0.146	0	0	0	0	0	0	0	0	0	0	0	0	1	0.076	2	0.143	Sodium channel protein type 5 subunit alpha	Q9JJV9	NO
13492024	325	1	0.178	0	0	0	0	0	0	0	0	0	0	0	0	0	0	0	0	1	0.174	0	0	1	0.169	0	0			NO
13492025	459	0	0	2	0.216	0	0	4	0.462	0	0	0	0	0	0	0	0	0	0	0	0	3	0.33	0	0	5	0.568			NO
13492026	395	7	1.028	2	0.252	0	0	2	0.268	0	0	1	0.133	0	0	0	0	2	0.294	0	0	0	0	3	0.418	0	0			NO
13492027	718	3	0.242	0	0	0	0	1	0.074	2	0.148	1	0.073	2	0.141	0	0	1	0.081	0	0	0	0	1	0.077	0	0			NO
13492028	1061	15	0.82	3	0.14	0	0	0	0	1	0.05	0	0	1	0.048	0	0	0	0	0	0	0	0	0	0	0	0			NO
13492029	283	7	1.435	5	0.878	0	0	0	0	0	0	0	0	1	0.179	0	0	2	0.41	0	0	0	0	0	0	0	0	Lipoxygenase homology domain-containing protein 1	C8YR32	NO
13492030	363	5	0.799	0	0	0	0	0	0	0	0	0	0	0	0	0	0	0	0	0	0	0	0	0	0	0	0			NO
13492031	313	1	0.185	0	0	0	0	0	0	1	0.17	2	0.336	0	0	1	0.143	0	0	1	0.181	0	0	1	0.176	0	0			NO
13492032	545	5	0.532	0	0	1	0.096	0	0	0	0	0	0	0	0	0	0	0	0	0	0	0	0	2	0.202	0	0			NO
13492033	358	2	0.324	0	0	0	0	0	0	1	0.149	1	0.147	0	0	0	0	0	0	1	0.158	0	0	2	0.308	0	0			NO
13492034	419	0	0	0	0	0	0	0	0	0	0	0	0	0	0	0	0	0	0	0	0	0	0	1	0.131	0	0			NO
13492035	709	23	1.882	2	0.14	0	0	0	0	8	0.601	0	0	4	0.286	0	0	0	0	0	0	0	0	0	0	0	0	Ryanodine receptor 3	Q15413	NO
13492036	446	1	0.13	0	0	1	0.118	0	0	5	0.597	2	0.236	0	0	0	0	0	0	3	0.38	0	0	1	0.123	0	0			NO
13492037	729	2	0.159	6	0.409	0	0	0	0	0	0	4	0.288	1	0.069	0	0	3	0.239	0	0	0	0	0	0	0	0			NO
13492038	488	0	0	0	0	2	0.215	0	0	0	0	0	0	0	0	0	0	0	0	0	0	0	0	0	0	0	0	Epidermis-type lipoxygenase 3	Q9WV07	NO
13492039	350	1	0.166	4	0.568	0	0	0	0	0	0	2	0.3	1	0.145	0	0	0	0	0	0	0	0	0	0	4	0.596	Nitric oxide synthase, inducible	Q92091	NO
13492040	378	12	1.841	0	0	0	0	0	0	0	0	0	0	0	0	0	0	1	0.153	8	1.197	0	0	0	0	0	0	Fibronectin type III domain-containing protein 7	A2AED3	NO
13492041	573	1	0.101	0	0	0	0	2	0.185	1	0.093	0	0	0	0	0	0	0	0	0	0	0	0	0	0	0	0			NO
13492042	718	3	0.242	0	0	0	0	1	0.074	0	0	0	0	0	0	0	0	0	0	0	0	0	0	0	0	0	0			NO
13492043	219	1	0.265	0	0	0	0	0	0	0	0	0	0	0	0	0	0	0	0	0	0	0	0	0	0	0	0	Glutamate receptor ionotropic, NMDA 2D	Q62645	NO
13492044	232	4	1	0	0	0	0	0	0	0	0	0	0	0	0	0	0	0	0	0	0	0	0	0	0	0	0	Glutamate receptor ionotropic, NMDA 2D	Q62645	NO
13492045	486	9	1.074	0	0	0	0	2	0.218	3	0.329	2	0.216	1	0.104	0	0	0	0	7	0.814	0	0	1	0.113	0	0			NO
13492046	501	1	0.116	4	0.397	2	0.209	2	0.212	2	0.213	1	0.105	2	0.202	0	0	0	0	8	0.903	0	0	2	0.22	0	0			NO
13492047	425	4	0.546	0	0	0	0	0	0	0	0	2	0.247	0	0	0	0	0	0	0	0	0	0	1	0.13	2	0.245			NO
13492048	604	0	0	0	0	1	0.087	0	0	2	0.176	0	0	0	0	0	0	0	0	0	0	0	0	1	0.091	0	0			NO
13492049	551	5	0.526	0	0	1	0.095	3	0.289	3	0.29	0	0	8	0.735	0	0	0	0	6	0.616	0	0	4	0.4	0	0			NO
13492050	397	4	0.584	0	0	0	0	0	0	0	0	0	0	2	0.255	0	0	0	0	0	0	1	0.127	0	0	0	0			NO
13492051	485	1	0.12	0	0	1	0.108	0	0	1	0.11	1	0.108	6	0.626	1	0.092	0	0	1	0.117	0	0	16	1.817	0	0	DnaJ homolog subfamily C member 28	Q8VCE1	NO
13492052	203	0	0	0	0	0	0	0	0	1	0.262	0	0	0	0	0	0	0	0	0	0	0	0	1	0.271	0	0	DnaJ homolog subfamily C member 28	Q9NX36	NO
13492053	624	10	0.93	0	0	0	0	0	0	1	0.085	0	0	0	0	0	0	0	0	4	0.362	0	0	0	0	0	0			NO
13492054	557	0	0	0	0	0	0	0	0	2	0.191	1	0.094	2	0.182	0	0	0	0	2	0.203	0	0	10	0.989	0	0			NO
13492055	1106	0	0	0	0	1	0.047	0	0	1	0.048	1	0.047	0	0	0	0	0	0	1	0.051	0	0	3	0.149	0	0			NO
13492056	324	0	0	0	0	0	0	0	0	0	0	1	0.162	0	0	1	0.138	0	0	1	0.175	0	0	0	0	0	0			NO
13492057	385	0	0	0	0	0	0	0	0	0	0	0	0	0	0	0	0	0	0	1	0.147	0	0	3	0.429	0	0			NO
13492058	452	2	0.257	0	0	0	0	0	0	1	0.118	0	0	2	0.224	0	0	0	0	0	0	0	0	2	0.244	2	0.231			NO
13492059	445	23	2.998	0	0	0	0	0	0	0	0	0	0	0	0	0	0	0	0	0	0	0	0	0	0	0	0	Brain-specific angiogenesis inhibitor 2	O60241	NO
13492060	397	0	0	0	0	0	0	0	0	0	0	0	0	0	0	0	0	0	0	0	0	0	0	0	0	1	0.131			NO
13492061	309	0	0	0	0	0	0	2	0.343	1	0.172	0	0	0	0	0	0	0	0	2	0.366	1	0.164	1	0.178	0	0			NO
13492062	904	1	0.064	0	0	0	0	0	0	0	0	0	0	0	0	0	0	0	0	0	0	0	0	0	0	0	0			NO
13492063	580	1	0.1	0	0	0	0	0	0	0	0	0	0	5	0.436	0	0	0	0	0	0	0	0	1	0.095	25	2.247	[GO:0001673 "male germ cell nucleus" evidence=ISO] [GO:0003677 "DNA binding" evidence=ISO] [GO:0005634 "nucleus" evidence=ISO] [GO:0006355 "regulation of transcription, DNA-dependent" evidence=ISO] [GO:0007283 "spermatogenesis" evidence=ISO] [GO:0042127 "regulation of cell proliferation" evidence=ISO] [GO:0045595 "regulation of cell differentiation" evidence=ISO] [GO:0046983 "protein dimerization…		NO
13492064	215	1	0.27	0	0	0	0	0	0	1	0.248	0	0	0	0	0	0	0	0	0	0	0	0	0	0	1	0.242	Nitric oxide synthase, inducible	Q90703	NO
13492065	584	0	0	0	0	2	0.18	0	0	0	0	13	1.169	4	0.347	0	0	0	0	4	0.387	0	0	0	0	0	0			NO
13492066	704	31	2.554	0	0	0	0	1	0.075	0	0	1	0.075	0	0	0	0	0	0	2	0.161	0	0	0	0	0	0			NO
13492067	316	0	0	0	0	0	0	0	0	0	0	0	0	0	0	0	0	0	0	2	0.358	0	0	1	0.174	0	0			NO
13492068	527	0	0	0	0	6	0.597	0	0	0	0	0	0	0	0	0	0	1	0.11	6	0.644	10	0.959	0	0	0	0			NO
13492069	476	5	0.609	1	0.104	2	0.22	4	0.445	2	0.224	0	0	4	0.425	0	0	1	0.122	0	0	0	0	2	0.231	1	0.11	Sodium/bile acid cotransporter 4	Q3UEZ8	NO
13492070	626	1	0.093	0	0	2	0.168	2	0.169	0	0	3	0.252	0	0	0	0	0	0	1	0.09	0	0	1	0.088	1	0.083			NO
13492071	325	0	0	0	0	0	0	0	0	0	0	1	0.162	0	0	0	0	0	0	2	0.348	0	0	1	0.169	0	0			NO
13492072	573	0	0	0	0	0	0	0	0	1	0.093	1	0.092	0	0	0	0	0	0	0	0	0	0	10	0.961	0	0			NO
13492073	1063	1	0.055	0	0	1	0.049	0	0	0	0	1	0.049	1	0.048	0	0	1	0.055	0	0	0	0	3	0.155	0	0			NO
13492074	522	1	0.111	0	0	0	0	1	0.102	0	0	1	0.101	0	0	0	0	0	0	0	0	0	0	2	0.211	0	0			NO
13492075	401	0	0	0	0	0	0	0	0	0	0	0	0	1	0.126	1	0.112	0	0	7	0.987	0	0	0	0	1	0.13			NO
13492076	598	1	0.097	0	0	0	0	0	0	1	0.089	10	0.878	0	0	1	0.075	0	0	3	0.284	0	0	9	0.829	0	0			NO
13492077	386	0	0	3	0.386	0	0	2	0.275	0	0	2	0.272	3	0.393	1	0.116	2	0.3	7	1.025	0	0	0	0	0	0	CD109 antigen	Q8R422	NO
13492078	750	6	0.464	0	0	0	0	0	0	3	0.213	1	0.07	2	0.135	0	0	0	0	0	0	0	0	7	0.514	0	0			NO
13492079	715	1	0.081	0	0	0	0	0	0	1	0.074	0	0	0	0	0	0	0	0	0	0	0	0	1	0.077	0	0			NO
13492080	760	0	0	0	0	0	0	0	0	0	0	0	0	0	0	5	0.295	0	0	0	0	0	0	0	0	0	0			NO
13492081	529	12	1.316	1	0.094	1	0.099	0	0	0	0	0	0	0	0	0	0	0	0	0	0	0	0	1	0.104	0	0			NO
13492082	711	0	0	0	0	0	0	0	0	0	0	0	0	1	0.071	0	0	0	0	0	0	0	0	3	0.232	0	0			NO
13492083	307	0	0	0	0	0	0	0	0	0	0	0	0	0	0	0	0	0	0	0	0	0	0	0	0	0	0			NO
13492084	463	0	0	0	0	1	0.113	0	0	1	0.115	0	0	1	0.109	0	0	0	0	0	0	0	0	4	0.476	0	0			NO
13492085	571	0	0	0	0	0	0	0	0	0	0	0	0	0	0	0	0	0	0	0	0	0	0	0	0	0	0			NO
13492086	577	0	0	0	0	0	0	0	0	0	0	0	0	0	0	0	0	0	0	0	0	0	0	0	0	0	0			NO
13492087	514	15	1.693	0	0	0	0	0	0	0	0	0	0	13	1.28	0	0	0	0	0	0	0	0	0	0	0	0	[GO:0030286 "dynein complex" evidence=IEA] [GO:0003777 "microtubule motor activity" evidence=IEA] [GO:0007018 "microtubule-based movement" evidence=IEA] [GO:0016887 "ATPase activity" evidence=IEA] [GO:0000166 "nucleotide binding" evidence=IEA] [GO:0005524 "ATP binding" evidence=IEA] [GO:0017111 "nucleoside-triphosphatase activity" evidence=IEA]		NO
13492088	422	8	1.1	0	0	0	0	0	0	0	0	0	0	0	0	0	0	0	0	6	0.804	0	0	0	0	0	0			NO
13492089	438	1	0.132	0	0	2	0.239	4	0.484	5	0.608	0	0	0	0	0	0	0	0	0	0	0	0	3	0.377	1	0.119			NO
13492090	350	0	0	0	0	0	0	0	0	0	0	0	0	0	0	0	0	0	0	0	0	0	0	1	0.157	0	0			NO
13492091	437	0	0	0	0	0	0	0	0	0	0	2	0.24	0	0	0	0	0	0	0	0	0	0	0	0	0	0			NO
13492092	1200	0	0	2	0.083	1	0.044	0	0	1	0.044	2	0.088	4	0.169	1	0.037	0	0	1	0.047	0	0	2	0.092	0	0			NO
13492093	576	0	0	0	0	0	0	0	0	1	0.092	0	0	0	0	0	0	0	0	0	0	0	0	0	0	0	0			NO
13492094	602	1	0.096	0	0	1	0.087	4	0.352	0	0	4	0.349	1	0.084	0	0	0	0	0	0	2	0.168	3	0.274	0	0			NO
13492095	407	0	0	0	0	0	0	0	0	0	0	1	0.129	0	0	0	0	0	0	0	0	0	0	3	0.406	0	0			NO
13492096	287	0	0	0	0	2	0.365	4	0.739	2	0.371	0	0	0	0	0	0	0	0	1	0.197	0	0	3	0.576	0	0	Testis-specific serine/threonine-protein kinase 1	Q61241	NO
13492097	336	1	0.173	0	0	0	0	0	0	1	0.159	0	0	0	0	0	0	0	0	2	0.337	1	0.15	0	0	0	0			NO
13492098	562	6	0.619	0	0	4	0.373	1	0.094	1	0.095	0	0	4	0.36	0	0	0	0	0	0	1	0.09	2	0.196	0	0			NO
13492099	266	3	0.654	7	1.307	0	0	0	0	2	0.4	0	0	0	0	0	0	0	0	0	0	0	0	0	0	0	0	D1B dopamine receptor	P42290	NO
13492100	239	4	0.971	6	1.247	0	0	0	0	0	0	0	0	0	0	0	0	0	0	0	0	0	0	0	0	0	0	D1B dopamine receptor	P42290	NO
13492101	594	6	0.586	3	0.251	1	0.088	0	0	0	0	9	0.796	1	0.085	0	0	11	1.074	7	0.666	0	0	0	0	1	0.088	Sclerostin domain-containing protein 1	Q5R5D2	NO
13492102	240	1	0.242	5	1.035	0	0	0	0	0	0	0	0	0	0	0	0	0	0	0	0	0	0	0	0	0	0	Cadherin-12	Q5RJH3	NO
13492103	398	1	0.146	15	1.872	0	0	0	0	0	0	0	0	0	0	0	0	0	0	0	0	1	0.127	0	0	2	0.262	Cadherin-20	Q9HBT6	NO
13492104	770	5	0.377	0	0	1	0.068	5	0.344	1	0.069	0	0	4	0.263	1	0.058	0	0	0	0	0	0	1	0.072	0	0			NO
13492105	436	8	1.064	0	0	0	0	0	0	0	0	1	0.12	0	0	0	0	0	0	1	0.13	0	0	1	0.126	1	0.12			NO
13492106	440	0	0	0	0	0	0	0	0	0	0	0	0	0	0	0	0	0	0	0	0	0	0	0	0	0	0			NO
13492107	667	4	0.348	0	0	2	0.157	6	0.477	1	0.08	1	0.079	5	0.379	0	0	0	0	3	0.254	0	0	3	0.248	0	0			NO
13492108	312	17	3.16	1	0.159	0	0	0	0	0	0	0	0	0	0	0	0	0	0	0	0	0	0	0	0	1	0.167	Protein prune homolog 2	Q52KR3	NO
13492109	525	22	2.431	1	0.095	0	0	0	0	0	0	0	0	0	0	0	0	0	0	0	0	0	0	0	0	2	0.199	Protein prune homolog 2	Q52KR3	NO
13492110	577	0	0	0	0	0	0	1	0.092	3	0.277	0	0	0	0	1	0.078	0	0	1	0.098	0	0	0	0	0	0			NO
13492111	380	15	2.29	0	0	0	0	0	0	0	0	0	0	0	0	0	0	0	0	1	0.149	0	0	0	0	0	0			NO
13492112	350	1	0.166	0	0	0	0	0	0	0	0	0	0	0	0	0	0	0	0	0	0	0	0	1	0.157	0	0			NO
13492113	760	13	0.992	0	0	0	0	0	0	0	0	1	0.069	0	0	0	0	0	0	0	0	0	0	3	0.217	0	0			NO
13492114	782	0	0	0	0	0	0	1	0.068	5	0.341	0	0	2	0.129	0	0	0	0	1	0.072	0	0	3	0.211	0	0			NO
13492115	707	7	0.574	0	0	0	0	0	0	0	0	0	0	0	0	0	0	0	0	1	0.08	0	0	0	0	1	0.074	Latent membrane protein 1	P29362	NO
13492116	402	0	0	0	0	0	0	0	0	0	0	0	0	0	0	0	0	0	0	0	0	0	0	0	0	0	0			NO
13492117	222	4	1.045	0	0	0	0	1	0.239	0	0	0	0	0	0	0	0	0	0	0	0	0	0	0	0	0	0	Pro-opiomelanocortin	P10000	NO
13492118	589	0	0	0	0	0	0	2	0.18	2	0.181	0	0	0	0	0	0	0	0	3	0.288	1	0.086	3	0.28	0	0			NO
13492119	500	1	0.116	0	0	0	0	0	0	1	0.107	1	0.105	2	0.202	0	0	0	0	0	0	0	0	2	0.22	0	0			NO
13492120	437	9	1.195	8	0.909	0	0	0	0	0	0	0	0	0	0	0	0	0	0	0	0	0	0	1	0.126	0	0			NO
13492121	348	1	0.167	0	0	0	0	1	0.152	1	0.153	0	0	1	0.145	0	0	0	0	0	0	0	0	1	0.158	0	0			NO
13492122	530	1	0.109	2	0.187	2	0.198	0	0	2	0.201	0	0	0	0	0	0	0	0	7	0.747	0	0	1	0.104	0	0			NO
13492123	507	1	0.114	0	0	1	0.103	1	0.105	0	0	3	0.311	0	0	0	0	1	0.114	1	0.112	0	0	1	0.109	0	0	Hemicentin-2	Q8NDA2	NO
13492124	333	0	0	0	0	0	0	0	0	0	0	1	0.158	0	0	0	0	0	0	0	0	0	0	0	0	0	0	Hemicentin-1	Q96RW7	NO
13492125	250	2	0.464	9	1.788	0	0	0	0	0	0	0	0	0	0	0	0	0	0	0	0	0	0	2	0.441	0	0	E3 ubiquitin-protein ligase RNF182	Q8N6D2	NO
13492126	337	0	0	0	0	1	0.156	0	0	0	0	1	0.156	0	0	0	0	0	0	4	0.671	0	0	1	0.163	0	0			NO
13492127	510	4	0.455	2	0.195	0	0	1	0.104	0	0	1	0.103	0	0	0	0	0	0	9	0.998	0	0	0	0	0	0			NO
13492128	473	0	0	0	0	0	0	2	0.224	0	0	0	0	0	0	0	0	0	0	0	0	0	0	0	0	0	0			NO
13492129	337	14	2.41	0	0	0	0	0	0	0	0	0	0	0	0	0	0	0	0	0	0	0	0	5	0.817	0	0			NO
13492130	526	11	1.213	3	0.283	1	0.1	2	0.202	1	0.101	0	0	1	0.096	0	0	0	0	0	0	2	0.192	1	0.105	0	0	Free fatty acid receptor 2	Q76EI6	NO
13492131	424	0	0	0	0	0	0	0	0	1	0.126	0	0	0	0	2	0.212	0	0	0	0	0	0	0	0	0	0			NO
13492132	484	0	0	0	0	1	0.108	0	0	0	0	3	0.326	0	0	0	0	0	0	0	0	0	0	2	0.228	0	0			NO
13492133	677	2	0.171	0	0	0	0	0	0	0	0	0	0	0	0	0	0	0	0	0	0	0	0	2	0.163	4	0.308			NO
13492134	1210	16	0.767	0	0	0	0	2	0.088	3	0.132	3	0.13	1	0.042	2	0.074	1	0.048	0	0	5	0.209	2	0.091	4	0.172			NO
13492135	1318	1	0.044	0	0	0	0	0	0	0	0	0	0	1	0.038	0	0	0	0	0	0	0	0	0	0	2	0.079			NO
13492136	365	0	0	0	0	0	0	0	0	0	0	0	0	0	0	0	0	0	0	0	0	0	0	1	0.151	0	0			NO
13492137	682	4	0.34	0	0	0	0	0	0	3	0.234	2	0.154	1	0.074	1	0.066	0	0	1	0.083	0	0	0	0	0	0			NO
13492138	374	1	0.155	0	0	1	0.14	6	0.85	0	0	0	0	2	0.271	0	0	1	0.155	3	0.454	1	0.135	1	0.147	0	0			NO
13492139	523	4	0.444	0	0	1	0.1	3	0.304	2	0.204	1	0.1	0	0	0	0	0	0	5	0.541	0	0	4	0.421	0	0			NO
13492140	411	0	0	0	0	0	0	0	0	0	0	0	0	0	0	0	0	0	0	0	0	0	0	0	0	0	0			NO
13492141	293	0	0	0	0	1	0.179	0	0	0	0	0	0	0	0	0	0	14	2.77	0	0	0	0	0	0	0	0	Kelch repeat and BTB domain-containing protein 12	Q3ZB90	NO
13492142	261	3	0.667	11	2.094	0	0	0	0	0	0	0	0	0	0	0	0	0	0	0	0	0	0	0	0	0	0	Solute carrier family 35 member F4	Q8BZK4	NO
13492143	366	8	1.268	1	0.136	0	0	0	0	0	0	0	0	0	0	0	0	0	0	0	0	0	0	0	0	0	0	Solute carrier family 35 member F4	Q8BZK4	NO
13492144	321	0	0	0	0	0	0	0	0	0	0	0	0	0	0	0	0	0	0	0	0	0	0	4	0.686	0	0			NO
13492145	508	1	0.114	0	0	4	0.413	0	0	0	0	1	0.103	0	0	0	0	0	0	0	0	3	0.299	0	0	0	0			NO
13492146	945	3	0.184	0	0	0	0	0	0	1	0.056	0	0	2	0.107	0	0	0	0	1	0.06	0	0	1	0.058	0	0			NO
13492147	708	5	0.41	2	0.14	4	0.296	0	0	2	0.15	2	0.148	0	0	1	0.063	0	0	5	0.399	0	0	3	0.233	1	0.074			NO
13492148	309	4	0.751	0	0	0	0	0	0	0	0	1	0.17	0	0	0	0	0	0	0	0	0	0	1	0.178	0	0			NO
13492149	490	7	0.829	0	0	2	0.214	0	0	1	0.109	0	0	0	0	0	0	0	0	1	0.115	0	0	0	0	0	0			NO
13492150	514	1	0.113	0	0	0	0	0	0	0	0	0	0	1	0.098	0	0	0	0	2	0.22	0	0	1	0.107	0	0			NO
13492151	256	2	0.453	5	0.97	0	0	0	0	3	0.624	0	0	0	0	0	0	0	0	0	0	0	0	0	0	0	0	Potassium voltage-gated channel subfamily A member 5	P79197	NO
13492152	210	1	0.276	3	0.71	0	0	0	0	0	0	0	0	0	0	0	0	0	0	0	0	0	0	0	0	1	0.248	Tetraspan membrane protein of hair cell stereocilia homolog	Q7ZZL8	NO
13492153	225	2	0.516	0	0	0	0	0	0	0	0	0	0	0	0	0	0	0	0	0	0	0	0	0	0	2	0.463	Lipoma HMGIC fusion partner-like 3 protein	Q9CTN8	NO
13492154	331	2	0.35	0	0	0	0	0	0	0	0	1	0.159	0	0	0	0	0	0	0	0	0	0	0	0	0	0			NO
13492155	210	0	0	0	0	0	0	0	0	0	0	0	0	0	0	0	0	3	0.828	0	0	0	0	0	0	0	0	Ryanodine receptor 1	P16960	NO
13492156	235	2	0.494	0	0	0	0	0	0	1	0.227	0	0	2	0.431	0	0	0	0	0	0	0	0	0	0	1	0.222	Voltage-dependent T-type calcium channel subunit alpha-1I	Q9P0X4	NO
13492157	283	0	0	4	0.702	0	0	0	0	0	0	0	0	1	0.179	0	0	0	0	1	0.2	0	0	0	0	0	0	Low-density lipoprotein receptor-related protein 2	P98164	NO
13492158	745	0	0	0	0	0	0	0	0	0	0	0	0	0	0	0	0	0	0	3	0.228	0	0	0	0	0	0			NO
13492159	373	1	0.156	0	0	0	0	1	0.142	2	0.286	0	0	0	0	0	0	0	0	0	0	0	0	0	0	0	0			NO
13492160	472	0	0	0	0	1	0.111	3	0.337	3	0.339	0	0	0	0	0	0	0	0	0	0	0	0	2	0.233	0	0			NO
13492161	632	10	0.918	0	0	0	0	5	0.419	1	0.084	2	0.166	0	0	0	0	0	0	0	0	0	0	8	0.697	0	0			NO
13492162	448	0	0	2	0.222	0	0	0	0	1	0.119	0	0	0	0	0	0	0	0	1	0.126	0	0	2	0.246	0	0			NO
13492163	389	0	0	0	0	0	0	0	0	1	0.137	3	0.405	0	0	0	0	0	0	0	0	0	0	1	0.142	0	0			NO
13492164	312	0	0	0	0	0	0	0	0	0	0	0	0	0	0	0	0	0	0	0	0	0	0	0	0	0	0			NO
13492165	364	3	0.478	0	0	0	0	0	0	1	0.146	0	0	1	0.139	0	0	0	0	0	0	0	0	2	0.303	0	0			NO
13492166	383	0	0	0	0	1	0.137	0	0	0	0	2	0.274	0	0	0	0	0	0	1	0.148	0	0	1	0.144	0	0			NO
13492167	346	0	0	0	0	2	0.303	0	0	0	0	1	0.152	0	0	0	0	8	1.341	0	0	0	0	0	0	0	0	Obscurin	Q5VST9	NO
13492168	387	0	0	0	0	0	0	2	0.274	0	0	0	0	0	0	0	0	0	0	0	0	0	0	0	0	0	0			NO
13492169	548	1	0.106	0	0	1	0.096	0	0	0	0	0	0	0	0	0	0	0	0	0	0	0	0	0	0	0	0			NO
13492170	205	3	0.849	0	0	0	0	0	0	0	0	0	0	2	0.494	0	0	0	0	0	0	0	0	0	0	0	0	Sperm flagellar protein 2	Q8C9J3	NO
13492171	364	2	0.319	0	0	1	0.144	0	0	3	0.439	0	0	1	0.139	0	0	0	0	0	0	0	0	6	0.908	0	0			NO
13492172	367	0	0	0	0	0	0	0	0	0	0	0	0	0	0	0	0	0	0	2	0.308	0	0	1	0.15	0	0			NO
13492173	505	0	0	0	0	0	0	0	0	0	0	0	0	0	0	0	0	0	0	0	0	0	0	2	0.218	0	0			NO
13492174	207	0	0	4	0.96	0	0	0	0	0	0	0	0	0	0	0	0	0	0	0	0	0	0	0	0	0	0	Delta-1-pyrroline-5-carboxylate synthase	Q9Z110	NO
13492175	319	0	0	0	0	0	0	0	0	2	0.334	0	0	0	0	0	0	0	0	3	0.532	0	0	1	0.173	0	0			NO
13492176	264	0	0	20	3.764	0	0	0	0	0	0	0	0	0	0	0	0	0	0	0	0	0	0	0	0	0	0	Gap junction alpha-8 protein	P36381	NO
13492177	396	0	0	0	0	0	0	0	0	0	0	0	0	0	0	1	0.113	0	0	2	0.286	0	0	3	0.417	0	0			NO
13492178	298	3	0.584	0	0	2	0.352	0	0	0	0	0	0	0	0	0	0	0	0	5	0.949	0	0	0	0	0	0	Fibromodulin	P51887	NO
13492179	630	25	2.302	5	0.394	2	0.166	0	0	0	0	0	0	3	0.241	0	0	0	0	0	0	0	0	0	0	0	0			NO
13492180	369	3	0.472	0	0	0	0	0	0	1	0.144	0	0	0	0	0	0	0	0	0	0	0	0	0	0	0	0			NO
13492181	550	4	0.422	0	0	2	0.191	1	0.096	0	0	0	0	1	0.092	0	0	0	0	2	0.206	2	0.184	11	1.101	2	0.19			NO
13492182	610	1	0.095	0	0	0	0	2	0.174	1	0.087	0	0	3	0.249	0	0	0	0	1	0.093	0	0	0	0	0	0			NO
13492183	484	1	0.12	0	0	1	0.108	0	0	0	0	0	0	0	0	0	0	0	0	0	0	0	0	0	0	0	0			NO
13492184	353	4	0.657	0	0	0	0	0	0	0	0	0	0	0	0	0	0	0	0	0	0	0	0	0	0	8	1.181			NO
13492185	604	0	0	0	0	0	0	0	0	0	0	0	0	0	0	0	0	0	0	0	0	0	0	0	0	0	0			NO
13492186	465	7	0.873	2	0.214	0	0	0	0	0	0	1	0.113	0	0	0	0	0	0	0	0	0	0	1	0.118	3	0.336	Protocadherin alpha-10	Q9Y5I2	NO
13492187	313	0	0	0	0	0	0	5	0.847	0	0	0	0	0	0	0	0	0	0	0	0	0	0	0	0	0	0			NO
13492188	399	0	0	0	0	1	0.131	0	0	1	0.133	0	0	0	0	0	0	0	0	0	0	0	0	0	0	0	0			NO
13492189	210	5	1.381	2	0.473	0	0	0	0	0	0	0	0	0	0	0	0	1	0.276	0	0	0	0	0	0	0	0	Lipoxygenase homology domain-containing protein 1	C8YR32	NO
13492190	635	18	1.644	0	0	0	0	2	0.167	0	0	2	0.165	1	0.08	0	0	0	0	0	0	0	0	2	0.173	0	0			NO
13492191	338	9	1.544	0	0	0	0	0	0	0	0	0	0	0	0	0	0	0	0	0	0	0	0	0	0	0	0	Homeobox protein Nkx-2.4	Q9EQM3	NO
13492192	205	7	1.981	0	0	0	0	0	0	0	0	0	0	0	0	0	0	0	0	0	0	0	0	0	0	0	0	Homeobox protein Nkx-2.4	Q9H2Z4	NO
13492193	629	0	0	0	0	0	0	0	0	0	0	0	0	0	0	0	0	0	0	0	0	0	0	3	0.263	0	0			NO
13492194	502	3	0.347	2	0.198	0	0	0	0	0	0	2	0.209	7	0.706	0	0	0	0	0	0	0	0	1	0.11	0	0	Dynein heavy chain 12, axonemal	Q923J6	NO
13492195	322	2	0.36	4	0.617	0	0	0	0	0	0	0	0	4	0.629	0	0	0	0	1	0.176	0	0	1	0.171	0	0			NO
13492196	877	3	0.198	0	0	0	0	0	0	0	0	3	0.18	1	0.058	0	0	0	0	0	0	0	0	0	0	39	2.318	Dynein beta chain, ciliary	P39057	NO
13492197	312	0	0	0	0	1	0.168	0	0	0	0	0	0	0	0	0	0	1	0.186	1	0.181	0	0	0	0	0	0	Integrin alpha-11	Q9UKX5	NO
13492198	493	0	0	0	0	2	0.213	0	0	0	0	3	0.32	1	0.103	0	0	0	0	1	0.115	0	0	2	0.223	1	0.106	[GO:0005525 "GTP binding" evidence=IEA]		NO
13492199	315	0	0	0	0	0	0	3	0.505	4	0.676	1	0.167	0	0	1	0.142	0	0	0	0	0	0	0	0	0	0			NO
13492200	416	0	0	0	0	0	0	2	0.255	0	0	0	0	1	0.122	0	0	0	0	3	0.408	0	0	1	0.132	1	0.125			NO
13492201	673	2	0.172	0	0	3	0.234	0	0	0	0	1	0.078	0	0	0	0	0	0	1	0.084	1	0.075	0	0	1	0.077			NO
13492202	397	1	0.146	0	0	0	0	1	0.134	0	0	1	0.132	0	0	0	0	0	0	0	0	0	0	1	0.139	0	0			NO
13492203	338	0	0	0	0	0	0	0	0	0	0	0	0	17	2.546	0	0	0	0	0	0	0	0	0	0	0	0	Transmembrane protein 236	A5WVU6	NO
13492204	409	0	0	0	0	1	0.128	0	0	0	0	2	0.257	0	0	0	0	0	0	0	0	0	0	1	0.135	0	0			NO
13492205	369	0	0	0	0	1	0.142	0	0	1	0.144	0	0	2	0.274	0	0	1	0.157	0	0	0	0	2	0.298	0	0			NO
13492206	471	1	0.123	0	0	0	0	0	0	0	0	0	0	0	0	0	0	0	0	0	0	0	0	0	0	0	0			NO
13492207	547	0	0	0	0	0	0	1	0.097	0	0	1	0.096	0	0	0	0	0	0	3	0.31	0	0	2	0.201	0	0			NO
13492208	424	4	0.547	0	0	0	0	0	0	0	0	0	0	9	1.074	0	0	0	0	0	0	0	0	0	0	0	0	protein C11orf65 homolog	Q9D4W2	NO
13492209	558	0	0	0	0	0	0	0	0	1	0.095	0	0	0	0	0	0	0	0	0	0	0	0	1	0.099	0	0			NO
13492210	352	0	0	0	0	1	0.149	2	0.301	0	0	1	0.149	0	0	0	0	1	0.165	1	0.161	2	0.287	1	0.156	0	0			NO
13492211	325	0	0	0	0	0	0	0	0	0	0	0	0	0	0	0	0	0	0	0	0	0	0	0	0	0	0			NO
13492212	417	0	0	0	0	0	0	0	0	0	0	0	0	0	0	0	0	0	0	1	0.136	0	0	0	0	0	0			NO
13492213	453	7	0.896	0	0	0	0	0	0	0	0	0	0	0	0	0	0	0	0	0	0	0	0	0	0	1	0.115			NO
13492214	341	5	0.85	2	0.291	0	0	0	0	0	0	0	0	0	0	0	0	0	0	0	0	0	0	0	0	0	0	Protocadherin gamma-C5	Q9Y5F6	NO
13492215	616	1	0.094	0	0	0	0	0	0	1	0.086	0	0	1	0.082	0	0	0	0	1	0.092	0	0	1	0.089	0	0			NO
13492216	354	1	0.164	7	0.982	0	0	0	0	0	0	0	0	0	0	0	0	0	0	2	0.319	0	0	0	0	0	0	Solute carrier family 2, facilitated glucose transporter member 11	Q9BYW1	NO
13492217	810	3	0.215	0	0	0	0	0	0	1	0.066	0	0	0	0	0	0	0	0	0	0	0	0	4	0.272	0	0			NO
13492218	382	0	0	0	0	0	0	0	0	0	0	0	0	0	0	0	0	0	0	0	0	0	0	0	0	0	0			NO
13492219	322	3	0.54	0	0	0	0	0	0	0	0	0	0	7	1.1	0	0	0	0	0	0	0	0	0	0	0	0	Dynein beta chain, ciliary	P23098	NO
13492220	593	0	0	0	0	0	0	0	0	2	0.18	0	0	1	0.085	0	0	0	0	0	0	0	0	1	0.093	18	1.582			NO
13492221	578	0	0	0	0	0	0	0	0	2	0.184	1	0.091	2	0.175	0	0	0	0	0	0	0	0	0	0	0	0			NO
13492222	527	0	0	0	0	0	0	0	0	1	0.101	0	0	0	0	0	0	0	0	0	0	0	0	0	0	0	0			NO
13492223	564	1	0.103	0	0	1	0.093	0	0	2	0.189	0	0	0	0	0	0	0	0	0	0	0	0	0	0	1	0.092			NO
13492224	389	2	0.298	0	0	0	0	0	0	2	0.274	0	0	3	0.39	0	0	0	0	0	0	0	0	3	0.425	0	0			NO
13492225	328	0	0	0	0	1	0.16	0	0	0	0	0	0	0	0	0	0	2	0.354	10	1.724	0	0	0	0	0	0			NO
13492226	231	2	0.502	0	0	0	0	0	0	0	0	0	0	0	0	0	0	0	0	1	0.245	0	0	0	0	0	0	Protocadherin gamma-B4	Q9UN71	NO
13492227	860	0	0	0	0	1	0.061	0	0	1	0.062	2	0.122	0	0	0	0	0	0	0	0	0	0	3	0.192	0	0			NO
13492228	451	0	0	0	0	0	0	0	0	0	0	1	0.116	0	0	0	0	0	0	1	0.125	2	0.224	0	0	0	0			NO
13492229	331	0	0	2	0.3	0	0	1	0.16	0	0	0	0	0	0	0	0	0	0	4	0.683	2	0.306	0	0	0	0			NO
13492230	408	0	0	0	0	1	0.128	0	0	1	0.131	0	0	0	0	0	0	0	0	0	0	0	0	1	0.135	1	0.128			NO
13492231	328	2	0.354	0	0	1	0.16	0	0	0	0	0	0	0	0	0	0	0	0	0	0	0	0	0	0	0	0			NO
13492232	315	0	0	0	0	0	0	1	0.168	2	0.338	0	0	2	0.321	0	0	0	0	0	0	0	0	1	0.175	0	0			NO
13492233	424	5	0.684	0	0	0	0	0	0	0	0	1	0.124	0	0	0	0	0	0	0	0	0	0	1	0.13	0	0			NO
13492234	312	1	0.186	0	0	0	0	0	0	0	0	1	0.168	0	0	0	0	0	0	2	0.362	0	0	2	0.353	0	0			NO
13492235	450	0	0	0	0	1	0.117	0	0	0	0	0	0	0	0	0	0	0	0	3	0.377	0	0	0	0	0	0			NO
13492236	308	7	1.318	0	0	0	0	0	0	0	0	1	0.171	0	0	0	0	0	0	0	0	0	0	0	0	0	0	Potassium voltage-gated channel subfamily H member 1	Q63472	NO
13492237	372	1	0.156	9	1.202	0	0	0	0	0	0	0	0	0	0	0	0	0	0	0	0	0	0	0	0	0	0	POU domain, class 4, transcription factor 3	Q90435	NO
13492238	272	1	0.213	0	0	0	0	0	0	0	0	0	0	0	0	0	0	0	0	0	0	0	0	0	0	0	0	protein U88	Q69566	NO
13492239	658	6	0.529	0	0	0	0	1	0.081	9	0.729	3	0.239	0	0	1	0.068	0	0	1	0.086	0	0	1	0.084	0	0			NO
13492240	788	0	0	0	0	0	0	0	0	1	0.068	1	0.067	0	0	0	0	0	0	0	0	0	0	0	0	0	0			NO
13492241	327	0	0	11	1.671	0	0	0	0	0	0	0	0	0	0	0	0	0	0	1	0.173	0	0	0	0	0	0	Probable G-protein coupled receptor 151	Q8TDV0	NO
13492242	319	0	0	0	0	0	0	0	0	0	0	0	0	1	0.159	0	0	0	0	3	0.532	0	0	0	0	0	0			NO
13492243	503	1	0.115	0	0	0	0	0	0	2	0.212	0	0	1	0.101	0	0	0	0	0	0	0	0	0	0	0	0			NO
13492244	553	0	0	0	0	0	0	0	0	1	0.096	1	0.095	2	0.183	1	0.081	0	0	0	0	3	0.274	1	0.1	0	0			NO
13492245	311	3	0.56	0	0	1	0.169	0	0	0	0	0	0	1	0.163	0	0	0	0	1	0.182	0	0	0	0	2	0.335	Dynein heavy chain 7, axonemal	Q8WXX0	NO
13492246	322	1	0.18	0	0	0	0	0	0	0	0	0	0	1	0.157	0	0	0	0	1	0.176	0	0	0	0	0	0	Dynein heavy chain 7, axonemal	Q8WXX0	NO
13492247	538	0	0	0	0	0	0	6	0.591	0	0	2	0.195	2	0.188	0	0	0	0	6	0.631	0	0	1	0.102	1	0.097			NO
13492248	324	1	0.179	0	0	0	0	0	0	0	0	0	0	0	0	0	0	0	0	0	0	0	0	0	0	0	0			NO
13492249	480	0	0	0	0	0	0	0	0	0	0	1	0.109	0	0	0	0	0	0	0	0	0	0	2	0.229	0	0			NO
13492250	268	9	1.948	0	0	0	0	0	0	0	0	0	0	0	0	0	0	1	0.216	0	0	0	0	0	0	0	0	Sodium/calcium exchanger 3	P57103	NO
13492251	314	6	1.108	0	0	0	0	0	0	0	0	0	0	3	0.484	0	0	0	0	0	0	0	0	0	0	3	0.498	protein C7orf63 homolog	B0CM26	NO
13492252	493	0	0	0	0	0	0	2	0.215	0	0	1	0.107	0	0	0	0	0	0	4	0.459	0	0	1	0.112	0	0			NO
13492253	339	0	0	0	0	0	0	0	0	0	0	4	0.62	0	0	0	0	0	0	0	0	0	0	4	0.65	0	0			NO
13492254	384	0	0	0	0	0	0	0	0	1	0.139	0	0	0	0	0	0	0	0	0	0	0	0	0	0	0	0			NO
13492255	436	0	0	0	0	0	0	0	0	0	0	0	0	0	0	0	0	0	0	1	0.13	0	0	0	0	0	0			NO
13492256	305	2	0.38	0	0	0	0	0	0	0	0	1	0.172	0	0	0	0	0	0	0	0	0	0	1	0.181	0	0			NO
13492257	434	10	1.336	0	0	0	0	0	0	1	0.123	1	0.121	0	0	0	0	0	0	0	0	0	0	0	0	1	0.12	protein ORF39	Q00143	NO
13492258	319	2	0.364	9	1.402	0	0	0	0	0	0	0	0	1	0.159	0	0	0	0	0	0	0	0	0	0	0	0			NO
13492259	387	0	0	3	0.385	0	0	0	0	0	0	0	0	2	0.262	0	0	0	0	0	0	0	0	1	0.142	0	0	Fibroblast growth factor 4	P48804	NO
13492260	628	0	0	0	0	0	0	0	0	0	0	0	0	0	0	0	0	0	0	0	0	0	0	3	0.263	0	0			NO
13492261	444	0	0	1	0.112	11	1.299	1	0.119	0	0	0	0	0	0	0	0	1	0.131	4	0.509	0	0	0	0	0	0			NO
13492262	381	0	0	0	0	0	0	0	0	0	0	1	0.138	0	0	0	0	0	0	0	0	0	0	2	0.289	0	0			NO
13492263	376	3	0.463	0	0	0	0	0	0	0	0	1	0.14	0	0	0	0	0	0	0	0	0	0	0	0	1	0.139			NO
13492264	436	1	0.133	0	0	0	0	1	0.122	0	0	3	0.361	0	0	0	0	0	0	7	0.908	0	0	1	0.126	0	0	Collagen alpha-1XI chain	Q61245	NO
13492265	583	7	0.696	0	0	1	0.09	2	0.182	0	0	1	0.09	0	0	1	0.077	0	0	4	0.388	0	0	4	0.378	0	0			NO
13492266	340	15	2.559	0	0	0	0	0	0	0	0	0	0	1	0.149	0	0	0	0	0	0	0	0	0	0	0	0			NO
13492267	492	0	0	0	0	0	0	0	0	0	0	0	0	0	0	0	0	0	0	0	0	0	0	0	0	0	0			NO
13492268	404	0	0	0	0	0	0	4	0.525	1	0.132	0	0	0	0	0	0	0	0	0	0	0	0	0	0	0	0			NO
13492269	398	0	0	1	0.125	0	0	1	0.133	0	0	0	0	0	0	0	0	0	0	1	0.142	0	0	0	0	0	0			NO
13492270	446	0	0	0	0	1	0.118	0	0	1	0.119	0	0	0	0	0	0	0	0	2	0.254	0	0	2	0.247	0	0			NO
13492271	210	3	0.829	0	0	0	0	0	0	0	0	1	0.25	0	0	0	0	0	0	0	0	0	0	0	0	3	0.745	Protocadherin Fat 4	Q6V0I7	NO
13492272	547	0	0	0	0	0	0	0	0	0	0	1	0.096	0	0	0	0	0	0	0	0	0	0	0	0	0	0			NO
13492273	576	0	0	0	0	1	0.091	0	0	1	0.092	0	0	1	0.088	0	0	0	0	0	0	0	0	0	0	0	0			NO
13492274	306	8	1.516	3	0.487	0	0	0	0	0	0	0	0	0	0	0	0	0	0	0	0	0	0	0	0	0	0	Pro-neuregulin-2, membrane-bound isoform	P56974	NO
13492275	419	0	0	0	0	0	0	1	0.127	1	0.127	2	0.251	0	0	0	0	0	0	0	0	1	0.121	1	0.131	0	0			NO
13492276	310	0	0	0	0	0	0	0	0	0	0	0	0	0	0	0	0	0	0	0	0	0	0	0	0	0	0			NO
13492277	422	0	0	0	0	0	0	0	0	0	0	0	0	0	0	0	0	0	0	0	0	0	0	0	0	0	0			NO
13492278	327	0	0	14	2.127	0	0	0	0	0	0	0	0	0	0	0	0	0	0	0	0	0	0	0	0	0	0	Neuropilin and tolloid-like protein 1	Q8R4I7	NO
13492279	563	1	0.103	0	0	0	0	1	0.094	0	0	0	0	0	0	9	0.717	0	0	0	0	0	0	0	0	0	0			NO
13492280	420	0	0	0	0	0	0	0	0	0	0	2	0.25	0	0	0	0	0	0	1	0.135	0	0	0	0	0	0			NO
13492281	533	8	0.871	0	0	1	0.098	0	0	1	0.1	0	0	19	1.804	0	0	0	0	0	0	0	0	0	0	0	0	LIM/homeobox protein LMX-1.2	P53413	NO
13492282	258	1	0.225	0	0	0	0	0	0	0	0	0	0	5	0.981	0	0	0	0	0	0	0	0	0	0	0	0	LIM/homeobox protein LMX-1.2	P53413	NO
13492283	320	3	0.544	0	0	0	0	0	0	0	0	0	0	0	0	0	0	0	0	0	0	0	0	2	0.344	0	0			NO
13492284	656	0	0	0	0	0	0	0	0	0	0	0	0	0	0	1	0.068	0	0	0	0	1	0.077	0	0	0	0			NO
13492285	636	0	0	0	0	0	0	0	0	4	0.335	0	0	2	0.159	0	0	0	0	0	0	0	0	3	0.26	0	0			NO
13492286	362	0	0	0	0	0	0	0	0	2	0.294	0	0	1	0.14	0	0	0	0	0	0	0	0	0	0	1	0.144			NO
13492287	308	0	0	0	0	0	0	0	0	0	0	0	0	0	0	0	0	0	0	3	0.551	0	0	0	0	0	0			NO
13492288	279	5	1.039	1	0.178	0	0	0	0	0	0	0	0	0	0	0	0	0	0	1	0.203	0	0	0	0	0	0	Unconventional myosin-XV	Q9QZZ4	NO
13492289	323	0	0	0	0	2	0.325	0	0	0	0	0	0	1	0.157	0	0	0	0	0	0	0	0	0	0	0	0			NO
13492290	500	2	0.232	0	0	0	0	3	0.318	2	0.213	2	0.21	2	0.202	0	0	0	0	3	0.339	0	0	2	0.22	0	0			NO
13492291	245	1	0.237	0	0	0	0	0	0	0	0	0	0	0	0	1	0.183	0	0	2	0.462	0	0	0	0	0	0	Luc7-like protein 3	Q3SX41	NO
13492292	472	0	0	0	0	0	0	8	0.898	0	0	0	0	0	0	0	0	0	0	0	0	0	0	1	0.117	0	0			NO
13492293	301	0	0	9	1.485	0	0	0	0	0	0	0	0	0	0	0	0	0	0	0	0	0	0	0	0	0	0	Voltage-dependent L-type calcium channel subunit alpha-1F	O60840	NO
13492294	353	0	0	12	1.689	0	0	0	0	0	0	0	0	0	0	0	0	0	0	0	0	0	0	0	0	0	0	Voltage-dependent L-type calcium channel subunit alpha-1D	O73700	NO
13492295	410	0	0	0	0	1	0.128	0	0	0	0	0	0	3	0.37	0	0	0	0	0	0	0	0	2	0.269	1	0.127			NO
13492296	969	0	0	0	0	1	0.054	0	0	4	0.22	0	0	0	0	0	0	0	0	0	0	0	0	3	0.17	0	0			NO
13492297	328	0	0	0	0	0	0	0	0	0	0	0	0	0	0	0	0	0	0	0	0	0	0	0	0	0	0	protein K02A2.6	Q09575	NO
13492298	318	1	0.182	0	0	0	0	0	0	0	0	1	0.165	0	0	0	0	0	0	0	0	0	0	0	0	3	0.492			NO
13492299	207	0	0	0	0	0	0	2	0.512	0	0	0	0	0	0	2	0.433	0	0	0	0	0	0	0	0	0	0	T-box transcription factor TBX1-A	Q8AX98	NO
13492300	211	0	0	0	0	1	0.248	2	0.502	0	0	0	0	0	0	0	0	0	0	0	0	0	0	0	0	0	0	Bone morphogenetic protein 3B	P55107	NO
13492301	305	0	0	0	0	0	0	1	0.174	0	0	0	0	0	0	0	0	0	0	0	0	0	0	0	0	0	0			NO
13492302	218	2	0.532	3	0.684	0	0	0	0	0	0	0	0	0	0	0	0	0	0	0	0	0	0	0	0	0	0	Dedicator of cytokinesis protein 3	Q8CIQ7	NO
13492303	413	0	0	0	0	1	0.127	0	0	0	0	4	0.509	0	0	0	0	0	0	0	0	0	0	0	0	0	0			NO
13492304	370	10	1.568	0	0	0	0	0	0	0	0	0	0	0	0	0	0	0	0	0	0	0	0	0	0	1	0.141	CUB and sushi domain-containing protein 2	Q7Z408	NO
13492305	403	0	0	0	0	0	0	0	0	0	0	0	0	0	0	0	0	0	0	0	0	0	0	1	0.137	0	0			NO
13492306	364	1	0.159	1	0.136	1	0.144	0	0	0	0	0	0	2	0.278	0	0	0	0	3	0.466	0	0	1	0.151	0	0			NO
13492307	432	1	0.134	0	0	1	0.121	1	0.123	0	0	0	0	3	0.351	0	0	0	0	1	0.131	0	0	1	0.127	0	0	Muscle M-line assembly protein unc-89	O01761	NO
13492308	367	0	0	0	0	0	0	0	0	0	0	0	0	3	0.414	0	0	0	0	1	0.154	0	0	0	0	0	0			NO
13492309	462	0	0	0	0	2	0.227	0	0	1	0.115	0	0	1	0.11	0	0	0	0	5	0.612	0	0	1	0.119	0	0			NO
13492310	438	1	0.132	0	0	0	0	0	0	1	0.122	1	0.12	1	0.116	0	0	0	0	0	0	0	0	0	0	0	0			NO
13492311	323	1	0.18	0	0	0	0	0	0	0	0	1	0.163	6	0.94	0	0	0	0	0	0	0	0	0	0	0	0	Dynein heavy chain 10, axonemal	Q8IVF4	NO
13492312	268	1	0.216	0	0	2	0.391	0	0	0	0	0	0	4	0.755	0	0	0	0	0	0	3	0.566	1	0.205	0	0	Dynein heavy chain 10, axonemal	Q8IVF4	NO
13492313	581	1	0.1	0	0	0	0	0	0	0	0	1	0.09	1	0.087	0	0	0	0	0	0	0	0	2	0.19	0	0			NO
13492314	328	0	0	0	0	0	0	0	0	1	0.162	0	0	3	0.463	0	0	0	0	1	0.172	1	0.154	0	0	0	0			NO
13492315	692	0	0	0	0	0	0	0	0	5	0.385	0	0	0	0	1	0.065	0	0	0	0	0	0	0	0	0	0			NO
13492316	321	0	0	0	0	0	0	0	0	0	0	0	0	0	0	0	0	0	0	0	0	0	0	1	0.172	0	0			NO
13492317	336	1	0.173	1	0.148	1	0.156	1	0.158	2	0.317	0	0	0	0	0	0	0	0	0	0	2	0.301	2	0.328	0	0			NO
13492318	298	0	0	4	0.667	1	0.176	0	0	0	0	0	0	0	0	0	0	0	0	0	0	0	0	0	0	0	0	Membrane protein FAM159A	Q6UWV7	NO
13492319	214	4	1.084	1	0.232	2	0.49	0	0	0	0	0	0	1	0.237	0	0	0	0	0	0	0	0	0	0	0	0	Membrane protein FAM159B	Q9D1Y9	NO
13492320	274	0	0	0	0	0	0	1	0.193	0	0	0	0	0	0	0	0	0	0	0	0	0	0	0	0	0	0	Pollen-specific leucine-rich repeat extensin-like protein 1	Q9LJ64	NO
13492321	370	1	0.157	2	0.269	3	0.425	0	0	0	0	1	0.142	0	0	0	0	1	0.157	1	0.153	0	0	0	0	0	0	Cartilage intermediate layer protein 1	O75339	NO
13492322	366	5	0.792	0	0	0	0	0	0	0	0	0	0	1	0.138	4	0.49	0	0	0	0	0	0	1	0.15	0	0			NO
13492323	401	3	0.434	0	0	1	0.131	0	0	0	0	0	0	0	0	0	0	0	0	0	0	0	0	1	0.137	0	0	DC-STAMP domain-containing protein 2	Q5T1A1	NO
13492324	524	2	0.221	0	0	2	0.2	1	0.101	0	0	1	0.1	0	0	0	0	0	0	2	0.216	1	0.096	1	0.105	1	0.099			NO
13492325	631	1	0.092	0	0	0	0	0	0	0	0	1	0.083	0	0	0	0	0	0	0	0	0	0	0	0	0	0			NO
13492326	306	3	0.569	0	0	0	0	0	0	0	0	0	0	0	0	0	0	0	0	0	0	0	0	0	0	0	0	Thrombospondin type-1 domain-containing protein 7B	Q9C0I4	NO
13492327	392	0	0	0	0	0	0	0	0	0	0	0	0	0	0	0	0	0	0	0	0	0	0	0	0	0	0			NO
13492328	304	1	0.191	0	0	1	0.172	0	0	0	0	0	0	0	0	0	0	8	1.526	0	0	0	0	0	0	0	0	Proline-rich basic protein 1	E7EW31	NO
13492329	346	0	0	1	0.144	5	0.758	0	0	0	0	0	0	0	0	0	0	0	0	5	0.817	0	0	0	0	0	0			NO
13492330	534	3	0.326	0	0	0	0	0	0	7	0.698	0	0	3	0.284	0	0	0	0	0	0	0	0	13	1.34	0	0			NO
13492331	702	3	0.248	0	0	0	0	4	0.302	0	0	0	0	0	0	0	0	0	0	3	0.242	1	0.072	0	0	0	0			NO
13492332	435	0	0	4	0.457	2	0.241	0	0	2	0.245	2	0.241	2	0.233	0	0	0	0	0	0	0	0	0	0	0	0	Gamma-aminobutyric acid type B receptor subunit 2	O75899	NO
13492333	462	0	0	0	0	0	0	0	0	7	0.807	0	0	2	0.219	0	0	0	0	1	0.122	0	0	2	0.238	0	0			NO
13492334	419	0	0	0	0	0	0	0	0	1	0.127	1	0.125	0	0	0	0	0	0	0	0	0	0	6	0.788	0	0			NO
13492335	243	5	1.193	2	0.409	0	0	0	0	0	0	0	0	0	0	0	0	0	0	1	0.233	0	0	0	0	0	0	VPS10 domain-containing receptor SorCS3	Q8VI51	NO
13492336	519	1	0.112	0	0	1	0.101	0	0	1	0.103	1	0.101	1	0.098	0	0	0	0	0	0	0	0	5	0.53	0	0			NO
13492337	468	15	1.859	4	0.425	0	0	0	0	0	0	0	0	0	0	0	0	0	0	0	0	0	0	0	0	2	0.223	Plexin-A2	O75051	NO
13492338	409	2	0.284	0	0	0	0	0	0	1	0.13	0	0	0	0	0	0	0	0	0	0	0	0	0	0	0	0			NO
13492339	420	1	0.138	0	0	0	0	0	0	0	0	1	0.125	0	0	0	0	0	0	1	0.135	0	0	2	0.262	0	0			NO
13492340	484	0	0	0	0	0	0	0	0	2	0.22	0	0	1	0.105	0	0	0	0	0	0	0	0	0	0	0	0			NO
13492341	662	0	0	0	0	1	0.079	0	0	0	0	2	0.159	0	0	0	0	0	0	0	0	0	0	1	0.083	2	0.158			NO
13492342	351	0	0	0	0	0	0	0	0	0	0	0	0	0	0	0	0	0	0	0	0	0	0	1	0.157	1	0.149			NO
13492343	326	0	0	4	0.61	1	0.161	0	0	1	0.163	1	0.161	1	0.155	0	0	1	0.178	5	0.867	0	0	1	0.169	0	0	Angiopoietin-related protein 2	Q9UKU9	NO
13492344	248	0	0	1	0.2	1	0.211	0	0	0	0	1	0.212	0	0	0	0	0	0	0	0	0	0	0	0	0	0	Angiopoietin-related protein 2	Q9R045	NO
13492345	607	1	0.096	0	0	0	0	0	0	1	0.088	0	0	0	0	0	0	0	0	1	0.093	2	0.167	1	0.091	0	0			NO
13492346	552	0	0	0	0	0	0	0	0	2	0.193	0	0	0	0	0	0	0	0	0	0	0	0	2	0.2	0	0			NO
13492347	305	0	0	0	0	0	0	0	0	0	0	0	0	0	0	0	0	0	0	3	0.556	0	0	0	0	0	0			NO
13492348	438	1	0.132	0	0	0	0	0	0	0	0	1	0.12	0	0	0	0	0	0	5	0.645	1	0.115	0	0	0	0			NO
13492349	622	0	0	0	0	0	0	0	0	1	0.086	0	0	0	0	0	0	0	0	0	0	0	0	2	0.177	7	0.587			NO
13492350	710	1	0.082	0	0	0	0	7	0.523	2	0.15	0	0	0	0	1	0.063	0	0	1	0.08	0	0	1	0.078	0	0			NO
13492351	575	1	0.101	0	0	0	0	0	0	0	0	0	0	0	0	0	0	0	0	1	0.098	20	1.759	0	0	1	0.091			NO
13492352	316	1	0.184	15	2.358	0	0	0	0	0	0	0	0	0	0	0	0	0	0	0	0	0	0	0	0	0	0	[GO:0005886 "plasma membrane" evidence=IEA] [GO:0016020 "membrane" evidence=IEA] [GO:0005509 "calcium ion binding" evidence=IEA] [GO:0007155 "cell adhesion" evidence=IEA] [GO:0007156 "homophilic cell adhesion" evidence=IEA] [GO:0050908 "detection of light stimulus involved in visual perception" evidence=IMP] [GO:0001654 "eye development" evidence=IMP] [GO:0016021 "integral to membrane" evidence=I…		NO
13492353	332	0	0	0	0	0	0	0	0	0	0	2	0.316	0	0	0	0	0	0	0	0	0	0	1	0.166	0	0			NO
13492354	456	1	0.127	0	0	0	0	0	0	1	0.117	0	0	0	0	1	0.098	1	0.127	0	0	0	0	0	0	0	0			NO
13492355	400	0	0	0	0	0	0	0	0	0	0	0	0	0	0	0	0	1	0.145	0	0	0	0	1	0.138	0	0			NO
13492356	309	0	0	0	0	1	0.17	0	0	0	0	1	0.17	0	0	0	0	3	0.563	3	0.549	0	0	0	0	0	0			NO
13492357	735	1	0.079	0	0	0	0	0	0	0	0	8	0.572	0	0	1	0.061	0	0	0	0	0	0	0	0	0	0			NO
13492358	464	0	0	0	0	0	0	1	0.114	0	0	0	0	1	0.109	0	0	0	0	0	0	0	0	1	0.119	0	0			NO
13492359	349	0	0	0	0	0	0	0	0	1	0.153	1	0.151	1	0.145	0	0	0	0	2	0.324	0	0	0	0	1	0.149			NO
13492360	332	0	0	5	0.748	0	0	3	0.479	0	0	0	0	0	0	0	0	0	0	0	0	0	0	0	0	0	0	Protocadherin Fat 1	Q14517	NO
13492361	714	0	0	0	0	0	0	1	0.074	0	0	0	0	1	0.071	0	0	0	0	1	0.079	2	0.142	0	0	0	0			NO
13492362	249	0	0	0	0	0	0	0	0	0	0	0	0	0	0	0	0	0	0	0	0	0	0	0	0	0	0	Alpha-1A adrenergic receptor	O77621	NO
13492363	466	0	0	0	0	2	0.225	5	0.569	0	0	0	0	0	0	0	0	0	0	1	0.121	0	0	3	0.354	0	0			NO
13492364	395	9	1.322	5	0.629	0	0	0	0	0	0	0	0	0	0	0	0	0	0	0	0	0	0	0	0	0	0	Synaptotagmin-6	Q5T7P8	NO
13492365	260	0	0	0	0	1	0.202	0	0	1	0.205	0	0	0	0	0	0	0	0	0	0	0	0	1	0.212	0	0	Collagen alpha-3VI chain	P12111	NO
13492366	366	1	0.158	0	0	0	0	0	0	0	0	0	0	0	0	0	0	0	0	0	0	0	0	1	0.15	0	0			NO
13492367	614	23	2.173	0	0	0	0	0	0	0	0	0	0	1	0.082	0	0	0	0	3	0.276	0	0	0	0	0	0			NO
13492368	432	0	0	0	0	0	0	0	0	0	0	0	0	0	0	0	0	0	0	0	0	0	0	0	0	0	0			NO
13492369	343	1	0.169	0	0	1	0.153	0	0	0	0	2	0.306	2	0.295	0	0	0	0	0	0	0	0	1	0.161	0	0			NO
13492370	327	2	0.355	0	0	0	0	0	0	2	0.326	2	0.321	0	0	0	0	0	0	0	0	0	0	1	0.168	0	0			NO
13492371	408	4	0.569	3	0.365	1	0.128	3	0.39	0	0	0	0	0	0	0	0	0	0	2	0.277	0	0	0	0	0	0	Protocadherin Fat 4	Q6V0I7	NO
13492372	996	0	0	0	0	0	0	0	0	0	0	1	0.053	1	0.051	0	0	0	0	3	0.17	0	0	1	0.055	0	0			NO
13492373	361	1	0.161	0	0	0	0	0	0	1	0.148	0	0	0	0	0	0	0	0	1	0.157	0	0	0	0	0	0			NO
13492374	512	6	0.68	0	0	0	0	0	0	1	0.104	0	0	0	0	0	0	0	0	2	0.221	2	0.198	0	0	0	0			NO
13492375	416	14	1.952	0	0	0	0	0	0	1	0.128	0	0	0	0	0	0	0	0	0	0	0	0	0	0	0	0			NO
13492376	536	14	1.515	5	0.463	0	0	2	0.198	1	0.099	0	0	3	0.283	0	0	0	0	0	0	0	0	1	0.103	1	0.097	Small conductance calcium-activated potassium channel protein 3	P58391	NO
13492377	338	4	0.686	0	0	0	0	0	0	0	0	1	0.155	0	0	0	0	1	0.172	2	0.335	0	0	0	0	1	0.154	Protein FAM46C	Q7ZUP1	NO
13492378	303	2	0.383	5	0.82	0	0	0	0	0	0	1	0.173	1	0.167	0	0	0	0	1	0.187	0	0	0	0	0	0			NO
13492379	897	1	0.065	0	0	0	0	0	0	6	0.356	2	0.117	5	0.282	0	0	0	0	1	0.063	0	0	2	0.123	5	0.291			NO
13492380	373	5	0.778	1	0.133	0	0	0	0	0	0	4	0.563	0	0	0	0	0	0	0	0	0	0	0	0	0	0			NO
13492381	205	1	0.283	1	0.242	1	0.256	0	0	0	0	0	0	0	0	0	0	0	0	0	0	0	0	0	0	0	0	Netrin receptor DCC	Q63155	NO
13492382	311	0	0	0	0	0	0	4	0.682	0	0	0	0	0	0	0	0	0	0	0	0	0	0	0	0	0	0			NO
13492383	487	3	0.357	0	0	0	0	1	0.109	2	0.219	1	0.108	1	0.104	0	0	0	0	0	0	0	0	2	0.226	0	0			NO
13492384	373	4	0.622	0	0	1	0.141	0	0	0	0	0	0	4	0.543	0	0	0	0	2	0.303	0	0	2	0.295	1	0.14	Dynein heavy chain 2, axonemal	Q9P225	NO
13492385	425	2	0.273	0	0	0	0	0	0	0	0	0	0	0	0	0	0	0	0	0	0	0	0	6	0.777	2	0.245			NO
13492386	622	0	0	0	0	0	0	2	0.17	10	0.856	0	0	3	0.244	0	0	0	0	0	0	0	0	2	0.177	0	0			NO
13492387	394	0	0	0	0	0	0	1	0.135	0	0	0	0	0	0	0	0	0	0	0	0	0	0	0	0	0	0			NO
13492388	240	0	0	0	0	0	0	0	0	0	0	0	0	0	0	0	0	0	0	3	0.707	0	0	0	0	0	0	Versican core protein	Q9ERB4	NO
13492389	315	2	0.368	0	0	0	0	0	0	0	0	0	0	0	0	0	0	0	0	0	0	0	0	0	0	0	0			NO
13492390	311	4	0.746	3	0.479	0	0	0	0	0	0	0	0	0	0	0	0	0	0	0	0	0	0	0	0	3	0.503	GDNF family receptor alpha-4	O93512	NO
13492391	257	1	0.226	0	0	0	0	0	0	0	0	0	0	0	0	0	0	0	0	0	0	0	0	1	0.214	0	0	protein U88	Q69566	NO
13492392	326	5	0.89	0	0	2	0.322	2	0.325	1	0.163	2	0.322	2	0.311	0	0	0	0	0	0	0	0	1	0.169	0	0			NO
13492393	436	0	0	0	0	0	0	0	0	0	0	0	0	0	0	0	0	0	0	16	2.075	0	0	1	0.126	0	0	[GO:0016817 "hydrolase activity, acting on acid anhydrides" evidence=IEA] [GO:0000166 "nucleotide binding" evidence=IEA] [GO:0016021 "integral to membrane" evidence=IEA] [GO:0005525 "GTP binding" evidence=IEA] [GO:0016787 "hydrolase activity" evidence=IEA] [GO:0016020 "membrane" evidence=IEA]		NO
13492394	228	3	0.763	2	0.436	0	0	0	0	0	0	0	0	0	0	0	0	0	0	0	0	0	0	0	0	0	0	FRAS1-related extracellular matrix protein 2	Q5SZK8	NO
13492395	923	0	0	0	0	0	0	0	0	5	0.289	1	0.057	1	0.055	0	0	0	0	1	0.061	0	0	5	0.298	0	0			NO
13492396	349	0	0	0	0	0	0	0	0	0	0	0	0	0	0	0	0	0	0	0	0	0	0	0	0	0	0	Plexin-A2	P70207	NO
13492397	597	24	2.332	1	0.083	0	0	0	0	0	0	0	0	0	0	0	0	0	0	0	0	0	0	0	0	0	0			NO
13492398	295	5	0.983	1	0.168	0	0	0	0	0	0	2	0.356	0	0	0	0	0	0	0	0	0	0	0	0	5	0.884	Cadherin-related tumor suppressor	P33450	NO
13492399	628	0	0	0	0	0	0	2	0.169	1	0.085	0	0	0	0	0	0	0	0	1	0.09	1	0.081	0	0	0	0			NO
13492400	308	1	0.188	0	0	2	0.34	0	0	0	0	0	0	0	0	0	0	0	0	3	0.551	0	0	0	0	0	0			NO
13492401	335	1	0.173	0	0	0	0	0	0	0	0	0	0	0	0	0	0	0	0	1	0.169	1	0.151	0	0	0	0			NO
13492402	333	0	0	0	0	0	0	0	0	0	0	0	0	0	0	0	0	0	0	0	0	0	0	0	0	0	0			NO
13492403	392	0	0	0	0	2	0.267	0	0	0	0	0	0	0	0	0	0	0	0	1	0.144	0	0	0	0	0	0			NO
13492404	335	9	1.558	1	0.148	0	0	0	0	0	0	0	0	0	0	0	0	0	0	0	0	0	0	0	0	0	0	Dedicator of cytokinesis protein 3	Q8IZD9	NO
13492405	400	1	0.145	0	0	0	0	0	0	3	0.399	1	0.131	0	0	0	0	2	0.29	0	0	0	0	1	0.138	0	0			NO
13492406	228	1	0.254	3	0.654	0	0	4	0.93	0	0	0	0	1	0.222	0	0	0	0	0	0	0	0	1	0.242	0	0	Leucine-rich repeat transmembrane neuronal protein 4	B4F7C5	NO
13492407	317	0	0	0	0	0	0	0	0	0	0	0	0	0	0	0	0	0	0	0	0	0	0	0	0	1	0.164			NO
13492408	494	0	0	0	0	0	0	0	0	0	0	0	0	0	0	0	0	0	0	1	0.114	0	0	0	0	0	0			NO
13492409	576	1	0.101	0	0	1	0.091	0	0	0	0	1	0.091	0	0	0	0	0	0	1	0.098	3	0.263	0	0	0	0			NO
13492410	306	0	0	0	0	1	0.171	0	0	0	0	0	0	0	0	0	0	0	0	4	0.739	0	0	0	0	0	0	Collagen alpha-3VI chain	P15989	NO
13492411	463	16	2.004	6	0.644	0	0	0	0	2	0.23	0	0	0	0	0	0	0	0	0	0	0	0	0	0	1	0.113	Probable G-protein coupled receptor 149	Q9DDD1	NO
13492412	412	0	0	0	0	0	0	2	0.257	0	0	0	0	0	0	0	0	0	0	0	0	0	0	0	0	0	0			NO
13492413	472	2	0.246	0	0	0	0	0	0	0	0	2	0.223	1	0.107	0	0	0	0	0	0	0	0	0	0	0	0			NO
13492414	320	0	0	3	0.466	0	0	2	0.331	0	0	0	0	0	0	0	0	0	0	0	0	0	0	0	0	0	0			NO
13492415	390	6	0.892	2	0.255	2	0.269	0	0	0	0	2	0.269	0	0	0	0	0	0	3	0.435	0	0	0	0	1	0.134			NO
13492416	236	0	0	4	0.842	0	0	0	0	0	0	0	0	0	0	0	0	0	0	0	0	0	0	0	0	0	0	POU domain, class 6, transcription factor 2	P78424	NO
13492417	303	1	0.191	0	0	0	0	0	0	0	0	0	0	0	0	0	0	0	0	0	0	0	0	4	0.727	0	0			NO
13492418	249	8	1.864	0	0	0	0	0	0	0	0	0	0	0	0	0	0	0	0	2	0.454	0	0	0	0	0	0	Low-density lipoprotein receptor-related protein 1B	Q9NZR2	NO
13492419	386	0	0	0	0	0	0	0	0	0	0	0	0	0	0	0	0	0	0	0	0	0	0	0	0	1	0.135			NO
13492420	309	0	0	0	0	0	0	0	0	0	0	0	0	0	0	0	0	0	0	1	0.183	0	0	1	0.178	1	0.169			NO
13492421	342	2	0.339	0	0	0	0	0	0	1	0.156	0	0	0	0	0	0	0	0	0	0	0	0	2	0.322	0	0			NO
13492422	217	1	0.267	0	0	0	0	0	0	0	0	0	0	0	0	0	0	0	0	0	0	0	0	0	0	2	0.48	Low-density lipoprotein receptor-related protein 1B	Q9NZR2	NO
13492423	363	0	0	0	0	0	0	0	0	0	0	0	0	0	0	0	0	0	0	0	0	0	0	0	0	7	1.005			NO
13492424	348	0	0	0	0	0	0	0	0	0	0	0	0	0	0	0	0	0	0	0	0	0	0	1	0.158	0	0			NO
13492425	335	3	0.519	1	0.148	1	0.157	0	0	0	0	1	0.157	0	0	0	0	0	0	0	0	0	0	3	0.493	0	0			NO
13492426	568	3	0.306	0	0	1	0.092	0	0	0	0	2	0.185	0	0	0	0	0	0	0	0	0	0	0	0	6	0.551			NO
13492427	397	1	0.146	0	0	0	0	0	0	0	0	2	0.265	0	0	0	0	0	0	1	0.142	1	0.127	0	0	0	0			NO
13492428	328	0	0	0	0	0	0	0	0	0	0	0	0	0	0	0	0	0	0	2	0.345	0	0	0	0	0	0	protein C2orf16	Q68DN1	NO
13492429	320	0	0	0	0	0	0	0	0	0	0	2	0.328	1	0.158	0	0	0	0	0	0	0	0	1	0.172	0	0			NO
13492430	347	0	0	0	0	0	0	0	0	1	0.153	1	0.151	0	0	0	0	0	0	0	0	0	0	0	0	0	0			NO
13492431	459	0	0	0	0	0	0	0	0	0	0	0	0	0	0	0	0	0	0	0	0	0	0	0	0	0	0			NO
13492432	330	0	0	0	0	0	0	0	0	0	0	0	0	1	0.153	0	0	0	0	0	0	0	0	4	0.667	0	0			NO
13492433	490	1	0.118	0	0	2	0.214	0	0	1	0.109	0	0	0	0	0	0	0	0	9	1.039	2	0.206	0	0	1	0.106	Dystrotelin	A2CI97	NO
13492434	377	0	0	0	0	0	0	0	0	0	0	0	0	0	0	0	0	0	0	0	0	0	0	0	0	0	0			NO
13492435	385	7	1.055	1	0.129	0	0	0	0	0	0	1	0.136	0	0	0	0	0	0	4	0.587	0	0	0	0	3	0.406			NO
13492436	294	4	0.789	0	0	0	0	0	0	0	0	0	0	0	0	2	0.305	2	0.394	2	0.385	0	0	0	0	0	0	Ovarian abundant message protein	Q01456	NO
13492437	219	1	0.265	0	0	0	0	0	0	0	0	1	0.24	0	0	0	0	0	0	0	0	0	0	0	0	0	0	Otogelin	O55225	NO
13492438	225	0	0	1	0.221	0	0	0	0	0	0	0	0	0	0	0	0	0	0	0	0	0	0	0	0	0	0	Ornithine decarboxylase	P27118	NO
13492439	352	2	0.33	0	0	0	0	3	0.452	1	0.151	0	0	0	0	1	0.127	0	0	0	0	0	0	0	0	0	0			NO
13492440	675	5	0.43	0	0	1	0.078	0	0	0	0	1	0.078	1	0.075	0	0	0	0	1	0.084	0	0	0	0	1	0.077	ADAMTS-like protein 2	Q7TSK7	NO
13492441	404	2	0.287	0	0	0	0	0	0	0	0	0	0	0	0	0	0	0	0	0	0	0	0	0	0	0	0			NO
13492442	308	2	0.377	0	0	0	0	0	0	0	0	2	0.341	1	0.164	0	0	0	0	0	0	0	0	1	0.179	0	0			NO
13492443	252	0	0	8	1.577	0	0	0	0	1	0.211	0	0	0	0	0	0	0	0	0	0	0	0	0	0	0	0	Phosphoinositide-interacting protein	P0C851	NO
13492444	714	2	0.162	0	0	0	0	0	0	1	0.075	0	0	1	0.071	0	0	0	0	0	0	0	0	1	0.077	0	0			NO
13492445	268	2	0.433	0	0	0	0	3	0.593	0	0	0	0	2	0.378	0	0	0	0	0	0	0	0	0	0	0	0	Sodium/bile acid cotransporter 4	Q5PT56	NO
13492446	525	0	0	0	0	3	0.3	0	0	0	0	1	0.1	0	0	0	0	0	0	5	0.538	15	1.445	0	0	0	0			NO
13492447	290	9	1.8	0	0	0	0	0	0	1	0.184	0	0	0	0	0	0	0	0	1	0.195	0	0	0	0	0	0	Sodium- and chloride-dependent glycine transporter 2	Q761V0	NO
13492448	491	0	0	0	0	1	0.107	0	0	9	0.976	0	0	4	0.412	0	0	0	0	0	0	0	0	2	0.224	0	0	V-set and immunoglobulin domain-containing protein 10	Q6GMZ9	NO
13492449	324	0	0	0	0	0	0	0	0	0	0	0	0	0	0	0	0	0	0	0	0	0	0	0	0	0	0			NO
13492450	372	1	0.156	0	0	0	0	0	0	2	0.286	3	0.424	0	0	0	0	0	0	0	0	0	0	0	0	0	0			NO
13492451	469	7	0.866	0	0	0	0	0	0	0	0	0	0	0	0	0	0	0	0	0	0	0	0	0	0	12	1.334	Nuclear pore membrane glycoprotein 210	Q8TEM1	NO
13492452	216	3	0.806	0	0	0	0	0	0	0	0	0	0	0	0	0	0	0	0	0	0	0	0	0	0	0	0	Sodium- and chloride-dependent glycine transporter 2	A7Y2X0	NO
13492453	401	0	0	2	0.248	1	0.131	0	0	0	0	0	0	8	1.01	0	0	0	0	4	0.564	0	0	1	0.137	0	0	Low-density lipoprotein receptor-related protein 2	A2ARV4	NO
13492454	394	1	0.147	0	0	0	0	0	0	1	0.135	0	0	0	0	0	0	1	0.147	6	0.861	0	0	9	1.258	0	0			NO
13492455	615	0	0	0	0	0	0	0	0	0	0	0	0	0	0	1	0.073	0	0	0	0	0	0	4	0.358	0	0			NO
13492456	255	4	0.91	1	0.195	0	0	0	0	0	0	0	0	0	0	0	0	0	0	0	0	0	0	0	0	0	0	XK-related protein 7	Q5GH56	NO
13492457	281	0	0	5	0.884	0	0	0	0	0	0	0	0	0	0	0	0	0	0	0	0	0	0	0	0	0	0	MAGUK p55 subfamily member 7	A8KBF6	NO
13492458	290	0	0	1	0.171	0	0	0	0	1	0.184	0	0	0	0	0	0	0	0	0	0	0	0	0	0	0	0	Adenosine deaminase CECR1-A	P58781	NO
13492459	307	0	0	0	0	1	0.171	0	0	0	0	0	0	0	0	0	0	0	0	1	0.184	0	0	0	0	0	0	Claudin-10	Q5E9L0	NO
13492460	923	2	0.126	3	0.161	0	0	0	0	0	0	13	0.74	0	0	3	0.146	0	0	3	0.184	0	0	0	0	0	0			NO
13492461	229	1	0.253	0	0	0	0	0	0	0	0	0	0	0	0	0	0	0	0	0	0	0	0	0	0	0	0	Protocadherin beta-1	Q9Y5F3	NO
13492462	333	0	0	0	0	0	0	0	0	2	0.32	1	0.158	1	0.152	0	0	0	0	0	0	0	0	3	0.496	0	0			NO
13492463	629	0	0	0	0	0	0	0	0	1	0.085	3	0.251	0	0	0	0	0	0	0	0	0	0	2	0.175	0	0			NO
13492464	487	1	0.119	0	0	0	0	0	0	0	0	1	0.108	0	0	0	0	0	0	0	0	0	0	1	0.113	0	0			NO
13492465	292	7	1.39	0	0	0	0	0	0	0	0	0	0	1	0.173	0	0	0	0	3	0.581	0	0	0	0	1	0.179	Fibronectin type III domain-containing protein 7	Q5VTL7	NO
13492466	746	0	0	0	0	1	0.07	0	0	0	0	0	0	2	0.136	0	0	0	0	0	0	0	0	1	0.074	0	0			NO
13492467	408	0	0	2	0.244	5	0.642	0	0	0	0	0	0	0	0	0	0	0	0	8	1.109	0	0	0	0	0	0	Cartilage matrix protein	P51942	NO
13492468	358	0	0	0	0	0	0	13	1.925	0	0	0	0	0	0	0	0	0	0	0	0	0	0	0	0	0	0	Lateral signaling target protein 2 homolog	A0JMD2	NO
13492469	387	0	0	0	0	4	0.542	0	0	1	0.138	1	0.136	0	0	0	0	0	0	0	0	0	0	1	0.142	0	0	Free fatty acid receptor 3	O14843	NO
13492470	451	11	1.415	0	0	1	0.116	0	0	1	0.118	3	0.349	2	0.224	0	0	0	0	0	0	1	0.112	1	0.122	2	0.231			NO
13492471	857	2	0.135	0	0	0	0	0	0	0	0	0	0	22	1.299	8	0.419	0	0	0	0	0	0	0	0	0	0	Ankyrin repeat domain-containing protein 5	Q9NU02	NO
13492472	304	4	0.763	0	0	1	0.172	0	0	0	0	0	0	0	0	0	0	0	0	0	0	4	0.665	0	0	0	0	Otolith matrix protein 1	Q9IBF7	NO
13492473	485	0	0	0	0	0	0	0	0	0	0	0	0	5	0.522	0	0	0	0	1	0.117	0	0	0	0	16	1.72	Testis-expressed sequence 36 protein	Q5VZQ5	NO
13492474	352	0	0	0	0	0	0	0	0	0	0	0	0	0	0	0	0	0	0	0	0	0	0	0	0	0	0			NO
13492475	235	0	0	3	0.634	0	0	0	0	0	0	0	0	0	0	0	0	0	0	0	0	0	0	0	0	0	0	Kinesin-5	F4JGP4	NO
13492476	485	6	0.718	1	0.102	1	0.108	0	0	0	0	4	0.433	0	0	0	0	6	0.717	0	0	0	0	0	0	1	0.107	Myeloid-associated differentiation marker-like protein 2	Q08DL4	NO
13492477	305	0	0	0	0	0	0	0	0	0	0	0	0	3	0.498	0	0	0	0	0	0	0	0	0	0	2	0.342	Solute carrier family 2, facilitated glucose transporter member 9	Q5RB09	NO
13492478	846	3	0.206	1	0.059	0	0	0	0	0	0	2	0.124	0	0	4	0.212	1	0.069	0	0	0	0	7	0.456	0	0			NO
13492479	264	2	0.439	7	1.317	0	0	0	0	0	0	0	0	0	0	0	0	0	0	1	0.214	0	0	0	0	0	0	Voltage-dependent T-type calcium channel subunit alpha-1I	Q9Z0Y8	NO
13492480	216	0	0	0	0	0	0	0	0	0	0	0	0	0	0	0	0	0	0	1	0.262	0	0	0	0	0	0	Monocarboxylate transporter 10	Q3U9N9	NO
13492481	226	3	0.77	7	1.539	0	0	1	0.235	0	0	0	0	0	0	0	0	0	0	0	0	0	0	0	0	0	0	Obscurin	Q5VST9	NO
13492482	308	0	0	0	0	0	0	0	0	0	0	0	0	1	0.164	0	0	0	0	0	0	0	0	2	0.358	0	0			NO
13492483	319	3	0.545	0	0	0	0	0	0	0	0	1	0.165	1	0.159	0	0	0	0	0	0	0	0	2	0.345	1	0.163			NO
13492484	520	7	0.781	15	1.433	0	0	0	0	0	0	0	0	0	0	0	0	0	0	0	0	0	0	0	0	0	0			NO
13492485	349	0	0	3	0.427	0	0	0	0	0	0	1	0.151	1	0.145	0	0	3	0.498	0	0	0	0	3	0.473	0	0	Transient receptor potential cation channel subfamily A member 1	Q6RI86	NO
13492486	328	6	1.061	0	0	0	0	0	0	0	0	1	0.16	0	0	0	0	0	0	0	0	0	0	0	0	0	0			NO
13492487	535	0	0	0	0	2	0.196	0	0	0	0	1	0.098	0	0	0	0	0	0	2	0.211	0	0	0	0	0	0			NO
13492488	395	0	0	0	0	1	0.133	0	0	0	0	0	0	0	0	0	0	0	0	0	0	2	0.256	1	0.139	0	0			NO
13492489	257	0	0	0	0	0	0	0	0	0	0	0	0	0	0	0	0	0	0	0	0	0	0	0	0	1	0.203	Lebercilin-like protein	Q8C0X0	NO
13492490	225	5	1.289	2	0.442	0	0	0	0	0	0	0	0	0	0	0	0	0	0	0	0	0	0	0	0	0	0	Protein Wnt-7b	Q3L254	NO
13492491	322	0	0	0	0	0	0	1	0.165	0	0	0	0	0	0	0	0	0	0	0	0	0	0	0	0	9	1.457			NO
13492492	212	0	0	0	0	0	0	0	0	0	0	2	0.496	0	0	0	0	0	0	0	0	0	0	0	0	2	0.492	Arg8-vasotocin receptor	Q90352	NO
13492493	223	1	0.26	0	0	0	0	0	0	0	0	0	0	0	0	0	0	0	0	0	0	0	0	0	0	0	0	Brain-specific angiogenesis inhibitor 1	O14514	NO
13492494	330	0	0	0	0	0	0	0	0	0	0	1	0.159	0	0	0	0	0	0	0	0	0	0	0	0	12	1.896			NO
13492495	384	2	0.302	0	0	1	0.137	0	0	0	0	0	0	1	0.132	0	0	1	0.151	1	0.147	0	0	0	0	8	1.086			NO
13492496	1022	0	0	2	0.097	1	0.051	0	0	0	0	0	0	1	0.05	0	0	0	0	11	0.609	3	0.148	0	0	0	0			NO
13492497	400	1	0.145	4	0.497	6	0.786	0	0	0	0	0	0	0	0	1	0.112	0	0	0	0	0	0	0	0	0	0	Growth/differentiation factor 5	P43026	NO
13492498	209	1	0.278	0	0	0	0	1	0.254	0	0	1	0.251	0	0	0	0	0	0	0	0	0	0	0	0	0	0	Eosinophil peroxidase	P11678	NO
13492499	381	1	0.152	0	0	0	0	0	0	0	0	0	0	0	0	0	0	0	0	0	0	0	0	4	0.578	0	0			NO
13492500	274	5	1.058	0	0	0	0	0	0	0	0	0	0	0	0	0	0	0	0	0	0	0	0	0	0	9	1.712	Nuclear pore membrane glycoprotein 210	Q8TEM1	NO
13492501	660	4	0.352	0	0	0	0	0	0	4	0.323	4	0.318	3	0.23	0	0	2	0.176	1	0.086	1	0.077	3	0.25	14	1.106			NO
13492502	278	0	0	0	0	0	0	0	0	0	0	0	0	0	0	0	0	0	0	6	1.22	0	0	0	0	0	0	Prestin	P58743	NO
13492503	628	11	1.016	0	0	0	0	0	0	0	0	1	0.084	22	1.773	0	0	0	0	1	0.09	0	0	0	0	1	0.083	protein KIAA1257	Q9ULG3	NO
13492504	521	12	1.336	0	0	0	0	0	0	1	0.102	0	0	0	0	0	0	0	0	1	0.109	0	0	0	0	7	0.7	Thyroglobulin	P01267	NO
13492505	1012	2	0.115	0	0	0	0	2	0.105	0	0	1	0.052	0	0	0	0	0	0	2	0.112	0	0	1	0.054	0	0			NO
13492506	395	2	0.294	0	0	1	0.133	0	0	3	0.405	5	0.665	0	0	0	0	0	0	1	0.143	0	0	4	0.558	0	0			NO
13492507	416	0	0	22	2.627	0	0	0	0	0	0	0	0	2	0.243	0	0	0	0	0	0	0	0	0	0	0	0			NO
13492508	316	12	2.203	0	0	0	0	0	0	0	0	0	0	0	0	0	0	0	0	0	0	0	0	0	0	0	0	Pulmonary surfactant-associated protein D	P35248	NO
13492509	568	0	0	0	0	0	0	0	0	1	0.094	0	0	0	0	0	0	0	0	0	0	0	0	0	0	0	0			NO
13492510	387	0	0	0	0	0	0	0	0	0	0	0	0	0	0	0	0	0	0	2	0.292	0	0	1	0.142	0	0			NO
13492511	205	0	0	0	0	0	0	2	0.517	0	0	0	0	0	0	0	0	1	0.283	0	0	0	0	1	0.269	0	0	Potassium voltage-gated channel subfamily F member 1	Q9H3M0	NO
13492512	403	0	0	0	0	2	0.26	0	0	0	0	0	0	0	0	1	0.111	0	0	0	0	0	0	0	0	1	0.129	[GO:0004872 "receptor activity" evidence=IEA] [GO:0016021 "integral to membrane" evidence=IEA]		NO
13492513	387	0	0	0	0	0	0	0	0	0	0	5	0.679	0	0	0	0	0	0	0	0	0	0	0	0	0	0			NO
13492514	431	0	0	15	1.729	0	0	0	0	0	0	0	0	2	0.235	0	0	0	0	0	0	0	0	0	0	0	0			NO
13492515	279	6	1.247	2	0.356	0	0	0	0	0	0	0	0	0	0	0	0	0	0	0	0	0	0	1	0.197	1	0.187	Glutamate receptor ionotropic, kainate 4	Q16099	NO
13492516	409	3	0.425	0	0	0	0	1	0.13	2	0.26	0	0	1	0.124	1	0.11	0	0	0	0	0	0	0	0	0	0			NO
13492517	337	3	0.516	0	0	0	0	0	0	0	0	0	0	0	0	0	0	0	0	0	0	0	0	1	0.163	0	0	Protocadherin-10	Q9P2E7	NO
13492518	434	0	0	0	0	0	0	0	0	1	0.123	0	0	0	0	0	0	0	0	3	0.391	0	0	0	0	0	0			NO
13492519	304	2	0.382	1	0.163	0	0	2	0.349	1	0.175	0	0	1	0.166	0	0	0	0	0	0	0	0	0	0	10	1.715	Relaxin-3 receptor 1	Q9NSD7	NO
13492520	462	3	0.377	0	0	0	0	0	0	0	0	0	0	4	0.438	0	0	0	0	0	0	0	0	0	0	8	0.903	protein C3orf67 homolog	Q4V7B1	NO
13492521	726	3	0.24	0	0	3	0.217	0	0	4	0.293	0	0	2	0.139	0	0	0	0	0	0	0	0	3	0.228	0	0			NO
13492522	331	1	0.175	0	0	0	0	2	0.32	0	0	0	0	0	0	0	0	0	0	0	0	0	0	0	0	0	0			NO
13492523	425	0	0	0	0	0	0	0	0	2	0.251	0	0	0	0	0	0	0	0	0	0	0	0	0	0	0	0			NO
13492524	264	5	1.099	2	0.376	0	0	1	0.201	0	0	1	0.199	0	0	0	0	0	0	0	0	0	0	2	0.417	0	0	Unconventional myosin-XV	Q9QZZ4	NO
13492525	319	5	0.909	0	0	0	0	3	0.498	0	0	0	0	1	0.159	0	0	0	0	0	0	0	0	0	0	2	0.327	Estrogen-related receptor gamma	P62510	NO
13492526	272	9	1.919	0	0	0	0	0	0	0	0	0	0	0	0	0	0	0	0	0	0	0	0	0	0	0	0	Collectin-46	Q8MHZ9	NO
13492527	327	0	0	0	0	0	0	4	0.648	0	0	0	0	1	0.155	0	0	0	0	2	0.346	0	0	0	0	0	0			NO
13492528	696	11	0.917	0	0	0	0	0	0	0	0	1	0.075	2	0.145	0	0	1	0.083	0	0	1	0.073	4	0.316	0	0			NO
13492529	203	0	0	0	0	0	0	0	0	0	0	0	0	0	0	0	0	0	0	0	0	0	0	0	0	0	0	Choline transporter-like protein 4	Q6GN42	NO
13492530	335	3	0.519	1	0.148	1	0.157	0	0	0	0	0	0	0	0	0	0	0	0	0	0	0	0	0	0	0	0	Ankyrin repeat and BTB/POZ domain-containing protein 2	Q7TQI7	NO
13492531	229	0	0	0	0	0	0	0	0	0	0	0	0	0	0	0	0	0	0	0	0	0	0	0	0	0	0	Acetylcholine receptor subunit gamma	P02713	NO
13492532	308	1	0.188	0	0	0	0	0	0	3	0.519	0	0	3	0.493	0	0	0	0	2	0.367	0	0	4	0.715	0	0			NO
13492533	618	1	0.094	0	0	1	0.085	1	0.086	0	0	5	0.425	1	0.082	0	0	0	0	1	0.091	0	0	5	0.445	0	0			NO
13492534	367	0	0	0	0	0	0	0	0	0	0	0	0	0	0	0	0	0	0	0	0	0	0	0	0	0	0			NO
13492535	320	0	0	0	0	0	0	0	0	0	0	0	0	0	0	0	0	0	0	1	0.177	0	0	1	0.172	3	0.489			NO
13492536	368	12	1.891	0	0	0	0	0	0	0	0	0	0	0	0	0	0	2	0.315	0	0	0	0	0	0	0	0	Contactin-associated protein-like 5	Q0V8T0	NO
13492537	203	0	0	0	0	0	0	0	0	0	0	0	0	0	0	0	0	1	0.286	0	0	0	0	2	0.542	0	0	Potassium voltage-gated channel subfamily F member 1	Q9H3M0	NO
13492538	354	0	0	0	0	0	0	0	0	0	0	1	0.148	0	0	0	0	0	0	0	0	0	0	0	0	1	0.147			NO
13492539	359	0	0	0	0	0	0	0	0	1	0.148	0	0	0	0	0	0	0	0	0	0	0	0	0	0	0	0			NO
13492540	209	0	0	0	0	0	0	0	0	0	0	0	0	0	0	0	0	0	0	0	0	0	0	0	0	0	0	ATP-sensitive inward rectifier potassium channel 10	P78508	NO
13492541	247	1	0.235	3	0.603	0	0	0	0	0	0	0	0	0	0	0	0	0	0	0	0	0	0	0	0	0	0	Protein shisa-2 homolog	Q6UWI4	NO
13492542	516	0	0	0	0	1	0.102	0	0	0	0	3	0.305	0	0	0	0	0	0	0	0	1	0.098	2	0.213	0	0			NO
13492543	332	1	0.175	0	0	1	0.158	0	0	0	0	0	0	0	0	0	0	6	1.048	0	0	0	0	0	0	0	0	Ryanodine receptor 1	P11716	NO
13492544	273	4	0.85	2	0.364	0	0	0	0	0	0	0	0	0	0	0	0	0	0	0	0	0	0	0	0	0	0	Netrin receptor DCC	P43146	NO
13492545	554	2	0.209	2	0.179	0	0	8	0.765	0	0	0	0	6	0.548	0	0	1	0.105	0	0	3	0.274	0	0	1	0.094	Proprotein convertase subtilisin/kexin type 5	Q9NJ15	NO
13492546	525	0	0	0	0	0	0	0	0	5	0.507	0	0	2	0.193	1	0.085	0	0	1	0.108	0	0	1	0.105	0	0			NO
13492547	340	3	0.512	0	0	0	0	0	0	0	0	0	0	0	0	1	0.132	0	0	3	0.499	0	0	3	0.486	0	0			NO
13492548	398	0	0	0	0	0	0	0	0	0	0	0	0	0	0	0	0	0	0	0	0	0	0	1	0.138	0	0			NO
13492549	566	0	0	6	0.527	6	0.556	0	0	1	0.094	0	0	0	0	0	0	0	0	7	0.699	0	0	1	0.097	1	0.092			NO
13492550	410	0	0	0	0	0	0	0	0	0	0	0	0	0	0	0	0	0	0	0	0	2	0.247	0	0	0	0			NO
13492551	350	0	0	0	0	0	0	0	0	0	0	0	0	0	0	0	0	0	0	0	0	0	0	0	0	0	0			NO
13492552	241	1	0.241	0	0	2	0.435	0	0	0	0	0	0	0	0	0	0	0	0	0	0	0	0	0	0	0	0	Thrombospondin-type laminin G domain and EAR repeat-containing protein	J3S6Y1	NO
13492553	202	0	0	1	0.246	0	0	0	0	0	0	0	0	0	0	0	0	0	0	0	0	0	0	1	0.273	0	0	Thrombospondin-type laminin G domain and EAR repeat-containing protein	Q8WU66	NO
13492554	321	0	0	0	0	0	0	0	0	2	0.332	0	0	0	0	0	0	1	0.181	0	0	0	0	1	0.172	0	0			NO
13492555	308	0	0	5	0.806	0	0	0	0	0	0	0	0	0	0	1	0.146	0	0	0	0	0	0	10	1.788	1	0.169			NO
13492556	303	3	0.574	0	0	1	0.173	0	0	0	0	0	0	0	0	0	0	0	0	0	0	2	0.334	0	0	0	0			NO
13492557	304	0	0	0	0	0	0	0	0	0	0	0	0	0	0	0	0	0	0	0	0	0	0	0	0	0	0	[GO:0005622 "intracellular" evidence=IEA] [GO:0008270 "zinc ion binding" evidence=IEA]		NO
13492558	364	7	1.115	13	1.774	0	0	0	0	0	0	0	0	0	0	0	0	0	0	0	0	0	0	0	0	0	0	Protocadherin alpha-5	Q9Y5H7	NO
13492559	333	1	0.174	0	0	2	0.315	3	0.478	0	0	1	0.158	0	0	0	0	1	0.174	1	0.17	0	0	1	0.165	0	0			NO
13492560	374	0	0	1	0.133	0	0	0	0	2	0.285	0	0	0	0	1	0.12	0	0	1	0.151	3	0.406	5	0.736	0	0	protein U88	Q69566	NO
13492561	665	0	0	0	0	0	0	0	0	2	0.16	1	0.079	0	0	0	0	0	0	0	0	0	0	2	0.166	0	0			NO
13492562	314	0	0	0	0	0	0	3	0.506	0	0	2	0.335	0	0	0	0	0	0	0	0	0	0	5	0.877	0	0			NO
13492563	317	2	0.366	0	0	0	0	0	0	0	0	0	0	0	0	0	0	0	0	0	0	0	0	0	0	5	0.822	Dynein beta chain, ciliary	P23098	NO
13492564	204	0	0	0	0	0	0	0	0	0	0	0	0	7	1.737	0	0	0	0	0	0	0	0	0	0	0	0	Stanniocalcin-1	P52823	NO
13492565	397	0	0	0	0	0	0	0	0	2	0.268	1	0.132	0	0	0	0	0	0	1	0.142	0	0	2	0.277	0	0			NO
13492566	464	1	0.125	0	0	0	0	0	0	0	0	2	0.226	1	0.109	0	0	0	0	3	0.366	0	0	2	0.237	0	0			NO
13492567	392	0	0	0	0	0	0	0	0	0	0	0	0	0	0	0	0	0	0	0	0	0	0	0	0	0	0			NO
13492568	832	5	0.349	0	0	1	0.063	0	0	2	0.128	0	0	6	0.365	0	0	0	0	4	0.272	0	0	5	0.331	0	0			NO
13492569	210	0	0	2	0.473	0	0	3	0.757	0	0	0	0	0	0	0	0	0	0	0	0	0	0	0	0	1	0.248	SCO-spondin	Q2PC93	NO
13492570	264	14	3.076	0	0	0	0	0	0	0	0	0	0	0	0	0	0	0	0	0	0	0	0	0	0	1	0.197	LanC-like protein 3	Q6ZV70	NO
13492571	348	1	0.167	0	0	0	0	0	0	0	0	0	0	0	0	0	0	0	0	0	0	3	0.436	2	0.316	0	0			NO
13492572	389	0	0	0	0	0	0	1	0.136	0	0	1	0.135	1	0.13	2	0.231	0	0	1	0.145	0	0	0	0	5	0.67			NO
13492573	434	0	0	0	0	0	0	0	0	0	0	0	0	0	0	0	0	0	0	0	0	0	0	0	0	0	0			NO
13492574	203	0	0	0	0	0	0	0	0	0	0	0	0	0	0	0	0	0	0	1	0.279	0	0	0	0	0	0	Chromodomain-helicase-DNA-binding protein 8	B0R0I6	NO
13492575	226	0	0	0	0	0	0	0	0	0	0	0	0	0	0	0	0	0	0	0	0	0	0	0	0	0	0	Stanniocalcin	P18301	NO
13492576	249	1	0.233	0	0	0	0	0	0	0	0	0	0	0	0	0	0	0	0	0	0	0	0	0	0	0	0	Short transient receptor potential channel 2	Q9R244	NO
13492577	326	2	0.356	0	0	0	0	0	0	0	0	0	0	1	0.155	0	0	0	0	0	0	0	0	0	0	0	0			NO
13492578	335	3	0.519	0	0	0	0	2	0.316	0	0	0	0	0	0	0	0	0	0	0	0	0	0	1	0.164	0	0			NO
13492579	348	10	1.667	8	1.142	0	0	0	0	0	0	0	0	0	0	0	0	0	0	0	0	0	0	0	0	0	0	Receptor-type tyrosine-protein phosphatase T	O14522	NO
13492580	715	4	0.324	2	0.139	0	0	0	0	0	0	0	0	33	2.336	0	0	0	0	0	0	0	0	0	0	0	0	Dynein heavy chain 9, axonemal	Q9NYC9	NO
13492581	481	0	0	0	0	0	0	0	0	1	0.111	1	0.109	0	0	0	0	0	0	0	0	0	0	3	0.343	0	0			NO
13492582	351	0	0	5	0.708	0	0	0	0	0	0	0	0	0	0	0	0	0	0	0	0	0	0	0	0	0	0	E3 ubiquitin/ISG15 ligase TRIM25	Q61510	NO
13492583	748	0	0	0	0	1	0.07	0	0	0	0	0	0	0	0	0	0	0	0	0	0	0	0	5	0.368	0	0			NO
13492584	411	0	0	0	0	0	0	0	0	0	0	0	0	0	0	0	0	0	0	0	0	0	0	0	0	0	0			NO
13492585	725	3	0.24	0	0	1	0.072	0	0	0	0	3	0.217	3	0.209	0	0	2	0.16	1	0.078	0	0	2	0.152	0	0			NO
13492586	411	3	0.423	0	0	0	0	2	0.258	0	0	0	0	4	0.493	0	0	0	0	0	0	0	0	0	0	0	0	Sperm-associated antigen 1	Q07617	NO
13492587	544	0	0	0	0	0	0	0	0	2	0.196	2	0.193	0	0	0	0	0	0	0	0	0	0	2	0.202	0	0			NO
13492588	272	0	0	0	0	0	0	2	0.39	0	0	0	0	0	0	0	0	0	0	0	0	0	0	0	0	0	0	Neuronal acetylcholine receptor subunit alpha-7	Q866A2	NO
13492589	246	7	1.65	0	0	0	0	0	0	0	0	0	0	0	0	0	0	0	0	0	0	0	0	2	0.448	2	0.424	Low-density lipoprotein receptor class A domain-containing protein 2	Q5SZI1	NO
13492590	317	0	0	0	0	1	0.165	0	0	0	0	0	0	0	0	0	0	0	0	0	0	0	0	0	0	0	0			NO
13492591	275	4	0.844	2	0.361	0	0	0	0	0	0	2	0.382	0	0	0	0	0	0	0	0	0	0	0	0	0	0	Protocadherin gamma-A11	Q9Y5H2	NO
13492592	638	10	0.909	2	0.156	1	0.082	3	0.249	0	0	1	0.082	0	0	0	0	1	0.091	3	0.266	0	0	2	0.173	0	0			NO
13492593	648	4	0.358	0	0	2	0.162	6	0.491	0	0	0	0	3	0.234	2	0.138	0	0	1	0.087	0	0	1	0.085	3	0.241			NO
13492594	472	26	3.195	5	0.526	0	0	0	0	0	0	0	0	0	0	0	0	0	0	0	0	0	0	0	0	0	0	Voltage-dependent N-type calcium channel subunit alpha-1B	Q05152	NO
13492595	350	4	0.663	2	0.284	0	0	0	0	0	0	0	0	1	0.145	0	0	1	0.166	0	0	0	0	0	0	0	0	A-kinase anchor protein 12	Q9WTQ5	NO
13492596	345	0	0	0	0	0	0	0	0	0	0	0	0	0	0	0	0	0	0	1	0.164	0	0	0	0	0	0			NO
13492597	282	6	1.234	0	0	2	0.372	0	0	0	0	0	0	4	0.718	1	0.159	0	0	0	0	1	0.179	2	0.391	1	0.185	protein CXorf22	Q6ZTR5	NO
13492598	482	2	0.241	0	0	1	0.109	0	0	0	0	0	0	0	0	0	0	0	0	1	0.117	0	0	0	0	0	0	Zinc finger CCCH domain-containing protein 13	Q5T200	NO
13492599	366	7	1.109	2	0.271	2	0.286	0	0	0	0	0	0	0	0	0	0	0	0	5	0.772	0	0	2	0.301	0	0	Protocadherin-16	Q96JQ0	NO
13492600	207	1	0.28	1	0.24	0	0	0	0	0	0	0	0	0	0	0	0	0	0	0	0	0	0	0	0	0	0	Copine-5	Q9HCH3	NO
13492601	265	0	0	0	0	0	0	0	0	0	0	0	0	0	0	0	0	0	0	0	0	0	0	0	0	0	0	Single-minded homolog 1-A	Q98SJ5	NO
13492602	361	0	0	0	0	1	0.145	0	0	0	0	2	0.291	0	0	0	0	0	0	1	0.157	0	0	0	0	0	0			NO
13492603	361	0	0	0	0	0	0	0	0	3	0.443	1	0.146	0	0	1	0.124	0	0	0	0	0	0	0	0	3	0.433	Bone morphogenetic protein 5	P22003	NO
13492604	205	4	1.132	0	0	1	0.256	0	0	0	0	2	0.512	0	0	0	0	0	0	0	0	0	0	0	0	0	0	Protogenin	Q589G5	NO
13492605	329	2	0.353	0	0	0	0	0	0	0	0	2	0.319	0	0	0	0	0	0	0	0	0	0	1	0.167	0	0			NO
13492606	412	0	0	4	0.482	2	0.255	0	0	0	0	0	0	2	0.246	0	0	1	0.141	3	0.412	0	0	1	0.134	0	0			NO
13492607	226	8	2.053	7	1.539	0	0	0	0	0	0	0	0	0	0	0	0	0	0	0	0	0	0	0	0	0	0	Gamma-aminobutyric acid receptor subunit rho-2	Q0II76	NO
13492608	413	10	1.404	0	0	0	0	0	0	0	0	0	0	0	0	0	0	0	0	0	0	0	0	0	0	0	0	Gamma-aminobutyric acid receptor subunit rho-2	Q0II76	NO
13492609	485	6	0.718	0	0	8	0.865	0	0	0	0	0	0	0	0	0	0	2	0.239	12	1.399	0	0	0	0	1	0.107	Semaphorin-3E	O42237	NO
13492610	384	0	0	0	0	0	0	0	0	0	0	0	0	0	0	0	0	0	0	3	0.442	0	0	1	0.143	0	0			NO
13492611	381	0	0	0	0	0	0	2	0.278	0	0	0	0	0	0	0	0	0	0	1	0.148	0	0	0	0	0	0			NO
13492612	303	0	0	0	0	0	0	5	0.875	0	0	1	0.173	0	0	2	0.296	0	0	2	0.373	0	0	0	0	1	0.172			NO
13492613	616	0	0	0	0	5	0.426	0	0	1	0.086	0	0	0	0	0	0	0	0	1	0.092	0	0	2	0.179	0	0	Nuclear factor interleukin-3-regulated protein	Q08D88	NO
13492614	297	3	0.586	0	0	2	0.353	0	0	2	0.359	0	0	0	0	0	0	0	0	0	0	0	0	0	0	0	0	Otogelin	O55225	NO
13492615	229	3	0.76	2	0.434	0	0	0	0	0	0	0	0	0	0	0	0	0	0	0	0	0	0	0	0	0	0	Protocadherin gamma-A5	Q9Y5G8	NO
13492616	218	1	0.266	0	0	0	0	0	0	0	0	0	0	0	0	0	0	0	0	1	0.259	0	0	1	0.253	0	0	Parathyroid hormone/parathyroid hormone-related peptide receptor	Q9TU31	NO
13492617	245	11	2.604	0	0	0	0	0	0	0	0	0	0	0	0	0	0	0	0	0	0	0	0	0	0	0	0	Chloride channel protein 2	P51788	NO
13492618	669	0	0	10	0.743	0	0	0	0	0	0	2	0.157	0	0	0	0	21	1.82	0	0	0	0	0	0	0	0	Leucine-rich repeat-containing protein 30	Q3UV48	NO
13492619	423	0	0	0	0	3	0.372	0	0	0	0	0	0	0	0	0	0	0	0	11	1.47	0	0	0	0	0	0			NO
13492620	235	2	0.494	2	0.423	0	0	0	0	0	0	0	0	1	0.215	0	0	0	0	0	0	0	0	0	0	0	0	Obscurin	Q5VST9	NO
13492621	694	0	0	1	0.072	0	0	0	0	0	0	0	0	0	0	0	0	0	0	0	0	0	0	1	0.079	0	0			NO
13492622	248	6	1.403	0	0	0	0	0	0	0	0	0	0	0	0	0	0	0	0	0	0	0	0	0	0	0	0	Calcium/calmodulin-dependent 3,5-cyclic nucleotide phosphodiesterase 1A	Q61481	NO
13492623	334	0	0	0	0	0	0	0	0	0	0	0	0	1	0.152	0	0	0	0	0	0	0	0	0	0	0	0			NO
13492624	214	0	0	0	0	0	0	0	0	0	0	0	0	0	0	0	0	0	0	0	0	0	0	0	0	0	0	Contactin-associated protein-like 5	Q8WYK1	NO
13492625	306	10	1.896	0	0	0	0	0	0	0	0	0	0	0	0	0	0	0	0	0	0	0	0	0	0	0	0	G-protein coupled receptor 98	Q6JAN0	NO
13492626	482	4	0.481	0	0	1	0.109	0	0	0	0	1	0.109	0	0	0	0	0	0	0	0	0	0	1	0.114	0	0			NO
13492627	228	0	0	1	0.218	0	0	0	0	0	0	0	0	1	0.222	0	0	0	0	0	0	0	0	1	0.242	0	0	Protein sidekick-2	Q6V4S5	NO
13492628	432	2	0.269	0	0	5	0.607	0	0	0	0	0	0	0	0	0	0	0	0	1	0.131	0	0	0	0	0	0	Forkhead box protein D1	Q6F2E4	NO
13492629	366	0	0	0	0	1	0.143	0	0	0	0	0	0	0	0	0	0	0	0	0	0	0	0	0	0	0	0			NO
13492630	206	3	0.845	0	0	0	0	0	0	0	0	0	0	0	0	0	0	0	0	0	0	0	0	0	0	0	0	Atrial natriuretic peptide receptor 2	P55202	NO
13492631	578	0	0	0	0	1	0.091	0	0	0	0	0	0	0	0	0	0	0	0	0	0	0	0	1	0.095	0	0			NO
13492632	611	3	0.285	0	0	2	0.172	0	0	0	0	0	0	0	0	0	0	0	0	2	0.185	0	0	2	0.18	0	0	Probable hemoglobin and hemoglobin-haptoglobin-binding protein 3	P44836	NO
13492633	279	4	0.832	1	0.178	0	0	0	0	0	0	0	0	0	0	0	0	0	0	0	0	0	0	0	0	0	0	Potassium voltage-gated channel subfamily A member 2	Q28293	NO
13492634	654	1	0.089	0	0	0	0	0	0	0	0	0	0	0	0	0	0	0	0	0	0	0	0	0	0	0	0			NO
13492635	304	5	0.954	1	0.163	0	0	0	0	0	0	1	0.173	0	0	1	0.148	0	0	0	0	0	0	1	0.181	0	0	Protocadherin alpha-3	Q9Y5H8	NO
13492636	205	1	0.283	0	0	0	0	0	0	0	0	0	0	0	0	0	0	0	0	0	0	4	0.987	0	0	0	0	Sodium-coupled monocarboxylate transporter 1	Q8N695	NO
13492637	318	0	0	0	0	4	0.659	0	0	0	0	0	0	0	0	0	0	0	0	6	1.067	0	0	0	0	0	0	[GO:0020011 "apicoplast" evidence=RCA]		NO
13492638	346	0	0	0	0	0	0	0	0	0	0	1	0.152	0	0	0	0	0	0	0	0	0	0	0	0	0	0			NO
13492639	219	3	0.795	2	0.454	0	0	0	0	0	0	0	0	0	0	0	0	0	0	0	0	0	0	0	0	0	0	FRAS1-related extracellular matrix protein 2	Q5SZK8	NO
13492640	383	0	0	0	0	0	0	1	0.138	2	0.278	0	0	0	0	0	0	0	0	7	1.033	2	0.264	7	1.006	0	0			NO
13492641	294	3	0.592	2	0.338	0	0	0	0	0	0	1	0.179	0	0	0	0	0	0	0	0	0	0	2	0.375	1	0.177	Exostosin-1	Q5RBC3	NO
13492642	237	2	0.489	2	0.419	0	0	0	0	0	0	0	0	0	0	0	0	0	0	0	0	0	0	0	0	0	0	Potassium/sodium hyperpolarization-activated cyclic nucleotide-gated channel 2	Q9UL51	NO
13492643	476	4	0.487	0	0	0	0	0	0	2	0.224	0	0	0	0	0	0	0	0	0	0	0	0	1	0.116	0	0			NO
13492644	732	4	0.317	0	0	2	0.143	2	0.145	0	0	1	0.072	0	0	1	0.061	0	0	4	0.309	1	0.069	0	0	0	0			NO
13492645	208	0	0	5	1.194	0	0	0	0	0	0	0	0	0	0	0	0	0	0	0	0	0	0	0	0	1	0.251	Patched domain-containing protein 3	Q0EEE2	NO
13492646	465	3	0.374	0	0	2	0.225	0	0	0	0	0	0	2	0.218	0	0	0	0	1	0.122	0	0	2	0.237	0	0			NO
13492647	394	1	0.147	12	1.513	0	0	0	0	0	0	0	0	0	0	0	0	0	0	2	0.287	0	0	0	0	0	0	UDP-glucuronosyltransferase 2B31	Q6K1J1	NO
13492648	218	0	0	0	0	0	0	0	0	0	0	0	0	0	0	0	0	0	0	0	0	0	0	2	0.505	0	0	Neurturin	Q99748	NO
13492649	573	2	0.202	0	0	4	0.366	0	0	0	0	1	0.092	0	0	0	0	1	0.101	0	0	0	0	2	0.192	0	0			NO
13492650	685	0	0	0	0	1	0.077	0	0	2	0.156	2	0.153	12	0.887	0	0	0	0	2	0.165	0	0	0	0	3	0.228			NO
13492651	329	0	0	1	0.151	0	0	0	0	0	0	3	0.479	0	0	0	0	0	0	5	0.859	0	0	0	0	0	0			NO
13492652	632	0	0	3	0.236	0	0	1	0.084	0	0	3	0.249	0	0	0	0	0	0	2	0.179	1	0.08	1	0.087	1	0.082			NO
13492653	663	0	0	0	0	0	0	7	0.56	0	0	1	0.079	1	0.076	0	0	0	0	0	0	0	0	0	0	20	1.573	DNA-binding protein RFX6	Q5RJA1	NO
13492654	813	1	0.071	0	0	2	0.129	0	0	1	0.066	0	0	0	0	0	0	0	0	0	0	0	0	4	0.271	1	0.064			NO
13492655	258	4	0.899	0	0	0	0	0	0	0	0	0	0	0	0	0	0	0	0	1	0.219	0	0	0	0	7	1.414	Neuropeptide B	Q8MJV4	NO
13492656	247	0	0	0	0	0	0	0	0	0	0	1	0.213	1	0.205	0	0	0	0	0	0	0	0	0	0	0	0	Patched domain-containing protein 3	Q3KNS1	NO
13492657	824	10	0.704	0	0	4	0.255	2	0.129	1	0.065	2	0.127	1	0.061	0	0	0	0	5	0.343	0	0	5	0.334	0	0			NO
13492658	342	0	0	0	0	0	0	0	0	1	0.156	0	0	0	0	0	0	0	0	0	0	0	0	1	0.161	6	0.915	[GO:0040007 "growth" evidence=IEA] [GO:0008083 "growth factor activity" evidence=IEA] [GO:0060063 "Spemann organizer formation at the embryonic shield" evidence=IMP] [GO:0048264 "determination of ventral identity" evidence=IMP] [GO:0005576 "extracellular region" evidence=IEA]		NO
13492659	242	0	0	0	0	0	0	0	0	0	0	0	0	6	1.255	0	0	0	0	0	0	0	0	0	0	0	0	protein K02A2.6	Q09575	NO
13492660	734	2	0.158	0	0	0	0	0	0	1	0.073	3	0.215	0	0	0	0	0	0	1	0.077	0	0	5	0.375	0	0			NO
13492661	346	1	0.168	2	0.287	0	0	0	0	0	0	0	0	0	0	0	0	0	0	0	0	0	0	2	0.318	0	0	Glycerol-3-phosphate dehydrogenase, mitochondrial	A6QLU1	NO
13492662	312	3	0.558	0	0	0	0	0	0	0	0	0	0	11	1.785	0	0	0	0	0	0	0	0	0	0	0	0	Dynein beta chain, ciliary	P23098	NO
13492663	441	2	0.263	0	0	1	0.119	3	0.361	1	0.121	0	0	0	0	1	0.102	0	0	0	0	0	0	10	1.249	0	0			NO
13492664	561	2	0.207	0	0	0	0	0	0	2	0.19	0	0	0	0	0	0	0	0	0	0	0	0	1	0.098	0	0			NO
13492665	248	0	0	0	0	0	0	0	0	0	0	0	0	1	0.204	0	0	0	0	0	0	0	0	0	0	0	0	Collagen alpha-3VI chain	P12111	NO
13492666	433	0	0	0	0	0	0	0	0	0	0	7	0.849	1	0.117	0	0	0	0	3	0.392	0	0	1	0.127	0	0			NO
13492667	333	1	0.174	2	0.298	1	0.157	0	0	0	0	0	0	6	0.912	0	0	0	0	2	0.34	0	0	0	0	0	0	Dynein-1-alpha heavy chain, flagellar inner arm I1 complex	Q9SMH3	NO
13492668	425	1	0.136	0	0	0	0	0	0	0	0	1	0.124	0	0	0	0	0	0	3	0.399	1	0.119	0	0	1	0.123			NO
13492669	1376	3	0.126	0	0	2	0.076	0	0	5	0.194	3	0.115	0	0	0	0	0	0	0	0	0	0	12	0.48	0	0			NO
13492670	348	7	1.167	2	0.286	2	0.301	0	0	0	0	1	0.151	0	0	0	0	0	0	1	0.162	0	0	0	0	0	0	Otopetrin-1	Q7ZWK8	NO
13492671	325	2	0.357	0	0	0	0	0	0	0	0	0	0	0	0	3	0.414	0	0	1	0.174	0	0	0	0	0	0			NO
13492672	220	0	0	0	0	0	0	0	0	0	0	0	0	0	0	0	0	1	0.264	3	0.771	0	0	0	0	0	0	Homeobox protein Hox-D10a	Q90469	NO
13492673	441	0	0	0	0	0	0	0	0	0	0	1	0.119	0	0	0	0	0	0	0	0	0	0	0	0	0	0			NO
13492674	431	0	0	0	0	0	0	4	0.492	1	0.124	0	0	3	0.352	0	0	0	0	0	0	2	0.235	0	0	0	0			NO
13492675	481	1	0.121	0	0	0	0	0	0	1	0.111	0	0	0	0	1	0.093	0	0	0	0	0	0	3	0.343	7	0.759			NO
13492676	389	0	0	0	0	0	0	0	0	0	0	0	0	0	0	0	0	0	0	0	0	0	0	1	0.142	0	0			NO
13492677	664	5	0.437	15	1.122	0	0	10	0.798	0	0	0	0	1	0.076	0	0	0	0	2	0.17	3	0.228	0	0	0	0			NO
13492678	465	12	1.497	0	0	0	0	0	0	1	0.115	1	0.113	3	0.327	0	0	0	0	0	0	0	0	0	0	2	0.224			NO
13492679	327	0	0	0	0	0	0	0	0	0	0	0	0	0	0	0	0	0	0	0	0	0	0	2	0.337	0	0			NO
13492680	498	1	0.116	0	0	0	0	0	0	0	0	0	0	1	0.102	0	0	0	0	1	0.114	0	0	0	0	0	0			NO
13492681	444	0	0	0	0	0	0	0	0	1	0.12	2	0.237	1	0.114	0	0	0	0	0	0	0	0	0	0	0	0			NO
13492682	573	0	0	0	0	0	0	0	0	1	0.093	0	0	0	0	0	0	0	0	0	0	0	0	0	0	0	0			NO
13492683	229	4	1.013	4	0.868	0	0	0	0	0	0	0	0	0	0	0	0	0	0	0	0	0	0	0	0	0	0	Metabotropic glutamate receptor 7	Q5RDQ8	NO
13492684	237	4	0.979	1	0.21	0	0	0	0	0	0	0	0	2	0.427	0	0	0	0	0	0	0	0	0	0	1	0.22	Usherin	O75445	NO
13492685	303	1	0.191	0	0	0	0	0	0	0	0	0	0	1	0.167	0	0	0	0	0	0	0	0	1	0.182	4	0.688			NO
13492686	331	1	0.175	0	0	0	0	0	0	0	0	0	0	0	0	0	0	1	0.175	3	0.512	0	0	0	0	0	0			NO
13492687	383	0	0	0	0	0	0	0	0	0	0	0	0	0	0	0	0	0	0	0	0	0	0	1	0.144	0	0			NO
13492688	276	3	0.63	0	0	0	0	0	0	0	0	1	0.19	0	0	0	0	0	0	0	0	0	0	0	0	11	2.078	Dynein beta chain, ciliary	P39057	NO
13492689	205	1	0.283	0	0	0	0	0	0	1	0.26	0	0	0	0	0	0	0	0	0	0	0	0	0	0	0	0	Protein-lysine methyltransferase METTL21C	A6QP81	NO
13492690	507	0	0	0	0	0	0	0	0	0	0	0	0	0	0	0	0	0	0	0	0	0	0	0	0	0	0			NO
13492691	486	0	0	0	0	1	0.108	2	0.218	0	0	3	0.324	1	0.104	1	0.092	0	0	2	0.233	0	0	0	0	0	0			NO
13492692	380	11	1.679	0	0	0	0	0	0	2	0.28	0	0	1	0.133	0	0	0	0	1	0.149	1	0.133	0	0	0	0			NO
13492693	350	0	0	2	0.284	0	0	0	0	0	0	0	0	0	0	0	0	6	0.994	0	0	0	0	0	0	0	0			NO
13492694	288	6	1.208	0	0	0	0	0	0	1	0.185	1	0.182	0	0	0	0	0	0	0	0	0	0	0	0	0	0	Thyrotropin-releasing hormone receptor	P34981	NO
13492695	212	0	0	0	0	0	0	0	0	0	0	0	0	2	0.478	0	0	0	0	0	0	0	0	0	0	3	0.738	Epidermal growth factor-like protein 6	Q8AVH7	NO
13492696	385	1	0.151	0	0	0	0	0	0	0	0	0	0	0	0	0	0	0	0	0	0	0	0	0	0	0	0			NO
13492697	473	2	0.245	0	0	0	0	0	0	1	0.113	0	0	0	0	0	0	0	0	0	0	0	0	0	0	0	0			NO
13492698	295	9	1.77	0	0	0	0	0	0	0	0	0	0	0	0	0	0	0	0	0	0	0	0	0	0	0	0	Teneurin-1	Q9W6V6	NO
13492699	395	0	0	0	0	0	0	0	0	0	0	0	0	0	0	0	0	0	0	0	0	0	0	0	0	0	0			NO
13492700	504	0	0	0	0	0	0	0	0	0	0	0	0	0	0	0	0	0	0	1	0.112	0	0	1	0.109	0	0			NO
13492701	331	0	0	0	0	0	0	0	0	0	0	1	0.159	0	0	0	0	0	0	0	0	0	0	3	0.499	0	0			NO
13492702	517	0	0	0	0	0	0	0	0	0	0	0	0	0	0	1	0.087	0	0	0	0	0	0	2	0.213	0	0			NO
13492703	253	2	0.459	2	0.393	0	0	0	0	0	0	0	0	0	0	0	0	0	0	0	0	0	0	0	0	0	0	Voltage-dependent calcium channel gamma-5 subunit	Q9UF02	NO
13492704	320	4	0.725	0	0	0	0	0	0	0	0	0	0	5	0.791	0	0	0	0	0	0	0	0	0	0	2	0.326	Hydrocephalus-inducing protein	Q80W93	NO
13492705	310	0	0	2	0.321	0	0	0	0	1	0.172	0	0	1	0.163	0	0	0	0	1	0.182	0	0	0	0	1	0.168			NO
13492706	416	2	0.279	13	1.553	0	0	0	0	0	0	0	0	0	0	0	0	0	0	0	0	0	0	0	0	0	0	Potassium/sodium hyperpolarization-activated cyclic nucleotide-gated channel 4	Q9TV66	NO
13492707	228	1	0.254	13	2.833	0	0	0	0	0	0	0	0	0	0	0	0	0	0	0	0	0	0	0	0	0	0	Forkhead box protein E4	Q9PTK2	NO
13492708	204	1	0.284	0	0	0	0	0	0	0	0	0	0	0	0	0	0	0	0	0	0	0	0	0	0	0	0	G-protein coupled receptor 98	Q6JAN0	NO
13492709	389	0	0	0	0	0	0	0	0	0	0	0	0	0	0	0	0	0	0	0	0	0	0	0	0	0	0			NO
13492710	349	0	0	0	0	0	0	0	0	0	0	0	0	0	0	0	0	0	0	0	0	0	0	1	0.158	0	0			NO
13492711	219	0	0	0	0	0	0	0	0	0	0	0	0	0	0	0	0	0	0	0	0	0	0	0	0	0	0	Fibrillin-1	Q9TV36	NO
13492712	301	1	0.193	0	0	0	0	0	0	0	0	0	0	7	1.177	0	0	0	0	0	0	0	0	0	0	0	0	Somatomedin-B and thrombospondin type-1 domain-containing protein	Q8IVN8	NO
13492713	208	0	0	0	0	0	0	1	0.255	0	0	0	0	0	0	0	0	0	0	0	0	0	0	0	0	0	0	SCO-spondin	P98167	NO
13492714	449	0	0	0	0	0	0	0	0	0	0	2	0.234	1	0.113	0	0	0	0	0	0	0	0	0	0	0	0			NO
13492715	331	1	0.175	0	0	0	0	0	0	0	0	0	0	2	0.306	0	0	0	0	0	0	0	0	1	0.166	0	0			NO
13492716	369	0	0	0	0	0	0	0	0	1	0.144	1	0.142	0	0	0	0	0	0	2	0.306	0	0	1	0.149	0	0			NO
13492717	221	0	0	0	0	0	0	0	0	0	0	0	0	0	0	0	0	0	0	0	0	0	0	0	0	0	0	Protocadherin beta-10	Q9UN67	NO
13492718	564	8	0.823	1	0.088	0	0	0	0	1	0.094	0	0	0	0	0	0	0	0	2	0.201	4	0.359	3	0.293	0	0			NO
13492719	281	0	0	0	0	0	0	0	0	0	0	0	0	0	0	0	0	0	0	1	0.201	0	0	1	0.196	0	0	Coronin-2B	Q9UQ03	NO
13492720	227	7	1.789	0	0	0	0	0	0	0	0	0	0	0	0	0	0	0	0	0	0	0	0	0	0	0	0	Collagen alpha-2I chain	O42350	NO
13492721	425	18	2.457	0	0	0	0	0	0	0	0	0	0	0	0	0	0	0	0	0	0	0	0	0	0	0	0			NO
13492722	311	2	0.373	0	0	2	0.337	0	0	0	0	0	0	0	0	0	0	0	0	0	0	0	0	0	0	0	0			NO
13492723	521	0	0	0	0	2	0.201	0	0	2	0.204	0	0	0	0	1	0.086	0	0	2	0.217	0	0	4	0.423	0	0			NO
13492724	892	4	0.26	0	0	0	0	0	0	1	0.06	1	0.059	0	0	0	0	0	0	2	0.127	0	0	0	0	1	0.058			NO
13492725	478	6	0.728	0	0	0	0	0	0	0	0	0	0	12	1.271	0	0	0	0	3	0.355	0	0	0	0	6	0.654	Tetratricopeptide repeat protein 40	Q8IYW2	NO
13492726	441	0	0	10	1.127	1	0.119	0	0	0	0	0	0	2	0.23	0	0	0	0	0	0	1	0.115	0	0	3	0.355	T-box transcription factor TBX4	Q861Q9	NO
13492727	202	0	0	0	0	0	0	0	0	0	0	0	0	0	0	0	0	0	0	0	0	0	0	0	0	0	0	Copine-8	Q86YQ8	NO
13492728	316	0	0	0	0	0	0	0	0	0	0	0	0	0	0	0	0	0	0	0	0	0	0	0	0	0	0			NO
13492729	445	5	0.652	0	0	0	0	0	0	0	0	1	0.118	1	0.114	0	0	0	0	0	0	0	0	3	0.371	0	0			NO
13492730	549	0	0	22	1.991	1	0.095	0	0	0	0	0	0	1	0.092	2	0.163	0	0	0	0	0	0	0	0	0	0	Regulating synaptic membrane exocytosis protein 2	Q9JIS1	NO
13492731	351	0	0	0	0	0	0	5	0.755	0	0	0	0	1	0.144	0	0	0	0	0	0	0	0	0	0	13	1.931			NO
13492732	360	1	0.161	0	0	0	0	0	0	0	0	0	0	0	0	0	0	0	0	6	0.942	4	0.562	2	0.306	0	0			NO
13492733	730	0	0	0	0	0	0	0	0	0	0	0	0	0	0	0	0	0	0	0	0	0	0	0	0	0	0			NO
13492734	432	0	0	0	0	0	0	0	0	1	0.123	0	0	0	0	0	0	0	0	3	0.393	0	0	1	0.127	0	0			NO
13492735	317	0	0	0	0	0	0	0	0	1	0.168	0	0	0	0	2	0.283	0	0	1	0.178	0	0	0	0	1	0.164			NO
13492736	325	0	0	1	0.153	0	0	0	0	1	0.164	2	0.323	0	0	0	0	0	0	0	0	0	0	0	0	0	0			NO
13492737	217	0	0	0	0	0	0	0	0	1	0.245	0	0	0	0	0	0	0	0	0	0	0	0	0	0	1	0.24	Otogelin-like protein	Q5RCW9	NO
13492738	298	2	0.389	0	0	0	0	0	0	0	0	2	0.353	0	0	0	0	0	0	0	0	0	0	0	0	3	0.525	SCO-spondin	A2VEC9	NO
13492739	553	3	0.315	1	0.09	1	0.095	0	0	2	0.193	1	0.095	1	0.092	0	0	0	0	12	1.227	0	0	0	0	2	0.189	Aldehyde oxidase	Q06278	NO
13492740	509	9	1.026	0	0	0	0	2	0.208	0	0	2	0.206	2	0.199	0	0	0	0	1	0.111	0	0	2	0.216	0	0			NO
13492741	309	1	0.188	1	0.161	0	0	0	0	0	0	2	0.34	2	0.328	0	0	0	0	0	0	0	0	3	0.535	0	0			NO
13492742	417	3	0.417	0	0	2	0.251	0	0	0	0	2	0.252	1	0.121	0	0	0	0	0	0	0	0	3	0.396	0	0	Nucleotide-binding oligomerization domain-containing protein 2	Q53B87	NO
13492743	330	2	0.352	0	0	0	0	0	0	0	0	0	0	0	0	0	0	2	0.351	0	0	0	0	1	0.167	0	0			NO
13492744	344	4	0.674	0	0	0	0	0	0	0	0	0	0	0	0	0	0	0	0	0	0	0	0	1	0.16	0	0			NO
13492745	945	0	0	0	0	0	0	3	0.168	0	0	0	0	0	0	0	0	0	0	4	0.239	0	0	0	0	0	0			NO
13492746	1836	1	0.032	0	0	6	0.171	0	0	6	0.174	3	0.086	5	0.138	4	0.098	1	0.032	6	0.185	0	0	12	0.36	0	0			NO
13492747	370	11	1.724	28	3.76	0	0	0	0	0	0	0	0	0	0	0	0	0	0	0	0	0	0	0	0	0	0	Homeobox protein Meis2	P97367	NO
13492748	431	28	3.768	5	0.576	1	0.122	6	0.738	5	0.618	5	0.609	7	0.822	1	0.104	4	0.538	4	0.525	0	0	7	0.894	3	0.363			NO
13492749	1189	37	1.805	115	4.805	0	0	9	0.401	2	0.09	0	0	0	0	0	0	1	0.049	0	0	4	0.17	0	0	0	0	Transmembrane protein 114	Q9D563	YES
13492750	2008	29	0.838	4	0.099	13	0.339	0	0	0	0	1	0.026	15	0.378	64	1.429	83	2.397	0	0	3	0.076	1	0.027	89	2.311	Hemojuvelin	Q7TQ32	YES
13492751	324	0	0	0	0	1	0.162	0	0	0	0	0	0	0	0	0	0	0	0	0	0	0	0	0	0	3	0.483	Unconventional myosin-X	Q9HD67	NO
13492752	930	21	1.31	12	0.641	9	0.507	3	0.171	1	0.057	7	0.395	10	0.544	0	0	1	0.062	26	1.581	0	0	17	1.007	66	3.7	Unconventional myosin-X	P79114	NO
13492753	1953	9	0.267	115	2.925	0	0	2	0.054	0	0	0	0	70	1.814	15	0.344	0	0	3	0.087	0	0	15	0.423	1	0.027	Solute carrier organic anion transporter family member 1C1	Q9EPZ7	NO
13492754	1450	50	2	4	0.137	2	0.072	4	0.146	2	0.073	36	1.304	2	0.07	0	0	5	0.2	100	3.899	5	0.174	0	0	6	0.216	Fibrinogen-like protein 1	Q08830	NO
13492755	304	45	8.586	5	0.817	0	0	0	0	0	0	0	0	0	0	0	0	0	0	7	1.302	0	0	4	0.725	4	0.686	Reticulon-4 receptor-like 2	Q7M6Z0	NO
13492756	1747	62	2.059	0	0	6	0.18	10	0.303	3	0.091	9	0.271	27	0.782	8	0.205	0	0	26	0.841	1	0.029	32	1.009	2	0.06			NO
13492757	1111	2	0.104	12	0.537	7	0.33	3	0.143	4	0.192	0	0	7	0.319	0	0	1	0.052	32	1.629	0	0	10	0.496	1	0.047			NO
13492758	781	86	6.387	23	1.463	0	0	0	0	2	0.136	8	0.538	0	0	0	0	0	0	0	0	0	0	0	0	1	0.067	Transmembrane protein 178B	H3BS89	NO
13492759	788	148	10.894	0	0	1	0.067	0	0	0	0	1	0.067	0	0	0	0	0	0	3	0.215	0	0	1	0.07	5	0.331	[GO:0005575 "cellular_component" evidence=ND] [GO:0008150 "biological_process" evidence=ND] [GO:0003674 "molecular_function" evidence=ND]		NO
13492760	468	23	2.851	27	2.866	4	0.448	0	0	5	0.569	5	0.561	1	0.108	3	0.287	0	0	4	0.483	2	0.216	2	0.235	14	1.56			NO
13492761	650	113	10.084	0	0	0	0	0	0	3	0.246	1	0.081	0	0	0	0	0	0	0	0	4	0.311	0	0	0	0			NO
13492762	723	16	1.284	1	0.069	2	0.145	1	0.073	6	0.442	12	0.872	6	0.42	0	0	5	0.401	2	0.156	4	0.28	3	0.228	0	0			NO
13492763	2360	2	0.049	0	0	1	0.022	9	0.202	6	0.135	2	0.045	3	0.064	1	0.019	0	0	1	0.024	0	0	3	0.07	0	0			NO
13492764	1083	8	0.428	0	0	2	0.097	2	0.098	0	0	0	0	0	0	1	0.041	0	0	6	0.313	1	0.047	3	0.153	0	0			NO
13492765	1370	66	2.794	14	0.508	11	0.421	37	1.432	0	0	0	0	0	0	0	0	19	0.804	62	2.559	12	0.443	6	0.241	1	0.038			NO
13492766	665	62	5.408	10	0.747	0	0	0	0	5	0.4	1	0.079	3	0.228	0	0	0	0	1	0.085	0	0	3	0.248	3	0.235	Neurobeachin	Q8NFP9	NO
13492767	1083	21	1.125	6	0.275	1	0.048	4	0.196	1	0.049	2	0.097	16	0.748	0	0	2	0.107	9	0.47	2	0.093	29	1.474	0	0	Echinoderm microtubule-associated protein-like 6	Q5SQM0	NO
13492768	503	3	0.346	0	0	0	0	0	0	1	0.106	0	0	1	0.101	0	0	0	0	0	0	0	0	6	0.657	0	0	Histidine-rich glycoprotein	P04929	NO
13492769	546	14	1.487	0	0	6	0.576	19	1.845	4	0.39	1	0.096	0	0	1	0.082	0	0	25	2.589	3	0.278	2	0.202	0	0			NO
13492770	1061	26	1.421	1	0.047	1	0.049	0	0	14	0.703	16	0.792	7	0.334	1	0.042	2	0.109	3	0.16	1	0.048	19	0.986	0	0			NO
13492771	478	67	8.13	4	0.416	0	0	0	0	2	0.223	0	0	0	0	0	0	0	0	1	0.118	0	0	0	0	12	1.309	D2-like dopamine receptor	P53453	NO
13492772	1019	2	0.114	0	0	5	0.257	6	0.312	6	0.314	3	0.155	6	0.298	1	0.044	4	0.228	2	0.111	0	0	8	0.432	0	0	GTPase IMAP family member 4	Q99JY3	NO
13492773	645	13	1.169	23	1.772	10	0.813	2	0.164	10	0.826	8	0.651	20	1.569	10	0.695	1	0.09	2	0.175	1	0.078	28	2.39	3	0.242	Regulator of G-protein signaling 12	O08774	NO
13492774	698	18	1.496	0	0	3	0.225	1	0.076	1	0.076	20	1.505	0	0	1	0.064	5	0.415	0	0	2	0.145	3	0.237	1	0.075			NO
13492775	635	4	0.365	8	0.626	8	0.661	6	0.501	2	0.168	2	0.165	1	0.08	0	0	3	0.274	54	4.808	0	0	1	0.087	0	0			NO
13492776	314	39	7.204	2	0.316	0	0	0	0	1	0.17	0	0	0	0	0	0	0	0	1	0.18	0	0	1	0.175	0	0	Tau-tubulin kinase 1	Q5TCY1	NO
13492777	1148	10	0.505	0	0	4	0.183	10	0.462	32	1.485	13	0.595	18	0.794	1	0.039	1	0.051	3	0.148	1	0.044	15	0.719	0	0			NO
13492778	1046	64	3.549	0	0	12	0.601	10	0.507	2	0.102	11	0.552	19	0.919	1	0.043	5	0.277	14	0.757	22	1.064	3	0.158	4	0.199			NO
13492779	715	57	4.624	38	2.64	1	0.073	0	0	1	0.074	0	0	1	0.071	0	0	0	0	1	0.079	0	0	0	0	28	2.042	Brain-enriched guanylate kinase-associated protein	Q9BUH8	NO
13492780	428	67	9.08	1	0.116	0	0	0	0	0	0	0	0	0	0	0	0	0	0	1	0.132	0	0	0	0	0	0	XK-related protein 5	Q49LS3	NO
13492781	1671	3	0.104	9	0.268	7	0.22	3	0.095	29	0.924	5	0.157	23	0.697	1	0.027	2	0.069	3	0.102	2	0.061	6	0.198	1	0.031			NO
13492782	1295	149	6.674	57	2.187	2	0.081	2	0.082	2	0.082	11	0.446	1	0.039	0	0	0	0	3	0.131	0	0	1	0.043	0	0	Cell adhesion molecule 1	Q9BY67	NO
13492783	386	2	0.301	15	1.931	1	0.136	1	0.137	1	0.138	1	0.136	0	0	0	0	0	0	0	0	1	0.131	1	0.143	46	6.213	Arg8-vasotocin receptor	Q90352	NO
13492784	864	1	0.067	0	0	0	0	0	0	0	0	1	0.061	0	0	0	0	0	0	3	0.196	2	0.117	0	0	0	0	Lysyl oxidase homolog 2	E1C3U7	NO
13492785	412	9	1.267	0	0	0	0	0	0	0	0	0	0	0	0	1	0.109	0	0	0	0	0	0	2	0.267	0	0			NO
13492786	1122	0	0	0	0	0	0	13	0.614	0	0	0	0	1	0.045	1	0.04	0	0	3	0.151	82	3.695	1	0.049	14	0.651			NO
13492787	512	13	1.473	1	0.097	8	0.819	10	1.035	6	0.624	8	0.821	7	0.692	4	0.35	22	2.491	0	0	1	0.099	2	0.215	1	0.102			NO
13492788	461	9	1.132	1	0.108	8	0.91	13	1.495	9	1.04	9	1.025	11	1.208	1	0.097	0	0	9	1.104	5	0.548	6	0.717	0	0			NO
13492789	454	72	9.199	11	1.204	0	0	0	0	1	0.117	0	0	0	0	0	0	2	0.255	0	0	0	0	1	0.121	0	0	Metalloreductase STEAP2	Q8NFT2	NO
13492790	910	4	0.255	0	0	1	0.058	0	0	4	0.234	1	0.058	4	0.222	1	0.049	0	0	3	0.186	0	0	6	0.363	0	0			NO
13492791	633	15	1.374	0	0	0	0	0	0	0	0	0	0	24	1.919	1	0.071	0	0	0	0	1	0.08	4	0.348	91	7.495	[GO:0005575 "cellular_component" evidence=ND] [GO:0008150 "biological_process" evidence=ND] [GO:0003674 "molecular_function" evidence=ND]		NO
13492792	1944	37	1.104	38	0.971	4	0.108	6	0.164	5	0.137	16	0.432	9	0.234	0	0	0	0	0	0	0	0	47	1.331	2	0.054			NO
13492793	942	2	0.123	0	0	1	0.056	0	0	3	0.17	2	0.112	0	0	0	0	0	0	4	0.24	1	0.054	5	0.292	0	0			NO
13492794	1692	176	6.033	14	0.411	30	0.93	23	0.721	66	2.078	0	0	1	0.03	1	0.027	0	0	1	0.033	3	0.09	0	0	5	0.154	Insulinoma-associated protein 1	Q63ZV0	YES
13492795	1717	0	0	0	0	1	0.031	0	0	1	0.031	0	0	23	0.678	0	0	3	0.101	2	0.066	0	0	0	0	201	6.103	Fibronectin type III domain-containing protein 7	A2AED3	NO
13492796	1323	55	2.411	2	0.075	1	0.04	37	1.482	3	0.121	0	0	20	0.765	9	0.305	0	0	1	0.043	0	0	0	0	91	3.586			NO
13492797	680	28	2.388	17	1.242	3	0.231	21	1.637	5	0.392	0	0	0	0	0	0	8	0.682	4	0.333	12	0.892	0	0	0	0			NO
13492798	881	129	8.493	3	0.169	1	0.06	0	0	1	0.06	0	0	0	0	0	0	0	0	0	0	0	0	0	0	1	0.059	[GO:0007166 "cell surface receptor signaling pathway" evidence=IEA] [GO:0016020 "membrane" evidence=IEA] [GO:0004888 "transmembrane signaling receptor activity" evidence=IEA] [GO:0007186 "G-protein coupled receptor signaling pathway" evidence=IEA] [GO:0004930 "G-protein coupled receptor activity" evidence=IEA] [GO:0007218 "neuropeptide signaling pathway" evidence=IEA] [GO:0016021 "integral to mem…		NO
13492799	1423	6	0.245	15	0.524	56	2.063	0	0	2	0.075	0	0	21	0.747	1	0.032	8	0.326	77	3.06	0	0	1	0.039	0	0	P2Y purinoceptor 2	P41231	YES
13492800	2207	16	0.421	345	7.766	0	0	0	0	26	0.627	4	0.095	4	0.092	0	0	0	0	0	0	0	0	1	0.025	24	0.567	protein C16orf11	P0CG20	NO
13492801	1947	240	7.15	79	2.016	0	0	0	0	0	0	0	0	3	0.078	0	0	0	0	0	0	0	0	0	0	3	0.08	Glutamate receptor ionotropic, NMDA 2C	Q01098	NO
13492802	354	0	0	0	0	0	0	0	0	1	0.15	0	0	3	0.429	0	0	0	0	2	0.319	0	0	2	0.311	70	10.309			NO
13492803	387	4	0.6	2	0.257	1	0.135	1	0.137	2	0.275	0	0	1	0.131	0	0	1	0.15	1	0.146	0	0	5	0.711	8	1.078			NO
13492804	758	29	2.219	17	1.114	4	0.277	3	0.21	0	0	31	2.148	1	0.067	0	0	3	0.229	4	0.298	4	0.267	9	0.654	0	0	Lipoma HMGIC fusion partner homolog	Q5PRC1	NO
13492805	1421	13	0.531	1	0.035	1	0.037	10	0.373	12	0.45	6	0.222	7	0.249	3	0.095	0	0	10	0.398	12	0.427	27	1.046	0	0			NO
13492806	2684	10	0.216	5	0.093	16	0.313	44	0.869	47	0.933	10	0.196	16	0.302	1	0.017	0	0	48	1.011	10	0.188	44	0.903	0	0			NO
13492807	1788	0	0	0	0	1	0.029	264	7.827	2	0.06	0	0	28	0.793	12	0.301	0	0	0	0	6	0.17	3	0.092	3	0.087	Ectonucleoside triphosphate diphosphohydrolase 8	O93295	YES
13492808	553	0	0	0	0	0	0	0	0	0	0	0	0	0	0	0	0	0	0	0	0	1	0.091	0	0	36	3.394	Zinc transporter SLC39A7	Q31125	NO
13492809	1172	61	3.019	5	0.212	6	0.268	0	0	2	0.091	0	0	0	0	0	0	0	0	1	0.048	1	0.043	0	0	72	3.203	Inactive phospholipase D5	Q3UNN8	NO
13492810	723	27	2.166	5	0.344	6	0.435	3	0.22	6	0.442	11	0.799	6	0.42	2	0.124	2	0.16	2	0.156	0	0	13	0.99	0	0			NO
13492811	593	2	0.196	2	0.168	0	0	2	0.179	0	0	0	0	101	8.621	0	0	0	0	0	0	0	0	4	0.371	0	0	P2Y purinoceptor 4	Q9JJS7	NO
13492812	1626	3	0.107	1	0.031	3	0.097	8	0.261	45	1.474	4	0.129	31	0.965	0	0	0	0	0	0	12	0.373	11	0.373	0	0			NO
13492813	1370	0	0	6	0.218	120	4.592	3	0.116	1	0.039	0	0	2	0.074	0	0	3	0.127	67	2.765	0	0	3	0.121	4	0.152			NO
13492814	1118	49	2.542	57	2.533	4	0.188	0	0	6	0.286	1	0.047	2	0.091	2	0.08	1	0.052	1	0.051	0	0	8	0.394	0	0			NO
13492815	729	1	0.08	7	0.477	0	0	0	0	1	0.073	0	0	2	0.139	0	0	0	0	0	0	106	7.352	0	0	8	0.572			NO
13492816	1121	152	7.865	28	1.241	0	0	0	0	0	0	0	0	0	0	0	0	0	0	0	0	0	0	0	0	8	0.372	Glycine receptor subunit beta	Q9GJS9	NO
13492817	2299	216	5.45	17	0.367	40	0.912	5	0.115	1	0.023	94	2.148	1	0.022	0	0	0	0	3	0.074	0	0	2	0.048	0	0	Sushi domain-containing protein 5	O60279	NO
13492818	1331	84	3.661	30	1.12	1	0.039	0	0	15	0.6	48	1.894	2	0.076	0	0	5	0.218	3	0.127	0	0	11	0.455	2	0.078	Leucine-rich repeat and fibronectin type-III domain-containing protein 2	Q460M5	NO
13492819	399	67	9.74	2	0.249	1	0.131	1	0.133	2	0.267	0	0	0	0	1	0.112	0	0	3	0.425	0	0	6	0.828	1	0.131	Protein TANC1	Q0VGY8	NO
13492820	1641	7	0.247	1	0.03	13	0.415	0	0	5	0.162	48	1.536	19	0.586	0	0	0	0	4	0.138	0	0	78	2.617	0	0			NO
13492821	549	63	6.656	34	3.077	0	0	0	0	0	0	12	1.148	0	0	0	0	1	0.106	7	0.721	0	0	3	0.301	0	0			NO
13492822	440	48	6.328	1	0.113	1	0.119	3	0.361	7	0.847	2	0.239	10	1.15	2	0.204	0	0	4	0.514	7	0.804	7	0.876	2	0.237	Adenosine receptor A2a	Q6TLI7	NO
13492823	1317	0	0	0	0	4	0.159	10	0.402	0	0	0	0	0	0	3	0.102	5	0.22	46	1.975	21	0.806	0	0	0	0			NO
13492824	494	0	0	3	0.302	0	0	0	0	0	0	33	3.509	0	0	0	0	8	0.939	0	0	0	0	1	0.111	0	0	Sodium channel protein type 4 subunit alpha A	Q2XVR3	NO
13492825	538	0	0	0	0	0	0	0	0	1	0.099	66	6.444	0	0	0	0	12	1.293	0	0	0	0	0	0	0	0	Sodium channel protein type 4 subunit alpha A	Q2XVR5	NO
13492826	661	0	0	6	0.451	3	0.238	0	0	1	0.081	9	0.715	1	0.077	0	0	55	4.824	0	0	0	0	12	1	1	0.079	Y+L amino acid transporter 1	Q9Z1K8	NO
13492827	462	4	0.502	2	0.215	1	0.113	1	0.115	6	0.692	5	0.568	1	0.11	1	0.097	0	0	0	0	0	0	3	0.358	0	0			NO
13492828	550	0	0	2	0.181	1	0.095	0	0	0	0	0	0	1	0.092	0	0	0	0	0	0	0	0	0	0	84	7.962			NO
13492829	478	41	4.975	7	0.728	0	0	0	0	0	0	3	0.33	1	0.106	0	0	0	0	0	0	0	0	0	0	0	0	Leucine-rich repeat and fibronectin type-III domain-containing protein 5	Q96NI6	NO
13492830	441	41	5.393	3	0.338	0	0	0	0	0	0	3	0.357	0	0	0	0	0	0	0	0	0	0	0	0	0	0	Leucine-rich repeat and fibronectin type-III domain-containing protein 5	D4A1J9	NO
13492831	2744	49	1.036	1	0.018	3	0.057	3	0.058	7	0.136	14	0.268	5	0.092	0	0	2	0.042	11	0.227	5	0.092	28	0.562	0	0			NO
13492832	313	77	14.269	0	0	0	0	0	0	0	0	0	0	0	0	0	0	0	0	0	0	0	0	0	0	0	0			NO
13492833	436	31	4.124	8	0.912	29	3.487	0	0	0	0	0	0	0	0	0	0	3	0.399	24	3.112	0	0	0	0	2	0.239	Carbonic anhydrase 12	O43570	NO
13492834	923	1	0.063	0	0	7	0.398	6	0.345	21	1.212	5	0.285	19	1.042	1	0.049	0	0	8	0.49	6	0.329	12	0.716	1	0.056			NO
13492835	323	0	0	0	0	8	1.299	0	0	0	0	0	0	0	0	0	0	0	0	6	1.05	0	0	0	0	0	0	Integrin alpha-M	P11215	NO
13492836	2518	24	0.553	2	0.039	8	0.167	24	0.505	25	0.529	5	0.104	22	0.442	1	0.018	0	0	43	0.966	3	0.06	26	0.569	0	0			NO
13492837	380	7	1.068	0	0	0	0	0	0	1	0.14	0	0	3	0.4	0	0	0	0	0	0	1	0.133	1	0.145	1	0.137			NO
13492838	829	79	5.527	1	0.06	1	0.063	5	0.32	4	0.257	4	0.253	0	0	0	0	17	1.189	0	0	0	0	0	0	0	0	Voltage-dependent calcium channel gamma-4 subunit	Q9UBN1	NO
13492839	411	1	0.141	4	0.484	0	0	0	0	0	0	1	0.128	0	0	0	0	0	0	0	0	0	0	0	0	0	0			NO
13492840	585	4	0.397	1	0.085	70	6.273	0	0	1	0.091	0	0	2	0.173	0	0	0	0	0	0	0	0	0	0	0	0			NO
13492841	591	93	9.127	7	0.588	0	0	0	0	1	0.09	0	0	6	0.514	0	0	0	0	0	0	0	0	0	0	0	0	Neurobeachin	Q9EPN1	NO
13492842	1405	98	4.046	10	0.354	1	0.037	1	0.038	3	0.114	14	0.523	5	0.18	0	0	0	0	3	0.121	0	0	25	0.98	3	0.111	Dyslexia-associated protein KIAA0319 homolog	Q5SZV5	NO
13492843	792	3	0.22	1	0.063	2	0.132	8	0.535	1	0.067	5	0.332	1	0.064	0	0	3	0.22	26	1.856	11	0.702	3	0.209	0	0			NO
13492844	1637	1	0.035	0	0	0	0	0	0	0	0	0	0	0	0	28	0.767	0	0	0	0	0	0	0	0	0	0	Taste receptor type 1 member 3	Q49KI5	NO
13492845	1575	4	0.147	0	0	1	0.033	8	0.269	5	0.169	1	0.033	1	0.032	0	0	0	0	27	0.969	1	0.032	9	0.315	0	0			NO
13492846	984	0	0	28	1.414	18	0.959	0	0	1	0.054	4	0.214	2	0.103	0	0	7	0.412	76	4.367	5	0.257	1	0.056	4	0.212	WAP, Kazal, immunoglobulin, Kunitz and NTR domain-containing protein 2	Q08E66	NO
13492847	261	3	0.667	3	0.571	2	0.402	0	0	1	0.204	2	0.402	4	0.776	1	0.172	0	0	1	0.217	1	0.194	14	2.954	0	0	Myosin-13	Q076A3	NO
13492848	388	23	3.438	0	0	0	0	0	0	0	0	9	1.218	0	0	0	0	0	0	0	0	0	0	41	5.818	0	0			NO
13492849	414	0	0	0	0	2	0.253	2	0.256	2	0.257	2	0.254	0	0	0	0	1	0.14	4	0.546	12	1.466	2	0.266	1	0.126	Gap junction beta-3 protein	Q58D78	NO
13492850	1498	19	0.736	19	0.63	6	0.21	6	0.212	1	0.036	0	0	90	3.041	0	0	1	0.039	0	0	0	0	23	0.845	60	2.088	Tetratricopeptide repeat protein 18	Q5T0N1	NO
13492851	1839	7	0.221	0	0	0	0	36	1.038	12	0.348	19	0.543	28	0.771	2	0.049	1	0.032	10	0.307	6	0.165	14	0.419	0	0			NO
13492852	780	2	0.149	106	6.751	0	0	1	0.068	0	0	0	0	1	0.065	0	0	0	0	0	0	0	0	0	0	21	1.404	Espin	B1AK53	NO
13492853	579	1	0.1	1	0.086	0	0	3	0.275	19	1.748	3	0.272	8	0.699	0	0	0	0	0	0	0	0	1	0.095	15	1.351	cAMP-specific 3,5-cyclic phosphodiesterase 4A	O89084	YES
13492854	792	24	1.758	31	1.945	10	0.662	0	0	0	0	3	0.199	4	0.256	0	0	1	0.073	2	0.143	43	2.745	0	0	0	0	Estrogen-related receptor gamma	P62510	NO
13492855	1140	30	1.526	3	0.131	6	0.276	2	0.093	15	0.701	15	0.691	3	0.133	0	0	0	0	11	0.546	1	0.044	21	1.014	1	0.046			NO
13492856	399	0	0	0	0	1	0.131	3	0.399	4	0.534	0	0	7	0.888	4	0.45	0	0	1	0.142	0	0	1	0.138	18	2.352	Monocarboxylate transporter 1	P53987	NO
13492857	703	126	10.396	0	0	0	0	0	0	0	0	0	0	0	0	0	0	0	0	0	0	0	0	0	0	1	0.074	Homeobox protein engrailed-2b	P31533	NO
13492858	320	3	0.544	2	0.311	1	0.164	0	0	0	0	0	0	0	0	0	0	0	0	0	0	0	0	0	0	0	0	Transmembrane protein 63B	Q5T3F8	NO
13492859	1088	35	1.866	2	0.091	0	0	1	0.049	5	0.245	0	0	4	0.186	0	0	0	0	0	0	0	0	6	0.304	100	4.792			NO
13492860	623	1	0.093	0	0	1	0.084	6	0.511	4	0.342	9	0.759	1	0.081	0	0	1	0.093	0	0	0	0	13	1.149	0	0			NO
13492861	527	39	4.292	4	0.377	1	0.099	0	0	0	0	3	0.299	14	1.345	0	0	0	0	2	0.215	0	0	1	0.104	1	0.099			NO
13492862	1290	37	1.664	1	0.039	2	0.081	12	0.493	5	0.206	10	0.407	4	0.157	0	0	0	0	5	0.219	1	0.039	16	0.683	1	0.04			NO
13492863	996	0	0	0	0	2	0.105	0	0	4	0.214	2	0.105	0	0	0	0	0	0	0	0	0	0	0	0	0	0			NO
13492864	1193	8	0.389	0	0	0	0	2	0.089	4	0.179	4	0.176	3	0.127	21	0.789	0	0	18	0.853	8	0.339	22	1.015	0	0			NO
13492865	1202	16	0.772	2	0.083	0	0	0	0	2	0.089	0	0	54	2.274	0	0	0	0	1	0.047	2	0.084	2	0.092	77	3.34	IQ and AAA domain-containing protein 1	Q86XH1	NO
13492866	914	20	1.269	0	0	4	0.229	4	0.232	16	0.932	8	0.46	2	0.111	1	0.049	1	0.063	10	0.619	0	0	20	1.205	0	0			NO
13492867	840	35	2.417	76	4.495	0	0	0	0	2	0.127	2	0.125	3	0.181	0	0	0	0	0	0	0	0	2	0.131	0	0	Calcium-binding protein 1	Q9JLK7	YES
13492868	764	1	0.076	0	0	1	0.069	0	0	3	0.209	1	0.069	2	0.133	0	0	1	0.076	2	0.148	0	0	16	1.153	0	0			NO
13492869	1071	6	0.325	0	0	94	4.602	10	0.495	0	0	2	0.098	1	0.047	0	0	0	0	1	0.053	17	0.803	0	0	11	0.535	Delta-like protein B	O57409	NO
13492870	1164	6	0.299	2	0.085	93	4.189	6	0.273	3	0.137	0	0	2	0.087	0	0	0	0	0	0	6	0.261	0	0	27	1.209	Delta-like protein B	O57409	NO
13492871	626	0	0	0	0	1	0.084	0	0	5	0.425	2	0.168	0	0	0	0	0	0	0	0	0	0	3	0.264	0	0			NO
13492872	487	79	9.409	0	0	0	0	0	0	0	0	0	0	0	0	0	0	0	0	0	0	0	0	0	0	0	0			NO
13492873	3103	0	0	0	0	0	0	0	0	1	0.017	0	0	1	0.016	97	1.402	0	0	0	0	1	0.016	1	0.018	0	0	Bone morphogenetic protein 10	O95393	YES
13492874	1805	1	0.032	1	0.028	1	0.029	8	0.235	5	0.148	1	0.029	8	0.224	8	0.199	0	0	9	0.282	9	0.252	10	0.305	1	0.029			NO
13492875	2744	73	1.543	16	0.29	22	0.42	12	0.232	22	0.427	16	0.306	21	0.387	0	0	0	0	30	0.618	1	0.018	24	0.482	89	1.691	protein C5orf42 homolog	Q8CE72	NO
13492876	1088	3	0.16	0	0	0	0	0	0	1	0.049	0	0	0	0	0	0	0	0	0	0	0	0	3	0.152	0	0			NO
13492877	800	63	4.568	33	2.049	0	0	0	0	0	0	0	0	0	0	0	0	0	0	0	0	0	0	0	0	8	0.521	Neurocan core protein	Q5IS41	NO
13492878	774	75	5.62	29	1.861	0	0	0	0	0	0	0	0	0	0	0	0	0	0	0	0	0	0	1	0.071	6	0.404	Neurocan core protein	Q5IS41	NO
13492879	618	0	0	8	0.643	1	0.085	0	0	3	0.259	1	0.085	2	0.164	0	0	0	0	2	0.183	0	0	9	0.802	0	0	Rho GTPase-activating protein 20	Q9P2F6	NO
13492880	283	36	7.379	0	0	5	0.926	1	0.187	0	0	1	0.186	0	0	0	0	0	0	0	0	0	0	0	0	0	0	Ninjurin-1	P70617	NO
13492881	804	16	1.154	120	7.415	0	0	0	0	0	0	0	0	0	0	0	0	0	0	2	0.141	0	0	1	0.068	5	0.324	[GO:0000166 "nucleotide binding" evidence=IEA] [GO:0055114 "oxidation-reduction process" evidence=IEA] [GO:0016616 "oxidoreductase activity, acting on the CH-OH group of donors, NAD or NADP as acceptor" evidence=IEA] [GO:0048037 "cofactor binding" evidence=IEA] [GO:0051287 "NAD binding" evidence=IEA] [GO:0008152 "metabolic process" evidence=IEA] [GO:0007416 "synapse assembly" evidence=IMP] [GO:00…		NO
13492882	1498	0	0	18	0.597	16	0.56	4	0.142	1	0.036	0	0	1	0.034	0	0	1	0.039	10	0.377	0	0	3	0.11	0	0	C-C chemokine receptor type 6	P51684	YES
13492883	809	60	4.302	11	0.676	3	0.194	0	0	1	0.066	2	0.13	1	0.063	0	0	0	0	6	0.419	0	0	1	0.068	0	0	Bone morphogenetic protein 1	P98070	YES
13492884	641	4	0.362	0	0	0	0	74	6.119	0	0	0	0	0	0	0	0	0	0	0	0	1	0.079	0	0	0	0	Olfactory receptor 2AT4	A6NND4	NO
13492885	1233	17	0.8	0	0	3	0.128	8	0.344	4	0.173	6	0.256	5	0.205	1	0.036	1	0.047	22	1.009	1	0.041	19	0.848	0	0			NO
13492886	770	23	1.733	9	0.581	0	0	6	0.413	0	0	0	0	68	4.47	0	0	1	0.075	1	0.073	0	0	0	0	0	0	GDNF family receptor alpha-1	O13156	NO
13492887	803	63	4.551	8	0.495	1	0.065	2	0.132	1	0.066	6	0.392	0	0	0	0	11	0.794	0	0	5	0.315	1	0.069	0	0			NO
13492888	441	36	4.735	2	0.225	0	0	0	0	1	0.121	0	0	17	1.951	7	0.712	0	0	6	0.769	7	0.803	6	0.749	0	0			NO
13492889	483	2	0.24	1	0.103	1	0.109	0	0	0	0	2	0.217	0	0	0	0	9	1.08	0	0	3	0.314	0	0	1	0.108			NO
13492890	1532	184	6.966	71	2.302	0	0	3	0.104	0	0	0	0	0	0	0	0	0	0	2	0.074	0	0	1	0.036	0	0	Transmembrane protein 178B	Q1L8F4	YES
13492891	561	20	2.068	2	0.177	0	0	0	0	0	0	12	1.124	2	0.18	1	0.08	0	0	0	0	0	0	4	0.393	16	1.487	Protogenin A	Q2EY14	NO
13492892	302	0	0	0	0	2	0.347	0	0	0	0	0	0	7	1.173	0	0	0	0	1	0.187	0	0	0	0	52	8.977	Synaptonemal complex central element protein 3	A1L190	NO
13492893	1418	11	0.45	3	0.105	6	0.222	2	0.075	5	0.188	32	1.185	0	0	0	0	2	0.082	78	3.11	12	0.428	3	0.116	0	0			NO
13492894	978	70	4.152	4	0.203	1	0.054	4	0.217	1	0.054	2	0.107	0	0	1	0.046	3	0.178	35	2.023	6	0.31	3	0.169	0	0			NO
13492895	740	7	0.549	2	0.134	8	0.567	3	0.215	2	0.144	35	2.484	6	0.41	2	0.121	1	0.078	0	0	1	0.068	11	0.819	0	0			NO
13492896	859	2	0.135	85	4.916	0	0	0	0	0	0	0	0	23	1.355	0	0	0	0	0	0	0	0	1	0.064	1	0.061			NO
13492897	470	2	0.247	63	6.659	0	0	0	0	0	0	0	0	0	0	1	0.095	0	0	0	0	0	0	0	0	0	0	[GO:0035556 "intracellular signal transduction" evidence=IEA]		NO
13492898	774	6	0.45	145	9.307	0	0	0	0	0	0	0	0	0	0	0	0	0	0	0	0	0	0	0	0	0	0	Oxygen-regulated protein 1	Q8MJ04	NO
13492899	238	4	0.975	0	0	1	0.22	0	0	13	2.909	0	0	1	0.213	0	0	0	0	2	0.475	0	0	27	6.247	1	0.219	FRAS1-related extracellular matrix protein 2	Q5SZK8	NO
13492900	1565	68	2.52	1	0.032	4	0.134	7	0.237	7	0.238	6	0.201	8	0.259	1	0.029	1	0.037	3	0.108	0	0	21	0.739	1	0.033			NO
13492901	1009	84	4.829	60	2.954	0	0	1	0.053	1	0.053	0	0	1	0.05	1	0.044	0	0	0	0	0	0	1	0.055	11	0.568	V-type proton ATPase subunit S1	P40682	NO
13492902	691	99	8.31	4	0.288	0	0	0	0	0	0	0	0	3	0.22	0	0	0	0	1	0.082	0	0	0	0	12	0.905	Glutaminyl-peptide cyclotransferase	A7ISW2	NO
13492903	1430	8	0.324	4	0.139	4	0.147	2	0.074	16	0.596	28	1.028	3	0.106	1	0.031	5	0.203	4	0.158	5	0.177	9	0.347	0	0			NO
13492904	1427	2	0.081	1	0.035	0	0	0	0	11	0.411	3	0.11	2	0.071	2	0.063	0	0	7	0.277	8	0.283	14	0.54	0	0			NO
13492905	1479	4	0.157	3	0.101	3	0.106	1	0.036	55	1.981	4	0.142	17	0.582	0	0	0	0	8	0.306	2	0.068	17	0.633	1	0.035			NO
13492906	780	6	0.446	0	0	1	0.067	1	0.068	2	0.137	6	0.404	6	0.389	3	0.172	3	0.223	4	0.29	1	0.065	5	0.353	0	0			NO
13492907	1047	1	0.055	0	0	0	0	0	0	0	0	90	4.515	0	0	0	0	8	0.443	0	0	0	0	0	0	0	0			NO
13492908	2372	1	0.024	14	0.293	125	2.763	0	0	0	0	0	0	0	0	0	0	91	2.224	6	0.143	9	0.192	0	0	5	0.11	Doublesex- and mab-3-related transcription factor 2	Q9Y5R5	NO
13492909	414	3	0.42	1	0.12	5	0.633	0	0	0	0	0	0	0	0	0	0	0	0	0	0	1	0.122	1	0.133	0	0			NO
13492910	1247	143	6.652	26	1.036	0	0	2	0.085	1	0.043	1	0.042	0	0	1	0.036	0	0	2	0.091	0	0	4	0.177	5	0.209	Protein TANC1	Q9C0D5	NO
13492911	771	58	4.363	27	1.74	0	0	1	0.069	0	0	0	0	2	0.131	0	0	0	0	4	0.293	0	0	1	0.071	0	0			NO
13492912	1156	37	1.857	8	0.344	4	0.181	0	0	18	0.829	3	0.136	0	0	0	0	0	0	3	0.147	0	0	1	0.048	0	0	ATP-sensitive inward rectifier potassium channel 1	P48048	NO
13492913	555	7	0.732	0	0	0	0	4	0.382	4	0.384	5	0.473	1	0.091	1	0.081	1	0.104	3	0.306	4	0.364	17	1.687	0	0			NO
13492914	1304	16	0.712	8	0.305	14	0.563	5	0.203	16	0.654	3	0.121	14	0.543	2	0.069	6	0.267	9	0.39	0	0	6	0.253	38	1.519			NO
13492915	549	2	0.211	0	0	0	0	0	0	1	0.097	0	0	0	0	0	0	0	0	0	0	0	0	3	0.301	0	0			NO
13492916	983	4	0.236	0	0	4	0.213	9	0.485	21	1.138	6	0.321	7	0.36	0	0	1	0.059	5	0.288	0	0	13	0.728	1	0.053			NO
13492917	615	73	6.885	0	0	0	0	1	0.086	3	0.26	0	0	0	0	0	0	0	0	0	0	0	0	0	0	0	0	Potassium channel subfamily K member 3	O35111	NO
13492918	483	2	0.24	17	1.749	15	1.628	0	0	3	0.331	2	0.217	1	0.105	0	0	3	0.36	15	1.756	0	0	6	0.684	0	0			NO
13492919	369	0	0	0	0	4	0.568	1	0.144	5	0.722	0	0	4	0.549	13	1.58	1	0.157	0	0	0	0	20	2.984	0	0	High choriolytic enzyme 1	P31580	NO
13492920	1288	21	0.946	0	0	1	0.041	4	0.165	0	0	9	0.367	1	0.039	0	0	0	0	2	0.088	4	0.157	7	0.299	0	0	DNA-directed RNA polymerase II subunit RPB1	Q8SSC4	NO
13492921	824	54	3.801	29	1.748	2	0.127	2	0.129	4	0.259	5	0.319	4	0.246	1	0.054	0	0	1	0.069	0	0	1	0.067	48	3.037	Rhomboid-related protein 3	P58873	NO
13492922	982	99	5.848	16	0.809	14	0.747	7	0.378	1	0.054	0	0	1	0.052	0	0	3	0.177	3	0.173	1	0.051	3	0.168	4	0.212	Beta-1,3-galactosyltransferase 1	O54904	NO
13492923	711	13	1.061	19	1.328	10	0.737	0	0	0	0	3	0.222	4	0.285	0	0	0	0	1	0.08	43	3.058	0	0	0	0			NO
13492924	618	0	0	5	0.402	9	0.764	0	0	0	0	0	0	0	0	0	0	0	0	29	2.653	0	0	0	0	3	0.253	Nucleotide-binding oligomerization domain-containing protein 1	Q8BHB0	NO
13492925	234	1	0.248	0	0	0	0	0	0	1	0.228	0	0	0	0	0	0	0	0	0	0	0	0	0	0	0	0	Glutelin-2	P04706	NO
13492926	1830	231	7.322	30	0.814	0	0	1	0.029	2	0.058	4	0.115	3	0.083	0	0	0	0	0	0	0	0	23	0.692	9	0.256	Calmodulin-binding transcription activator 1	A2A891	NO
13492927	673	2	0.172	0	0	0	0	3	0.236	0	0	0	0	0	0	3	0.2	0	0	0	0	76	5.71	0	0	0	0			NO
13492928	1452	26	1.039	25	0.855	1	0.036	15	0.548	6	0.22	6	0.217	0	0	0	0	1	0.04	1	0.039	6	0.209	32	1.214	0	0			NO
13492929	753	0	0	0	0	0	0	0	0	2	0.141	0	0	1	0.067	0	0	0	0	0	0	0	0	3	0.219	1	0.069			NO
13492930	469	0	0	0	0	2	0.224	11	1.243	15	1.704	2	0.224	7	0.755	0	0	1	0.124	17	2.049	6	0.647	11	1.291	0	0			NO
13492931	1212	133	6.365	26	1.066	0	0	0	0	1	0.044	0	0	3	0.125	0	0	0	0	0	0	0	0	0	0	60	2.581	Disks large-associated protein 2	P97837	NO
13492932	1599	22	0.798	0	0	4	0.131	2	0.066	15	0.5	7	0.23	9	0.285	0	0	0	0	6	0.212	0	0	29	0.999	2	0.065			NO
13492933	2186	19	0.504	1	0.023	5	0.12	27	0.655	18	0.439	15	0.36	17	0.394	0	0	0	0	19	0.491	4	0.093	19	0.479	2	0.048			NO
13492934	2124	10	0.273	0	0	2	0.049	3	0.075	12	0.301	30	0.742	2	0.048	1	0.021	1	0.027	5	0.133	2	0.048	28	0.726	0	0			NO
13492935	473	47	5.764	9	0.945	0	0	3	0.336	1	0.113	6	0.666	1	0.107	0	0	0	0	0	0	0	0	0	0	1	0.11	Small conductance calcium-activated potassium channel protein 3	Q9UGI6	NO
13492936	885	128	8.389	11	0.617	2	0.118	1	0.06	6	0.361	4	0.237	3	0.172	1	0.051	1	0.066	0	0	3	0.171	0	0	1	0.059	[GO:0016286 "small conductance calcium-activated potassium channel activity" evidence=IEA] [GO:0006813 "potassium ion transport" evidence=IEA] [GO:0016021 "integral to membrane" evidence=IEA] [GO:0005516 "calmodulin binding" evidence=IEA] [GO:0015269 "calcium-activated potassium channel activity" evidence=IEA]		NO
13492937	454	3	0.383	4	0.438	0	0	0	0	0	0	45	5.206	0	0	0	0	0	0	0	0	0	0	0	0	2	0.23			NO
13492938	826	6	0.421	0	0	0	0	1	0.064	1	0.064	0	0	0	0	1	0.054	176	12.354	34	2.327	0	0	1	0.067	2	0.126	Complement C1q-like protein 4	Q4ZJM9	NO
13492939	454	2	0.256	0	0	0	0	0	0	2	0.235	0	0	2	0.223	0	0	21	2.682	0	0	0	0	0	0	111	12.746	Myogenic factor 5	Q91154	NO
13492940	1214	120	5.733	34	1.391	0	0	1	0.044	0	0	12	0.519	2	0.083	0	0	0	0	0	0	0	0	0	0	0	0	ATP-sensitive inward rectifier potassium channel 12	Q14500	NO
13492941	408	0	0	0	0	0	0	0	0	0	0	1	0.129	4	0.496	0	0	0	0	0	0	0	0	0	0	92	11.756			NO
13492942	454	89	11.371	13	1.423	0	0	0	0	1	0.117	0	0	0	0	0	0	0	0	0	0	1	0.111	0	0	0	0	Microtubule-associated tumor suppressor candidate 2	Q5JR59	NO
13492943	422	0	0	0	0	0	0	0	0	1	0.126	0	0	2	0.24	0	0	0	0	0	0	0	0	6	0.783	0	0			NO
13492944	623	0	0	3	0.239	14	1.178	0	0	3	0.256	1	0.084	10	0.812	2	0.144	26	2.42	8	0.726	10	0.812	2	0.177	1	0.084			NO
13492945	787	37	2.727	0	0	2	0.133	4	0.269	0	0	2	0.133	4	0.257	2	0.114	0	0	1	0.072	6	0.386	83	5.807	0	0			NO
13492946	695	152	12.686	0	0	0	0	0	0	0	0	0	0	0	0	0	0	0	0	0	0	0	0	0	0	1	0.075	Voltage-dependent calcium channel gamma-1 subunit	Q06432	NO
13492947	1246	35	1.629	2	0.08	20	0.842	13	0.553	47	2.009	14	0.59	15	0.609	10	0.36	4	0.186	18	0.817	7	0.284	23	1.016	37	1.548	protein C14orf166B homolog	A0JPI9	NO
13492948	3016	308	5.923	55	0.906	3	0.052	0	0	2	0.035	0	0	0	0	0	0	0	0	0	0	0	0	61	1.114	1	0.017	Protein bassoon	Q9UPA5	NO
13492949	474	96	11.747	0	0	0	0	2	0.224	0	0	0	0	0	0	0	0	0	0	0	0	0	0	0	0	0	0	Excitatory amino acid transporter 1	O57321	NO
13492950	1015	2	0.114	0	0	1	0.052	16	0.836	10	0.525	5	0.259	7	0.349	1	0.044	0	0	14	0.78	5	0.249	21	1.139	16	0.822			NO
13492951	1233	16	0.753	0	0	4	0.17	2	0.086	8	0.346	4	0.17	3	0.123	1	0.036	0	0	5	0.229	0	0	23	1.027	0	0			NO
13492952	710	0	0	0	0	0	0	175	13.065	0	0	0	0	0	0	0	0	0	0	0	0	0	0	1	0.078	0	0			NO
13492953	441	8	1.052	5	0.563	4	0.476	12	1.442	3	0.362	6	0.715	10	1.148	8	0.813	0	0	1	0.128	5	0.573	0	0	5	0.591	Cingulin	Q1L8T5	NO
13492954	411	106	14.959	3	0.363	0	0	0	0	0	0	0	0	0	0	0	0	0	0	0	0	0	0	0	0	0	0	Calmodulin-binding transcription activator 1	Q9Y6Y1	NO
13492955	706	4	0.329	0	0	4	0.297	4	0.3	5	0.377	20	1.488	5	0.358	0	0	0	0	58	4.645	11	0.788	35	2.73	0	0			NO
13492956	871	2	0.133	126	7.187	0	0	0	0	4	0.245	0	0	1	0.058	0	0	0	0	3	0.195	0	0	0	0	10	0.599	Protein mab-21-like 3	A8E4S7	NO
13492957	631	50	4.596	24	1.89	6	0.499	15	1.26	1	0.084	0	0	0	0	0	0	7	0.643	10	0.896	11	0.881	4	0.349	4	0.33	SH3 domain-containing RING finger protein 3	Q8C120	NO
13492958	646	1	0.09	2	0.154	0	0	18	1.477	4	0.33	0	0	6	0.47	1	0.069	1	0.09	5	0.438	16	1.252	7	0.597	12	0.968			NO
13492959	919	14	0.884	2	0.108	2	0.114	62	3.576	7	0.406	2	0.114	3	0.165	1	0.049	4	0.252	46	2.83	15	0.825	13	0.779	0	0			NO
13492960	2057	9	0.254	0	0	0	0	0	0	1	0.026	0	0	0	0	0	0	0	0	0	0	0	0	172	4.604	0	0			NO
13492961	429	8	1.082	1	0.116	0	0	1	0.124	0	0	0	0	0	0	1	0.105	0	0	0	0	0	0	0	0	0	0	FERM domain-containing protein 5	Q6P5H6	NO
13492962	1001	9	0.522	2	0.099	12	0.629	11	0.582	13	0.692	33	1.732	11	0.556	1	0.045	3	0.174	2	0.113	5	0.253	19	1.045	3	0.156			NO
13492963	1873	24	0.743	0	0	7	0.196	15	0.425	19	0.54	9	0.252	9	0.243	0	0	1	0.031	18	0.543	1	0.027	27	0.794	0	0			NO
13492964	415	1	0.14	26	3.112	0	0	0	0	0	0	0	0	0	0	0	0	0	0	0	0	0	0	0	0	0	0			NO
13492965	1312	99	4.377	20	0.757	6	0.24	45	1.818	27	1.096	1	0.04	11	0.424	0	0	0	0	4	0.172	0	0	1	0.042	2	0.079	5-hydroxytryptamine receptor 2A	P35363	NO
13492966	504	19	2.187	1	0.099	0	0	19	1.998	9	0.951	0	0	2	0.201	0	0	0	0	0	0	0	0	0	0	0	0	5-hydroxytryptamine receptor 2A	Q5R4Q6	NO
13492967	430	3	0.405	1	0.116	2	0.244	9	1.109	9	1.115	5	0.611	12	1.413	1	0.104	1	0.135	17	2.235	4	0.47	18	2.305	0	0			NO
13492968	963	2	0.12	2	0.103	1	0.054	30	1.651	1	0.055	7	0.382	0	0	2	0.093	1	0.06	27	1.585	19	0.998	59	3.374	36	1.949	Insulin gene enhancer protein ISL-2A	P53408	NO
13492969	1067	9	0.489	0	0	1	0.049	0	0	22	1.098	13	0.64	10	0.474	0	0	0	0	12	0.636	4	0.19	25	1.29	0	0			NO
13492970	1540	9	0.339	3	0.097	5	0.17	10	0.344	5	0.173	2	0.068	18	0.592	2	0.058	4	0.151	3	0.11	5	0.164	23	0.822	86	2.911	Protein FAM221A	Q8C790	YES
13492971	315	83	15.283	8	1.262	0	0	0	0	1	0.169	0	0	0	0	0	0	0	0	0	0	0	0	0	0	0	0	CUGBP Elav-like family member 5	Q8N6W0	NO
13492972	567	108	11.048	0	0	3	0.277	0	0	0	0	1	0.093	0	0	0	0	2	0.205	1	0.1	0	0	9	0.874	1	0.092	RING finger protein 122	Q8BP31	NO
13492973	947	10	0.612	1	0.052	0	0	3	0.168	30	1.687	24	1.331	8	0.428	2	0.095	9	0.551	10	0.597	3	0.16	26	1.512	0	0			NO
13492974	404	43	6.174	43	5.288	3	0.389	2	0.262	0	0	0	0	1	0.125	0	0	0	0	1	0.14	2	0.25	2	0.273	0	0			NO
13492975	893	120	7.794	33	1.836	0	0	0	0	0	0	21	1.235	2	0.113	0	0	3	0.195	0	0	0	0	0	0	0	0	Corticoliberin-1	P13241	YES
13492976	1331	47	2.048	2	0.075	0	0	0	0	0	0	0	0	260	9.887	0	0	0	0	7	0.297	0	0	1	0.041	3	0.118	Dynein assembly factor 1, axonemal	Q7ZV84	NO
13492977	620	61	5.707	22	1.763	0	0	0	0	0	0	0	0	1	0.082	0	0	0	0	0	0	0	0	1	0.089	25	2.102	Microtubule-associated serine/threonine-protein kinase 1	Q9R1L5	NO
13492978	428	11	1.491	2	0.232	0	0	0	0	0	0	0	0	1	0.118	0	0	0	0	0	0	0	0	0	0	1	0.122	Microtubule-associated serine/threonine-protein kinase 1	Q9R1L5	NO
13492979	921	9	0.567	0	0	1	0.057	6	0.345	12	0.694	8	0.456	7	0.385	0	0	0	0	11	0.675	0	0	57	3.408	0	0			NO
13492980	696	1	0.083	0	0	0	0	0	0	0	0	0	0	2	0.145	0	0	0	0	0	0	0	0	0	0	0	0			NO
13492981	1415	129	5.288	4	0.14	3	0.111	1	0.037	0	0	15	0.557	14	0.501	1	0.032	1	0.041	27	1.079	0	0	6	0.233	0	0			NO
13492982	373	0	0	0	0	0	0	0	0	0	0	3	0.422	0	0	4	0.481	1	0.155	2	0.303	1	0.136	5	0.738	2	0.28			NO
13492983	1301	1	0.045	10	0.382	9	0.363	3	0.122	0	0	1	0.04	1	0.039	1	0.034	248	11.053	3	0.13	0	0	1	0.042	1	0.04	Papilin	O95428	NO
13492984	1664	7	0.244	0	0	7	0.221	22	0.701	20	0.64	20	0.631	38	1.156	3	0.081	0	0	37	1.257	4	0.122	23	0.761	1	0.031			NO
13492985	636	5	0.456	0	0	8	0.659	17	1.417	6	0.502	14	1.156	13	1.035	0	0	0	0	29	2.578	1	0.08	11	0.952	0	0			NO
13492986	903	46	2.955	4	0.22	9	0.523	3	0.176	2	0.118	2	0.116	1	0.056	0	0	0	0	7	0.438	0	0	15	0.915	31	1.79	CpG-binding protein	Q9CWW7	NO
13492987	1484	3	0.117	0	0	63	2.226	0	0	3	0.108	0	0	5	0.171	0	0	7	0.273	62	2.362	0	0	0	0	170	5.972	Ectonucleoside triphosphate diphosphohydrolase 5	E1C1L6	NO
13492988	702	0	0	3	0.212	13	0.971	0	0	0	0	0	0	1	0.072	0	0	13	1.074	58	4.672	1	0.072	0	0	2	0.149			NO
13492989	324	3	0.537	12	1.84	0	0	0	0	0	0	0	0	0	0	0	0	0	0	0	0	4	0.624	0	0	0	0	[GO:0007186 "G-protein coupled receptor signaling pathway" evidence=IEA] [GO:0016021 "integral to membrane" evidence=IEA] [GO:0004930 "G-protein coupled receptor activity" evidence=IEA]		NO
13492990	371	6	0.938	17	2.276	0	0	1	0.143	0	0	0	0	0	0	0	0	0	0	0	0	0	0	0	0	0	0	Probable G-protein coupled receptor 37	Q9QY42	NO
13492991	1794	45	1.455	70	1.938	53	1.549	11	0.325	63	1.87	1	0.029	40	1.129	14	0.35	1	0.032	16	0.504	0	0	1	0.031	23	0.668	R-spondin-3	Q5R328	YES
13492992	1803	46	1.48	387	10.663	0	0	1	0.029	1	0.03	0	0	2	0.056	0	0	0	0	1	0.031	0	0	0	0	17	0.492	Alpha-internexin	P46660	YES
13492993	2417	37	0.888	2	0.041	0	0	0	0	1	0.022	0	0	53	1.11	0	0	0	0	0	0	0	0	0	0	317	6.838	Centrosome and spindle pole-associated protein 1	Q1MSJ5	NO
13492994	1137	135	6.887	36	1.573	4	0.184	0	0	0	0	1	0.046	0	0	0	0	0	0	28	1.392	14	0.623	0	0	1	0.046			NO
13492995	814	11	0.784	0	0	2	0.129	12	0.781	13	0.851	12	0.774	4	0.249	1	0.055	2	0.142	26	1.806	5	0.311	19	1.285	0	0			NO
13492996	508	5	0.571	1	0.098	3	0.31	5	0.522	8	0.839	16	1.654	17	1.694	0	0	0	0	13	1.447	2	0.199	28	3.035	0	0			NO
13492997	3369	2	0.034	8	0.118	20	0.311	60	0.944	5	0.079	1	0.016	37	0.556	64	0.852	5	0.086	254	4.263	4	0.06	2	0.033	1	0.015			NO
13492998	1317	9	0.396	2	0.075	6	0.239	7	0.282	7	0.283	6	0.239	12	0.461	4	0.136	3	0.132	5	0.215	10	0.384	3	0.125	152	6.017			NO
13492999	1209	302	14.489	14	0.575	2	0.087	0	0	1	0.044	0	0	0	0	0	0	0	0	6	0.281	0	0	2	0.091	0	0	Anoctamin-3	Q9BYT9	NO
13493000	874	8	0.531	3	0.171	2	0.12	5	0.303	18	1.097	11	0.661	4	0.232	1	0.051	0	0	17	1.1	0	0	28	1.764	1	0.06			NO
13493001	1481	19	0.744	8	0.268	62	2.195	8	0.286	35	1.259	0	0	3	0.103	1	0.03	2	0.078	38	1.451	125	4.268	5	0.186	0	0	Fibroblast growth factor 10	O35565	YES
13493002	654	10	0.887	22	1.671	10	0.802	24	1.945	15	1.222	7	0.562	4	0.31	2	0.137	3	0.266	14	1.21	5	0.387	6	0.505	0	0			NO
13493003	416	19	2.649	5	0.597	1	0.126	5	0.637	2	0.256	8	1.01	1	0.122	0	0	0	0	1	0.136	0	0	15	1.985	0	0			NO
13493004	1031	5	0.281	327	15.757	0	0	0	0	0	0	0	0	0	0	0	0	0	0	0	0	0	0	0	0	0	0			NO
13493005	525	1	0.11	4	0.379	1	0.1	4	0.404	5	0.507	0	0	3	0.289	0	0	0	0	2	0.215	0	0	0	0	2	0.199			NO
13493006	1527	1	0.038	2	0.065	15	0.515	22	0.764	5	0.174	1	0.034	20	0.663	8	0.235	0	0	42	1.555	0	0	3	0.108	1	0.034			NO
13493007	1111	234	12.217	32	1.431	0	0	0	0	0	0	0	0	2	0.091	0	0	0	0	0	0	0	0	0	0	3	0.141	Neuronal tyrosine-phosphorylated phosphoinositide-3-kinase adapter 1	Q6ZVC0	NO
13493008	2616	7	0.155	0	0	0	0	0	0	10	0.204	2	0.04	5	0.097	1	0.017	0	0	0	0	0	0	7	0.147	58	1.156			NO
13493009	3506	316	5.228	9	0.128	1	0.015	7	0.106	18	0.273	1	0.015	16	0.231	0	0	0	0	8	0.129	2	0.029	41	0.644	2	0.03	SLIT and NTRK-like protein 4	Q810B8	NO
13493010	928	1	0.063	0	0	1	0.056	185	10.567	0	0	1	0.057	2	0.109	6	0.29	0	0	1	0.061	2	0.109	0	0	27	1.517			NO
13493011	365	71	11.283	3	0.408	0	0	0	0	1	0.146	1	0.144	0	0	0	0	0	0	3	0.465	0	0	0	0	0	0			NO
13493012	2129	154	4.196	90	2.1	7	0.172	14	0.349	3	0.075	3	0.074	4	0.095	1	0.021	1	0.027	0	0	0	0	2	0.052	1	0.024			NO
13493013	2546	2	0.046	2	0.039	3	0.062	11	0.229	3	0.063	1	0.021	2	0.04	0	0	2	0.046	2	0.044	0	0	132	2.855	38	0.778	Extracellular calcium-sensing receptor	P41180	NO
13493014	1266	69	3.161	3	0.118	2	0.083	8	0.335	14	0.589	17	0.705	10	0.4	1	0.035	0	0	24	1.072	0	0	40	1.74	0	0			NO
13493015	943	25	1.538	32	1.686	0	0	44	2.473	11	0.621	0	0	2	0.107	0	0	3	0.184	3	0.18	0	0	3	0.175	44	2.433	Gamma-aminobutyric acid receptor subunit rho-1	P50572	NO
13493016	1200	267	12.906	0	0	2	0.087	0	0	0	0	0	0	0	0	0	0	0	0	1	0.047	0	0	0	0	1	0.043	T-cell leukemia homeobox protein 3	O93367	YES
13493017	323	2	0.359	0	0	0	0	0	0	0	0	0	0	0	0	0	0	0	0	0	0	0	0	0	0	0	0	T-cell leukemia homeobox protein 3	O93367	NO
13493018	906	21	1.344	203	11.131	0	0	0	0	0	0	1	0.058	0	0	4	0.198	0	0	0	0	0	0	0	0	0	0	[GO:0035556 "intracellular signal transduction" evidence=IEA]		NO
13493019	858	84	5.679	0	0	4	0.244	0	0	17	1.055	14	0.857	11	0.649	1	0.052	0	0	21	1.384	3	0.177	42	2.695	2	0.122			NO
13493020	796	3	0.219	7	0.437	6	0.395	4	0.266	0	0	0	0	7	0.445	0	0	0	0	0	0	0	0	0	0	78	5.109	Metabotropic glutamate receptor 6	O15303	NO
13493021	1102	20	1.053	3	0.135	4	0.19	0	0	1	0.048	61	2.908	5	0.23	0	0	120	6.314	0	0	0	0	0	0	0	0	Junctophilin-1	Q9HDC5	NO
13493022	604	12	1.152	3	0.247	2	0.174	0	0	0	0	42	3.652	2	0.168	0	0	54	5.184	0	0	0	0	0	0	3	0.259	Junctophilin-1	Q9HDC5	NO
13493023	733	54	4.273	82	5.558	0	0	0	0	3	0.218	0	0	1	0.069	0	0	0	0	0	0	0	0	0	0	0	0	Ermin	Q3ZBR9	NO
13493024	272	59	12.582	3	0.548	0	0	0	0	0	0	0	0	0	0	0	0	0	0	0	0	0	0	0	0	0	0	Double C2-like domain-containing protein beta	Q14184	NO
13493025	697	13	1.082	6	0.428	0	0	2	0.152	3	0.229	5	0.377	5	0.363	0	0	0	0	6	0.487	1	0.073	6	0.474	0	0			NO
13493026	637	0	0	1	0.078	0	0	1	0.083	0	0	9	0.742	0	0	0	0	0	0	0	0	49	3.89	0	0	0	0	Pancreas/duodenum homeobox protein 1	P52946	NO
13493027	1066	4	0.218	2	0.093	3	0.148	25	1.243	2	0.1	3	0.148	1	0.047	0	0	3	0.163	11	0.583	0	0	8	0.413	0	0			NO
13493028	804	6	0.433	0	0	4	0.261	1	0.066	12	0.795	10	0.653	10	0.63	0	0	0	0	15	1.055	2	0.126	30	2.055	0	0			NO
13493029	688	32	2.698	1	0.072	50	3.81	3	0.231	0	0	0	0	0	0	0	0	1	0.084	7	0.575	0	0	1	0.08	1	0.076	Transcription factor COE3	Q9H4W6	NO
13493030	1643	46	1.624	14	0.423	9	0.287	15	0.484	16	0.519	6	0.192	7	0.216	3	0.082	3	0.106	24	0.826	10	0.308	31	1.039	11	0.349			NO
13493031	1306	93	4.13	34	1.293	10	0.401	3	0.122	1	0.041	1	0.04	5	0.194	0	0	0	0	5	0.216	4	0.155	4	0.169	0	0	Leucine-rich repeat-containing protein 8D	Q7L1W4	NO
13493032	254	8	1.827	2	0.391	1	0.206	2	0.417	0	0	0	0	0	0	0	0	0	0	1	0.223	0	0	0	0	0	0	Leucine-rich repeat-containing protein 8D	Q5U308	NO
13493033	1783	1	0.033	1	0.028	0	0	4	0.119	1	0.03	8	0.236	4	0.114	0	0	250	8.13	0	0	0	0	3	0.093	0	0			NO
13493034	1222	35	1.661	146	5.936	0	0	0	0	0	0	0	0	2	0.083	0	0	0	0	0	0	0	0	1	0.045	16	0.683	E3 ubiquitin-protein ligase RNF180	Q86T96	NO
13493035	1136	3	0.153	5	0.219	2	0.092	0	0	23	1.078	6	0.277	6	0.267	0	0	0	0	7	0.348	0	0	14	0.679	0	0			NO
13493036	1093	146	7.748	68	3.091	0	0	0	0	0	0	0	0	0	0	0	0	0	0	1	0.052	0	0	4	0.202	1	0.048	Matrix metalloproteinase-16	O35548	NO
13493037	1125	1	0.052	7	0.309	1	0.047	0	0	0	0	3	0.14	0	0	0	0	100	5.154	0	0	0	0	26	1.273	0	0	Protein phosphatase 1 regulatory subunit 3A	Q00756	NO
13493038	671	23	1.988	3	0.222	5	0.391	0	0	10	0.794	10	0.783	7	0.528	1	0.067	0	0	9	0.758	20	1.507	24	1.969	2	0.155			NO
13493039	617	0	0	11	0.886	4	0.34	0	0	0	0	0	0	0	0	0	0	129	12.123	0	0	0	0	0	0	0	0	SH3 and cysteine-rich domain-containing protein 3	Q68F99	NO
13493040	764	15	1.139	0	0	1	0.069	4	0.278	43	2.998	6	0.413	16	1.06	0	0	1	0.076	6	0.444	12	0.794	19	1.369	0	0	protein U88	Q69566	NO
13493041	4497	202	2.605	8	0.088	0	0	0	0	3	0.036	1	0.012	396	4.457	1	0.01	0	0	16	0.201	6	0.067	14	0.171	19	0.22	Dynein heavy chain 1, axonemal	Q63164	NO
13493042	349	2	0.332	0	0	2	0.3	0	0	1	0.153	1	0.151	1	0.145	0	0	0	0	8	1.296	0	0	1	0.158	1	0.149			NO
13493043	345	1	0.168	7	1.008	1	0.152	2	0.307	1	0.154	2	0.304	1	0.147	0	0	4	0.672	35	5.736	4	0.586	1	0.16	0	0			NO
13493044	1881	1	0.031	0	0	9	0.251	41	1.155	6	0.17	5	0.14	1	0.027	2	0.048	2	0.062	0	0	12	0.323	0	0	0	0			NO
13493045	303	31	5.934	4	0.656	0	0	0	0	0	0	0	0	0	0	0	0	0	0	0	0	0	0	0	0	3	0.516	Protein ELFN1	P0C7U0	NO
13493046	1728	258	8.66	74	2.128	0	0	0	0	1	0.031	7	0.213	0	0	0	0	0	0	0	0	0	0	0	0	20	0.603	Protein ELFN1	Q8C8T7	NO
13493047	726	87	6.951	30	2.053	0	0	49	3.578	0	0	0	0	0	0	0	0	0	0	0	0	6	0.418	1	0.076	0	0	Tumor suppressor candidate 5 homolog	Q6DFT4	NO
13493048	326	38	6.761	1	0.152	1	0.161	0	0	0	0	0	0	0	0	0	0	0	0	0	0	0	0	1	0.169	2	0.32	Voltage-dependent R-type calcium channel subunit alpha-1E	Q07652	NO
13493049	1669	2	0.07	1	0.03	9	0.283	0	0	22	0.702	2	0.063	60	1.82	0	0	3	0.104	17	0.576	0	0	10	0.33	7	0.219	Transcription factor E2F7	Q5RIX9	NO
13493050	785	79	5.837	0	0	0	0	0	0	4	0.271	1	0.067	2	0.129	0	0	0	0	7	0.504	0	0	5	0.351	0	0			NO
13493051	780	52	3.867	22	1.401	0	0	0	0	6	0.41	12	0.808	8	0.519	0	0	0	0	0	0	0	0	0	0	21	1.404	ATP-sensitive inward rectifier potassium channel 11	O02822	NO
13493052	790	7	0.514	28	1.761	1	0.066	7	0.47	4	0.27	0	0	1	0.064	1	0.057	21	1.541	2	0.143	26	1.664	8	0.558	2	0.132			NO
13493053	2308	5	0.126	51	1.098	65	1.477	35	0.804	0	0	0	0	0	0	2	0.039	6	0.151	11	0.269	5	0.11	0	0	0	0	Bone morphogenetic protein 5	P22003	YES
13493054	1124	160	8.257	7	0.309	4	0.187	0	0	0	0	1	0.047	0	0	0	0	1	0.052	1	0.05	0	0	0	0	0	0	SLIT and NTRK-like protein 3	O94933	NO
13493055	734	0	0	7	0.474	16	1.143	0	0	0	0	0	0	0	0	0	0	0	0	39	3.004	0	0	0	0	5	0.355	[GO:0006869 "lipid transport" evidence=IEA] [GO:0042157 "lipoprotein metabolic process" evidence=IEA] [GO:0008289 "lipid binding" evidence=IEA] [GO:0005576 "extracellular region" evidence=IEA]		NO
13493056	913	9	0.572	0	0	3	0.172	2	0.116	3	0.175	6	0.345	12	0.665	6	0.295	0	0	14	0.867	2	0.111	28	1.689	0	0			NO
13493057	751	0	0	0	0	2	0.14	1	0.071	2	0.142	4	0.28	1	0.067	0	0	0	0	7	0.527	0	0	4	0.293	0	0			NO
13493058	1282	3	0.136	0	0	72	2.944	0	0	5	0.208	0	0	0	0	0	0	2	0.09	2	0.088	0	0	0	0	0	0	UDP-GlcNAc:betaGal beta-1,3-N-acetylglucosaminyltransferase 7	Q8NFL0	NO
13493059	1253	8	0.37	5	0.198	133	5.565	0	0	4	0.17	0	0	0	0	0	0	3	0.139	11	0.496	0	0	1	0.044	0	0	UDP-GlcNAc:betaGal beta-1,3-N-acetylglucosaminyltransferase 7	Q8NFL0	NO
13493060	423	19	2.605	2	0.235	4	0.496	6	0.752	4	0.504	4	0.497	3	0.359	6	0.636	2	0.274	6	0.802	7	0.837	17	2.213	1	0.123			NO
13493061	1061	4	0.219	1	0.047	6	0.296	62	3.097	3	0.151	6	0.297	3	0.143	4	0.169	3	0.164	1	0.053	13	0.62	12	0.623	1	0.049			NO
13493062	1627	33	1.176	260	7.939	0	0	0	0	2	0.065	4	0.129	2	0.062	0	0	0	0	3	0.104	3	0.093	1	0.034	1	0.032			NO
13493063	678	1	0.086	0	0	1	0.077	0	0	0	0	0	0	108	8.063	0	0	0	0	0	0	0	0	0	0	0	0	Chondroitin proteoglycan-2	P41996	NO
13493064	1147	9	0.455	116	5.024	3	0.137	1	0.046	3	0.139	0	0	14	0.618	0	0	0	0	0	0	0	0	0	0	125	5.681	Frizzled-5	P58421	NO
13493065	767	21	1.588	3	0.194	0	0	0	0	0	0	14	0.959	0	0	0	0	0	0	0	0	0	0	1	0.072	0	0			NO
13493066	345	0	0	0	0	0	0	0	0	0	0	0	0	0	0	0	0	0	0	0	0	0	0	0	0	0	0			NO
13493067	1400	4	0.166	0	0	4	0.15	24	0.909	8	0.304	5	0.188	6	0.217	1	0.032	1	0.041	54	2.181	12	0.433	14	0.551	0	0			NO
13493068	1625	22	0.785	0	0	12	0.387	11	0.359	23	0.754	13	0.42	12	0.374	3	0.083	2	0.071	31	1.079	3	0.093	28	0.949	1	0.032			NO
13493069	1247	44	2.047	0	0	0	0	0	0	0	0	0	0	0	0	0	0	0	0	0	0	0	0	25	1.104	0	0			NO
13493070	1710	164	5.563	21	0.61	5	0.153	6	0.186	9	0.28	6	0.184	4	0.118	0	0	0	0	3	0.099	2	0.059	20	0.644	10	0.305	Transmembrane protein 74B	Q9NUR3	YES
13493071	2006	20	0.578	0	0	6	0.157	8	0.211	25	0.664	7	0.183	9	0.227	0	0	1	0.029	44	1.24	2	0.05	26	0.714	0	0			NO
13493072	1063	18	0.982	3	0.14	2	0.099	0	0	3	0.15	2	0.099	18	0.857	1	0.042	0	0	0	0	4	0.19	8	0.414	72	3.531	Clathrin heavy chain linker domain-containing protein 1	Q8NHS4	NO
13493073	1544	17	0.639	0	0	5	0.17	13	0.446	27	0.931	4	0.136	20	0.656	1	0.029	1	0.038	28	1.025	0	0	24	0.856	0	0			NO
13493074	612	5	0.474	0	0	1	0.086	0	0	3	0.261	1	0.086	0	0	0	0	0	0	3	0.277	0	0	6	0.54	0	0			NO
13493075	677	108	9.253	2	0.147	0	0	0	0	1	0.079	4	0.31	0	0	0	0	0	0	3	0.251	0	0	0	0	1	0.077	Melanocortin receptor 5	P33032	NO
13493076	400	1	0.145	1	0.124	0	0	0	0	1	0.133	0	0	1	0.127	0	0	0	0	9	1.272	0	0	0	0	67	8.732			NO
13493077	1292	31	1.392	1	0.038	2	0.081	1	0.041	0	0	2	0.081	1	0.039	0	0	0	0	88	3.851	0	0	11	0.469	1	0.04			NO
13493078	369	0	0	0	0	0	0	0	0	0	0	0	0	0	0	2	0.243	0	0	0	0	0	0	0	0	0	0	Protein B4	Q9QJ59	NO
13493079	3251	53	0.946	94	1.436	121	1.951	21	0.342	8	0.131	6	0.097	0	0	1	0.014	43	0.767	63	1.096	8	0.124	3	0.051	13	0.208	EMILIN-3	Q9NT22	YES
13493080	696	13	1.083	0	0	3	0.226	9	0.685	6	0.459	2	0.151	9	0.655	1	0.064	0	0	4	0.325	6	0.436	7	0.554	1	0.075			NO
13493081	1267	212	9.705	0	0	0	0	2	0.084	1	0.042	0	0	7	0.28	0	0	0	0	1	0.045	0	0	3	0.13	82	3.374			NO
13493082	746	5	0.389	142	9.457	0	0	10	0.711	7	0.5	5	0.352	3	0.204	0	0	0	0	2	0.152	1	0.068	2	0.148	1	0.07	Unconventional myosin-VI	Q9I8D1	NO
13493083	707	14	1.149	1	0.07	1	0.074	11	0.825	13	0.979	3	0.223	8	0.573	0	0	0	0	14	1.12	2	0.143	11	0.857	1	0.074			NO
13493084	279	12	2.495	6	1.068	2	0.376	0	0	1	0.191	1	0.188	0	0	0	0	0	0	2	0.405	0	0	4	0.789	1	0.187	Disco-interacting protein 2 homolog C	Q9Y2E4	NO
13493085	686	53	4.481	0	0	0	0	0	0	1	0.078	0	0	0	0	0	0	0	0	1	0.082	0	0	73	5.859	0	0			NO
13493086	220	0	0	0	0	0	0	0	0	0	0	0	0	0	0	0	0	0	0	0	0	0	0	0	0	0	0	Neurofibromin	Q04690	NO
13493087	930	161	10.041	49	2.618	0	0	43	2.451	1	0.057	0	0	0	0	0	0	0	0	0	0	3	0.163	0	0	0	0	Tumor suppressor candidate 5 homolog	Q6DFT4	NO
13493088	1327	1	0.044	1	0.037	1	0.04	9	0.36	18	0.722	2	0.079	12	0.458	0	0	0	0	1	0.043	4	0.152	18	0.747	0	0			NO
13493089	1101	0	0	290	13.086	0	0	0	0	0	0	0	0	0	0	0	0	0	0	0	0	0	0	0	0	0	0			NO
13493090	559	83	8.612	4	0.355	1	0.094	1	0.095	6	0.572	0	0	4	0.362	0	0	1	0.104	0	0	1	0.09	15	1.478	0	0			NO
13493091	1011	108	6.196	20	0.983	0	0	1	0.052	1	0.053	0	0	2	0.1	0	0	0	0	0	0	0	0	1	0.054	1	0.052	Ras-specific guanine nucleotide-releasing factor 1	Q13972	NO
13493092	2023	69	1.978	0	0	2	0.052	0	0	7	0.184	3	0.078	2	0.05	0	0	0	0	42	1.174	0	0	2	0.054	0	0			NO
13493093	606	1	0.096	13	1.066	45	3.893	0	0	0	0	0	0	0	0	0	0	0	0	64	5.971	0	0	0	0	1	0.086	Epiphycan	Q99645	NO
13493094	798	9	0.654	0	0	0	0	2	0.133	1	0.067	0	0	1	0.063	1	0.056	0	0	15	1.063	0	0	0	0	0	0			NO
13493095	1093	12	0.637	9	0.409	3	0.144	7	0.339	2	0.097	8	0.384	17	0.787	3	0.123	2	0.106	8	0.414	4	0.185	13	0.655	43	2.051			NO
13493096	1149	2	0.101	5	0.216	4	0.183	3	0.138	6	0.278	1	0.046	23	1.013	6	0.234	1	0.05	5	0.246	0	0	0	0	192	8.712	Regulator of G-protein signaling 12	O14924	NO
13493097	697	1	0.083	4	0.285	5	0.376	2	0.152	1	0.076	0	0	5	0.363	1	0.064	3	0.25	4	0.324	0	0	8	0.632	15	1.122			NO
13493098	1301	1	0.045	186	7.103	0	0	0	0	1	0.041	14	0.565	1	0.039	0	0	0	0	11	0.478	0	0	0	0	30	1.202	Serine/threonine-protein phosphatase with EF-hands 2	O14830	NO
13493099	405	10	1.432	13	1.595	15	1.942	1	0.131	1	0.132	8	1.038	5	0.625	0	0	3	0.429	7	0.977	10	1.249	14	1.903	0	0			NO
13493100	763	4	0.304	0	0	3	0.206	7	0.486	21	1.466	6	0.413	8	0.531	0	0	0	0	14	1.037	2	0.133	25	1.804	0	0			NO
13493101	803	26	1.878	0	0	19	1.241	2	0.132	2	0.133	1	0.065	2	0.126	0	0	4	0.289	18	1.267	4	0.252	12	0.823	1	0.065	Hairy/enhancer-of-split related with YRPW motif-like protein	Q8AXV5	NO
13493102	991	30	1.756	1	0.05	1	0.053	1	0.053	1	0.054	0	0	193	9.857	0	0	0	0	1	0.057	3	0.153	4	0.222	20	1.052	UBX domain-containing protein 10	Q96LJ8	YES
13493103	345	0	0	0	0	0	0	0	0	2	0.309	0	0	1	0.147	0	0	0	0	4	0.656	0	0	0	0	0	0			NO
13493104	1683	71	2.447	8	0.236	39	1.215	9	0.283	27	0.854	5	0.156	57	1.714	6	0.16	7	0.241	4	0.134	5	0.15	20	0.654	1	0.031	Alpha-1B adrenergic receptor	P18841	NO
13493105	1089	36	1.917	2	0.091	4	0.193	0	0	0	0	5	0.241	198	9.203	0	0	0	0	4	0.208	0	0	0	0	8	0.383	Protein kintoun	B1H1W9	NO
13493106	1318	53	2.332	2	0.075	4	0.159	14	0.563	0	0	9	0.359	234	8.986	5	0.17	4	0.176	6	0.257	7	0.269	4	0.167	13	0.514	Protein kintoun	B6F1W5	NO
13493107	2991	0	0	0	0	8	0.14	20	0.354	13	0.232	3	0.053	24	0.406	0	0	1	0.019	2	0.038	15	0.254	231	4.253	0	0			NO
13493108	719	167	13.472	6	0.415	0	0	0	0	0	0	0	0	0	0	0	0	0	0	0	0	0	0	0	0	0	0	Protein turtle homolog B	Q9UPX0	NO
13493109	1506	0	0	239	7.884	0	0	0	0	0	0	0	0	0	0	0	0	0	0	0	0	0	0	0	0	1	0.035	Cadherin-related family member 5	Q9JIK1	NO
13493110	720	7	0.564	1	0.069	2	0.146	22	1.62	5	0.37	3	0.219	8	0.562	1	0.062	1	0.081	23	1.806	14	0.983	5	0.382	0	0			NO
13493111	1302	19	0.846	1	0.038	5	0.201	39	1.588	27	1.105	22	0.888	6	0.233	3	0.103	1	0.045	55	2.388	4	0.155	49	2.072	1	0.04			NO
13493112	1932	52	1.561	30	0.771	22	0.597	34	0.933	21	0.579	24	0.652	19	0.498	24	0.557	16	0.48	23	0.673	7	0.183	24	0.684	4	0.108			NO
13493113	1014	28	1.602	0	0	0	0	0	0	3	0.158	1	0.052	0	0	0	0	0	0	1	0.056	4	0.199	12	0.652	0	0			NO
13493114	474	34	4.161	76	7.966	0	0	0	0	0	0	0	0	0	0	0	0	0	0	1	0.119	5	0.533	0	0	0	0	Homeobox protein Meis2	P97367	NO
13493115	361	15	2.41	39	5.367	0	0	0	0	0	0	0	0	0	0	0	0	0	0	0	0	11	1.541	0	0	0	0	Homeobox protein Meis1	O00470	NO
13493116	841	142	9.794	39	2.304	2	0.125	0	0	0	0	13	0.812	0	0	0	0	0	0	0	0	0	0	1	0.065	0	0			NO
13493117	1092	29	1.54	2	0.091	5	0.24	4	0.194	6	0.293	9	0.433	4	0.185	5	0.205	1	0.053	12	0.621	3	0.139	52	2.622	0	0			NO
13493118	363	18	2.876	0	0	2	0.289	4	0.584	2	0.293	9	1.302	4	0.558	1	0.124	0	0	9	1.402	0	0	28	4.247	0	0			NO
13493119	1801	22	0.709	0	0	5	0.146	22	0.648	22	0.651	7	0.204	20	0.562	0	0	0	0	18	0.565	2	0.056	22	0.673	2	0.058			NO
13493120	1074	12	0.648	149	6.892	7	0.342	0	0	7	0.347	0	0	1	0.047	0	0	37	1.998	0	0	1	0.047	4	0.205	0	0	Forkhead box protein G1	Q9YHC5	NO
13493121	384	0	0	0	0	4	0.546	19	2.623	11	1.526	2	0.274	10	1.318	1	0.117	3	0.453	5	0.736	15	1.975	4	0.574	0	0			NO
13493122	511	9	1.022	5	0.486	1	0.103	7	0.726	0	0	5	0.514	3	0.297	0	0	1	0.113	102	11.286	30	2.969	34	3.664	1	0.102			NO
13493123	1430	244	9.897	28	0.973	5	0.183	5	0.185	4	0.149	0	0	3	0.106	0	0	0	0	1	0.04	3	0.106	5	0.193	4	0.146	Cytosolic 5-nucleotidase 1A	Q9BXI3	NO
13493124	851	150	10.224	0	0	0	0	0	0	0	0	1	0.062	22	1.308	0	0	1	0.068	0	0	0	0	0	0	2	0.123			NO
13493125	842	4	0.276	0	0	2	0.125	6	0.378	27	1.708	2	0.125	15	0.902	1	0.053	0	0	33	2.216	8	0.48	16	1.046	0	0			NO
13493126	849	118	8.062	17	0.995	5	0.309	2	0.125	10	0.627	1	0.062	7	0.417	0	0	1	0.068	11	0.733	3	0.179	6	0.389	0	0	Transcription factor HES-5	P70120	YES
13493127	338	0	0	2	0.294	3	0.465	0	0	0	0	0	0	0	0	0	0	0	0	11	1.84	0	0	1	0.163	0	0			NO
13493128	632	21	1.927	2	0.157	1	0.083	0	0	4	0.337	17	1.413	7	0.561	0	0	0	0	1	0.089	0	0	5	0.436	4	0.33			NO
13493129	1567	309	11.438	34	1.078	0	0	2	0.068	2	0.068	0	0	0	0	0	0	0	0	0	0	0	0	0	0	0	0	Storkhead-box protein 2	Q95K63	NO
13493130	971	199	11.887	5	0.256	1	0.054	0	0	0	0	3	0.162	0	0	0	0	0	0	0	0	0	0	0	0	2	0.107	D4 dopamine receptor	P21917	NO
13493131	969	23	1.377	0	0	1	0.054	4	0.219	68	3.738	0	0	5	0.261	1	0.046	0	0	3	0.175	2	0.104	5	0.284	0	0	Synaptotagmin-1	Q5R4J5	NO
13493132	905	15	0.961	86	4.721	1	0.058	0	0	0	0	0	0	37	2.069	0	0	0	0	0	0	0	0	0	0	21	1.21	Neural-cadherin	O15943	NO
13493133	1562	15	0.557	165	5.248	1	0.034	0	0	0	0	0	0	100	3.24	0	0	0	0	0	0	0	0	0	0	37	1.235	Neural-cadherin	O15943	NO
13493134	980	38	2.249	0	0	1	0.053	2	0.108	6	0.326	26	1.394	4	0.207	0	0	0	0	12	0.692	0	0	26	1.461	0	0			NO
13493135	573	14	1.417	0	0	1	0.091	1	0.093	3	0.279	11	1.008	3	0.265	0	0	0	0	0	0	0	0	0	0	0	0			NO
13493136	459	85	10.741	8	0.866	1	0.114	0	0	0	0	0	0	1	0.11	0	0	2	0.253	2	0.246	0	0	0	0	0	0			NO
13493137	1015	76	4.343	5	0.245	0	0	8	0.418	0	0	0	0	77	3.84	0	0	0	0	6	0.334	2	0.1	0	0	1	0.051	Meiosis expressed gene 1 protein homolog	Q5RGE4	YES
13493138	1244	30	1.399	0	0	6	0.253	7	0.298	5	0.214	24	1.013	5	0.203	0	0	2	0.093	25	1.136	10	0.406	20	0.885	0	0			NO
13493139	458	1	0.127	0	0	2	0.229	0	0	8	0.93	2	0.229	1	0.111	0	0	0	0	3	0.37	0	0	5	0.601	0	0			NO
13493140	969	81	4.849	4	0.205	3	0.162	0	0	0	0	0	0	1	0.052	0	0	0	0	0	0	0	0	0	0	12	0.646			NO
13493141	933	8	0.497	0	0	5	0.281	2	0.114	4	0.228	9	0.507	4	0.217	0	0	0	0	0	0	1	0.054	1	0.059	0	0			NO
13493142	588	3	0.296	2	0.169	0	0	0	0	0	0	0	0	11	0.947	0	0	0	0	0	0	0	0	0	0	49	4.344	protein C3orf67	Q6ZVT6	NO
13493143	475	0	0	0	0	0	0	1	0.112	1	0.112	0	0	0	0	0	0	0	0	1	0.119	0	0	3	0.348	0	0			NO
13493144	675	5	0.43	0	0	4	0.311	10	0.785	4	0.316	2	0.156	3	0.225	1	0.066	0	0	12	1.005	1	0.075	9	0.734	1	0.077			NO
13493145	1466	3	0.119	0	0	1	0.036	0	0	4	0.145	1	0.036	3	0.104	0	0	0	0	4	0.154	0	0	16	0.601	0	0			NO
13493146	804	22	1.587	3	0.185	0	0	1	0.066	4	0.265	7	0.457	2	0.126	0	0	0	0	4	0.281	0	0	14	0.959	0	0			NO
13493147	466	62	7.717	0	0	1	0.113	0	0	0	0	0	0	0	0	0	0	0	0	2	0.243	0	0	0	0	0	0			NO
13493148	1156	90	4.516	19	0.817	15	0.68	0	0	2	0.092	0	0	0	0	0	0	0	0	4	0.196	0	0	0	0	4	0.18	Heparan sulfate glucosamine 3-O-sulfotransferase 5	Q8IZT8	YES
13493149	276	1	0.21	0	0	1	0.19	0	0	0	0	0	0	0	0	0	0	0	0	0	0	0	0	0	0	1	0.189	Heparan sulfate glucosamine 3-O-sulfotransferase 5	Q8IZT8	YES
13493150	432	51	6.848	1	0.115	0	0	0	0	0	0	0	0	0	0	0	0	0	0	0	0	0	0	0	0	1	0.121	Delphilin	Q6ZM86	NO
13493151	875	23	1.525	20	1.136	5	0.3	0	0	11	0.67	0	0	0	0	0	0	0	0	1	0.065	0	0	0	0	2	0.119	GDNF family receptor alpha-4	O93512	NO
13493152	409	0	0	0	0	0	0	23	2.981	0	0	0	0	3	0.371	1	0.11	0	0	0	0	0	0	0	0	27	3.442	Granulin-1	P81013	NO
13493153	387	2	0.3	0	0	0	0	0	0	0	0	0	0	0	0	0	0	0	0	0	0	37	4.834	0	0	1	0.135			NO
13493154	579	41	4.107	10	0.858	3	0.272	1	0.092	8	0.736	0	0	2	0.175	0	0	2	0.2	0	0	2	0.175	0	0	6	0.54			NO
13493155	1091	33	1.754	4	0.182	2	0.096	2	0.097	3	0.146	0	0	0	0	0	0	0	0	2	0.104	0	0	11	0.555	0	0			NO
13493156	416	0	0	0	0	0	0	59	7.518	0	0	0	0	0	0	0	0	0	0	0	0	0	0	0	0	0	0	Apical endosomal glycoprotein	Q63191	NO
13493157	669	0	0	0	0	0	0	0	0	1	0.08	0	0	1	0.076	0	0	0	0	4	0.338	0	0	3	0.247	0	0			NO
13493158	500	40	4.64	0	0	0	0	1	0.106	3	0.32	10	1.051	7	0.709	0	0	0	0	2	0.226	0	0	0	0	0	0	protein U88	Q69566	NO
13493159	749	42	3.253	13	0.862	0	0	6	0.425	8	0.569	1	0.07	2	0.135	0	0	0	0	4	0.302	1	0.068	2	0.147	1	0.07	Caskin-1	Q8WXD9	NO
13493160	1038	1	0.056	0	0	2	0.101	29	1.481	10	0.513	0	0	0	0	0	0	0	0	0	0	3	0.146	0	0	2	0.1	von Willebrand factor A domain-containing protein 5B2	Q8N398	NO
13493161	348	2	0.333	0	0	0	0	9	1.371	5	0.765	0	0	0	0	0	0	0	0	0	0	2	0.291	0	0	0	0			NO
13493162	436	6	0.798	0	0	1	0.12	0	0	1	0.122	6	0.723	2	0.232	0	0	2	0.266	26	3.372	5	0.58	11	1.389	1	0.12			NO
13493163	784	45	3.329	0	0	1	0.067	2	0.135	1	0.068	18	1.206	0	0	0	0	0	0	0	0	0	0	7	0.492	0	0			NO
13493164	317	5	0.915	4	0.627	0	0	0	0	0	0	0	0	0	0	0	0	0	0	1	0.178	0	0	0	0	0	0	Urea transporter 2	Q15849	NO
13493165	1253	80	3.703	4	0.159	0	0	0	0	0	0	0	0	0	0	0	0	0	0	1	0.045	0	0	31	1.362	0	0	Urea transporter 2	Q15849	NO
13493166	1603	130	4.704	28	0.868	3	0.098	0	0	1	0.033	4	0.131	0	0	0	0	7	0.253	9	0.317	1	0.032	2	0.069	10	0.325	[GO:0005086 "ARF guanyl-nucleotide exchange factor activity" evidence=IEA] [GO:0005543 "phospholipid binding" evidence=IEA] [GO:0032012 "regulation of ARF protein signal transduction" evidence=IEA]		NO
13493167	649	2	0.179	0	0	1	0.081	35	2.859	5	0.41	1	0.081	1	0.078	0	0	0	0	0	0	0	0	1	0.085	0	0			NO
13493168	620	8	0.748	1	0.08	1	0.085	2	0.171	8	0.687	3	0.254	4	0.327	0	0	0	0	8	0.73	0	0	9	0.799	0	0			NO
13493169	365	7	1.112	0	0	2	0.287	0	0	3	0.438	0	0	27	3.744	0	0	0	0	2	0.31	0	0	0	0	3	0.428			NO
13493170	583	0	0	0	0	1	0.09	1	0.091	0	0	0	0	1	0.087	0	0	0	0	0	0	0	0	0	0	0	0			NO
13493171	1532	2	0.076	1	0.032	5	0.171	11	0.381	10	0.348	2	0.069	11	0.363	0	0	0	0	25	0.923	1	0.033	12	0.431	0	0			NO
13493172	1989	4	0.117	8	0.2	10	0.264	0	0	2	0.054	21	0.555	2	0.051	0	0	4	0.117	5	0.142	0	0	1	0.028	5	0.131	A disintegrin and metalloproteinase with thrombospondin motifs 17	Q8TE56	NO
13493173	985	56	3.298	53	2.673	0	0	1	0.054	0	0	0	0	0	0	0	0	0	0	0	0	0	0	1	0.056	1	0.053	Transmembrane protein 74	Q8BQU7	NO
13493174	1244	55	2.564	6	0.24	1	0.042	0	0	41	1.755	5	0.211	23	0.936	0	0	1	0.047	6	0.273	0	0	1	0.044	7	0.293	Transcription factor COE2	O93375	NO
13493175	697	1	0.083	0	0	1	0.075	0	0	1	0.076	0	0	3	0.218	0	0	0	0	2	0.162	0	0	8	0.632	0	0			NO
13493176	1422	2	0.082	1	0.035	1	0.037	3	0.112	1	0.037	5	0.185	0	0	0	0	3	0.122	7	0.278	0	0	41	1.588	0	0			NO
13493177	443	0	0	0	0	0	0	0	0	0	0	2	0.237	0	0	0	0	0	0	0	0	0	0	1	0.124	0	0			NO
13493178	703	7	0.578	1	0.071	2	0.149	1	0.075	4	0.303	2	0.149	2	0.144	0	0	0	0	2	0.161	3	0.216	0	0	1	0.074			NO
13493179	317	0	0	2	0.313	0	0	3	0.502	7	1.176	2	0.331	0	0	0	0	0	0	1	0.178	0	0	2	0.347	0	0			NO
13493180	446	0	0	45	5.013	0	0	0	0	0	0	0	0	0	0	0	0	1	0.13	0	0	0	0	0	0	10	1.169			NO
13493181	1221	0	0	0	0	2	0.086	2	0.087	4	0.174	2	0.086	5	0.207	0	0	0	0	1	0.046	4	0.166	13	0.586	22	0.939			NO
13493182	1902	1	0.03	0	0	2	0.055	2	0.056	13	0.364	5	0.138	8	0.213	0	0	0	0	2	0.059	1	0.027	8	0.232	0	0			NO
13493183	1362	3	0.128	0	0	0	0	0	0	0	0	73	2.815	3	0.111	0	0	0	0	0	0	0	0	0	0	0	0			NO
13493184	1582	50	1.833	0	0	0	0	0	0	1	0.034	0	0	211	6.751	0	0	0	0	1	0.036	3	0.096	0	0	27	0.89	Dynein heavy chain 9, axonemal	Q9NYC9	NO
13493185	672	6	0.518	1	0.074	2	0.156	0	0	0	0	0	0	38	2.862	0	0	0	0	0	0	0	0	0	0	14	1.086	Dynein beta chain, ciliary	P39057	NO
13493186	474	32	3.916	0	0	0	0	3	0.335	0	0	0	0	10	1.068	0	0	0	0	5	0.596	2	0.213	0	0	2	0.22	Leucine-rich repeat-containing protein 72	A6NJI9	NO
13493187	1097	18	0.952	1	0.045	9	0.43	0	0	0	0	0	0	0	0	0	0	0	0	72	3.711	0	0	0	0	0	0	Hyaluronan synthase 3	O00219	NO
13493188	734	57	4.504	0	0	2	0.143	0	0	0	0	0	0	3	0.207	1	0.061	0	0	4	0.308	0	0	8	0.6	0	0			NO
13493189	2996	32	0.62	0	0	3	0.052	2	0.035	14	0.249	11	0.193	12	0.203	3	0.045	0	0	23	0.434	0	0	27	0.496	36	0.626			NO
13493190	398	4	0.583	0	0	1	0.132	3	0.4	0	0	2	0.264	1	0.127	0	0	0	0	2	0.284	0	0	2	0.277	0	0			NO
13493191	1639	15	0.531	0	0	6	0.192	13	0.42	15	0.487	22	0.705	10	0.309	1	0.027	0	0	11	0.379	2	0.062	37	1.243	0	0			NO
13493192	918	60	3.791	10	0.541	0	0	0	0	0	0	0	0	2	0.11	0	0	0	0	0	0	0	0	0	0	16	0.909	Protein FAM5C	Q76B58	NO
13493193	903	1	0.064	0	0	1	0.058	0	0	15	0.885	5	0.291	4	0.224	0	0	0	0	0	0	1	0.056	29	1.768	0	0			NO
13493194	2746	1	0.021	0	0	1	0.019	2	0.039	8	0.155	2	0.038	4	0.074	0	0	0	0	7	0.144	3	0.055	1	0.02	0	0			NO
13493195	440	4	0.527	0	0	1	0.119	2	0.241	6	0.726	2	0.239	1	0.115	2	0.204	2	0.264	18	2.313	6	0.69	5	0.626	0	0			NO
13493196	650	4	0.357	0	0	2	0.161	3	0.245	9	0.737	1	0.081	3	0.234	2	0.138	0	0	0	0	0	0	6	0.508	0	0			NO
13493197	363	26	4.155	0	0	0	0	0	0	1	0.147	1	0.145	0	0	0	0	0	0	0	0	0	0	2	0.303	0	0			NO
13493198	1032	6	0.337	0	0	2	0.102	0	0	3	0.155	13	0.662	1	0.049	0	0	0	0	7	0.384	1	0.049	12	0.64	0	0			NO
13493199	632	3	0.275	0	0	7	0.581	4	0.335	0	0	3	0.249	1	0.08	1	0.071	1	0.092	33	2.952	0	0	1	0.087	7	0.577			NO
13493200	839	2	0.138	13	0.77	3	0.187	0	0	8	0.508	5	0.313	8	0.483	1	0.053	1	0.069	7	0.472	1	0.06	3	0.197	14	0.87			NO
13493201	434	54	7.217	0	0	0	0	0	0	0	0	0	0	0	0	0	0	0	0	1	0.13	0	0	0	0	0	0			NO
13493202	783	154	11.408	4	0.254	0	0	2	0.135	0	0	0	0	7	0.452	0	0	0	0	0	0	1	0.065	2	0.141	1	0.067			NO
13493203	1091	30	1.595	5	0.228	3	0.144	0	0	0	0	7	0.337	2	0.093	0	0	0	0	6	0.311	2	0.093	15	0.757	0	0			NO
13493204	856	16	1.084	1	0.058	3	0.184	0	0	1	0.062	8	0.491	1	0.059	1	0.052	0	0	8	0.528	3	0.177	8	0.515	0	0			NO
13493205	678	7	0.599	0	0	3	0.232	19	1.485	14	1.1	1	0.077	6	0.448	1	0.066	0	0	26	2.168	0	0	10	0.812	0	0			NO
13493206	1747	17	0.564	1	0.028	5	0.15	26	0.789	5	0.152	0	0	5	0.145	4	0.103	0	0	24	0.777	6	0.174	1	0.032	0	0			NO
13493207	1000	2	0.116	1	0.05	3	0.157	0	0	19	1.012	5	0.263	6	0.304	0	0	0	0	3	0.17	0	0	15	0.826	0	0			NO
13493208	1207	8	0.384	0	0	0	0	4	0.176	4	0.177	5	0.218	4	0.168	0	0	0	0	0	0	0	0	17	0.776	1	0.043			NO
13493209	459	4	0.505	21	2.273	11	1.256	0	0	0	0	0	0	2	0.221	0	0	1	0.126	0	0	1	0.11	0	0	0	0	Muscarinic acetylcholine receptor M3	Q9N2A2	NO
13493210	378	33	5.064	15	1.971	0	0	0	0	1	0.141	0	0	0	0	0	0	0	0	0	0	0	0	0	0	1	0.138			NO
13493211	367	50	7.902	28	3.79	0	0	0	0	0	0	0	0	0	0	0	0	0	0	0	0	0	0	0	0	0	0	Neuronal PAS domain-containing protein 4	Q1ECW2	NO
13493212	618	2	0.188	1	0.08	1	0.085	0	0	2	0.172	0	0	2	0.164	0	0	0	0	3	0.274	3	0.245	8	0.713	0	0			NO
13493213	788	53	3.901	58	3.657	0	0	1	0.067	0	0	0	0	2	0.128	5	0.285	0	0	0	0	0	0	0	0	7	0.463			NO
13493214	672	5	0.432	0	0	2	0.156	2	0.158	0	0	6	0.469	0	0	1	0.067	1	0.086	11	0.926	0	0	5	0.41	1	0.078			NO
13493215	685	3	0.254	0	0	1	0.077	1	0.077	4	0.311	8	0.613	0	0	0	0	0	0	1	0.083	0	0	14	1.125	0	0			NO
13493216	790	0	0	107	6.729	0	0	0	0	0	0	0	0	0	0	0	0	0	0	0	0	0	0	0	0	3	0.198	Melanopsin-like	Q1JPS6	NO
13493217	2211	5	0.131	1	0.022	12	0.285	24	0.575	10	0.241	5	0.119	5	0.114	3	0.061	2	0.052	19	0.486	9	0.206	10	0.249	0	0			NO
13493218	886	28	1.833	76	4.262	2	0.118	0	0	0	0	0	0	0	0	0	0	0	0	10	0.638	0	0	0	0	0	0	Nuclear factor 1 A-type	Q02780	YES
13493219	542	16	1.712	33	3.025	1	0.097	0	0	0	0	0	0	0	0	0	0	0	0	3	0.313	0	0	0	0	1	0.096			NO
13493220	860	6	0.405	0	0	6	0.366	5	0.308	9	0.557	9	0.55	3	0.177	3	0.156	1	0.067	15	0.986	5	0.294	38	2.433	2	0.121			NO
13493221	464	2	0.25	0	0	0	0	3	0.343	0	0	1	0.113	1	0.109	1	0.097	0	0	1	0.122	0	0	1	0.119	0	0			NO
13493222	1299	30	1.34	0	0	1	0.04	6	0.245	19	0.779	7	0.283	7	0.273	0	0	0	0	2	0.087	0	0	11	0.466	1	0.04			NO
13493223	263	37	8.16	0	0	0	0	4	0.806	0	0	0	0	0	0	0	0	0	0	0	0	0	0	0	0	0	0	RasGAP-activating-like protein 1	O95294	NO
13493224	981	21	1.242	0	0	0	0	1	0.054	0	0	1	0.054	6	0.31	2	0.091	0	0	1	0.058	3	0.155	40	2.245	0	0			NO
13493225	1203	8	0.386	0	0	0	0	6	0.264	6	0.266	1	0.044	4	0.168	2	0.075	0	0	5	0.235	1	0.042	12	0.549	1	0.043			NO
13493226	792	42	3.076	0	0	0	0	20	1.339	0	0	1	0.066	0	0	0	0	0	0	0	0	0	0	0	0	0	0			NO
13493227	449	0	0	46	5.09	0	0	2	0.236	0	0	2	0.234	0	0	0	0	0	0	0	0	0	0	0	0	10	1.161			NO
13493228	709	2	0.164	3	0.21	4	0.296	17	1.271	12	0.901	3	0.222	17	1.214	0	0	0	0	1	0.08	2	0.143	1	0.078	10	0.735	Nuclear factor interleukin-3-regulated protein	Q16649	NO
13493229	381	1	0.152	0	0	0	0	0	0	1	0.14	0	0	0	0	1	0.118	0	0	3	0.445	1	0.133	1	0.145	0	0			NO
13493230	1503	0	0	0	0	0	0	0	0	0	0	54	1.887	8	0.269	6	0.179	0	0	1	0.038	0	0	0	0	1	0.035			NO
13493231	345	30	5.044	8	1.152	0	0	0	0	0	0	0	0	0	0	0	0	0	0	0	0	0	0	3	0.479	0	0	Ovarian abundant message protein	Q01456	NO
13493232	935	130	8.065	6	0.319	0	0	0	0	10	0.57	0	0	2	0.108	0	0	0	0	1	0.06	0	0	3	0.177	0	0			NO
13493233	357	44	7.149	0	0	0	0	0	0	0	0	0	0	0	0	0	0	0	0	12	1.901	0	0	1	0.154	0	0			NO
13493234	450	22	2.836	0	0	0	0	0	0	0	0	0	0	0	0	0	0	21	2.706	0	0	0	0	0	0	0	0	[GO:0005891 "voltage-gated calcium channel complex" evidence=IEA] [GO:0070588 "calcium ion transmembrane transport" evidence=IEA] [GO:0005245 "voltage-gated calcium channel activity" evidence=IEA]		NO
13493235	1450	1	0.04	0	0	5	0.181	32	1.17	6	0.22	1	0.036	6	0.209	0	0	3	0.12	11	0.429	2	0.07	6	0.228	0	0			NO
13493236	746	79	6.142	8	0.533	0	0	4	0.284	0	0	0	0	0	0	0	0	0	0	0	0	0	0	1	0.074	0	0			NO
13493237	454	1	0.128	0	0	0	0	0	0	0	0	2	0.231	0	0	0	0	0	0	1	0.125	0	0	6	0.728	0	0			NO
13493238	972	2	0.119	0	0	0	0	2	0.109	0	0	3	0.162	4	0.208	0	0	0	0	7	0.407	0	0	6	0.34	2	0.107			NO
13493239	480	0	0	0	0	1	0.109	0	0	11	1.221	1	0.109	4	0.422	1	0.093	0	0	7	0.825	1	0.105	2	0.229	0	0			NO
13493240	382	42	6.377	0	0	0	0	0	0	0	0	0	0	0	0	0	0	0	0	0	0	0	0	1	0.144	1	0.136	Potassium channel subfamily K member 12	Q9ERS1	NO
13493241	1622	167	5.972	7	0.214	0	0	0	0	0	0	0	0	0	0	0	0	0	0	0	0	0	0	0	0	0	0	Protein phosphatase 1 regulatory subunit 29	Q5R3F8	NO
13493242	1288	19	0.856	8	0.309	5	0.204	7	0.288	4	0.165	2	0.082	20	0.786	2	0.07	0	0	0	0	10	0.393	51	2.18	4	0.162			NO
13493243	421	3	0.413	0	0	0	0	1	0.126	2	0.253	0	0	0	0	1	0.107	5	0.689	39	5.238	2	0.24	0	0	0	0			NO
13493244	631	0	0	0	0	0	0	0	0	0	0	0	0	1	0.08	0	0	0	0	0	0	0	0	1	0.087	0	0			NO
13493245	398	1	0.146	0	0	0	0	0	0	1	0.134	2	0.264	0	0	0	0	0	0	2	0.284	0	0	3	0.415	0	0			NO
13493246	804	2	0.144	39	2.41	4	0.261	0	0	1	0.066	10	0.653	1	0.063	0	0	0	0	5	0.352	0	0	0	0	2	0.13			NO
13493247	2692	14	0.302	219	4.042	13	0.253	3	0.059	4	0.079	65	1.268	6	0.113	2	0.033	2	0.043	18	0.378	0	0	4	0.082	7	0.136	Protein SOGA1	O94964	NO
13493248	345	13	2.186	1	0.144	0	0	0	0	0	0	0	0	0	0	0	0	0	0	0	0	0	0	0	0	0	0	Metabotropic glutamate receptor 3	Q1ZZH1	NO
13493249	886	0	0	0	0	0	0	0	0	0	0	0	0	0	0	0	0	0	0	0	0	0	0	0	0	0	0	protein U88	Q69566	NO
13493250	713	0	0	2	0.139	20	1.471	0	0	2	0.149	4	0.295	2	0.142	0	0	0	0	7	0.555	0	0	0	0	0	0			NO
13493251	601	1	0.097	0	0	1	0.087	15	1.323	2	0.177	3	0.262	5	0.421	1	0.075	0	0	7	0.659	21	1.767	4	0.366	0	0			NO
13493252	730	80	6.357	25	1.701	0	0	0	0	0	0	0	0	0	0	0	0	0	0	0	0	0	0	1	0.075	0	0	Metabotropic glutamate receptor 8	P70579	NO
13493253	654	23	2.04	0	0	1	0.08	0	0	8	0.652	1	0.08	2	0.155	0	0	0	0	8	0.692	0	0	1	0.084	0	0			NO
13493254	387	0	0	0	0	0	0	0	0	1	0.138	0	0	5	0.654	0	0	0	0	0	0	0	0	0	0	44	5.927	Chondroadherin-like protein	Q6NUI6	NO
13493255	1229	65	3.068	74	2.991	3	0.128	0	0	0	0	11	0.47	2	0.082	1	0.036	0	0	4	0.184	1	0.041	0	0	12	0.509	Protein GREB1	Q4ZG55	NO
13493256	642	27	2.439	20	1.548	0	0	1	0.083	0	0	0	0	2	0.158	0	0	1	0.09	0	0	0	0	0	0	7	0.568			NO
13493257	386	2	0.301	1	0.129	0	0	0	0	0	0	0	0	0	0	0	0	0	0	3	0.439	0	0	0	0	41	5.537			NO
13493258	469	6	0.742	0	0	0	0	5	0.565	9	1.022	8	0.896	9	0.971	1	0.096	0	0	12	1.447	4	0.431	11	1.291	0	0			NO
13493259	478	22	2.67	0	0	0	0	2	0.222	0	0	10	1.099	1	0.106	0	0	6	0.728	0	0	2	0.212	0	0	3	0.327	Synaptonemal complex protein 2	Q9BX26	NO
13493260	235	1	0.247	0	0	0	0	0	0	0	0	0	0	0	0	0	0	0	0	0	0	0	0	0	0	0	0	Neurogenic differentiation factor 4	Q9HD90	NO
13493261	424	1	0.137	44	5.155	0	0	0	0	0	0	0	0	0	0	0	0	0	0	0	0	0	0	0	0	1	0.123	[GO:0046983 "protein dimerization activity" evidence=IEA] [GO:0005634 "nucleus" evidence=IEA] [GO:0003677 "DNA binding" evidence=IEA] [GO:0006355 "regulation of transcription, DNA-dependent" evidence=IEA] [GO:0007275 "multicellular organismal development" evidence=IEA] [GO:0030154 "cell differentiation" evidence=IEA] [GO:0006351 "transcription, DNA-dependent" evidence=IEA] [GO:0007399 "nervous sy…		NO
13493262	679	0	0	0	0	1	0.077	0	0	0	0	0	0	0	0	0	0	0	0	0	0	0	0	0	0	0	0			NO
13493263	596	4	0.389	0	0	8	0.704	0	0	2	0.179	0	0	5	0.425	1	0.075	0	0	4	0.379	0	0	1	0.092	6	0.525			NO
13493264	626	14	1.297	9	0.714	8	0.67	0	0	8	0.681	11	0.923	5	0.404	0	0	0	0	3	0.271	0	0	4	0.352	0	0			NO
13493265	355	1	0.163	0	0	0	0	0	0	0	0	0	0	0	0	1	0.126	0	0	1	0.159	0	0	2	0.31	0	0			NO
13493266	591	57	5.594	7	0.588	0	0	0	0	0	0	0	0	0	0	0	0	0	0	2	0.191	0	0	0	0	0	0			NO
13493267	1354	3	0.129	0	0	1	0.039	0	0	8	0.315	2	0.078	1	0.037	2	0.066	0	0	4	0.167	0	0	12	0.488	0	0			NO
13493268	327	20	3.548	0	0	0	0	0	0	2	0.326	0	0	1	0.155	0	0	1	0.177	0	0	0	0	2	0.337	9	1.435	CUB and sushi domain-containing protein 3	Q80T79	NO
13493269	555	7	0.732	11	0.985	1	0.094	0	0	1	0.096	0	0	0	0	0	0	0	0	0	0	1	0.091	2	0.198	0	0	Potassium voltage-gated channel subfamily H member 2	Q12809	NO
13493270	311	0	0	0	0	0	0	0	0	0	0	0	0	0	0	0	0	1	0.186	34	6.181	0	0	0	0	0	0			NO
13493271	1138	30	1.529	0	0	13	0.599	2	0.093	2	0.094	6	0.277	3	0.133	1	0.039	0	0	10	0.497	6	0.267	3	0.145	21	0.962			NO
13493272	861	11	0.741	1	0.058	2	0.122	0	0	4	0.247	2	0.122	3	0.176	0	0	0	0	0	0	3	0.176	44	2.814	0	0			NO
13493273	1598	11	0.399	0	0	4	0.131	0	0	12	0.4	2	0.066	4	0.127	1	0.028	0	0	13	0.46	0	0	21	0.724	0	0			NO
13493274	1244	4	0.187	0	0	1	0.042	4	0.17	9	0.385	3	0.127	7	0.285	0	0	0	0	4	0.182	0	0	3	0.133	0	0			NO
13493275	836	53	3.677	7	0.416	3	0.188	2	0.127	0	0	5	0.314	1	0.061	11	0.59	2	0.139	5	0.338	3	0.181	7	0.461	0	0			NO
13493276	455	37	4.717	16	1.747	0	0	0	0	0	0	0	0	0	0	0	0	0	0	0	0	0	0	0	0	0	0	Protein shisa-9	B4DS77	NO
13493277	353	24	3.944	0	0	9	1.337	0	0	2	0.302	0	0	1	0.143	0	0	0	0	0	0	0	0	0	0	0	0			NO
13493278	473	40	4.905	13	1.365	0	0	0	0	0	0	0	0	1	0.107	0	0	0	0	0	0	0	0	0	0	1	0.11	Protocadherin-8	O95206	NO
13493279	841	3	0.207	4	0.236	6	0.374	3	0.189	0	0	0	0	5	0.301	6	0.32	0	0	13	0.874	16	0.962	14	0.917	1	0.062	Dickkopf-related protein 1	O54908	YES
13493280	511	78	8.854	2	0.194	0	0	0	0	0	0	0	0	0	0	0	0	0	0	0	0	0	0	0	0	1	0.102			NO
13493281	1308	2	0.089	2	0.076	0	0	3	0.122	2	0.081	4	0.161	4	0.155	0	0	0	0	1	0.043	1	0.039	4	0.168	0	0			NO
13493282	662	15	1.314	2	0.15	0	0	6	0.48	5	0.402	4	0.317	3	0.229	1	0.068	0	0	7	0.598	0	0	3	0.25	0	0			NO
13493283	706	0	0	2	0.141	8	0.594	0	0	8	0.604	16	1.19	6	0.43	0	0	0	0	1	0.08	0	0	4	0.312	0	0			NO
13493284	1110	5	0.261	0	0	1	0.047	0	0	2	0.096	0	0	2	0.091	1	0.04	0	0	3	0.153	0	0	19	0.943	0	0			NO
13493285	598	13	1.261	0	0	4	0.351	1	0.089	3	0.267	7	0.615	7	0.592	0	0	0	0	8	0.756	1	0.085	15	1.381	0	0			NO
13493286	912	4	0.254	1	0.054	3	0.172	0	0	1	0.058	1	0.058	0	0	0	0	0	0	10	0.62	0	0	18	1.087	0	0			NO
13493287	1345	10	0.431	0	0	2	0.078	7	0.276	11	0.436	9	0.351	4	0.151	1	0.033	0	0	3	0.126	0	0	7	0.287	0	0			NO
13493288	844	5	0.344	2	0.118	1	0.062	12	0.754	16	1.01	6	0.373	1	0.06	0	0	0	0	14	0.938	1	0.06	9	0.587	0	0			NO
13493289	557	5	0.521	4	0.357	0	0	5	0.476	9	0.861	0	0	6	0.545	4	0.322	0	0	0	0	0	0	15	1.483	0	0	Acid-sensing ion channel 1	Q708S8	NO
13493290	1421	11	0.449	162	5.664	0	0	0	0	0	0	0	0	0	0	0	0	0	0	0	0	0	0	4	0.155	0	0	D1B dopamine receptor	P42290	NO
13493291	363	8	1.278	0	0	0	0	0	0	1	0.147	0	0	3	0.418	0	0	0	0	0	0	0	0	0	0	31	4.452	Potassium voltage-gated channel subfamily H member 5	Q8NCM2	NO
13493292	1548	9	0.337	0	0	1	0.034	0	0	0	0	1	0.034	0	0	0	0	0	0	0	0	0	0	128	4.553	0	0			NO
13493293	430	0	0	0	0	1	0.122	0	0	1	0.124	3	0.366	0	0	0	0	2	0.27	1	0.131	0	0	4	0.512	0	0			NO
13493294	396	1	0.146	0	0	0	0	2	0.268	0	0	0	0	3	0.383	0	0	3	0.439	13	1.856	1	0.128	2	0.278	0	0			NO
13493295	1827	2	0.063	4	0.109	3	0.086	5	0.145	10	0.292	5	0.144	10	0.277	0	0	1	0.032	33	1.021	3	0.083	10	0.301	0	0			NO
13493296	1650	2	0.07	0	0	24	0.763	14	0.45	7	0.226	0	0	0	0	0	0	0	0	17	0.583	0	0	31	1.035	7	0.221	Indoleamine 2,3-dioxygenase 2	Q8R0V5	NO
13493297	410	2	0.283	7	0.848	0	0	0	0	0	0	0	0	3	0.37	0	0	0	0	10	1.379	0	0	0	0	2	0.254	Probable ribonuclease ZC3H12C	Q5DTV4	NO
13493298	905	103	6.601	21	1.153	0	0	5	0.293	0	0	0	0	1	0.056	0	0	0	0	5	0.312	0	0	2	0.122	2	0.115	Regulating synaptic membrane exocytosis protein 4	P60191	NO
13493299	1088	79	4.212	19	0.868	0	0	0	0	0	0	0	0	0	0	2	0.082	0	0	1	0.052	0	0	0	0	1	0.048	Regulating synaptic membrane exocytosis protein 4	P60191	NO
13493300	384	0	0	0	0	0	0	17	2.347	4	0.555	0	0	1	0.132	0	0	0	0	0	0	15	1.975	3	0.43	0	0			NO
13493301	771	5	0.376	1	0.064	0	0	2	0.138	1	0.069	0	0	51	3.348	8	0.465	0	0	0	0	0	0	1	0.071	3	0.203	Ankyrin repeat domain-containing protein 5	Q9D2J7	NO
13493302	321	2	0.361	0	0	0	0	0	0	0	0	0	0	10	1.577	3	0.419	0	0	0	0	0	0	0	0	0	0	Ankyrin repeat domain-containing protein 5	Q9NU02	NO
13493303	764	1	0.076	0	0	0	0	0	0	1	0.07	0	0	0	0	0	0	0	0	0	0	0	0	3	0.216	0	0			NO
13493304	381	29	4.415	6	0.782	0	0	0	0	0	0	0	0	0	0	0	0	0	0	0	0	0	0	0	0	1	0.137	Electrogenic sodium bicarbonate cotransporter 1	O88343	NO
13493305	2070	9	0.252	0	0	0	0	1	0.026	3	0.077	2	0.051	3	0.073	1	0.022	0	0	16	0.437	0	0	1	0.027	1	0.025			NO
13493306	695	12	1.001	0	0	2	0.151	2	0.153	3	0.23	2	0.151	0	0	0	0	1	0.083	10	0.814	0	0	15	1.188	0	0			NO
13493307	1849	3	0.094	0	0	1	0.028	2	0.057	1	0.029	10	0.284	1	0.027	0	0	0	0	1	0.031	0	0	4	0.119	0	0			NO
13493308	495	0	0	0	0	0	0	0	0	0	0	0	0	0	0	0	0	0	0	0	0	0	0	0	0	46	4.845	Testis-expressed sequence 12 protein	Q9CR81	YES
13493309	2277	9	0.229	0	0	3	0.069	0	0	4	0.094	35	0.807	7	0.156	2	0.039	1	0.025	18	0.447	3	0.067	42	1.016	0	0			NO
13493310	553	7	0.734	1	0.09	3	0.284	5	0.479	4	0.385	11	1.045	0	0	0	0	0	0	4	0.409	0	0	9	0.896	1	0.094			NO
13493311	564	12	1.234	0	0	1	0.093	0	0	2	0.189	4	0.373	4	0.359	0	0	0	0	7	0.702	0	0	13	1.269	0	0			NO
13493312	1019	95	5.408	2	0.098	0	0	2	0.104	0	0	0	0	0	0	0	0	0	0	0	0	0	0	0	0	0	0			NO
13493313	678	1	0.086	51	3.737	0	0	0	0	0	0	1	0.077	0	0	0	0	2	0.171	12	1.001	2	0.149	0	0	1	0.077	G protein-regulated inducer of neurite outgrowth 3	Q8BWS5	NO
13493314	409	6	0.851	16	1.943	0	0	0	0	1	0.13	5	0.642	0	0	0	0	0	0	0	0	0	0	0	0	0	0	Gap junction delta-2 protein	P69998	NO
13493315	910	29	1.848	52	2.839	0	0	1	0.058	1	0.059	12	0.693	0	0	0	0	0	0	0	0	0	0	0	0	0	0	Gap junction delta-2 protein	Q866T7	NO
13493316	615	49	4.621	7	0.565	2	0.17	0	0	0	0	0	0	1	0.082	0	0	0	0	0	0	0	0	0	0	0	0	Cadherin-24	Q86UP0	NO
13493317	1565	235	8.71	34	1.079	1	0.034	0	0	0	0	0	0	4	0.129	0	0	0	0	0	0	0	0	0	0	3	0.1	Cadherin-24	Q6PFX6	NO
13493318	525	36	3.977	6	0.568	0	0	2	0.202	0	0	0	0	4	0.386	0	0	0	0	0	0	1	0.096	1	0.105	1	0.099	Beta-1,3-galactosyltransferase 1	O54904	NO
13493319	988	27	1.585	21	1.056	0	0	0	0	6	0.323	0	0	3	0.154	0	0	0	0	0	0	0	0	0	0	38	2.005	POU domain, class 6, transcription factor 2	P78424	NO
13493320	1327	1	0.044	0	0	1	0.04	0	0	7	0.281	2	0.079	0	0	0	0	0	0	1	0.043	0	0	1	0.041	0	0			NO
13493321	302	25	4.802	5	0.823	0	0	0	0	0	0	0	0	0	0	0	0	0	0	0	0	0	0	0	0	0	0	Protein-cysteine N-palmitoyltransferase porcupine	Q9H237	NO
13493322	928	9	0.563	0	0	2	0.113	7	0.4	10	0.574	6	0.34	5	0.273	1	0.048	0	0	5	0.305	3	0.163	13	0.771	0	0			NO
13493323	659	12	1.056	0	0	0	0	0	0	0	0	0	0	81	6.221	0	0	0	0	0	0	0	0	0	0	6	0.475	Armadillo repeat-containing protein 4	Q5T2S8	NO
13493324	1448	154	6.169	5	0.172	1	0.036	1	0.037	2	0.074	2	0.073	4	0.14	0	0	0	0	0	0	0	0	8	0.304	9	0.324	Protein unc-80 homolog	Q8N2C7	NO
13493325	524	52	5.756	22	2.086	0	0	4	0.405	0	0	1	0.1	1	0.097	0	0	0	0	1	0.108	0	0	1	0.105	0	0	Cadherin EGF LAG seven-pass G-type receptor 1	O35161	NO
13493326	805	91	6.557	15	0.926	0	0	0	0	0	0	0	0	0	0	0	0	0	0	0	0	0	0	0	0	1	0.065	Neuronal tyrosine-phosphorylated phosphoinositide-3-kinase adapter 1	Q6PFX7	NO
13493327	1031	1	0.056	2	0.096	0	0	5	0.257	3	0.155	3	0.153	4	0.196	2	0.087	0	0	0	0	0	0	10	0.534	0	0			NO
13493328	492	8	0.943	0	0	1	0.107	0	0	2	0.217	0	0	1	0.103	0	0	0	0	0	0	0	0	11	1.231	1	0.106			NO
13493329	1370	64	2.71	22	0.798	6	0.23	2	0.077	0	0	5	0.192	0	0	0	0	2	0.085	22	0.908	2	0.074	22	0.884	4	0.152	Potassium voltage-gated channel subfamily A member 4	P22459	NO
13493330	504	34	3.913	6	0.591	5	0.52	0	0	0	0	1	0.104	0	0	0	0	0	0	3	0.337	0	0	18	1.967	1	0.103	Potassium voltage-gated channel subfamily A member 4	Q05037	NO
13493331	1631	3	0.107	1	0.03	4	0.129	0	0	1	0.033	8	0.258	0	0	2	0.055	1	0.036	1	0.035	0	0	4	0.135	5	0.16			NO
13493332	674	37	3.184	10	0.737	1	0.078	3	0.236	2	0.158	6	0.468	4	0.3	0	0	1	0.086	1	0.084	1	0.075	10	0.817	0	0			NO
13493333	432	5	0.671	4	0.46	0	0	0	0	0	0	25	3.04	3	0.351	3	0.311	0	0	0	0	0	0	6	0.765	0	0			NO
13493334	528	3	0.33	0	0	3	0.298	3	0.301	4	0.404	0	0	1	0.096	0	0	0	0	5	0.535	0	0	0	0	0	0			NO
13493335	268	7	1.515	0	0	0	0	0	0	2	0.397	0	0	1	0.189	0	0	0	0	0	0	0	0	0	0	43	8.365	Potassium channel subfamily K member 3	O14649	NO
13493336	384	16	2.417	1	0.129	0	0	2	0.276	1	0.139	0	0	2	0.264	0	0	0	0	0	0	0	0	0	0	31	4.209	Potassium channel subfamily K member 15	Q8R5I0	NO
13493337	1119	55	2.851	2	0.089	0	0	0	0	0	0	47	2.206	0	0	0	0	0	0	0	0	0	0	2	0.098	1	0.047	Potassium voltage-gated channel subfamily KQT member 3	Q8K3F6	NO
13493338	980	9	0.533	1	0.051	1	0.053	10	0.541	4	0.217	5	0.268	8	0.413	5	0.229	0	0	6	0.346	10	0.516	9	0.506	0	0			NO
13493339	1738	180	6.007	41	1.172	0	0	0	0	0	0	0	0	0	0	0	0	0	0	0	0	0	0	0	0	0	0	Adherens junction-associated protein 1	Q0IIY7	NO
13493340	279	33	6.861	6	1.068	0	0	0	0	0	0	0	0	0	0	0	0	0	0	0	0	0	0	0	0	0	0	G-protein coupled receptor 98	Q6JAN0	NO
13493341	780	0	0	5	0.318	13	0.874	2	0.136	0	0	0	0	0	0	0	0	0	0	11	0.797	0	0	0	0	3	0.201	Tenascin	Q29116	NO
13493342	434	0	0	0	0	0	0	0	0	1	0.123	0	0	1	0.117	0	0	0	0	0	0	0	0	0	0	58	6.967			NO
13493343	2033	19	0.542	3	0.073	8	0.206	0	0	2	0.052	3	0.078	7	0.174	4	0.088	1	0.029	31	0.862	6	0.149	2	0.054	2	0.051			NO
13493344	1557	5	0.186	1	0.032	2	0.067	6	0.204	5	0.171	12	0.405	8	0.26	5	0.144	0	0	16	0.581	4	0.13	30	1.061	0	0			NO
13493345	924	10	0.628	1	0.054	3	0.17	20	1.147	3	0.173	14	0.796	6	0.329	1	0.049	4	0.251	56	3.427	2	0.109	16	0.953	0	0			NO
13493346	856	3	0.203	0	0	2	0.122	2	0.124	2	0.124	5	0.307	8	0.473	1	0.052	1	0.068	4	0.264	0	0	5	0.322	64	3.898	Zinc finger and BTB domain-containing protein 17	Q60821	NO
13493347	1728	17	0.571	0	0	1	0.03	0	0	0	0	0	0	5	0.146	1	0.026	0	0	2	0.065	4	0.117	57	1.816	0	0			NO
13493348	1918	1	0.03	3	0.078	6	0.164	1	0.028	55	1.527	4	0.11	9	0.238	0	0	20	0.605	0	0	0	0	10	0.287	1	0.027	Matrix metalloproteinase-19	Q99542	YES
13493349	359	2	0.323	28	3.875	3	0.438	3	0.443	0	0	1	0.146	0	0	0	0	1	0.162	0	0	0	0	1	0.153	1	0.145	Xylosyltransferase 1	Q9EPI1	NO
13493350	737	0	0	0	0	1	0.071	6	0.432	4	0.289	8	0.57	1	0.069	1	0.061	1	0.079	4	0.307	0	0	3	0.224	0	0			NO
13493351	307	2	0.378	0	0	0	0	0	0	1	0.173	0	0	0	0	0	0	0	0	0	0	0	0	0	0	0	0			NO
13493352	838	0	0	0	0	2	0.125	0	0	0	0	0	0	1	0.06	2	0.107	0	0	2	0.135	0	0	1	0.066	28	1.742			NO
13493353	585	4	0.397	0	0	1	0.09	0	0	5	0.455	3	0.269	1	0.087	0	0	0	0	4	0.387	0	0	1	0.094	0	0			NO
13493354	645	15	1.349	0	0	2	0.163	0	0	0	0	18	1.466	6	0.471	0	0	0	0	3	0.263	0	0	9	0.768	0	0			NO
13493355	1375	15	0.633	22	0.795	29	1.106	5	0.193	0	0	8	0.306	3	0.11	0	0	56	2.361	14	0.576	1	0.037	0	0	1	0.038	Sine oculis-binding protein homolog	A7XYJ6	NO
13493356	610	36	3.423	4	0.326	9	0.774	0	0	0	0	0	0	0	0	0	0	0	0	1	0.093	0	0	0	0	0	0			NO
13493357	683	15	1.274	2	0.145	3	0.23	8	0.621	1	0.078	0	0	0	0	0	0	0	0	32	2.649	0	0	2	0.161	2	0.153			NO
13493358	528	24	2.637	7	0.659	1	0.099	2	0.201	0	0	0	0	0	0	0	0	3	0.329	5	0.535	0	0	2	0.209	0	0	Ras-related protein Rab-33A	P97950	NO
13493359	667	10	0.87	1	0.074	1	0.079	2	0.159	1	0.08	2	0.157	4	0.304	0	0	0	0	3	0.254	0	0	1	0.083	27	2.11			NO
13493360	504	1	0.115	0	0	1	0.104	2	0.21	0	0	6	0.625	0	0	0	0	0	0	3	0.337	0	0	0	0	0	0			NO
13493361	900	3	0.193	0	0	0	0	0	0	0	0	9	0.525	0	0	0	0	0	0	0	0	0	0	3	0.184	0	0			NO
13493362	349	7	1.163	8	1.139	0	0	0	0	0	0	0	0	1	0.145	0	0	0	0	16	2.592	0	0	0	0	10	1.494	All-trans-retinol 13,14-reductase	Q64FG0	NO
13493363	2314	15	0.376	1	0.021	3	0.068	6	0.137	5	0.115	1	0.023	1	0.022	1	0.019	1	0.025	6	0.147	0	0	15	0.357	0	0			NO
13493364	690	1	0.084	37	2.664	2	0.152	0	0	2	0.154	8	0.609	0	0	0	0	0	0	1	0.082	0	0	5	0.399	0	0			NO
13493365	980	7	0.414	0	0	9	0.481	3	0.162	0	0	2	0.107	1	0.052	0	0	3	0.177	50	2.885	10	0.516	9	0.506	0	0			NO
13493366	636	71	6.475	0	0	1	0.082	0	0	2	0.167	0	0	0	0	0	0	0	0	2	0.178	0	0	0	0	2	0.164			NO
13493367	349	7	1.163	5	0.712	0	0	0	0	0	0	0	0	0	0	0	0	0	0	3	0.486	0	0	0	0	1	0.149			NO
13493368	395	17	2.496	21	2.641	3	0.398	1	0.134	0	0	0	0	0	0	0	0	0	0	1	0.143	0	0	0	0	0	0	Potassium voltage-gated channel subfamily H member 5	Q8NCM2	NO
13493369	710	1	0.082	0	0	1	0.074	11	0.821	12	0.9	2	0.148	8	0.57	0	0	0	0	6	0.478	2	0.142	7	0.543	0	0			NO
13493370	551	43	4.527	0	0	0	0	0	0	0	0	0	0	1	0.092	0	0	0	0	0	0	0	0	0	0	16	1.514	Histamine H3 receptor	Q9QYN8	NO
13493371	514	0	0	0	0	2	0.204	1	0.103	0	0	0	0	0	0	1	0.087	12	1.354	6	0.66	2	0.197	0	0	7	0.71			NO
13493372	773	13	0.975	0	0	0	0	1	0.069	5	0.345	0	0	0	0	1	0.058	0	0	0	0	2	0.131	3	0.214	0	0			NO
13493373	608	5	0.477	0	0	1	0.086	4	0.349	0	0	12	1.037	3	0.25	1	0.074	1	0.095	14	1.302	1	0.083	2	0.181	0	0			NO
13493374	353	1	0.164	0	0	0	0	8	1.201	1	0.151	0	0	3	0.43	0	0	0	0	0	0	0	0	1	0.156	62	9.157	DNA-binding protein RFX6	Q5RJA1	NO
13493375	484	1	0.12	0	0	1	0.108	3	0.329	0	0	2	0.217	3	0.314	0	0	0	0	3	0.35	0	0	0	0	0	0			NO
13493376	1186	40	1.956	15	0.628	15	0.663	12	0.536	1	0.045	9	0.399	16	0.683	12	0.454	0	0	13	0.62	5	0.213	3	0.139	3	0.132			NO
13493377	381	4	0.609	0	0	1	0.138	0	0	0	0	23	3.171	0	0	0	0	0	0	2	0.297	0	0	3	0.434	0	0			NO
13493378	813	10	0.713	2	0.122	2	0.129	3	0.196	0	0	1	0.065	1	0.062	0	0	0	0	5	0.348	0	0	11	0.745	0	0			NO
13493379	1062	3	0.164	2	0.094	0	0	0	0	7	0.351	3	0.148	6	0.286	0	0	0	0	10	0.532	1	0.048	8	0.415	19	0.933			NO
13493380	1438	9	0.363	2	0.069	9	0.328	2	0.074	26	0.963	7	0.256	7	0.246	0	0	0	0	8	0.315	0	0	10	0.383	0	0			NO
13493381	949	1	0.061	0	0	2	0.11	0	0	4	0.225	18	0.996	0	0	2	0.095	0	0	4	0.238	0	0	14	0.812	1	0.055			NO
13493382	1471	18	0.71	2	0.068	3	0.107	48	1.73	15	0.543	18	0.643	20	0.688	0	0	4	0.158	23	0.884	4	0.137	26	0.973	0	0			NO
13493383	1084	8	0.428	0	0	2	0.097	3	0.147	6	0.295	5	0.242	8	0.374	2	0.083	0	0	4	0.209	0	0	11	0.559	0	0			NO
13493384	877	0	0	0	0	1	0.06	0	0	0	0	9	0.539	0	0	0	0	40	2.645	0	0	0	0	0	0	3	0.178	Zinc finger protein 648	Q5T619	NO
13493385	721	3	0.241	0	0	1	0.073	0	0	4	0.295	4	0.291	4	0.281	0	0	0	0	0	0	0	0	2	0.153	1	0.072			NO
13493386	781	73	5.422	49	3.117	0	0	1	0.068	0	0	0	0	1	0.065	0	0	0	0	0	0	0	0	0	0	1	0.067	Class E basic helix-loop-helix protein 22	Q0V9X5	NO
13493387	940	0	0	0	0	11	0.614	0	0	5	0.283	1	0.056	14	0.754	4	0.191	0	0	17	1.023	0	0	5	0.293	0	0			NO
13493388	1112	106	5.529	0	0	1	0.047	1	0.048	0	0	6	0.283	3	0.137	0	0	0	0	0	0	0	0	31	1.535	0	0	POU domain, class 3, transcription factor 4	A1L0Z1	NO
13493389	734	55	4.346	0	0	0	0	2	0.144	1	0.073	2	0.143	0	0	0	0	0	0	0	0	0	0	6	0.45	1	0.071			NO
13493390	1311	4	0.177	2	0.076	7	0.28	9	0.364	2	0.081	4	0.16	8	0.309	0	0	0	0	45	1.941	6	0.231	43	1.806	0	0			NO
13493391	476	17	2.072	2	0.209	2	0.22	4	0.445	10	1.119	7	0.772	10	1.063	0	0	0	0	4	0.475	0	0	18	2.082	0	0			NO
13493392	550	7	0.738	0	0	2	0.191	8	0.771	5	0.484	0	0	5	0.46	0	0	1	0.105	17	1.748	3	0.276	29	2.903	0	0			NO
13493393	721	0	0	0	0	0	0	4	0.294	6	0.443	2	0.146	1	0.07	0	0	2	0.161	4	0.314	0	0	1	0.076	0	0			NO
13493394	235	0	0	0	0	0	0	0	0	2	0.453	0	0	1	0.215	0	0	0	0	1	0.241	0	0	1	0.234	0	0	Ig kappa chain V-IV region B17	P06314	NO
13493395	814	6	0.428	0	0	2	0.129	27	1.758	9	0.589	2	0.129	4	0.249	0	0	3	0.214	15	1.042	5	0.311	1	0.068	1	0.064			NO
13493396	1260	18	0.829	0	0	6	0.25	7	0.294	17	0.719	14	0.584	14	0.562	0	0	0	0	15	0.673	2	0.08	26	1.136	0	0			NO
13493397	3400	5	0.085	0	0	4	0.062	2	0.031	15	0.235	6	0.093	4	0.06	0	0	0	0	2	0.033	0	0	12	0.194	0	0			NO
13493398	1907	152	4.623	44	1.146	14	0.385	0	0	0	0	1	0.028	3	0.08	0	0	0	0	0	0	0	0	0	0	1	0.027	Otoferlin	Q5SPC5	NO
13493399	1805	7	0.225	0	0	13	0.378	10	0.294	19	0.561	4	0.116	13	0.365	0	0	0	0	25	0.783	0	0	14	0.427	0	0			NO
13493400	629	71	6.547	5	0.395	0	0	5	0.421	0	0	0	0	0	0	0	0	0	0	0	0	0	0	0	0	0	0	Protein dispatched homolog 2	Q6R5J1	NO
13493401	219	7	1.854	0	0	0	0	0	0	0	0	0	0	0	0	0	0	0	0	0	0	0	0	0	0	0	0	Protein dispatched homolog 2	Q6R5J1	NO
13493402	239	0	0	0	0	0	0	0	0	4	0.891	0	0	1	0.212	0	0	0	0	0	0	0	0	0	0	0	0	Elastase-1	Q7SIG3	NO
13493403	369	0	0	0	0	0	0	0	0	0	0	0	0	2	0.274	0	0	0	0	0	0	0	0	11	1.641	0	0			NO
13493404	2129	10	0.272	2	0.047	4	0.099	6	0.149	8	0.2	7	0.173	6	0.143	1	0.021	0	0	27	0.717	5	0.119	6	0.155	0	0			NO
13493405	1873	1	0.031	0	0	1	0.028	8	0.226	8	0.227	3	0.084	4	0.108	0	0	0	0	2	0.06	2	0.054	7	0.206	0	0			NO
13493406	1174	13	0.642	0	0	4	0.179	2	0.09	9	0.408	5	0.224	5	0.216	2	0.076	0	0	13	0.626	7	0.301	32	1.501	7	0.311			NO
13493407	1059	22	1.205	0	0	0	0	0	0	0	0	0	0	98	4.684	0	0	0	0	0	0	0	0	0	0	2	0.098	protein C17orf105	B2RV13	YES
13493408	529	0	0	0	0	3	0.297	37	3.707	0	0	0	0	17	1.627	0	0	0	0	1	0.107	0	0	7	0.729	0	0	[GO:0016817 "hydrolase activity, acting on acid anhydrides" evidence=IEA] [GO:0000166 "nucleotide binding" evidence=IEA] [GO:0016021 "integral to membrane" evidence=IEA] [GO:0005525 "GTP binding" evidence=IEA] [GO:0016787 "hydrolase activity" evidence=IEA] [GO:0016020 "membrane" evidence=IEA]		NO
13493409	375	0	0	0	0	0	0	23	3.251	1	0.142	0	0	1	0.135	0	0	0	0	0	0	0	0	0	0	0	0	[GO:0016817 "hydrolase activity, acting on acid anhydrides" evidence=IEA] [GO:0005525 "GTP binding" evidence=IEA] [GO:0016787 "hydrolase activity" evidence=IEA] [GO:0016020 "membrane" evidence=IEA] [GO:0000166 "nucleotide binding" evidence=IEA] [GO:0016021 "integral to membrane" evidence=IEA]		NO
13493410	350	40	6.629	5	0.71	0	0	0	0	0	0	0	0	0	0	0	0	0	0	0	0	0	0	0	0	1	0.149	Rho guanine nucleotide exchange factor 9	Q58DL7	NO
13493411	551	4	0.421	0	0	3	0.285	3	0.289	8	0.773	2	0.191	8	0.735	0	0	0	0	3	0.308	0	0	16	1.599	0	0			NO
13493412	1842	60	1.889	0	0	10	0.285	3	0.086	2	0.058	9	0.257	3	0.082	0	0	2	0.063	18	0.553	7	0.192	36	1.076	3	0.085			NO
13493413	690	12	1.009	0	0	3	0.228	4	0.307	0	0	7	0.533	3	0.22	2	0.13	0	0	3	0.246	0	0	10	0.798	0	0			NO
13493414	902	23	1.479	0	0	2	0.116	0	0	6	0.354	9	0.524	6	0.337	0	0	0	0	6	0.376	0	0	17	1.038	0	0			NO
13493415	227	0	0	0	0	0	0	0	0	1	0.235	0	0	9	2.007	0	0	0	0	0	0	0	0	4	0.97	1	0.23	Glucose-dependent insulinotropic receptor	Q7TQP3	NO
13493416	884	38	2.493	67	3.765	1	0.059	0	0	0	0	0	0	0	0	0	0	39	2.558	1	0.064	0	0	1	0.062	5	0.295	Voltage-gated potassium channel subunit beta-1	Q9PWR1	NO
13493417	653	97	8.616	5	0.38	0	0	0	0	0	0	1	0.08	0	0	0	0	0	0	0	0	0	0	5	0.422	0	0	Glutamate receptor ionotropic, NMDA 2B	Q13224	NO
13493418	449	6	0.775	1	0.111	1	0.117	8	0.944	2	0.237	18	2.106	0	0	0	0	2	0.258	15	1.889	3	0.338	5	0.613	0	0			NO
13493419	658	36	3.173	0	0	3	0.239	2	0.161	0	0	4	0.319	1	0.077	0	0	0	0	0	0	0	0	3	0.251	0	0			NO
13493420	958	120	7.266	3	0.156	0	0	2	0.111	2	0.111	1	0.055	0	0	0	0	0	0	1	0.059	0	0	2	0.115	0	0	Interleukin-1 receptor accessory protein-like 1-A	B6ZK76	NO
13493421	499	54	6.277	28	2.788	0	0	0	0	0	0	0	0	0	0	0	0	0	0	0	0	0	0	0	0	0	0			NO
13493422	621	3	0.28	0	0	7	0.591	2	0.171	0	0	3	0.254	0	0	1	0.072	0	0	5	0.455	0	0	3	0.266	0	0			NO
13493423	363	15	2.397	2	0.274	0	0	0	0	4	0.587	0	0	8	1.115	0	0	7	1.118	0	0	0	0	0	0	0	0	Voltage-dependent calcium channel gamma-7 subunit	P62957	NO
13493424	1019	41	2.334	81	3.949	6	0.309	0	0	1	0.052	2	0.103	0	0	0	0	0	0	1	0.055	3	0.149	1	0.054	3	0.153			NO
13493425	784	6	0.444	0	0	0	0	0	0	5	0.34	9	0.603	0	0	1	0.057	0	0	5	0.361	1	0.064	8	0.562	1	0.066			NO
13493426	1436	52	2.1	5	0.173	5	0.183	1	0.037	5	0.185	5	0.183	5	0.176	1	0.031	0	0	18	0.709	4	0.141	23	0.882	28	1.017	Thread biopolymer filament subunit alpha	Q90501	NO
13493427	343	1	0.169	0	0	0	0	0	0	3	0.466	4	0.613	4	0.59	1	0.131	2	0.338	20	3.297	4	0.59	9	1.445	0	0			NO
13493428	743	49	3.825	0	0	1	0.071	1	0.071	2	0.143	3	0.212	2	0.136	1	0.06	0	0	0	0	0	0	7	0.519	1	0.07			NO
13493429	357	4	0.65	0	0	2	0.294	2	0.297	7	1.044	19	2.795	1	0.142	0	0	0	0	3	0.475	2	0.283	4	0.617	1	0.146			NO
13493430	1103	42	2.209	1	0.045	3	0.143	0	0	2	0.097	0	0	4	0.184	1	0.041	0	0	8	0.41	0	0	0	0	2	0.095			NO
13493431	1779	15	0.489	1	0.028	1	0.029	0	0	0	0	137	4.045	0	0	0	0	30	0.978	0	0	0	0	44	1.362	0	0	Apolipoprotein L3	O95236	NO
13493432	528	15	1.648	0	0	1	0.099	18	1.807	2	0.202	1	0.099	6	0.575	0	0	1	0.11	3	0.321	0	0	10	1.043	0	0			NO
13493433	589	2	0.197	0	0	32	2.848	0	0	0	0	0	0	0	0	0	0	0	0	61	5.856	0	0	0	0	0	0	Myocilin	Q594P2	NO
13493434	547	4	0.424	2	0.182	2	0.192	5	0.485	3	0.292	20	1.921	4	0.37	0	0	3	0.318	15	1.551	2	0.185	10	1.007	0	0	Histone-lysine N-methyltransferase, H3 lysine-79 specific	Q55AX2	NO
13493435	818	7	0.496	0	0	1	0.064	0	0	1	0.065	0	0	0	0	0	0	0	0	0	0	0	0	28	1.885	0	0			NO
13493436	426	4	0.545	3	0.35	0	0	0	0	3	0.375	0	0	0	0	0	0	0	0	3	0.398	0	0	4	0.517	0	0			NO
13493437	693	38	3.181	19	1.362	0	0	0	0	0	0	0	0	1	0.073	0	0	0	0	0	0	0	0	4	0.318	0	0	1-phosphatidylinositol 4,5-bisphosphate phosphodiesterase eta-2	A2AP18	NO
13493438	1259	32	1.474	1	0.039	0	0	1	0.042	0	0	0	0	0	0	0	0	120	5.526	0	0	0	0	0	0	0	0	Syncoilin	Q9H7C4	NO
13493439	434	0	0	0	0	0	0	0	0	0	0	0	0	0	0	0	0	0	0	0	0	0	0	0	0	0	0			NO
13493440	708	15	1.229	15	1.053	5	0.37	0	0	6	0.451	7	0.519	17	1.215	1	0.063	1	0.082	3	0.24	5	0.357	8	0.622	22	1.62			NO
13493441	3478	0	0	0	0	2	0.03	1	0.015	6	0.092	4	0.06	4	0.058	0	0	0	0	3	0.049	0	0	19	0.301	1	0.015			NO
13493442	734	14	1.106	0	0	0	0	1	0.072	0	0	0	0	0	0	0	0	0	0	1	0.077	0	0	77	5.776	0	0			NO
13493443	391	0	0	0	0	0	0	11	1.491	3	0.409	0	0	4	0.518	0	0	0	0	0	0	0	0	34	4.788	0	0	Homeobox protein Hox-C6a	P15862	NO
13493444	541	4	0.429	2	0.184	6	0.581	11	1.078	3	0.295	7	0.68	4	0.374	3	0.249	2	0.214	19	1.986	5	0.467	7	0.712	0	0			NO
13493445	530	3	0.328	0	0	1	0.099	0	0	38	3.819	0	0	19	1.815	0	0	0	0	1	0.107	0	0	4	0.416	0	0			NO
13493446	953	3	0.183	0	0	3	0.165	3	0.167	10	0.559	1	0.055	9	0.478	1	0.047	0	0	15	0.89	0	0	31	1.791	0	0			NO
13493447	776	1	0.075	148	9.475	0	0	0	0	0	0	0	0	0	0	0	0	0	0	0	0	1	0.065	0	0	0	0	Voltage-dependent L-type calcium channel subunit alpha-1D	O73700	NO
13493448	1132	5	0.256	0	0	4	0.185	18	0.843	2	0.094	2	0.093	8	0.358	4	0.158	1	0.051	6	0.3	0	0	15	0.73	13	0.599			NO
13493449	952	108	6.58	13	0.678	0	0	0	0	0	0	3	0.166	1	0.053	0	0	0	0	0	0	0	0	0	0	0	0			NO
13493450	382	58	8.807	6	0.78	2	0.274	1	0.139	0	0	0	0	0	0	0	0	0	0	0	0	0	0	0	0	0	0	XK-related protein 7	Q5GH56	NO
13493451	1646	81	2.854	1	0.03	0	0	0	0	1	0.032	0	0	123	3.782	0	0	0	0	2	0.069	0	0	0	0	5	0.158	protein C20orf26	Q8NHU2	NO
13493452	334	1	0.174	0	0	0	0	4	0.635	9	1.435	0	0	4	0.606	0	0	0	0	5	0.846	0	0	2	0.33	0	0			NO
13493453	796	5	0.364	0	0	2	0.132	6	0.4	9	0.602	8	0.528	3	0.191	0	0	1	0.073	7	0.497	0	0	12	0.83	0	0			NO
13493454	445	38	4.953	3	0.335	2	0.236	0	0	0	0	0	0	23	2.616	0	0	0	0	0	0	0	0	0	0	0	0	Glutamate receptor ionotropic, kainate 5	Q63273	NO
13493455	780	42	3.123	54	3.439	0	0	0	0	0	0	0	0	0	0	0	0	0	0	0	0	1	0.065	1	0.071	1	0.067			NO
13493456	1104	7	0.368	0	0	1	0.047	5	0.24	15	0.724	7	0.333	5	0.229	3	0.122	1	0.053	18	0.922	14	0.641	6	0.299	0	0			NO
13493457	639	0	0	0	0	4	0.328	3	0.249	16	1.334	10	0.822	8	0.634	0	0	0	0	3	0.265	3	0.237	7	0.603	0	0			NO
13493458	1264	13	0.597	3	0.118	64	2.655	0	0	1	0.042	0	0	2	0.08	1	0.035	1	0.046	23	1.029	0	0	7	0.305	0	0	Toll-like receptor 2 type-2	Q9DGB6	NO
13493459	566	1	0.102	0	0	0	0	2	0.187	1	0.094	2	0.186	1	0.089	0	0	0	0	6	0.599	0	0	27	2.627	2	0.184	[GO:0005267 "potassium channel activity" evidence=IEA] [GO:0071805 "potassium ion transmembrane transport" evidence=IEA] [GO:0016020 "membrane" evidence=IEA] [GO:0016021 "integral to membrane" evidence=IEA] [GO:0005216 "ion channel activity" evidence=IEA] [GO:0006810 "transport" evidence=IEA] [GO:0006811 "ion transport" evidence=IEA]		NO
13493460	396	9	1.318	0	0	0	0	0	0	4	0.538	15	1.99	2	0.256	0	0	0	0	4	0.571	0	0	5	0.695	10	1.316			NO
13493461	1339	42	1.819	10	0.371	1	0.039	8	0.317	3	0.119	0	0	17	0.643	13	0.435	0	0	4	0.169	1	0.038	3	0.123	3	0.117			NO
13493462	1492	6	0.233	4	0.133	7	0.246	1	0.036	4	0.143	4	0.141	9	0.305	7	0.21	0	0	7	0.265	0	0	5	0.185	58	2.027	Tumor necrosis factor receptor superfamily member 27	Q9HAV5	YES
13493463	559	41	4.254	1	0.089	1	0.094	0	0	1	0.095	0	0	9	0.815	0	0	0	0	1	0.101	0	0	1	0.099	0	0			NO
13493464	1454	2	0.08	0	0	3	0.108	4	0.146	19	0.696	6	0.217	7	0.244	2	0.062	0	0	2	0.078	1	0.035	13	0.492	0	0			NO
13493465	464	9	1.125	6	0.642	6	0.678	7	0.8	6	0.689	0	0	4	0.436	0	0	2	0.25	1	0.122	2	0.218	15	1.78	13	1.461	E3 ubiquitin-protein ligase SIAH2	Q06986	NO
13493466	1231	8	0.377	0	0	0	0	3	0.129	1	0.043	3	0.128	2	0.082	0	0	1	0.047	9	0.413	4	0.164	88	3.936	0	0			NO
13493467	1065	29	1.579	7	0.327	1	0.049	3	0.149	0	0	3	0.148	1	0.048	0	0	0	0	2	0.106	0	0	0	0	0	0			NO
13493468	390	48	7.139	7	0.892	1	0.134	0	0	1	0.137	9	1.212	0	0	0	0	0	0	0	0	0	0	1	0.141	0	0	Ankyrin repeat domain-containing protein 34C	Q8BLB8	NO
13493469	314	8	1.478	1	0.158	1	0.167	0	0	0	0	2	0.335	0	0	0	0	0	0	0	0	0	0	1	0.175	0	0	Ankyrin repeat domain-containing protein 34C	Q8BLB8	NO
13493470	747	61	4.737	3	0.2	0	0	0	0	0	0	0	0	0	0	0	0	0	0	0	0	0	0	0	0	0	0	Acid-sensing ion channel 1	Q708S8	NO
13493471	704	18	1.483	1	0.071	13	0.968	2	0.151	20	1.513	1	0.075	1	0.072	0	0	0	0	2	0.161	1	0.072	5	0.391	4	0.296	Zinc finger protein Eos	Q9H2S9	NO
13493472	1083	12	0.643	0	0	1	0.048	16	0.783	19	0.934	9	0.437	14	0.654	0	0	0	0	18	0.94	0	0	17	0.864	0	0			NO
13493473	1285	0	0	164	6.341	0	0	0	0	1	0.041	0	0	2	0.079	0	0	0	0	0	0	0	0	0	0	1	0.041	Opsin-5	Q6U736	NO
13493474	2023	0	0	57	1.4	14	0.363	32	0.838	12	0.316	0	0	3	0.075	0	0	0	0	19	0.531	9	0.225	5	0.136	5	0.129			NO
13493475	762	74	5.633	19	1.239	2	0.138	5	0.348	4	0.28	11	0.758	4	0.266	1	0.059	0	0	0	0	1	0.066	0	0	0	0	RIMS-binding protein 2	O15034	NO
13493476	2842	14	0.286	5	0.087	18	0.332	17	0.317	31	0.581	12	0.222	25	0.445	3	0.047	2	0.041	64	1.273	0	0	60	1.162	0	0			NO
13493477	1278	38	1.725	0	0	3	0.123	18	0.747	8	0.333	10	0.411	7	0.277	2	0.07	0	0	12	0.531	0	0	18	0.776	1	0.041			NO
13493478	1078	34	1.829	4	0.184	5	0.243	1	0.049	72	3.557	7	0.341	3	0.141	3	0.125	19	1.022	1	0.052	0	0	15	0.766	0	0			NO
13493479	424	1	0.137	0	0	0	0	0	0	0	0	1	0.124	1	0.119	0	0	0	0	0	0	0	0	1	0.13	0	0			NO
13493480	508	57	6.508	0	0	7	0.722	0	0	0	0	0	0	1	0.1	0	0	0	0	0	0	0	0	0	0	0	0	GRB2-associated and regulator of MAPK protein-like	Q6PAJ3	NO
13493481	570	0	0	79	6.886	5	0.46	0	0	0	0	0	0	0	0	0	0	1	0.102	7	0.694	1	0.089	0	0	0	0	Gamma-aminobutyric acid receptor subunit rho-3	A8MPY1	NO
13493482	1169	88	4.366	20	0.85	2	0.09	3	0.136	6	0.273	18	0.809	2	0.087	0	0	0	0	32	1.548	1	0.043	14	0.659	5	0.223	Signal-induced proliferation-associated 1-like protein 2	Q9P2F8	NO
13493483	353	5	0.822	0	0	1	0.149	2	0.3	7	1.056	1	0.149	2	0.287	0	0	0	0	11	1.762	0	0	22	3.432	1	0.148			NO
13493484	1873	167	5.172	16	0.424	22	0.616	2	0.057	7	0.199	0	0	7	0.189	0	0	0	0	1	0.03	0	0	10	0.294	30	0.835	Low-density lipoprotein receptor-related protein 8	Q98931	NO
13493485	805	5	0.36	0	0	1	0.065	3	0.198	26	1.72	8	0.522	3	0.189	2	0.111	1	0.072	19	1.335	2	0.126	22	1.505	1	0.065			NO
13493486	733	69	5.46	0	0	0	0	0	0	0	0	5	0.358	1	0.069	0	0	0	0	0	0	0	0	2	0.15	3	0.213			NO
13493487	344	0	0	0	0	5	0.762	1	0.154	2	0.31	0	0	2	0.294	0	0	0	0	3	0.493	0	0	5	0.8	0	0			NO
13493488	1909	1	0.03	0	0	6	0.165	44	1.222	23	0.642	1	0.028	16	0.424	0	0	0	0	1	0.03	60	1.589	0	0	0	0			NO
13493489	2576	40	0.901	4	0.077	9	0.183	34	0.7	3	0.062	1	0.02	13	0.255	9	0.157	0	0	42	0.922	37	0.726	7	0.15	1	0.02			NO
13493490	1142	1	0.051	4	0.174	4	0.184	0	0	7	0.326	10	0.46	1	0.044	0	0	2	0.102	25	1.238	0	0	3	0.145	0	0			NO
13493491	648	5	0.448	0	0	1	0.081	7	0.573	1	0.082	8	0.648	10	0.781	1	0.069	0	0	3	0.262	0	0	10	0.85	0	0			NO
13493492	436	12	1.596	0	0	1	0.12	0	0	1	0.122	0	0	1	0.116	0	0	1	0.133	10	1.297	0	0	2	0.253	0	0			NO
13493493	671	21	1.815	4	0.296	2	0.156	1	0.079	2	0.159	5	0.391	6	0.453	0	0	2	0.173	3	0.253	0	0	12	0.985	0	0			NO
13493494	2083	66	1.838	2	0.048	5	0.126	7	0.178	10	0.256	19	0.479	4	0.097	4	0.086	0	0	33	0.896	0	0	12	0.317	0	0			NO
13493495	1338	19	0.824	0	0	2	0.078	7	0.277	13	0.518	3	0.118	9	0.34	0	0	0	0	11	0.465	0	0	9	0.37	2	0.078			NO
13493496	615	23	2.169	11	0.889	0	0	18	1.551	1	0.087	1	0.085	0	0	0	0	0	0	1	0.092	0	0	0	0	3	0.254	Chondrolectin	Q9CXM0	NO
13493497	290	5	1	3	0.514	0	0	1	0.183	0	0	0	0	0	0	0	0	0	0	0	0	0	0	0	0	0	0	Chondrolectin	Q9CXM0	NO
13493498	947	0	0	0	0	5	0.277	0	0	1	0.056	1	0.055	20	1.069	0	0	0	0	1	0.06	0	0	3	0.174	116	6.386			NO
13493499	429	1	0.135	0	0	1	0.122	0	0	2	0.248	0	0	1	0.118	0	0	0	0	0	0	0	0	0	0	11	1.337			NO
13493500	939	2	0.124	3	0.159	3	0.168	0	0	2	0.113	0	0	6	0.323	0	0	4	0.247	7	0.422	1	0.054	2	0.117	159	8.828	Rab11 family-interacting protein 1	Q9D620	NO
13493501	386	0	0	0	0	0	0	3	0.412	0	0	0	0	2	0.262	0	0	0	0	6	0.879	0	0	0	0	69	9.319	Rab11 family-interacting protein 1	Q9D620	NO
13493502	1674	149	5.163	26	0.772	1	0.031	2	0.063	10	0.318	8	0.251	3	0.091	0	0	1	0.035	0	0	1	0.03	2	0.066	3	0.093			NO
13493503	1386	20	0.837	3	0.108	6	0.227	3	0.115	4	0.154	1	0.038	7	0.256	1	0.032	3	0.126	6	0.245	12	0.438	5	0.199	35	1.316			NO
13493504	423	0	0	0	0	4	0.496	0	0	6	0.756	2	0.248	3	0.359	1	0.106	0	0	5	0.668	1	0.12	6	0.781	0	0			NO
13493505	2823	39	0.801	1	0.018	3	0.056	10	0.188	12	0.226	9	0.167	12	0.215	2	0.032	0	0	26	0.521	0	0	26	0.507	10	0.185			NO
13493506	1070	167	9.053	20	0.929	0	0	0	0	0	0	0	0	1	0.047	0	0	0	0	3	0.159	0	0	1	0.051	1	0.049	Metabotropic glutamate receptor 7	Q68ED2	NO
13493507	430	15	2.023	0	0	1	0.122	0	0	0	0	14	1.71	0	0	0	0	32	4.315	2	0.263	0	0	0	0	0	0			NO
13493508	831	26	1.815	19	1.136	4	0.252	8	0.51	0	0	0	0	0	0	0	0	0	0	7	0.476	26	1.582	0	0	5	0.314			NO
13493509	450	67	8.636	5	0.552	1	0.117	0	0	0	0	0	0	0	0	0	0	1	0.129	0	0	0	0	0	0	2	0.232	Kinesin heavy chain isoform 5A	Q5R9K7	NO
13493510	624	33	3.067	9	0.717	4	0.336	6	0.51	5	0.427	1	0.084	4	0.324	1	0.072	0	0	2	0.181	0	0	9	0.794	1	0.084			NO
13493511	2028	161	4.605	10	0.245	0	0	0	0	1	0.026	1	0.026	2	0.05	0	0	0	0	3	0.084	0	0	34	0.923	1	0.026			NO
13493512	566	0	0	2	0.176	34	3.149	3	0.281	0	0	0	0	2	0.179	0	0	1	0.102	15	1.498	3	0.268	0	0	0	0	Transmembrane protein 91	Q6ZNR0	NO
13493513	532	8	0.872	0	0	3	0.296	0	0	4	0.4	8	0.79	4	0.381	0	0	0	0	5	0.531	0	0	20	2.07	0	0			NO
13493514	567	66	6.752	3	0.263	0	0	0	0	0	0	1	0.093	0	0	0	0	0	0	0	0	0	0	0	0	0	0			NO
13493515	1198	8	0.387	0	0	6	0.263	0	0	0	0	0	0	0	0	0	0	137	6.631	0	0	0	0	0	0	0	0			NO
13493516	1760	15	0.494	4	0.113	5	0.149	0	0	0	0	0	0	0	0	0	0	221	7.281	1	0.032	0	0	0	0	0	0			NO
13493517	2447	8	0.19	3	0.061	4	0.086	5	0.108	8	0.174	6	0.129	5	0.103	1	0.018	3	0.071	8	0.185	1	0.021	16	0.36	0	0			NO
13493518	926	3	0.188	0	0	2	0.113	25	1.431	4	0.23	5	0.284	31	1.694	2	0.097	1	0.063	9	0.55	4	0.218	9	0.535	0	0			NO
13493519	1218	0	0	33	1.346	9	0.387	0	0	1	0.044	0	0	1	0.042	0	0	9	0.428	26	1.207	0	0	0	0	0	0	Tetranectin	P05452	NO
13493520	865	0	0	1	0.057	1	0.061	0	0	19	1.17	1	0.061	6	0.351	0	0	1	0.067	1	0.065	0	0	10	0.637	0	0			NO
13493521	536	0	0	5	0.463	3	0.293	0	0	4	0.397	1	0.098	0	0	0	0	0	0	4	0.422	0	0	0	0	0	0	Angiopoietin-related protein 2	Q9R045	NO
13493522	477	2	0.243	0	0	0	0	0	0	0	0	0	0	0	0	12	1.128	1	0.122	0	0	0	0	0	0	0	0			NO
13493523	946	63	3.863	14	0.735	10	0.554	25	1.401	1	0.056	4	0.222	4	0.214	0	0	0	0	2	0.12	27	1.443	1	0.058	6	0.331			NO
13493524	909	74	4.722	23	1.257	4	0.231	0	0	1	0.059	3	0.173	10	0.557	0	0	1	0.064	6	0.373	0	0	1	0.061	6	0.344			NO
13493525	791	0	0	0	0	1	0.066	8	0.536	0	0	2	0.133	1	0.064	1	0.057	0	0	4	0.286	0	0	0	0	0	0			NO
13493526	392	2	0.296	0	0	3	0.401	1	0.135	1	0.136	4	0.536	1	0.129	0	0	0	0	4	0.577	0	0	12	1.686	0	0			NO
13493527	1497	0	0	0	0	0	0	1	0.035	7	0.249	0	0	2	0.068	0	0	0	0	1	0.038	0	0	2	0.074	0	0			NO
13493528	1128	10	0.514	3	0.132	0	0	0	0	17	0.803	3	0.14	6	0.269	0	0	0	0	5	0.251	0	0	5	0.244	0	0			NO
13493529	1293	6	0.269	3	0.115	32	1.298	7	0.287	41	1.689	0	0	12	0.47	0	0	0	0	0	0	0	0	1	0.043	14	0.564	Sodium-dependent dopamine transporter	P23977	NO
13493530	887	22	1.439	35	1.96	2	0.118	1	0.06	6	0.36	7	0.415	0	0	0	0	0	0	8	0.51	0	0	1	0.062	17	0.999			NO
13493531	432	8	1.074	0	0	8	0.971	5	0.614	0	0	1	0.122	0	0	4	0.415	2	0.268	3	0.393	1	0.117	7	0.892	0	0			NO
13493532	1224	24	1.137	55	2.232	2	0.086	0	0	0	0	0	0	3	0.124	0	0	0	0	0	0	0	0	52	2.339	1	0.043	Opsin-3	Q9H1Y3	NO
13493533	576	48	4.834	0	0	1	0.091	10	0.92	3	0.277	1	0.091	2	0.176	0	0	1	0.101	1	0.098	0	0	0	0	1	0.091	High affinity cGMP-specific 3,5-cyclic phosphodiesterase 9A	O76083	NO
13493534	801	170	12.31	2	0.124	0	0	0	0	0	0	0	0	0	0	0	0	0	0	1	0.071	0	0	0	0	0	0			NO
13493535	418	0	0	0	0	2	0.251	0	0	0	0	0	0	0	0	0	0	0	0	22	2.976	0	0	0	0	0	0			NO
13493536	1085	1	0.053	0	0	2	0.097	1	0.049	3	0.147	4	0.194	1	0.047	2	0.083	0	0	0	0	0	0	3	0.152	0	0			NO
13493537	450	1	0.129	2	0.221	1	0.117	2	0.236	0	0	0	0	0	0	0	0	28	3.608	1	0.126	8	0.899	0	0	0	0			NO
13493538	706	1	0.082	0	0	1	0.074	17	1.276	2	0.151	7	0.521	1	0.072	0	0	40	3.285	3	0.24	0	0	0	0	0	0			NO
13493539	1195	0	0	174	7.234	0	0	4	0.177	0	0	1	0.044	1	0.042	0	0	0	0	0	0	0	0	0	0	1	0.044	Serine/threonine-protein kinase NIM1	Q8BHI9	NO
13493540	829	0	0	158	9.469	1	0.063	0	0	0	0	0	0	2	0.122	1	0.054	0	0	0	0	0	0	0	0	0	0	Serine/threonine-protein kinase NIM1	Q8IY84	NO
13493541	1196	0	0	0	0	21	0.921	0	0	0	0	0	0	2	0.085	0	0	0	0	7	0.331	12	0.507	0	0	0	0			NO
13493542	538	49	5.283	0	0	0	0	2	0.197	1	0.099	1	0.098	0	0	1	0.083	1	0.108	0	0	0	0	1	0.102	0	0	High affinity cGMP-specific 3,5-cyclic phosphodiesterase 9A	O70628	NO
13493543	954	6	0.365	1	0.052	5	0.275	3	0.167	1	0.056	1	0.055	2	0.106	1	0.047	0	0	33	1.956	6	0.318	9	0.519	1	0.055	Aldehyde oxidase	Q5FB27	NO
13493544	417	3	0.417	0	0	3	0.377	0	0	0	0	1	0.126	1	0.121	0	0	0	0	4	0.542	0	0	2	0.264	0	0	Xanthine dehydrogenase 1	Q8GUQ8	NO
13493545	978	0	0	14	0.711	13	0.697	0	0	0	0	2	0.107	0	0	0	0	82	4.861	0	0	0	0	0	0	0	0	Transmembrane protein 182	Q5CZV0	YES
13493546	641	7	0.633	0	0	0	0	0	0	3	0.249	1	0.082	0	0	1	0.07	0	0	4	0.353	0	0	4	0.344	0	0			NO
13493547	365	0	0	0	0	0	0	0	0	0	0	2	0.288	0	0	0	0	0	0	0	0	0	0	3	0.453	1	0.143			NO
13493548	1127	7	0.36	0	0	2	0.093	8	0.376	2	0.095	5	0.233	0	0	1	0.04	1	0.051	4	0.201	1	0.045	4	0.195	0	0			NO
13493549	724	0	0	0	0	0	0	0	0	2	0.147	0	0	0	0	0	0	0	0	0	0	0	0	0	0	0	0			NO
13493550	805	41	2.954	18	1.111	0	0	0	0	16	1.059	5	0.326	0	0	0	0	0	0	0	0	0	0	0	0	1	0.065	Whirlin	Q9P202	NO
13493551	462	67	8.412	5	0.538	0	0	0	0	0	0	0	0	0	0	0	0	0	0	0	0	0	0	0	0	0	0	[GO:0005179 "hormone activity" evidence=IEA]		NO
13493552	996	6	0.349	0	0	0	0	0	0	9	0.481	10	0.527	4	0.203	0	0	0	0	10	0.568	3	0.152	13	0.719	1	0.052			NO
13493553	2412	10	0.24	3	0.062	7	0.152	7	0.154	17	0.375	7	0.152	8	0.168	0	0	1	0.024	7	0.164	1	0.021	17	0.388	1	0.022			NO
13493554	1206	2	0.096	115	4.737	0	0	3	0.132	0	0	0	0	2	0.084	0	0	0	0	0	0	0	0	0	0	32	1.383			NO
13493555	776	9	0.673	0	0	0	0	0	0	4	0.275	5	0.338	3	0.196	0	0	0	0	2	0.146	0	0	7	0.497	0	0			NO
13493556	1133	10	0.512	0	0	0	0	2	0.094	0	0	36	1.669	2	0.089	0	0	1	0.051	5	0.25	5	0.223	11	0.535	1	0.046			NO
13493557	814	68	4.845	0	0	0	0	0	0	3	0.196	0	0	1	0.062	0	0	0	0	0	0	0	0	0	0	0	0			NO
13493558	2715	4	0.085	2	0.037	3	0.058	0	0	11	0.216	5	0.097	5	0.093	1	0.017	1	0.021	17	0.354	0	0	13	0.264	1	0.019			NO
13493559	850	86	5.869	25	1.461	0	0	4	0.249	2	0.125	0	0	2	0.119	0	0	0	0	0	0	1	0.059	2	0.13	26	1.595	Synapse differentiation-inducing gene protein 1	Q58DZ9	NO
13493560	986	2	0.118	4	0.202	12	0.638	0	0	46	2.485	11	0.586	12	0.616	0	0	2	0.118	28	1.606	5	0.256	3	0.168	20	1.057	Homeobox protein goosecoid	P53544	YES
13493561	1001	1	0.058	0	0	0	0	1	0.053	1	0.053	0	0	4	0.202	8	0.358	3	0.174	4	0.226	69	3.485	0	0	0	0			NO
13493562	285	4	0.814	5	0.872	1	0.184	0	0	0	0	0	0	0	0	0	0	0	0	0	0	0	0	0	0	6	1.098	Ephrin type-A receptor 10	Q5JZY3	NO
13493563	803	24	1.734	14	0.866	0	0	0	0	0	0	0	0	1	0.063	0	0	0	0	0	0	0	0	5	0.343	49	3.181	Ephrin type-A receptor 10	Q5JZY3	NO
13493564	1154	0	0	0	0	0	0	5	0.23	6	0.277	0	0	16	0.702	14	0.544	0	0	0	0	0	0	0	0	0	0			NO
13493565	643	15	1.353	0	0	6	0.489	7	0.577	5	0.414	3	0.245	2	0.157	1	0.07	1	0.09	18	1.583	5	0.393	12	1.028	0	0			NO
13493566	1292	33	1.482	9	0.346	1	0.041	5	0.205	1	0.041	4	0.163	22	0.862	0	0	1	0.045	5	0.219	2	0.078	61	2.6	0	0			NO
13493567	1423	115	4.688	33	1.152	4	0.147	0	0	0	0	2	0.074	5	0.178	0	0	1	0.041	0	0	0	0	16	0.619	12	0.44	Leucine-rich repeat transmembrane neuronal protein 4	Q86VH4	NO
13493568	1323	109	4.779	32	1.202	3	0.119	0	0	0	0	3	0.119	3	0.115	0	0	0	0	0	0	0	0	13	0.541	8	0.315	Leucine-rich repeat transmembrane neuronal protein 4	Q86VH4	NO
13493569	722	49	3.937	3	0.206	2	0.145	6	0.441	0	0	2	0.146	60	4.206	0	0	0	0	2	0.157	0	0	0	0	0	0	Dynein heavy chain 5, axonemal	Q8TE73	NO
13493570	1594	63	2.292	4	0.125	3	0.099	3	0.1	1	0.033	4	0.132	88	2.794	0	0	0	0	0	0	0	0	1	0.035	0	0	Dynein heavy chain 5, axonemal	Q8TE73	NO
13493571	1196	73	3.54	7	0.291	21	0.921	22	0.975	0	0	6	0.264	3	0.127	1	0.037	8	0.388	34	1.607	0	0	6	0.276	4	0.174	Semaphorin-3E	P70275	NO
13493572	441	0	0	0	0	0	0	0	0	0	0	0	0	0	0	0	0	0	0	0	0	0	0	1	0.125	0	0			NO
13493573	920	43	2.711	19	1.026	10	0.57	0	0	7	0.405	0	0	1	0.055	0	0	5	0.315	18	1.106	2	0.11	4	0.239	0	0	Ras-related protein Rab-38	Q8QZZ8	NO
13493574	459	0	0	0	0	0	0	6	0.693	21	2.437	5	0.572	14	1.544	0	0	0	0	8	0.985	0	0	6	0.72	2	0.227	BRICHOS domain-containing protein 5	Q6PL45	NO
13493575	451	1	0.129	0	0	1	0.116	0	0	0	0	0	0	0	0	0	0	0	0	0	0	0	0	0	0	0	0			NO
13493576	886	8	0.524	30	1.682	0	0	1	0.06	5	0.301	4	0.237	3	0.171	2	0.101	0	0	6	0.383	0	0	18	1.119	0	0	Transient receptor potential cation channel subfamily M member 1	Q7Z4N2	NO
13493577	802	104	7.522	0	0	0	0	0	0	0	0	0	0	1	0.063	0	0	0	0	0	0	0	0	0	0	26	1.69	Probable G-protein coupled receptor 144	Q7Z7M1	NO
13493578	521	47	5.233	10	0.954	1	0.101	0	0	0	0	0	0	0	0	0	0	0	0	1	0.109	0	0	0	0	0	0	Guanine nucleotide-binding protein GI/GS/GO subunit gamma-4	P50150	YES
13493579	535	0	0	64	5.943	0	0	0	0	0	0	0	0	0	0	0	0	0	0	0	0	0	0	0	0	0	0			NO
13493580	2440	45	1.07	2	0.041	4	0.086	15	0.326	26	0.568	20	0.431	13	0.27	3	0.055	0	0	24	0.556	4	0.083	39	0.88	0	0			NO
13493581	2401	4	0.097	2	0.041	2	0.044	3	0.066	6	0.133	2	0.044	14	0.295	0	0	0	0	5	0.118	0	0	6	0.138	19	0.413			NO
13493582	615	20	1.886	0	0	1	0.085	0	0	2	0.173	7	0.598	3	0.247	0	0	0	0	6	0.552	2	0.164	17	1.522	0	0			NO
13493583	477	0	0	0	0	0	0	0	0	0	0	0	0	0	0	4	0.376	0	0	1	0.119	0	0	0	0	0	0	Coiled-coil domain-containing protein 37	Q4R8V8	NO
13493584	952	5	0.305	4	0.209	3	0.165	1	0.056	0	0	9	0.497	4	0.213	0	0	0	0	45	2.673	9	0.478	25	1.446	0	0			NO
13493585	396	31	4.541	21	2.635	0	0	4	0.535	0	0	0	0	0	0	0	0	0	0	0	0	0	0	0	0	0	0	Neuropeptide FF receptor 2	Q924H0	NO
13493586	240	1	0.242	1	0.207	0	0	0	0	0	0	0	0	1	0.211	0	0	0	0	0	0	0	0	0	0	0	0	Plexin-A2	O75051	NO
13493587	497	1	0.117	0	0	2	0.211	0	0	3	0.322	0	0	0	0	0	0	0	0	4	0.455	0	0	7	0.776	0	0			NO
13493588	700	115	9.529	0	0	1	0.075	0	0	0	0	1	0.075	0	0	0	0	0	0	0	0	0	0	0	0	0	0			NO
13493589	575	3	0.303	0	0	5	0.456	1	0.092	2	0.185	1	0.091	2	0.176	1	0.078	0	0	8	0.787	0	0	10	0.958	0	0			NO
13493590	519	4	0.447	3	0.287	6	0.606	9	0.919	4	0.411	6	0.607	3	0.293	4	0.346	3	0.335	5	0.545	1	0.097	10	1.061	0	0			NO
13493591	954	76	4.621	34	1.771	2	0.11	0	0	0	0	0	0	21	1.114	12	0.564	0	0	0	0	0	0	0	0	0	0	Fibrinogen C domain-containing protein 1	Q8N539	NO
13493592	872	0	0	0	0	4	0.24	9	0.547	6	0.366	4	0.241	1	0.058	0	0	2	0.133	10	0.648	1	0.058	1	0.063	0	0			NO
13493593	2184	7	0.186	0	0	1	0.024	21	0.51	8	0.195	15	0.361	1	0.023	1	0.021	0	0	10	0.259	1	0.023	14	0.353	0	0			NO
13493594	1861	8	0.249	2	0.053	4	0.113	6	0.171	9	0.258	4	0.113	9	0.245	1	0.024	0	0	10	0.304	2	0.054	18	0.533	0	0			NO
13493595	1773	50	1.636	1	0.028	3	0.089	3	0.09	4	0.12	11	0.326	4	0.114	0	0	0	0	1	0.032	0	0	13	0.404	0	0			NO
13493596	666	23	2.003	37	2.76	1	0.079	5	0.398	0	0	3	0.237	5	0.38	0	0	1	0.087	6	0.509	0	0	0	0	47	3.679	Transmembrane protein 229b	Q0V9V2	NO
13493597	456	16	2.035	25	2.724	1	0.115	0	0	0	0	0	0	0	0	0	0	0	0	0	0	0	0	0	0	34	3.887	Transmembrane protein 229b	Q08CG9	NO
13493598	1082	2	0.107	0	0	0	0	0	0	8	0.394	1	0.049	2	0.094	0	0	0	0	0	0	0	0	4	0.204	0	0			NO
13493599	1140	1	0.051	3	0.131	4	0.184	4	0.186	17	0.794	3	0.138	5	0.222	0	0	3	0.153	1	0.05	8	0.355	13	0.628	2	0.091			NO
13493600	665	0	0	1	0.075	0	0	0	0	0	0	0	0	3	0.228	0	0	0	0	0	0	101	7.68	1	0.083	29	2.273	Solute carrier family 40 member 1	Q9I9R3	NO
13493601	1369	58	2.457	89	3.23	3	0.115	0	0	0	0	0	0	5	0.185	0	0	0	0	1	0.041	0	0	1	0.04	15	0.571	Patched domain-containing protein 3	Q0EEE2	NO
13493602	688	0	0	0	0	0	0	0	0	5	0.387	0	0	3	0.221	0	0	0	0	2	0.164	0	0	3	0.24	0	0			NO
13493603	928	22	1.375	36	1.927	0	0	1	0.057	0	0	0	0	59	3.218	0	0	0	0	13	0.792	0	0	5	0.297	0	0	Low-density lipoprotein receptor-related protein 2	P98158	NO
13493604	554	1	0.105	6	0.538	0	0	1	0.096	2	0.192	0	0	0	0	0	0	2	0.209	41	4.184	0	0	4	0.398	14	1.317	Solute carrier family 2, facilitated glucose transporter member 5	Q9WV38	NO
13493605	413	0	0	1	0.12	2	0.254	0	0	0	0	0	0	0	0	0	0	6	0.842	16	2.19	0	0	0	0	0	0			NO
13493606	632	6	0.551	0	0	1	0.083	3	0.252	18	1.517	3	0.249	4	0.32	0	0	0	0	2	0.179	2	0.16	6	0.523	0	0	protein U88	Q69566	NO
13493607	498	1	0.116	0	0	0	0	0	0	0	0	0	0	6	0.61	0	0	0	0	1	0.114	2	0.203	4	0.442	0	0			NO
13493608	1041	2	0.111	197	9.402	1	0.05	0	0	0	0	2	0.101	26	1.264	0	0	0	0	0	0	2	0.097	7	0.37	0	0			NO
13493609	337	0	0	0	0	14	2.178	0	0	0	0	0	0	0	0	0	0	2	0.344	10	1.678	1	0.15	0	0	0	0			NO
13493610	922	0	0	0	0	0	0	0	0	1	0.058	0	0	0	0	0	0	0	0	0	0	0	0	0	0	0	0			NO
13493611	225	0	0	0	0	0	0	0	0	0	0	0	0	0	0	0	0	0	0	2	0.503	0	0	0	0	0	0	Mucin-5B	Q9HC84	NO
13493612	383	0	0	1	0.13	0	0	0	0	0	0	0	0	0	0	0	0	1	0.151	48	7.086	0	0	0	0	2	0.272	Mucin-5AC	P98088	NO
13493613	1329	12	0.524	46	1.72	6	0.237	10	0.399	13	0.521	10	0.395	2	0.076	2	0.067	37	1.614	0	0	0	0	13	0.539	0	0	Myosin light chain kinase family member 4	Q86YV6	NO
13493614	615	5	0.472	1	0.081	3	0.256	1	0.086	2	0.173	4	0.342	5	0.412	2	0.146	0	0	5	0.46	5	0.411	6	0.537	0	0			NO
13493615	440	1	0.132	1	0.113	0	0	0	0	10	1.211	0	0	1	0.115	0	0	0	0	0	0	0	0	0	0	0	0			NO
13493616	894	1	0.065	80	4.446	2	0.117	2	0.119	10	0.596	2	0.118	1	0.057	0	0	0	0	3	0.19	0	0	15	0.924	0	0	Tetraspanin-10	Q9H1Z9	NO
13493617	856	19	1.287	0	0	1	0.061	2	0.124	19	1.182	8	0.491	4	0.237	0	0	3	0.203	6	0.396	2	0.118	9	0.579	0	0			NO
13493618	1166	0	0	0	0	0	0	0	0	1	0.046	0	0	13	0.564	0	0	0	0	0	0	0	0	0	0	128	5.723			NO
13493619	214	0	0	0	0	0	0	0	0	1	0.249	0	0	0	0	0	0	0	0	0	0	0	0	1	0.257	0	0	Stonustoxin subunit beta	Q91453	NO
13493620	1146	29	1.468	2	0.087	3	0.137	1	0.046	16	0.744	4	0.183	0	0	0	0	0	0	0	0	6	0.265	13	0.625	2	0.091			NO
13493621	672	0	0	2	0.148	12	0.936	15	1.183	0	0	0	0	0	0	0	0	0	0	0	0	0	0	0	0	0	0			NO
13493622	783	57	4.222	22	1.396	9	0.603	6	0.406	0	0	0	0	0	0	0	0	0	0	3	0.217	0	0	0	0	0	0	Regulator of G-protein signaling 6	P49758	NO
13493623	1098	59	3.117	128	5.792	1	0.048	7	0.338	9	0.437	0	0	4	0.184	0	0	1	0.053	5	0.257	44	2.026	2	0.1	6	0.285			NO
13493624	994	29	1.692	91	4.548	0	0	3	0.16	2	0.107	4	0.211	2	0.102	1	0.045	0	0	0	0	3	0.153	0	0	11	0.577	[GO:0005509 "calcium ion binding" evidence=IEA] [GO:0005886 "plasma membrane" evidence=IEA] [GO:0007156 "homophilic cell adhesion" evidence=IEA] [GO:0016020 "membrane" evidence=IEA] [GO:0007155 "cell adhesion" evidence=IEA] [GO:0016021 "integral to membrane" evidence=IEA]		NO
13493625	1056	102	5.603	10	0.47	5	0.248	4	0.201	0	0	23	1.144	0	0	0	0	0	0	3	0.161	0	0	1	0.052	0	0	Voltage-dependent T-type calcium channel subunit alpha-1G	O43497	NO
13493626	1567	3	0.111	0	0	1	0.033	10	0.338	8	0.272	11	0.369	9	0.291	1	0.029	1	0.037	16	0.577	0	0	8	0.281	0	0			NO
13493627	973	24	1.431	58	2.961	9	0.485	0	0	0	0	0	0	10	0.52	0	0	1	0.06	11	0.639	0	0	6	0.34	19	1.018	Netrin receptor UNC5B	Q8IZJ1	NO
13493628	2017	18	0.518	1	0.025	3	0.078	2	0.053	12	0.317	9	0.234	4	0.1	0	0	0	0	7	0.196	5	0.125	23	0.628	1	0.026			NO
13493629	447	4	0.519	0	0	1	0.117	2	0.237	3	0.357	3	0.353	1	0.113	0	0	0	0	9	1.138	0	0	16	1.971	0	0			NO
13493630	1502	45	1.738	0	0	5	0.175	0	0	49	1.738	7	0.245	14	0.472	0	0	0	0	3	0.113	2	0.067	3	0.11	0	0			NO
13493631	742	3	0.235	0	0	0	0	1	0.071	2	0.144	3	0.212	3	0.205	1	0.06	0	0	7	0.533	0	0	30	2.226	1	0.07			NO
13493632	1879	26	0.803	80	2.115	13	0.363	0	0	0	0	1	0.028	5	0.135	0	0	0	0	35	1.053	0	0	10	0.293	14	0.388			NO
13493633	1193	9	0.438	0	0	3	0.132	6	0.267	5	0.223	5	0.22	9	0.382	0	0	0	0	23	1.09	4	0.17	20	0.923	1	0.044			NO
13493634	545	42	4.47	2	0.182	0	0	0	0	21	2.052	0	0	0	0	0	0	1	0.106	0	0	0	0	0	0	0	0	Semaphorin-6B	O54951	NO
13493635	740	4	0.314	0	0	0	0	0	0	1	0.072	18	1.278	0	0	0	0	0	0	0	0	0	0	6	0.446	0	0			NO
13493636	943	7	0.431	1	0.053	8	0.445	7	0.393	18	1.017	7	0.39	8	0.429	1	0.048	2	0.123	6	0.36	1	0.054	18	1.051	0	0			NO
13493637	388	12	1.794	1	0.128	2	0.27	14	1.913	0	0	2	0.271	4	0.522	0	0	0	0	6	0.874	0	0	9	1.277	1	0.134			NO
13493638	322	1	0.18	42	6.48	0	0	0	0	0	0	1	0.163	0	0	0	0	0	0	0	0	0	0	0	0	0	0	Secretory carrier-associated membrane protein 5	Q6P0C7	NO
13493639	1116	0	0	0	0	0	0	6	0.285	3	0.143	1	0.047	0	0	0	0	0	0	0	0	0	0	4	0.197	0	0			NO
13493640	528	4	0.439	0	0	3	0.298	2	0.201	2	0.202	4	0.398	3	0.288	0	0	1	0.11	13	1.392	0	0	12	1.251	0	0			NO
13493641	416	1	0.139	0	0	0	0	3	0.382	4	0.512	3	0.379	3	0.365	0	0	0	0	0	0	0	0	8	1.059	0	0			NO
13493642	349	29	4.82	0	0	0	0	0	0	0	0	0	0	0	0	0	0	0	0	0	0	0	0	0	0	0	0			NO
13493643	1007	19	1.094	0	0	0	0	0	0	0	0	85	4.434	1	0.05	0	0	0	0	1	0.056	0	0	0	0	1	0.052			NO
13493644	747	16	1.242	0	0	5	0.351	3	0.213	1	0.071	15	1.055	5	0.339	2	0.12	0	0	3	0.227	1	0.068	31	2.285	1	0.07			NO
13493645	2082	21	0.585	4	0.095	5	0.126	4	0.102	6	0.153	18	0.454	8	0.194	4	0.086	0	0	4	0.109	3	0.073	59	1.56	2	0.05			NO
13493646	886	65	4.255	4	0.224	1	0.059	9	0.538	3	0.18	0	0	3	0.171	4	0.202	0	0	7	0.447	2	0.114	8	0.497	0	0			NO
13493647	1724	7	0.236	1	0.029	27	0.821	2	0.061	15	0.463	9	0.274	21	0.617	5	0.13	2	0.067	13	0.426	1	0.029	20	0.639	0	0			NO
13493648	847	25	1.712	16	0.938	11	0.681	10	0.626	2	0.126	2	0.124	5	0.299	5	0.265	0	0	4	0.267	0	0	0	0	1	0.062			NO
13493649	950	30	1.832	46	2.406	0	0	28	1.562	0	0	0	0	0	0	0	0	0	0	0	0	30	1.597	0	0	0	0	cGMP-dependent protein kinase 1	O77676	NO
13493650	295	1	0.197	0	0	0	0	0	0	0	0	1	0.178	2	0.343	0	0	0	0	0	0	0	0	0	0	50	8.836	Estradiol 17-beta-dehydrogenase 1	P14061	NO
13493651	255	0	0	0	0	0	0	0	0	0	0	0	0	1	0.198	0	0	0	0	0	0	0	0	1	0.216	22	4.498	Chaperone protein DnaJ	A1TLH8	NO
13493652	840	5	0.345	9	0.532	1	0.062	0	0	1	0.063	0	0	13	0.783	0	0	0	0	29	1.952	1	0.06	0	0	24	1.49			NO
13493653	230	0	0	0	0	0	0	0	0	0	0	0	0	0	0	0	0	0	0	0	0	0	0	0	0	0	0	Down syndrome cell adhesion molecule-like protein 1	Q8TD84	NO
13493654	700	0	0	1	0.071	2	0.15	7	0.53	5	0.38	1	0.075	1	0.072	1	0.064	1	0.083	39	3.15	6	0.433	6	0.472	0	0			NO
13493655	781	3	0.223	0	0	0	0	0	0	2	0.136	0	0	0	0	2	0.115	0	0	1	0.072	1	0.065	3	0.212	0	0			NO
13493656	402	4	0.577	2	0.247	0	0	4	0.527	1	0.132	1	0.131	10	1.259	1	0.112	1	0.144	0	0	3	0.377	1	0.137	2	0.259			NO
13493657	1786	4	0.13	35	0.974	22	0.646	76	2.256	1	0.03	60	1.765	0	0	38	0.954	898	29.153	32	1.013	92	2.605	1	0.031	5	0.146	Ankyrin repeat domain-containing protein 9	Q96BM1	YES
13493658	3839	255	3.853	218	2.821	898	12.264	15	0.207	26	0.361	98	1.341	100	1.318	7	0.082	24	0.362	540	7.953	32	0.421	100	1.434	385	5.228	Partitioning defective 6 homolog alpha	Q9NPB6	YES
13493659	1895	45	1.377	278	7.288	290	8.023	77	2.154	218	6.127	43	1.192	137	3.659	46	1.089	71	2.172	338	10.085	70	1.868	312	9.066	13	0.358	Cytoskeleton-associated protein 4	Q07065	NO
13493660	858	26	1.758	1	0.058	0	0	5	0.309	5	0.31	6	0.367	9	0.531	0	0	0	0	7	0.461	0	0	7	0.449	1	0.061			NO
13493661	2107	857	23.592	159	3.749	22	0.547	13	0.327	27	0.683	124	3.091	23	0.553	2	0.043	2	0.055	13	0.349	6	0.144	150	3.92	0	0			NO
13493662	2416	164	3.937	814	16.738	2	0.043	6	0.132	2	0.044	17	0.37	3	0.063	2	0.037	1	0.024	2	0.047	0	0	22	0.501	0	0			NO
13493663	1063	5	0.273	3	0.14	17	0.838	1	0.05	27	1.353	11	0.544	47	2.238	8	0.337	9	0.491	44	2.34	2	0.095	40	2.072	592	29.034	Tumor necrosis factor ligand superfamily member 15	Q8K3Y7	YES
13493664	581	15	1.498	17	1.454	12	1.083	14	1.277	0	0	6	0.542	1	0.087	0	0	2	0.2	54	5.255	0	0	1	0.095	0	0	Balbiani ring protein 2	P02851	NO
13493665	2577	67	1.508	15	0.289	22	0.448	85	1.748	127	2.625	53	1.08	68	1.336	5	0.087	0	0	93	2.041	47	0.922	188	4.017	2	0.04			NO
13493666	2013	112	3.227	96	2.369	79	2.058	40	1.053	61	1.614	89	2.322	79	1.986	12	0.267	34	0.979	75	2.107	2	0.05	146	3.994	17	0.44	Dexamethasone-induced protein homolog	Q6AXJ3	YES
13493667	716	33	2.673	30	2.082	68	4.979	18	1.333	38	2.827	25	1.834	21	1.485	3	0.188	5	0.405	50	3.948	0	0	52	3.999	36	2.621	Serine/threonine-protein kinase TAO2	Q6GPK9	NO
13493668	457	3	0.381	0	0	0	0	0	0	1	0.117	0	0	16	1.772	0	0	0	0	0	0	0	0	1	0.12	124	14.146			NO
13493669	1305	1	0.044	1222	46.52	1	0.04	0	0	0	0	0	0	0	0	0	0	0	0	0	0	1	0.039	0	0	3	0.12	Neurogenic differentiation factor 1	O42202	NO
13493670	296	46	9.014	6	1.007	21	3.72	14	2.507	9	1.619	10	1.775	28	4.788	9	1.363	7	1.371	11	2.101	1	0.171	27	5.023	52	9.159	Protein phosphatase 1A	O62829	NO
13493671	988	77	4.52	8	0.402	7	0.371	12	0.644	248	13.37	20	1.063	90	4.611	0	0	0	0	3	0.172	11	0.563	68	3.79	0	0	Potassium voltage-gated channel subfamily KQT member 5	Q9NR82	NO
13493672	893	10	0.65	0	0	0	0	0	0	8	0.477	1	0.059	2	0.113	0	0	0	0	4	0.253	0	0	10	0.617	1	0.058			NO
13493673	1103	6	0.316	3	0.135	14	0.665	18	0.865	53	2.559	10	0.476	5	0.229	0	0	0	0	0	0	3	0.138	8	0.399	1	0.047			NO
13493674	1108	92	4.816	2	0.09	7	0.331	33	1.579	30	1.442	38	1.801	41	1.873	2	0.081	0	0	38	1.939	14	0.639	71	3.528	0	0			NO
13493675	682	0	0	0	0	7	0.538	576	44.768	0	0	0	0	0	0	0	0	0	0	0	0	0	0	0	0	2	0.153			NO
13493676	3881	56	0.837	221	2.829	1226	16.562	22	0.3	70	0.961	31	0.42	26	0.339	3	0.035	6	0.09	131	1.909	9	0.117	46	0.653	24	0.322	Protocadherin-20	Q8N6Y1	YES
13493677	1927	324	9.752	205	5.285	90	2.449	36	0.99	15	0.415	15	0.409	157	4.124	1	0.023	10	0.301	76	2.23	26	0.682	15	0.429	688	18.613	Leucine-rich repeat-containing protein 73	Q587K4	YES
13493678	607	30	2.867	16	1.31	29	2.505	14	1.223	19	1.667	25	2.163	16	1.334	0	0	7	0.669	12	1.118	8	0.666	16	1.451	2	0.172	Genetic suppressor element 1	Q1LWL6	NO
13493679	1679	85	2.936	155	4.586	121	3.778	24	0.758	22	0.698	10	0.313	18	0.543	14	0.374	70	2.417	362	12.191	87	2.62	52	1.705	6	0.186	Leucine-rich repeat neuronal protein 4	Q8WUT4	NO
13493680	2543	1	0.023	0	0	0	0	2	0.042	17	0.356	0	0	177	3.523	0	0	0	0	1	0.022	0	0	0	0	1667	34.175			NO
13493681	954	104	6.323	42	2.187	64	3.517	18	1	46	2.568	63	3.469	65	3.449	69	3.243	12	0.729	40	2.371	5	0.265	63	3.636	180	9.836	RING finger protein 150	Q566M8	NO
13493682	3327	87	1.517	67	1	78	1.229	26	0.414	503	8.053	92	1.452	148	2.252	17	0.229	15	0.261	15	0.255	44	0.669	581	9.616	66	1.034	Toll-like receptor 6	Q704V6	YES
13493683	2283	646	16.413	37	0.805	1	0.023	11	0.255	6	0.14	0	0	0	0	0	0	3	0.076	2	0.05	0	0	1	0.024	7	0.16	Protein slowmo homolog 1	Q6GM21	YES
13493684	745	45	3.504	16	1.067	36	2.533	6	0.427	101	7.221	16	1.128	37	2.514	0	0	12	0.934	39	2.96	2	0.136	62	4.582	77	5.388			NO
13493685	2030	1308	37.374	95	2.325	32	0.826	61	1.593	23	0.603	12	0.31	6	0.15	3	0.066	40	1.142	106	2.952	7	0.174	39	1.058	7	0.18	Leucine-rich glioma-inactivated protein 1	Q9JIA1	YES
13493686	2744	85	1.797	137	2.48	81	1.548	13	0.251	25	0.485	18	0.345	105	1.937	1	0.016	4	0.085	153	3.153	6	0.111	17	0.341	1148	21.811	Ectonucleotide pyrophosphatase/phosphodiesterase family member 2	Q13822	YES
13493687	701	22	1.82	74	5.244	94	7.03	12	0.907	88	6.686	25	1.873	160	11.553	48	3.07	28	2.316	51	4.114	4	0.289	33	2.592	155	11.527	[GO:0048701 "embryonic cranial skeleton morphogenesis" evidence=IMP]		NO
13493688	916	11	0.697	374	20.284	2	0.114	176	10.185	25	1.454	1	0.057	23	1.271	1	0.049	11	0.696	12	0.741	11	0.607	28	1.683	3	0.171	GTP-binding protein GEM	Q5R541	NO
13493689	1371	33	1.396	23	0.833	63	2.409	196	7.578	387	15.035	64	2.452	83	3.064	4	0.131	38	1.607	103	4.248	169	6.233	98	3.936	11	0.418	Tissue factor	P20352	YES
13493690	1235	69	3.241	21	0.845	48	2.038	12	0.515	67	2.89	32	1.361	172	7.049	1	0.036	4	0.188	63	2.884	4	0.164	54	2.408	607	25.623	DNA polymerase alpha catalytic subunit	Q9DE46	NO
13493691	786	2	0.148	1	0.063	24	1.601	0	0	0	0	1	0.067	0	0	0	0	0	0	56	4.028	106	6.819	4	0.28	0	0	Homeobox protein BarH-like 1	Q503F2	NO
13493692	1460	2	0.079	2	0.068	36	1.293	8	0.29	2	0.073	1	0.036	2	0.069	5	0.154	1	0.04	73	2.827	499	17.282	15	0.566	11	0.393	Homeobox protein BarH-like 1	Q503F2	NO
13493693	2756	30	0.631	37	0.667	60	1.141	51	0.981	184	3.556	12	0.229	377	6.924	18	0.293	17	0.358	158	3.242	12	0.22	107	2.138	57	1.078			NO
13493694	828	331	23.187	104	6.24	6	0.38	1	0.064	4	0.257	4	0.254	40	2.445	3	0.162	0	0	0	0	0	0	0	0	261	16.433	Endophilin-A1	Q8AXV1	NO
13493695	1023	4	0.227	8	0.389	25	1.281	10	0.518	57	2.968	5	0.257	92	4.552	0	0	12	0.68	44	2.432	2	0.099	15	0.807	533	27.162	DNA replication complex GINS protein PSF3	Q9BRX5	YES
13493696	431	19	2.557	3	0.346	22	2.676	7	0.861	28	3.46	15	1.828	37	4.345	5	0.52	6	0.807	12	1.574	0	0	16	2.044	107	12.943	Transcription factor Adf-1	P05552	NO
13493697	792	24	1.758	0	0	2	0.132	10	0.669	13	0.874	9	0.597	7	0.447	4	0.226	0	0	39	2.784	0	0	21	1.46	0	0	Polypeptide N-acetylgalactosaminyltransferase 2	Q6PB93	NO
13493698	1208	112	5.378	61	2.509	35	1.519	89	3.905	18	0.794	45	1.957	74	3.101	7	0.26	2	0.096	77	3.604	22	0.921	63	2.872	223	9.624			NO
13493699	2291	914	23.141	11	0.239	0	0	13	0.301	0	0	2	0.046	46	1.016	0	0	1	0.025	3	0.074	6	0.132	3	0.072	6	0.137	CaM kinase-like vesicle-associated protein	Q7SY49	YES
13493700	1021	12	0.682	17	0.827	0	0	1	0.052	5	0.261	0	0	16	0.793	0	0	0	0	1	0.055	0	0	3	0.162	574	29.309	Protein Wnt-8b	P51029	NO
13493701	786	1	0.074	4	0.253	8	0.534	0	0	45	3.049	18	1.203	0	0	1	0.057	20	1.475	228	16.401	16	1.029	6	0.42	0	0			NO
13493702	2238	6	0.156	0	0	0	0	505	11.961	2	0.048	0	0	415	9.386	117	2.344	0	0	0	0	54	1.22	2	0.049	0	0	DEP domain-containing mTOR-interacting protein	Q570Y9	NO
13493703	568	458	46.77	28	2.449	0	0	8	0.747	0	0	1	0.092	0	0	0	0	0	0	0	0	0	0	0	0	0	0	Disks large homolog 4	Q6R005	NO
13493704	612	43	4.075	4	0.325	1	0.086	22	1.905	11	0.957	9	0.772	11	0.91	0	0	0	0	21	1.94	1	0.083	16	1.44	3	0.256			NO
13493705	947	0	0	1	0.052	0	0	0	0	0	0	0	0	0	0	0	0	0	0	0	0	541	28.887	1	0.058	1	0.055	Hemicentin-2	Q8NDA2	NO
13493706	2446	190	4.506	422	8.571	12	0.257	1	0.022	23	0.501	24	0.515	60	1.242	2	0.037	2	0.047	48	1.11	4	0.083	60	1.351	889	18.948	Protein FAM5C	Q8K1M7	NO
13493707	2117	44	1.206	804	18.868	54	1.337	16	0.401	16	0.403	12	0.298	166	3.969	8	0.169	8	0.219	71	1.896	25	0.597	43	1.118	305	7.511	WD repeat-containing protein 31	Q8NA23	NO
13493708	1447	843	33.792	0	0	0	0	0	0	0	0	1	0.036	3	0.105	0	0	0	0	0	0	0	0	6	0.228	0	0	Heat shock protein beta-1	P04792	YES
13493709	441	0	0	0	0	39	4.636	45	5.409	28	3.382	0	0	22	2.525	2	0.203	0	0	0	0	17	1.949	11	1.373	0	0	Elastase-1	Q7SIG3	NO
13493710	381	0	0	0	0	15	2.064	51	7.095	7	0.979	0	0	7	0.93	0	0	0	0	1	0.148	61	8.096	7	1.012	0	0	Elastase-1	Q7SIG3	NO
13493711	1733	47	1.573	3	0.086	5	0.151	12	0.367	15	0.461	8	0.242	10	0.292	1	0.026	0	0	16	0.522	0	0	39	1.239	1	0.03			NO
13493712	817	3	0.213	10	0.608	17	1.091	67	4.347	91	5.933	4	0.257	131	8.116	31	1.701	5	0.355	60	4.152	2	0.124	18	1.213	99	6.317	Dihydrofolate reductase	P00375	YES
13493713	241	2	0.481	0	0	2	0.435	0	0	0	0	0	0	0	0	0	0	0	0	1	0.235	1	0.21	4	0.914	2	0.433	Protein arginine N-methyltransferase 2	B3DLB3	NO
13493714	1390	365	15.231	68	2.43	15	0.566	21	0.801	24	0.92	20	0.756	13	0.473	1	0.032	1	0.042	15	0.61	18	0.655	56	2.218	10	0.375	Coiled-coil domain-containing protein 85B	Q15834	YES
13493715	700	13	1.077	0	0	7	0.524	16	1.212	43	3.272	7	0.525	58	4.194	0	0	3	0.248	16	1.292	6	0.433	3	0.236	48	3.575	Centromere protein X	P0DJH7	YES
13493716	1694	99	3.39	5	0.147	4	0.124	14	0.438	20	0.629	26	0.806	20	0.598	0	0	2	0.068	27	0.901	1	0.03	63	2.048	2	0.062			NO
13493717	2798	541	11.215	858	15.234	78	1.462	15	0.284	25	0.476	8	0.15	33	0.597	0	0	1	0.021	16	0.323	25	0.452	6	0.118	7	0.13			NO
13493718	2283	838	21.291	606	13.187	4	0.092	9	0.209	3	0.07	0	0	8	0.177	2	0.039	4	0.102	6	0.149	1	0.022	4	0.096	4	0.091	Neuronal acetylcholine receptor subunit beta-2	P17787	NO
13493719	5505	181	1.907	84	0.758	51	0.486	8	0.077	6	0.058	2067	19.722	11	0.101	1	0.0081	468	4.929	10	0.103	8	0.073	0	0	0	0	protein C1orf170	Q5SV97	YES
13493720	446	147	19.118	85	9.468	11	1.293	14	1.664	9	1.075	56	6.595	6	0.681	0	0	76	9.88	42	5.325	13	1.474	18	2.222	1	0.117			NO
13493721	3017	354	6.806	96	1.581	76	1.321	55	0.966	46	0.812	110	1.915	25	0.419	7	0.104	23	0.442	29	0.543	17	0.285	162	2.957	104	1.797	Long-chain fatty acid transport protein 6	Q9Y2P4	YES
13493722	1638	5	0.177	10	0.303	118	3.777	18	0.582	29	0.943	1	0.032	49	1.514	3	0.082	1	0.035	19	0.656	0	0	67	2.252	0	0	Chemokine XC receptor 1	P46094	YES
13493723	1929	106	3.187	114	2.936	116	3.153	38	1.044	68	1.878	28	0.762	44	1.155	19	0.442	68	2.044	72	2.11	53	1.389	166	4.738	0	0	Protein atonal homolog 8	Q99NA2	YES
13493724	337	35	6.024	13	1.916	1	0.156	2	0.315	3	0.474	19	2.961	8	1.202	0	0	1	0.172	1	0.168	2	0.3	8	1.307	121	18.718	Succinate dehydrogenase flavoprotein subunit, mitochondrial	Q9YHT1	NO
13493725	439	28	3.7	14	1.584	2	0.239	1	0.121	1	0.121	18	2.154	3	0.346	0	0	0	0	2	0.258	0	0	7	0.878	85	10.094	Succinate dehydrogenase flavoprotein subunit, mitochondrial	Q7ZVF3	NO
13493726	2261	291	7.465	91	2	213	4.939	14	0.328	114	2.686	148	3.438	129	2.888	22	0.436	4	0.103	110	2.751	7	0.157	178	4.335	96	2.214			NO
13493727	1601	18	0.652	10	0.31	10	0.327	8	0.265	21	0.699	2	0.066	92	2.909	0	0	0	0	5	0.177	10	0.316	4	0.138	771	25.106	E3 ubiquitin-protein ligase TRIM33	Q6E2N3	NO
13493728	242	5	1.198	0	0	4	0.867	4	0.876	3	0.66	3	0.651	2	0.418	0	0	0	0	9	2.103	8	1.672	8	1.82	0	0	Proline-rich protein 3	Q9LZJ7	NO
13493729	299	234	45.394	1	0.166	0	0	0	0	6	1.069	0	0	0	0	0	0	0	0	1	0.189	0	0	0	0	0	0	LIM domain-containing protein A	Q54QR1	NO
13493730	2430	1	0.024	65	1.329	452	9.752	12	0.262	0	0	1	0.022	0	0	1	0.018	45	1.074	426	9.912	12	0.25	0	0	1	0.021	Transmembrane protein 238	A9JSM3	YES
13493731	1595	93	3.382	93	2.897	104	3.418	44	1.462	188	6.278	85	2.799	214	6.791	26	0.731	27	0.982	102	3.616	24	0.761	189	6.525	342	11.178	Poly synthase 2	Q9UGN5	NO
13493732	1919	105	3.174	96	2.485	142	3.879	30	0.829	211	5.856	92	2.518	196	5.17	66	1.542	15	0.453	138	4.066	21	0.553	149	4.275	166	4.51	Threonine aspartase 1	Q9H6P5	YES
13493733	1290	868	39.029	44	1.695	5	0.203	6	0.247	7	0.289	3	0.122	10	0.392	0	0	0	0	6	0.263	2	0.078	3	0.128	0	0			NO
13493734	204	23	6.54	23	5.601	0	0	0	0	0	0	6	1.545	1	0.248	0	0	0	0	0	0	0	0	0	0	0	0	Sodium/potassium-transporting ATPase subunit alpha-2	Q5RCD8	NO
13493735	1512	8	0.307	16	0.526	36	1.248	31	1.087	15	0.528	20	0.695	105	3.515	1	0.03	1	0.038	37	1.384	79	2.642	17	0.619	1147	39.548	Leucine-rich repeat-containing protein 8C	A5PK13	NO
13493736	4031	96	1.381	192	2.366	37	0.481	383	5.036	79	1.044	59	0.769	63	0.791	626	6.964	412	5.926	46	0.645	144	1.806	54	0.738	248	3.207	Solute carrier family 25 member 38-A	Q08CI8	YES
13493737	2007	107	3.092	159	3.936	338	8.829	31	0.819	212	5.626	269	7.04	325	8.196	296	6.613	48	1.387	150	4.226	52	1.31	87	2.387	10	0.26	Riboflavin transporter 2	B5X4H8	YES
13493738	804	2	0.144	0	0	0	0	0	0	7	0.464	6	0.392	1	0.063	0	0	0	0	2	0.141	0	0	12	0.822	0	0			NO
13493739	1935	1152	34.532	155	3.98	4	0.108	8	0.219	25	0.688	1	0.027	3	0.078	0	0	4	0.12	2	0.058	127	3.319	5	0.142	4	0.108	Cerebellin-2	Q8IUK8	YES
13493740	1256	1	0.046	0	0	0	0	3	0.127	0	0	0	0	11	0.443	693	24.742	0	0	0	0	1	0.04	3	0.132	0	0	Purine nucleoside phosphorylase	P00491	YES
13493741	977	35	2.078	34	1.729	44	2.361	39	2.116	48	2.617	51	2.742	128	6.631	35	1.606	66	3.917	67	3.877	38	1.967	49	2.762	180	9.605	Protein DPCD	Q0P448	YES
13493742	372	122	19.023	12	1.603	122	17.194	10	1.425	5	0.716	1	0.141	5	0.68	0	0	1	0.156	22	3.344	2	0.272	14	2.072	113	15.836	Guanine nucleotide-binding protein Gk subunit alpha	Q60397	NO
13493743	671	100	8.644	49	3.628	96	7.501	23	1.817	15	1.191	53	4.149	51	3.847	19	1.27	5	0.432	81	6.825	4	0.301	69	5.662	108	8.391			NO
13493744	2085	608	16.914	697	16.608	4	0.101	22	0.559	4	0.102	11	0.277	55	1.335	25	0.538	2	0.056	21	0.569	20	0.485	17	0.449	0	0	RNA-binding protein Musashi homolog 1	O43347	NO
13493745	1710	105	3.562	172	4.997	188	5.764	181	5.611	20	0.623	75	2.304	101	2.99	2	0.052	23	0.78	146	4.828	77	2.277	11	0.354	325	9.908			NO
13493746	563	5	0.515	0	0	2	0.186	11	1.036	5	0.473	1	0.093	5	0.45	0	0	0	0	3	0.301	1	0.09	3	0.293	0	0			NO
13493747	2254	190	4.889	38	0.838	77	1.791	61	1.435	153	3.615	121	2.82	82	1.841	10	0.199	7	0.18	124	3.111	18	0.404	248	6.058	364	8.419	NEDD4-binding protein 2	Q86UW6	NO
13493748	1162	55	2.745	88	3.762	186	8.392	1	0.046	111	5.088	20	0.904	12	0.523	1	0.039	31	1.547	106	5.158	0	0	32	1.516	44	1.974			NO
13493749	2225	80	2.086	68	1.518	229	5.396	92	2.192	247	5.913	399	9.419	164	3.731	93	1.874	60	1.564	215	5.464	55	1.25	267	6.608	89	2.085	TGF-beta receptor type-2	Q90999	YES
13493750	1493	14	0.544	0	0	6	0.211	181	6.426	8	0.285	7	0.246	625	21.188	374	11.233	1	0.039	9	0.341	1	0.034	6	0.221	0	0	Alcohol dehydrogenase A	Q6AZW2	YES
13493751	2643	384	8.427	55	1.034	43	0.853	22	0.441	131	2.64	97	1.928	147	2.815	16	0.271	10	0.219	67	1.433	21	0.402	246	5.125	492	9.705	Sentrin-specific protease 3	Q9H4L4	YES
13493752	457	117	14.85	55	5.979	32	3.671	15	1.74	25	2.914	23	2.644	16	1.772	1	0.098	3	0.381	15	1.856	9	0.996	104	12.531	76	8.67			NO
13493753	1402	161	6.661	124	4.394	32	1.197	33	1.248	29	1.102	31	1.161	40	1.444	7	0.224	3	0.124	26	1.049	18	0.649	148	5.813	41	1.525			NO
13493754	648	0	0	2	0.153	15	1.214	13	1.063	4	0.329	0	0	4	0.312	0	0	3	0.268	10	0.873	8	0.624	3	0.255	0	0			NO
13493755	2733	69	1.464	196	3.563	433	8.306	98	1.901	83	1.618	430	8.264	109	2.019	98	1.608	49	1.04	137	2.834	69	1.277	528	10.638	45	0.858	Protein FAM189A2	Q15884	YES
13493756	1637	208	7.37	63	1.912	74	2.37	27	0.874	77	2.505	30	0.963	385	11.904	35	0.959	10	0.354	60	2.072	13	0.402	103	3.465	383	12.197	Leucine zipper transcription factor-like protein 1	Q562C6	YES
13493757	1576	450	16.562	58	1.828	145	4.824	88	2.96	20	0.676	297	9.899	54	1.734	25	0.711	29	1.067	29	1.04	35	1.123	544	19.006	42	1.389	Vascular endothelial growth factor receptor 1	P17948	NO
13493758	2283	31	0.788	45	0.979	173	3.973	292	6.78	293	6.836	248	5.706	177	3.924	9	0.177	108	2.743	856	21.2	127	2.813	72	1.737	21	0.48	Proheparin-binding EGF-like growth factor	Q99075	YES
13493759	862	134	9.017	5	0.288	21	1.277	2	0.123	2	0.124	1	0.061	996	58.483	0	0	13	0.874	22	1.443	32	1.877	0	0	8	0.484	Calcyphosin-like protein	Q6P8Y1	YES
13493760	3297	132	2.322	147	2.215	340	5.407	152	2.444	178	2.876	54	0.86	158	2.426	9	0.122	69	1.213	407	6.98	144	2.208	225	3.758	264	4.174	GTPase IMAP family member 4	Q9NUV9	NO
13493761	2275	123	3.136	384	8.386	371	8.55	43	1.002	120	2.809	16	0.369	90	2.002	6	0.118	16	0.408	306	7.605	5	0.111	328	7.939	5	0.115	Leucine-rich repeat transmembrane protein FLRT2	O43155	NO
13493762	8052	703	5.064	321	1.981	1249	8.132	130	0.856	85	0.562	398	2.596	375	2.357	115	0.64	145	1.044	168	1.18	267	1.677	225	1.539	514	3.328	Rho GTPase-activating protein SYDE2	Q5VT97	YES
13493763	1210	48	2.301	22	0.903	56	2.426	20	0.876	72	3.169	40	1.736	126	5.271	9	0.334	14	0.671	51	2.383	7	0.293	98	4.46	545	23.482	Transcription termination factor 2	Q5NC05	NO
13493764	3565	6	0.098	92	1.282	279	4.103	22	0.327	31	0.463	9	0.133	216	3.067	30	0.377	23	0.374	315	4.996	48	0.681	5	0.077	1201	17.563	Metastasis-associated in colon cancer protein 1	Q6ZN28	YES
13493765	2247	852	21.993	183	4.046	24	0.56	21	0.495	9	0.213	15	0.351	23	0.518	2	0.04	9	0.232	77	1.938	21	0.473	81	1.985	2	0.046			NO
13493766	5529	53	0.556	36	0.323	158	1.498	43	0.412	304	2.929	224	2.128	298	2.728	23	0.187	31	0.325	94	0.961	16	0.146	402	4.003	491	4.63	Leucine-rich repeat-containing protein 32	Q14392	YES
13493767	2076	7	0.196	5	0.12	15	0.379	147	3.753	42	1.078	8	0.202	153	3.73	349	7.538	1	0.028	37	1.008	28	0.682	38	1.008	2	0.05	Phosphatidylcholine-sterol acyltransferase	P53760	NO
13493768	1805	228	7.327	229	6.303	271	7.871	281	8.252	41	1.21	45	1.31	60	1.682	5	0.124	23	0.739	453	14.19	222	6.219	38	1.159	1	0.029			NO
13493769	2008	14	0.404	41	1.014	364	9.504	871	22.993	63	1.671	2	0.052	159	4.008	24	0.536	4	0.116	142	3.998	224	5.641	13	0.356	602	15.63	Inositol-tetrakisphosphate 1-kinase	Q7ZU91	YES
13493770	2564	111	2.511	96	1.86	309	6.318	17	0.351	14	0.291	80	1.639	15	0.296	3	0.052	38	0.859	204	4.499	4	0.079	87	1.868	16	0.325	Ephrin-B1	P52796	NO
13493771	609	9	0.857	1	0.082	2	0.172	5	0.435	13	1.137	9	0.776	2	0.166	0	0	0	0	7	0.65	0	0	14	1.266	0	0			NO
13493772	1421	138	5.633	61	2.133	88	3.247	175	6.528	44	1.649	440	16.264	48	1.71	10	0.316	50	2.04	99	3.939	82	2.918	185	7.169	20	0.734	Transmembrane protein 45A	Q9NWC5	YES
13493773	483	132	15.852	5	0.514	9	0.977	18	1.975	62	6.837	180	19.575	29	3.039	2	0.186	0	0	26	3.044	2	0.209	68	7.752	1	0.108			NO
13493774	663	98	8.574	76	5.695	61	4.824	33	2.638	18	1.446	33	2.614	75	5.726	6	0.406	6	0.525	30	2.558	3	0.229	55	4.568	376	29.566	Juxtaposed with another zinc finger protein 1	Q80ZQ5	NO
13493775	2070	179	5.016	55	1.32	949	24.036	175	4.481	119	3.062	42	1.066	171	4.181	38	0.823	15	0.42	51	1.393	20	0.489	117	3.112	112	2.821	Inositol polyphosphate multikinase	Q8NFU5	YES
13493776	1519	1018	38.872	153	5.004	13	0.449	15	0.523	9	0.316	1	0.035	16	0.533	0	0	1	0.038	74	2.755	4	0.133	13	0.471	368	12.63	Calmodulin-regulated spectrin-associated protein 3	Q9P1Y5	NO
13493777	3298	150	2.638	280	4.218	283	4.499	107	1.72	80	1.292	171	2.723	142	2.179	94	1.278	28	0.492	203	3.48	122	1.871	303	5.059	119	1.881	G-protein coupled receptor 161	Q90X46	YES
13493778	1339	23	0.996	1324	49.124	1	0.039	8	0.317	2	0.08	10	0.392	0	0	0	0	0	0	7	0.296	4	0.151	6	0.247	3	0.117	Transmembrane protein 237A	F1Q930	YES
13493779	379	1	0.153	3	0.393	0	0	0	0	0	0	0	0	7	0.935	0	0	0	0	2	0.298	0	0	0	0	30	4.127	Homeobox protein OTX1 B	Q91994	NO
13493780	1633	3	0.107	328	9.979	364	11.686	10	0.325	18	0.587	1	0.032	11	0.341	0	0	2	0.071	620	21.467	2	0.062	17	0.573	0	0	Osteocalcin	P40148	YES
13493781	1862	168	5.233	116	3.095	72	2.027	68	1.936	75	2.145	25	0.705	45	1.223	1	0.024	69	2.149	62	1.883	11	0.299	128	3.785	42	1.176	Claudin-11	Q60771	YES
13493782	1761	188	6.192	243	6.855	482	14.35	26	0.783	89	2.692	102	3.042	74	2.127	6	0.153	46	1.515	85	2.729	28	0.804	118	3.69	202	5.98	Transcription factor 7-like 1-A	Q9YHE8	NO
13493783	1339	102	4.418	20	0.742	1	0.039	5	0.198	6	0.239	2	0.078	229	8.656	0	0	0	0	6	0.253	0	0	0	0	606	23.594	Leucine-rich repeat-containing protein 27	Q9C0I9	NO
13493784	1257	457	21.088	69	2.727	0	0	1	0.042	4	0.169	0	0	16	0.644	0	0	0	0	2	0.09	0	0	0	0	240	9.954	Amyloid beta A4 precursor protein-binding family A member 2	Q99767	NO
13493785	2660	0	0	31	0.579	198	3.903	150	2.989	2	0.04	35	0.691	59	1.123	67	1.129	6	0.131	142	3.018	102	1.939	32	0.662	23	0.451	Tripartite motif-containing protein 16	Q99PP9	NO
13493786	1395	26	1.081	16	0.57	33	1.24	18	0.684	38	1.451	98	3.69	20	0.726	2	0.064	2	0.083	11	0.446	12	0.435	342	13.499	0	0	Keratin-associated protein 10-6	P60371	NO
13493787	3742	407	6.309	43	0.571	23	0.322	5	0.071	6	0.085	7	0.098	1013	13.702	423	5.069	13	0.201	17	0.257	555	7.5	7	0.103	3	0.042	Galactosylceramide sulfotransferase	Q99999	YES
13493788	436	2	0.266	290	33.044	0	0	17	2.067	0	0	43	5.18	36	4.179	12	1.234	0	0	0	0	3	0.348	0	0	15	1.794	Glyceraldehyde-3-phosphate dehydrogenase	O57479	NO
13493789	828	278	19.475	116	6.96	62	3.926	51	3.265	29	1.866	46	2.918	24	1.467	11	0.596	10	0.7	74	5.053	22	1.344	82	5.453	22	1.385	RGM domain family member B	Q6NW40	NO
13493790	1140	415	21.115	230	10.023	102	4.691	127	5.905	56	2.616	82	3.778	38	1.687	6	0.236	24	1.221	139	6.894	33	1.464	134	6.472	22	1.006	RGM domain family member B	Q7TQ33	NO
13493791	2807	1423	29.405	51	0.903	3	0.056	21	0.397	8	0.152	0	0	47	0.847	356	5.687	11	0.227	6	0.121	77	1.387	7	0.137	4	0.074	Protein FAM107A	O95990	YES
13493792	1637	33	1.169	32	0.971	44	1.409	28	0.907	23	0.748	12	0.385	165	5.102	18	0.493	3	0.106	25	0.863	5	0.154	37	1.245	720	22.93	Transmembrane protein 231	Q7T316	YES
13493793	4180	758	10.518	78	0.927	5	0.063	364	4.616	0	0	1222	15.356	10	0.121	1	0.011	3	0.042	7	0.095	40	0.484	7	0.092	3	0.037	G protein-activated inward rectifier potassium channel 1	Q90854	YES
13493794	1176	0	0	0	0	0	0	1220	54.99	0	0	0	0	1	0.043	14	0.534	0	0	0	0	0	0	0	0	1	0.044	[GO:0033333 "fin development" evidence=IMP]		NO
13493795	344	25	4.215	13	1.877	46	7.011	28	4.315	26	4.026	33	5.039	34	5.003	20	2.607	7	1.18	28	4.602	1	0.147	24	3.842	95	14.397	Phosphatidylserine decarboxylase proenzyme	Q5R8I8	NO
13493796	1716	3	0.101	1041	30.138	0	0	1	0.031	7	0.217	0	0	23	0.678	0	0	0	0	1	0.033	0	0	11	0.353	517	15.707	Fascin-2	O18728	YES
13493797	3697	23	0.361	26	0.349	43	0.61	580	8.316	47	0.677	84	1.193	134	1.835	123	1.492	25	0.392	27	0.413	11	0.15	37	0.551	111	1.565	Sushi domain-containing protein 2	Q9UGT4	YES
13493798	2770	1045	21.882	199	3.569	5	0.095	31	0.593	18	0.346	2	0.038	2	0.037	0	0	0	0	0	0	0	0	1	0.02	0	0	Neuronal pentraxin receptor	O95502	YES
13493799	494	5	0.587	13	1.307	12	1.274	3	0.322	11	1.186	8	0.851	5	0.512	0	0	1	0.117	32	3.663	0	0	16	1.783	1	0.106			NO
13493800	2135	69	1.875	1248	29.04	0	0	0	0	0	0	0	0	1	0.024	0	0	1	0.027	0	0	0	0	2	0.052	5	0.122	Lactase-like protein	Q6UWM7	YES
13493801	1445	42	1.686	41	1.41	86	3.12	43	1.577	32	1.18	17	0.618	22	0.771	12	0.372	9	0.361	16	0.626	24	0.84	56	2.134	4	0.144	Methyltransferase-like protein 24	Q5BK01	YES
13493802	2521	61	1.403	123	2.424	91	1.892	37	0.778	95	2.007	54	1.125	67	1.345	21	0.374	13	0.299	54	1.211	18	0.361	45	0.983	558	11.539	Fucose-1-phosphate guanylyltransferase	O14772	YES
13493803	1100	21	1.107	12	0.542	68	3.241	79	3.807	71	3.438	41	1.958	87	4.003	30	1.223	16	0.843	96	4.935	67	3.08	97	4.856	40	1.896			NO
13493804	1634	56	1.988	102	3.101	93	2.984	14	0.454	51	1.662	19	0.611	94	2.912	25	0.686	18	0.639	123	4.256	41	1.269	312	10.514	721	23.004	SPRY domain-containing SOCS box protein 4	Q8R5B6	NO
13493805	292	0	0	8	1.361	5	0.898	0	0	2	0.365	1	0.18	3	0.52	0	0	0	0	6	1.162	0	0	8	1.509	35	6.249	SPRY domain-containing SOCS box protein 4	Q96A44	NO
13493806	3157	225	4.134	162	2.549	92	1.528	113	1.897	240	4.049	102	1.697	133	2.132	10	0.142	37	0.68	191	3.421	60	0.961	291	5.075	37	0.611			NO
13493807	4210	28	0.386	4	0.047	17	0.212	24	0.302	275	3.479	107	1.335	23	0.277	0	0	1	0.014	8	0.107	13	0.156	85	1.112	0	0	Toll-like receptor 7	Q9NYK1	YES
13493808	2332	25	0.622	4	0.085	3	0.067	10	0.227	39	0.891	3	0.068	150	3.256	2	0.038	0	0	18	0.436	9	0.195	15	0.354	1928	43.102	Protein GAMETE EXPRESSED 1	Q681K7	YES
13493809	2666	123	2.676	1825	34.008	10	0.197	1	0.02	4	0.08	0	0	2	0.038	0	0	0	0	50	1.06	0	0	1	0.021	83	1.623	Doublesex- and mab-3-related transcription factor A2	Q5UU75	YES
13493810	3120	1467	27.273	122	1.943	10	0.168	22	0.374	44	0.751	8	0.135	7	0.114	1	0.014	4	0.074	189	3.425	47	0.762	101	1.782	17	0.284	Transcription elongation factor SPT6	Q8UVK2	NO
13493811	803	17	1.228	32	1.98	25	1.632	30	1.98	82	5.439	10	0.654	38	2.395	2	0.112	4	0.289	49	3.45	20	1.259	51	3.497	0	0			NO
13493812	364	9	1.434	9	1.228	6	0.864	4	0.582	6	0.878	18	2.597	3	0.417	0	0	0	0	2	0.311	3	0.417	28	4.236	0	0			NO
13493813	1117	144	7.478	420	18.68	69	3.239	0	0	1	0.048	1	0.047	62	2.809	0	0	25	1.298	173	8.757	0	0	4	0.197	13	0.607	Protein FAM84A	Q96KN4	YES
13493814	1663	1	0.035	41	1.225	135	4.256	26	0.829	13	0.416	5	0.158	9	0.274	0	0	11	0.384	579	19.686	35	1.064	20	0.662	7	0.219			NO
13493815	1607	972	35.083	321	9.924	5	0.163	19	0.627	11	0.365	146	4.772	25	0.787	0	0	8	0.289	7	0.246	3	0.094	46	1.576	69	2.238	Lipid phosphate phosphatase-related protein type 1	Q6IQH6	YES
13493816	1855	38	1.188	0	0	0	0	18	0.514	1293	37.126	0	0	1	0.027	1	0.024	0	0	2	0.061	0	0	1	0.03	13	0.365	Cholesterol side-chain cleavage enzyme, mitochondrial	Q07217	YES
13493817	1682	18	0.621	117	3.456	278	8.665	78	2.458	51	1.615	34	1.062	54	1.625	5	0.133	67	2.31	426	14.32	54	1.623	59	1.931	119	3.688	Zinc finger protein SNAI2	O43623	YES
13493818	3578	139	2.253	140	1.944	132	1.934	92	1.363	64	0.953	235	3.45	64	0.905	39	0.489	19	0.308	81	1.28	203	2.869	120	1.847	1	0.015			NO
13493819	438	123	16.289	127	14.405	28	3.352	0	0	0	0	0	0	4	0.462	0	0	8	1.059	40	5.164	0	0	0	0	0	0			NO
13493820	1339	73	3.162	49	1.818	64	2.506	66	2.613	86	3.421	42	1.648	91	3.44	11	0.368	11	0.476	96	4.054	84	3.172	96	3.948	195	7.592			NO
13493821	998	73	4.243	158	7.865	62	3.257	18	0.956	31	1.654	11	0.579	198	10.042	2	0.09	7	0.407	42	2.38	10	0.507	39	2.152	539	28.156	Enkurin domain-containing protein 1	Q9H0I2	NO
13493822	2507	0	0	30	0.594	1093	22.857	9	0.19	0	0	0	0	0	0	0	0	11	0.254	75	1.692	0	0	1	0.022	0	0	E3 ubiquitin-protein ligase TRIM39	Q9ESN2	YES
13493823	1263	101	4.638	54	2.124	104	4.317	93	3.903	80	3.374	44	1.83	106	4.248	42	1.491	110	5.05	78	3.492	29	1.161	120	5.232	169	6.976	Retinol dehydrogenase 14	Q9ERI6	YES
13493824	205	59	16.694	29	7.028	5	1.279	5	1.293	13	3.378	11	2.818	7	1.728	5	1.094	3	0.849	2	0.552	5	1.233	98	26.323	0	0	MTSS1-like protein	Q6P9S0	NO
13493825	5326	1152	12.546	139	1.297	104	1.024	12	0.119	28	0.28	328	3.235	89	0.846	3	0.025	6	0.065	165	1.752	25	0.237	13	0.134	1027	10.053	Netrin receptor UNC5C	O08747	YES
13493826	965	92	5.53	11	0.566	33	1.793	50	2.746	120	6.623	61	3.32	58	3.042	7	0.325	2	0.12	71	4.16	25	1.31	170	9.7	2	0.108			NO
13493827	288	0	0	0	0	25	4.551	0	0	0	0	1	0.182	0	0	0	0	32	6.442	0	0	0	0	4	0.765	0	0	Myosin-7	Q8MJU9	NO
13493828	246	0	0	4	0.808	26	5.541	0	0	0	0	5	1.068	0	0	0	0	34	8.014	0	0	0	0	2	0.448	0	0	Myosin-7	P13540	NO
13493829	2448	1	0.024	296	6.007	1184	25.357	0	0	0	0	2	0.043	6	0.124	6	0.11	82	1.942	604	13.951	4	0.083	1	0.022	6	0.128	Tetratricopeptide repeat protein 22	Q5TAA0	YES
13493830	2776	0	0	0	0	890	16.809	5	0.095	2	0.038	0	0	0	0	0	0	0	0	0	0	0	0	0	0	0	0	FH1/FH2 domain-containing protein 1	Q9Y613	NO
13493831	719	4	0.323	1	0.069	4	0.292	6	0.442	11	0.815	1	0.073	9	0.634	1	0.062	0	0	20	1.573	6	0.422	17	1.302	0	0	Circumsporozoite protein	P06914	NO
13493832	2853	1303	26.491	232	4.04	2	0.037	2	0.037	11	0.205	2	0.037	1	0.018	0	0	0	0	4	0.079	0	0	23	0.444	0	0	Coiled-coil domain-containing protein 177	Q5R694	NO
13493833	1495	20	0.776	50	1.662	17	0.596	110	3.9	0	0	198	6.957	4	0.135	0	0	2	0.078	67	2.534	58	1.962	0	0	12	0.418	1-phosphatidylinositol 4,5-bisphosphate phosphodiesterase epsilon-1	Q9P212	NO
13493834	259	10	2.24	5	0.959	13	2.632	1	0.205	4	0.823	10	2.028	9	1.759	4	0.693	0	0	7	1.528	0	0	19	4.039	118	23.752	Adapter molecule crk	Q63768	NO
13493835	1204	59	2.842	65	2.682	64	2.787	29	1.277	25	1.106	59	2.574	41	1.724	28	1.043	19	0.915	65	3.053	13	0.546	72	3.293	146	6.322	Adapter molecule crk	P87378	NO
13493836	1533	0	0	1855	60.115	1	0.034	1	0.035	0	0	0	0	0	0	0	0	0	0	3	0.111	1	0.033	0	0	0	0	protein C2orf71	A6NGG8	NO
13493837	636	0	0	495	38.666	0	0	0	0	0	0	0	0	0	0	0	0	0	0	0	0	0	0	0	0	0	0			NO
13493838	2216	98	2.565	69	1.547	48	1.136	22	0.526	110	2.644	52	1.233	42	0.959	2	0.04	7	0.183	86	2.194	15	0.342	192	4.771	15	0.353	Orexin	O55232	NO
13493839	876	37	2.45	0	0	1	0.06	2	0.121	6	0.365	11	0.66	3	0.173	8	0.41	1	0.066	8	0.516	3	0.173	13	0.817	1	0.06			NO
13493840	766	0	0	0	0	0	0	1	0.069	1	0.07	0	0	3	0.198	0	0	0	0	0	0	0	0	0	0	77	5.241			NO
13493841	1824	7	0.223	69	1.879	484	13.912	10	0.291	2	0.058	13	0.374	6	0.166	2	0.049	34	1.081	132	4.092	22	0.61	15	0.453	9	0.257	Tetraspanin-33	Q3SYV5	YES
13493842	1044	2	0.111	0	0	4	0.201	175	8.885	1	0.051	0	0	0	0	8	0.344	0	0	9	0.487	0	0	6	0.316	4	0.2			NO
13493843	1542	576	21.667	54	1.74	0	0	1	0.034	3	0.104	0	0	13	0.427	0	0	0	0	4	0.147	1	0.033	0	0	6	0.203			NO
13493844	1116	0	0	0	0	1	0.047	15	0.712	0	0	0	0	0	0	0	0	0	0	0	0	0	0	1	0.049	14	0.654	Kallikrein-6	Q92876	YES
13493845	3674	29	0.458	245	3.313	318	4.538	25	0.361	107	1.551	12	0.172	90	1.24	12	0.146	541	8.538	14	0.215	55	0.757	67	1.004	0	0	Neuroblast differentiation-associated protein AHNAK	Q09666	NO
13493846	1435	2	0.081	0	0	4	0.146	0	0	20	0.742	4	0.146	4	0.141	0	0	1	0.04	9	0.355	2	0.07	19	0.729	0	0			NO
13493847	410	0	0	0	0	0	0	2	0.259	0	0	0	0	1	0.123	0	0	0	0	3	0.414	0	0	0	0	0	0			NO
13493848	1300	128	5.711	3	0.115	15	0.605	58	2.365	80	3.278	41	1.657	46	1.791	4	0.138	2	0.089	82	3.566	10	0.389	162	6.862	2	0.08			NO
13493849	3440	316	5.328	162	2.34	226	3.444	46	0.709	242	3.747	223	3.405	295	4.341	11	0.143	45	0.758	181	2.975	51	0.75	256	4.098	482	7.305	Zinc finger protein 234	Q14588	YES
13493850	1933	137	4.111	6	0.154	5	0.136	20	0.548	6	0.165	0	0	4	0.105	1	0.023	1	0.03	495	14.479	17	0.445	30	0.855	0	0			NO
13493851	2201	647	17.05	157	3.544	16	0.381	13	0.313	15	0.363	0	0	4	0.092	0	0	3	0.079	28	0.719	6	0.138	7	0.175	1	0.024	Probable G-protein coupled receptor 173	Q9I918	YES
13493852	1479	10	0.392	29	0.974	42	1.489	14	0.502	37	1.332	2	0.071	73	2.498	9	0.273	59	2.313	49	1.873	10	0.342	21	0.782	417	14.699	Transcription factor SOX-8	P57074	NO
13493853	424	215	29.412	27	3.164	3	0.371	2	0.25	5	0.628	2	0.248	1	0.119	0	0	0	0	15	2	1	0.119	10	1.299	1	0.123	Transcription elongation factor SPT6	Q8UVK2	NO
13493854	733	3	0.237	0	0	4	0.286	0	0	4	0.291	7	0.502	4	0.276	0	0	0	0	0	0	0	0	10	0.751	0	0			NO
13493855	1748	18	0.597	38	1.08	12	0.36	8	0.243	20	0.609	3	0.09	16	0.463	1	0.026	516	17.116	20	0.647	11	0.318	22	0.693	0	0			NO
13493856	4145	842	11.783	53	0.635	36	0.455	18	0.23	65	0.835	22	0.279	13	0.159	7	0.076	1	0.014	1	0.014	54	0.659	19	0.252	0	0	Leucine-rich repeat-containing protein 3B	A3KNN3	YES
13493857	3175	23	0.42	651	10.186	77	1.271	53	0.885	3	0.05	16	0.265	26	0.414	2	0.028	29	0.53	54	0.962	80	1.274	4	0.069	67	1.1	Protein NOV	P42642	YES
13493858	925	316	19.815	45	2.417	0	0	5	0.287	0	0	1	0.057	9	0.492	0	0	0	0	7	0.428	4	0.219	5	0.298	102	5.749	Unconventional myosin-Va	Q99104	NO
13493859	280	21	4.35	3	0.532	0	0	0	0	0	0	0	0	1	0.181	0	0	0	0	0	0	0	0	0	0	9	1.676	Unconventional myosin-Va	Q02440	NO
13493860	2098	65	1.797	77	1.823	78	1.949	11	0.278	47	1.193	63	1.577	73	1.761	15	0.321	3	0.083	96	2.587	6	0.145	53	1.391	274	6.809	Chondroitin sulfate synthase 1	Q86X52	NO
13493861	1389	34	1.42	84	3.004	38	1.434	8	0.305	16	0.614	42	1.588	36	1.312	4	0.129	6	0.25	102	4.152	11	0.4	24	0.951	62	2.327	Chondroitin sulfate synthase 1	Q86X52	NO
13493862	480	7	0.846	7	0.725	2	0.218	16	1.767	28	3.107	5	0.547	9	0.949	2	0.187	0	0	11	1.296	7	0.737	21	2.409	1	0.109			NO
13493863	1473	233	9.175	188	6.341	39	1.388	15	0.54	26	0.94	43	1.533	17	0.584	3	0.091	9	0.354	6	0.23	0	0	56	2.093	40	1.416	Hippocampus abundant transcript 1 protein	P70187	YES
13493864	743	73	5.699	57	3.811	156	11.008	16	1.141	36	2.581	16	1.131	45	3.066	9	0.543	7	0.546	78	5.936	4	0.272	73	5.41	56	3.929			NO
13493865	2962	12	0.235	20	0.335	90	1.593	10	0.179	0	0	0	0	0	0	0	0	40	0.783	240	4.581	0	0	0	0	2	0.035			NO
13493866	2946	91	1.792	33	0.556	522	9.29	12	0.216	35	0.633	323	5.759	96	1.649	2	0.03	20	0.394	44	0.844	1	0.017	827	15.457	299	5.291	Nidogen-2	Q14112	NO
13493867	499	35	4.068	6	0.597	0	0	0	0	0	0	0	0	6	0.609	0	0	0	0	0	0	0	0	0	0	57	5.955	WD repeat-containing protein 47	Q8CGF6	NO
13493868	2035	111	3.164	38	0.928	59	1.52	45	1.172	57	1.492	103	2.659	55	1.368	45	0.992	25	0.712	57	1.584	24	0.596	228	6.169	275	7.045	Alpha-1,3-fucosyltransferase 10	Q5F2N3	YES
13493869	544	17	1.813	0	0	4	0.385	23	2.241	17	1.664	0	0	10	0.93	1	0.082	0	0	26	2.702	20	1.859	6	0.607	0	0	Uridine phosphorylase 1	P52624	NO
13493870	2360	4	0.098	1767	37.197	1	0.022	3	0.067	6	0.135	4	0.089	2	0.043	0	0	0	0	12	0.288	1	0.021	8	0.187	7	0.155	Aryl-hydrocarbon-interacting protein-like 1	Q9NZN9	NO
13493871	908	170	10.86	62	3.392	0	0	9	0.525	0	0	0	0	0	0	0	0	0	0	6	0.374	0	0	0	0	0	0			NO
13493872	365	32	5.085	4	0.544	2	0.287	0	0	31	4.524	4	0.576	8	1.109	0	0	0	0	2	0.31	0	0	109	16.443	19	2.714	Serine protease HTRA3	Q9D236	NO
13493873	1064	22	1.199	33	1.541	35	1.725	17	0.847	33	1.652	38	1.876	46	2.188	3	0.126	7	0.381	37	1.966	1	0.048	36	1.863	79	3.871	Mediator of RNA polymerase II transcription subunit 13-like	A2VCZ5	NO
13493874	709	29	2.372	3	0.21	1	0.074	16	1.196	3	0.225	15	1.111	4	0.286	2	0.126	0	0	27	2.153	0	0	26	2.019	0	0			NO
13493875	1303	22	0.979	27	1.029	43	1.73	148	6.021	18	0.736	9	0.363	18	0.699	44	1.514	9	0.4	40	1.736	150	5.821	21	0.887	1	0.04			NO
13493876	1454	4	0.16	0	0	6	0.216	32	1.167	113	4.139	20	0.723	22	0.766	1	0.031	1	0.04	24	0.933	5	0.174	92	3.484	0	0			NO
13493877	295	8	1.573	0	0	0	0	1	0.18	1	0.181	0	0	2	0.343	0	0	0	0	0	0	0	0	4	0.747	12	2.121	Chloride intracellular channel protein 6	Q811Q2	NO
13493878	1154	28	1.407	172	7.405	31	1.408	30	1.378	3	0.138	29	1.32	2	0.088	0	0	138	6.934	41	2.009	6	0.263	6	0.286	13	0.587	Interleukin-17D	Q8TAD2	YES
13493879	860	41	2.765	3	0.173	2	0.122	6	0.37	28	1.734	2	0.122	1	0.059	159	8.291	0	0	0	0	2	0.118	165	10.564	89	5.395	Endonuclease domain-containing 1 protein	O94919	NO
13493880	442	255	33.463	3	0.337	0	0	0	0	4	0.482	0	0	0	0	0	0	0	0	3	0.384	0	0	0	0	2	0.236			NO
13493881	323	0	0	0	0	0	0	0	0	0	0	0	0	0	0	0	0	1	0.18	0	0	0	0	0	0	0	0	Neoverrucotoxin subunit alpha	A0ZSK3	NO
13493882	530	1	0.109	0	0	0	0	1	0.1	1	0.1	0	0	25	2.388	0	0	0	0	0	0	0	0	0	0	344	33.837	Glycoprotein-N-acetylgalactosamine 3-beta-galactosyltransferase 1-A	Q08BL3	NO
13493883	954	46	2.797	19	0.989	18	0.989	22	1.222	21	1.172	20	1.101	33	1.751	1	0.047	2	0.122	59	3.497	33	1.749	45	2.597	22	1.202			NO
13493884	607	419	40.038	82	6.711	3	0.259	1	0.087	22	1.93	2	0.173	2	0.167	0	0	0	0	0	0	0	0	1	0.091	0	0	Gephyrin	Q8BUV3	NO
13493885	349	0	0	0	0	64	9.614	0	0	0	0	0	0	2	0.29	0	0	0	0	7	1.134	0	0	0	0	0	0	Sodium/potassium-transporting ATPase subunit alpha-1	Q92030	NO
13493886	1758	588	19.4	120	3.391	182	5.428	60	1.809	67	2.03	56	1.673	232	6.68	13	0.332	24	0.792	163	5.242	48	1.381	205	6.421	239	7.088	RNA-binding protein MEX3B	A1L3F4	NO
13493887	1120	158	8.183	36	1.597	39	1.826	12	0.568	20	0.951	12	0.563	66	2.983	4	0.16	7	0.362	45	2.272	13	0.587	70	3.441	74	3.445	RNA-binding protein MEX3B	Q6ZN04	NO
13493888	2482	2	0.047	0	0	2	0.042	3	0.064	0	0	1	0.021	0	0	79	1.427	0	0	1	0.023	0	0	0	0	0	0			NO
13493889	2346	499	12.337	136	2.88	30	0.67	9	0.203	21	0.477	2	0.045	7	0.151	0	0	3	0.074	19	0.458	0	0	28	0.657	41	0.911			NO
13493890	744	1	0.078	0	0	0	0	0	0	4	0.286	0	0	52	3.538	0	0	0	0	0	0	0	0	0	0	726	50.872	Endoglucanase	P22699	NO
13493891	411	7	0.988	20	2.418	97	12.373	3	0.387	21	2.721	20	2.556	9	1.108	0	0	5	0.705	98	13.482	2	0.246	22	2.947	2	0.254			NO
13493892	1551	1	0.037	1	0.032	0	0	39	1.333	47	1.614	9	0.305	56	1.827	7	0.202	1	0.037	0	0	67	2.184	491	17.431	0	0			NO
13493893	353	10	1.643	5	0.704	2	0.297	35	5.256	6	0.905	2	0.298	13	1.864	13	1.651	1	0.164	3	0.481	52	7.449	12	1.872	0	0			NO
13493894	2698	481	10.341	141	2.596	26	0.505	19	0.373	35	0.691	47	0.915	24	0.45	2	0.033	31	0.666	34	0.713	31	0.581	86	1.755	0	0	Phospholipase DDHD1	O46606	NO
13493895	750	57	4.408	13	0.861	0	0	3	0.212	0	0	27	1.891	0	0	0	0	0	0	0	0	0	0	4	0.294	0	0			NO
13493896	844	570	39.173	161	9.477	0	0	1	0.063	4	0.252	0	0	1	0.06	0	0	0	0	1	0.067	0	0	3	0.196	6	0.371	Dynactin subunit 1	Q14203	NO
13493897	1751	86	2.849	41	1.163	10	0.299	222	6.72	2	0.061	95	2.85	3	0.087	1	0.026	132	4.371	7	0.226	53	1.531	4	0.126	0	0			NO
13493898	603	14	1.347	0	0	3	0.261	8	0.703	3	0.265	16	1.394	5	0.42	2	0.149	0	0	0	0	2	0.168	22	2.009	0	0			NO
13493899	1087	75	4.002	58	2.651	46	2.219	73	3.56	68	3.332	32	1.546	57	2.654	4	0.165	15	0.8	69	3.589	77	3.582	87	4.407	23	1.103			NO
13493900	1713	339	11.479	78	2.262	7	0.214	4	0.124	0	0	9	0.276	5	0.148	0	0	19	0.643	6	0.198	21	0.62	27	0.868	44	1.339	Protein FAM19A2	Q8N3H0	YES
13493901	499	3	0.349	178	17.722	0	0	3	0.319	0	0	0	0	198	20.084	0	0	0	0	0	0	0	0	0	0	5	0.522			NO
13493902	794	30	2.192	0	0	8	0.528	27	1.803	25	1.677	26	1.72	20	1.275	2	0.113	0	0	31	2.208	1	0.064	86	5.964	0	0			NO
13493903	3860	976	14.666	575	7.401	65	0.883	56	0.769	0	0	2	0.027	0	0	1	0.012	0	0	4	0.059	44	0.576	1	0.014	2	0.027	Leucine-rich repeat and fibronectin type-III domain-containing protein 2	Q80TG9	YES
13493904	1782	35	1.139	9	0.251	64	1.883	6	0.178	6	0.179	2	0.059	13	0.369	2	0.05	2	0.065	83	2.634	16	0.454	7	0.216	39	1.141			NO
13493905	2543	173	3.946	167	3.263	190	3.917	5	0.104	23	0.482	9	0.186	15	0.299	1	0.018	27	0.616	184	4.091	29	0.577	11	0.238	39	0.8	Four-jointed box protein 1	Q5ZEQ8	YES
13493906	4477	20	0.259	127	1.409	375	4.391	126	1.492	0	0	6	0.07	206	2.329	38	0.381	63	0.816	579	7.312	213	2.406	6	0.074	81	0.943	Ankyrin repeat domain-containing protein SOWAHA	Q8BLS7	YES
13493907	1140	1	0.051	0	0	31	1.426	0	0	55	2.57	0	0	15	0.666	1	0.039	4	0.203	2	0.099	0	0	65	3.14	0	0	Immunoglobulin lambda-like polypeptide 1	P15814	NO
13493908	2034	89	2.538	27	0.659	74	1.907	137	3.57	42	1.1	60	1.549	47	1.17	1	0.022	17	0.485	71	1.974	116	2.884	150	4.061	0	0			NO
[truncated: 36,697 more rows]
