# Supplementary material for: The Genome and Linkage Map of the Northern Pike (Esox lucius): Conserved Synteny Revealed between the Salmonid Sister Group and the Neoteleostei
Source: PLoS One. 2014 Jul 28;9(7):e102089. doi: 10.1371/journal.pone.0102089 (PMC4113312; doi:10.1371/journal.pone.0102089)
Supplement: Table S3 — MAKER2-assembly FPKM results for 13 Esox lucius tissues. (XLSX) [file pone.0102089.s005.xlsx]

## Sheet: FPKM Maker (19601)
Unigene Name	Size (bp)	1) Fragments Brain (7373877 total)	FPKM Brain	2) Fragments Eye (11310898 total)	FPKM Eye	3) Fragments Gill (11716253 total)	FPKM Gill	4) Fragments Gut (11021678 total)	FPKM Gut	5) Fragments Head kidney (12529883 total)	FPKM Head kidney	6) Fragments Heart (11339389 total)	FPKM Heart	7) Fragments Kidney (12141694 total)	FPKM Kidney	8) Fragments Liver (16178234 total)	FPKM Liver	9) Fragments Muscle (13916622 total)	FPKM Muscle	10) Fragments Nose (10305583 total)	FPKM Nose	11) Fragments Pyloric caecum (13900248 total)	FPKM Pyloric caecum	12) Fragments Spleen (10317100 total)	FPKM Spleen	13) Fragments Testis (13230292 total)	FPKM Testis	Annotation [0.00001]	SwissProt Accession	Pathways	Full-length (YES/NO)
11062972	889	3312	505.234	828	82.344	1	0.096	15	1.531	30	2.693	2	0.198	3	0.278	0	0	3	0.242	29	3.165	8	0.647	1	0.109	81	6.887	Heme-binding protein 2	Q9Y5Z4		NO
11062973	2844	106	5.055	7862	244.403	18	0.54	1	0.032	1	0.028	6	0.186	0	0	0	0	70	1.769	5610	191.408	2	0.051	11	0.375	7	0.186	Mucin-2	Q02817	Vibrio cholerae infection; Amoebiasis	NO
11062974	270	3	1.507	5	1.637	60	18.967	17	5.713	126	37.244	7	2.286	48	14.642	5	1.145	0	0	3	1.078	1	0.266	230	82.567	0	0	Cathepsin S	P25774	Lysosome; Phagosome	YES
11062975	618	66	14.483	64	9.156	0	0	0	0	2	0.258	0	0	0	0	0	0	0	0	2	0.314	2	0.233	0	0	0	0	Disabled homolog 1	Q9BGX5		NO
11062976	1506	2136	192.345	779	45.731	302	17.116	87	5.241	100	5.299	10207	597.7	204	11.156	41	1.683	22	1.05	26	1.675	364	17.388	449	28.898	390	19.574	Cadherin-2	Q90275	Cell adhesion molecules (CAMs)	NO
11062977	642	0	0	0	0	0	0	0	0	0	0	0	0	0	0	0	0	0	0	1	0.151	0	0	0	0	0	0	Contactin-associated protein like 5-1	Q0V8T9		NO
11062978	618	132	28.966	184	26.323	304	41.985	137	20.113	264	34.093	250	35.675	257	34.25	52	5.201	42	4.883	505	79.292	109	12.689	475	74.498	104	12.72	Immediate early response gene 2 protein	Q9BTL4		YES
11062979	1791	1659	125.619	977	48.228	3057	145.684	1595	80.801	2075	92.465	2177	107.195	5769	265.293	3440	118.722	2891	115.989	1374	74.442	495	19.883	1372	74.251	2433	102.678	Prohibitin-2	Q5XIH7		YES
11062980	1134	10	1.196	6	0.468	5	0.376	1	0.08	2	0.141	3	0.233	1	0.073	2	0.109	0	0	7	0.599	0	0	8	0.684	0	0	Fibropellin-1	P10079	Dorso-ventral axis formation; Notch signaling pathway	NO
11062981	2700	119	5.977	42	1.375	14	0.443	7	0.235	3	0.089	3	0.098	26	0.793	3	0.069	4	0.106	4	0.144	2	0.053	111	3.985	16	0.448	Thrombospondin type-1 domain-containing protein 7A	Q9UPZ6		NO
11062982	2335	205	11.906	1011	38.28	1053	38.49	455	17.68	1964	67.129	481	18.166	3121	110.085	235	6.221	277	8.524	1130	46.959	223	6.871	689	28.601	24309	786.884	Importin subunit alpha-2	P52293	Influenza A	YES
11062983	2459	271	14.946	73	2.625	50	1.735	32	1.181	3	0.097	20	0.717	9	0.301	26	0.654	18	0.526	18	0.71	12	0.351	35	1.38	22	0.676				NO
11062984	1149	30	3.541	21	1.616	27	2.006	17	1.342	35	2.431	16	1.228	40	2.867	5	0.269	8	0.5	13	1.098	12	0.751	25	2.109	403	26.51				NO
11062985	1327	164	16.76	101	6.729	185	11.899	690	47.177	255	15.336	303	20.136	346	21.475	18	0.838	34	1.841	211	15.429	127	6.885	228	16.654	3552	202.317	Peptidyl-prolyl cis-trans isomerase H	O43447	Spliceosome	NO
11062986	1502	7479	675.27	13360	786.393	26177	1487.51	23425	1415.02	14073	747.773	40696	2389.42	27795	1524.11	10244	421.569	46461	2222.72	25142	1624.27	27584	1321.19	12845	828.908	11056	556.364	Nuclease-sensitive element-binding protein 1	P67808		YES
11062987	2250	433	26.098	892	35.05	785	29.778	321	12.944	770	27.312	412	16.148	849	31.077	199	5.467	144	4.599	627	27.04	139	4.444	703	30.284	3391	113.914	Tudor domain-containing protein 3	Q6NYG6		NO
11062988	288	60	28.253	14	4.298	0	0	0	0	1	0.277	0	0	0	0	0	0	0	0	2	0.674	0	0	0	0	0	0	Serine/threonine-protein phosphatase 2A 55 kDa regulatory subunit B delta isoform	Q5ZIY5	mRNA surveillance pathway; Tight junction	NO
11062989	1401	159	15.391	77	4.859	87	5.3	73	4.728	131	7.463	64	4.029	177	10.405	9	0.397	10	0.513	97	6.718	7	0.359	152	10.516	273	14.728	Serine/threonine-protein kinase 24	Q99KH8		NO
11062990	867	63	9.854	109	11.115	742	73.046	169	17.686	869	79.993	350	35.601	580	55.097	42	2.994	1	0.083	99	11.08	49	4.066	224	25.042	247	21.533	[GO:0038032 "termination of G-protein coupled receptor signaling pathway" evidence=IEA] [GO:0043547 "positive regulation of GTPase activity" evidence=IBA]			NO
11062991	545	112	27.869	145	23.522	132	20.672	295	49.111	168	24.602	109	17.638	174	26.295	199	22.57	37	4.878	230	40.95	135	17.82	257	45.707	441	61.161				NO
11062992	2142	444	28.11	12	0.495	15	0.598	371	15.715	11	0.41	5	0.206	676	25.992	52	1.501	1	0.034	5	0.227	0	0	35	1.584	124	4.376	Multidrug resistance protein 1	P08183	ABC transporters; Bile secretion	NO
11062993	1294	0	0	0	0	0	0	34	2.384	1	0.062	0	0	1	0.064	0	0	0	0	0	0	5	0.278	0	0	14	0.818	Paired box protein Pax-6	P63016		YES
11062994	1847	296	21.733	204	9.765	532	24.584	334	16.407	738	31.889	349	16.664	879	39.196	85	2.845	178	6.925	738	38.772	275	10.711	938	49.224	1007	41.209				NO
11062995	3204	1334	56.463	395	10.9	291	7.752	187	5.295	903	22.493	420	11.56	455	11.696	23	0.444	28	0.628	681	20.624	44	0.988	1369	41.415	269	6.346	Kinesin light chain 1	Q07866	Salmonella infection	NO
11062996	1895	177	12.667	159	7.418	189	8.513	390	18.673	332	13.982	195	9.075	219	9.518	77	2.512	63	2.389	316	16.181	320	12.148	1040	53.194	142	5.664	Zinc finger FYVE domain-containing protein 21	Q9BQ24		YES
11062997	1340	855	86.53	2158	142.38	1674	106.626	1057	71.569	2476	147.468	1407	92.598	2654	163.124	468	21.588	1739	93.253	1332	96.455	830	44.561	2647	191.466	6003	338.606	Ubiquitin-conjugating enzyme E2 A	Q9Z255	Ubiquitin mediated proteolysis	YES
11062998	1731	108	8.461	25	1.277	60	2.958	5	0.262	42	1.936	28	1.426	55	2.617	17	0.607	3	0.125	41	2.298	1	0.042	47	2.632	290	12.663	Hypermethylated in cancer 2 protein	Q90W33		YES
11062999	2114	242	15.524	54	2.258	78	3.149	90	3.863	162	6.116	173	7.217	97	3.779	17	0.497	13	0.442	199	9.134	38	1.293	439	20.128	179	6.4	[GO:0003677 "DNA binding" evidence=IEA] [GO:0006310 "DNA recombination" evidence=IEA] [GO:0015074 "DNA integration" evidence=IEA]			NO
11063000	788	1529	263.139	1798	201.728	3238	350.721	3090	355.782	2368	239.833	6618	740.646	3139	328.085	1613	126.525	5470	498.801	1865	229.657	2507	228.879	1806	222.144	1485	142.44	ATP synthase subunit d, mitochondrial	P13620	Oxidative phosphorylation; Metabolic pathways	YES
11063001	387	0	0	0	0	0	0	0	0	0	0	0	0	0	0	0	0	0	0	0	0	0	0	0	0	0	0				NO
11063002	536	1	0.253	0	0	5	0.796	30	5.078	3	0.447	8	1.316	4	0.615	0	0	0	0	15	2.716	43	5.771	19	3.436	2	0.282				NO
11063003	1371	33	3.264	23	1.483	63	3.922	196	12.971	387	22.528	64	4.117	83	4.986	4	0.18	38	1.992	103	7.29	169	8.868	98	6.928	11	0.606	Tissue factor	P20352	Complement and coagulation cascades	YES
11063004	1205	213	23.972	26	1.908	2	0.142	4	0.301	2	0.132	0	0	9	0.615	0	0	0	0	5	0.403	16	0.955	3	0.241	43	2.697	Cytosolic carboxypeptidase 6	Q09LZ8		NO
11063005	690	7	1.376	14	1.794	17	2.103	2	0.263	38	4.395	17	2.173	43	5.133	11	0.985	1	0.104	5	0.703	12	1.251	24	3.371	41	4.491	Spermatogenesis-associated protein 6	Q3U6K5		YES
11063006	1323	111	11.378	62	4.143	140	9.032	75	5.143	195	11.763	86	5.733	157	9.774	42	1.962	25	1.358	132	9.681	31	1.686	209	15.312	303	17.311				NO
11063007	669	0	0	66	8.722	0	0	1	0.136	0	0	0	0	0	0	0	0	0	0	0	0	0	0	0	0	0	0	Acetylserotonin O-methyltransferase	Q92056	Tryptophan metabolism; Metabolic pathways	NO
11063008	1368	479	47.485	435	28.113	443	27.639	193	12.8	565	32.962	289	18.63	595	35.822	124	5.603	58	3.047	254	18.017	36	1.893	585	41.449	762	42.102	Calcium homeostasis endoplasmic reticulum protein	Q8CGZ0	Spliceosome	NO
11063009	2211	48	2.944	96	3.839	224	8.647	285	11.695	1449	52.304	142	5.664	951	35.425	8	0.224	6	0.195	58	2.545	38	1.236	650	28.495	1	0.034	1-phosphatidylinositol 4,5-bisphosphate phosphodiesterase gamma-2	P16885	Inositol phosphate metabolism; Metabolic pathways; ErbB signaling pathway; Calcium signaling pathway; Phosphatidylinositol signaling system; VEGF signaling pathway	NO
11063010	2222	14	0.854	0	0	0	0	717	29.277	2	0.072	0	0	5	0.185	1	0.028	0	0	2	0.087	139	4.5	5	0.218	11	0.374	Occludin	Q91049	Cell adhesion molecules (CAMs); Tight junction	YES
11063011	823	166	27.353	80	8.594	137	14.208	197	21.718	173	16.776	60	6.429	192	19.214	17	1.277	14	1.222	93	10.965	100	8.741	309	36.392	590	54.185	Nuclear receptor subfamily 2 group F member 6	P10588		NO
11063012	1179	63	7.247	47	3.524	184	13.32	173	13.313	101	6.837	33	2.468	82	5.728	239	12.53	13	0.792	65	5.35	2	0.122	140	11.51	28	1.795	Sialidase-1	Q99519	Other glycan degradation; Sphingolipid metabolism; Lysosome	NO
11063013	652	15	3.12	118	16.001	0	0	95	13.22	179	21.911	0	0	1	0.126	348	32.991	14	1.543	1	0.149	27	2.979	347	51.585	0	0	Glucagon-2	P04092	Neuroactive ligand-receptor interaction	YES
11063014	776	76	13.282	10	1.139	8	0.88	10	1.169	4	0.411	7	0.796	4	0.425	1	0.08	4	0.37	50	6.252	1	0.093	121	15.114	5	0.487	Semaphorin-4B	Q9NPR2	Axon guidance	NO
11063015	1769	381	29.208	85	4.248	211	10.18	59	3.026	124	5.594	141	7.029	100	4.656	25	0.874	15	0.609	78	4.279	35	1.423	241	13.205	20	0.855	Poliovirus receptor-related protein 3	Q9JLB9		YES
11063016	846	87	13.946	30	3.135	10	1.009	8	0.858	3	0.283	1	0.104	0	0	1	0.073	42	3.567	12	1.376	4	0.34	20	2.291	1	0.089				NO
11063017	1527	334	29.663	319	18.469	385	21.52	190	11.289	459	23.99	216	12.475	465	25.08	97	3.926	45	2.118	296	18.81	49	2.309	461	29.262	604	29.897	Cyclin-dependent kinase 13	Q69ZA1		NO
11063018	324	0	0	0	0	0	0	0	0	0	0	0	0	0	0	0	0	0	0	0	0	0	0	0	0	0	0	Polymeric immunoglobulin receptor	P15083	Intestinal immune network for IgA production	NO
11063019	1634	592	49.133	555	30.029	728	38.027	1878	104.279	2944	143.793	646	34.865	1223	61.645	384	14.526	1383	60.819	364	21.616	4261	187.602	3895	231.046	4160	192.43	DNA damage-inducible transcript 4 protein	Q7T346	mTOR signaling pathway	YES
11063020	745	744	135.432	75	8.9	323	37.005	427	52.002	472	50.564	348	41.194	545	60.251	424	35.179	221	21.316	239	31.129	313	30.225	528	68.694	423	42.916	Anaphase-promoting complex subunit 16	Q58DR0		YES
11063021	1068	105	13.333	117	9.685	166	13.266	78	6.626	156	11.658	52	4.294	153	11.799	89	5.151	179	12.043	161	14.628	84	5.658	131	11.889	279	19.745	Activating signal cointegrator 1 complex subunit 1	Q9D8Z1		YES
11063022	282	73	35.106	68	21.319	172	52.058	37	11.904	203	57.451	144	45.032	191	55.783	51	11.179	66	16.817	68	23.398	10	2.551	112	38.496	130	34.844	SNARE-associated protein Snapin	P60192		NO
11063023	1067	23	2.923	0	0	1	0.08	4	0.34	68	5.086	0	0	5	0.386	1	0.058	0	0	3	0.273	2	0.135	5	0.454	0	0	Synaptotagmin-1	Q5R4J5	Synaptic vesicle cycle	NO
11063024	2815	169	8.142	66	2.073	88	2.668	98	3.159	1180	33.455	205	6.422	197	5.764	15	0.329	5	0.128	43	1.482	19	0.486	1207	41.56	3	0.081	Toll-like receptor 2 type-2	Q9DGB6	Phagosome; PI3K-Akt signaling pathway; Toll-like receptor signaling pathway; Legionellosis; Leishmaniasis; Chagas disease (American trypanosomiasis); Malaria; Toxoplasmosis; Amoebiasis; Tuberculosis; Hepatitis B; Measles; Herpes simplex infection; Rheumatoid arthritis	YES
11063025	464	0	0	0	0	0	0	0	0	0	0	0	0	0	0	0	0	0	0	0	0	0	0	0	0	38	6.19				NO
11063026	974	24	3.342	18	1.634	0	0	0	0	4	0.328	0	0	2	0.169	0	0	0	0	0	0	0	0	0	0	37	2.871	POU domain, class 6, transcription factor 2	P78424		NO
11063027	871	67	10.432	73	7.41	143	14.013	268	27.917	113	10.354	101	10.226	143	13.522	155	11	15	1.237	104	11.586	160	13.215	109	12.13	702	60.919	Synaptojanin-2-binding protein	P57105		YES
11063028	2085	297	19.318	284	12.042	213	8.719	146	6.353	351	13.436	208	8.798	391	15.445	137	4.061	78	2.688	317	14.753	44	1.518	350	16.271	459	16.639	Probable E3 ubiquitin-protein ligase HERC4	Q5GLZ8	Ubiquitin mediated proteolysis	NO
11063029	1173	673	77.807	130	9.798	590	42.93	1318	101.946	96	6.532	11093	833.991	1632	114.589	774	40.786	5009	306.845	152	12.574	1240	76.05	233	19.253	74	4.768	Cytochrome c oxidase subunit 5B, mitochondrial	P00428	Oxidative phosphorylation; Metabolic pathways; Cardiac muscle contraction; Alzheimer's disease; Parkinson's disease; Huntington's disease	YES
11063030	346	3	1.176	0	0	0	0	2	0.524	0	0	5	1.274	1	0.238	0	0	2	0.415	0	0	0	0	1	0.28	0	0				NO
11063031	678	1	0.2	19	2.478	0	0	0	0	0	0	0	0	0	0	0	0	4	0.424	11	1.574	0	0	0	0	3	0.334	Serine protease HTRA1	F1N152		NO
11063032	684	185	36.679	68	8.789	198	24.707	49	6.5	122	14.235	101	13.022	167	20.109	56	5.061	27	2.836	104	14.754	11	1.157	159	22.531	857	94.701	TM2 domain-containing protein 2	Q6DHN3		YES
11063033	1962	1	0.069	0	0	0	0	0	0	0	0	0	0	0	0	0	0	1	0.037	0	0	0	0	0	0	1	0.039	T-box transcription factor TBX3	Q7TST9		NO
11063034	1428	28	2.659	17	1.053	0	0	0	0	0	0	0	0	2	0.115	0	0	0	0	5	0.34	0	0	0	0	0	0	Plexin-A2	P70207	Axon guidance	YES
11063035	570	40	9.517	0	0	0	0	0	0	0	0	0	0	1	0.144	0	0	0	0	1	0.17	0	0	0	0	1	0.133	RNA binding protein fox-1 homolog 3	Q0VD23		NO
11063036	1619	35	2.932	4	0.218	104	5.483	13	0.729	272	13.408	28	1.525	104	5.291	2	0.076	4	0.178	38	2.278	31	1.378	64	3.832	22	1.027	Basic leucine zipper transcriptional factor ATF-like	F1QW76		YES
11063037	1560	56	4.868	19	1.077	29	1.587	18	1.047	23	1.177	23	1.3	23	1.214	8	0.317	9	0.415	29	1.804	3	0.138	51	3.169	21	1.017	MBT domain-containing protein 1	Q6DIN3		YES
11063038	7054	2290	44.025	1685	21.119	1514	18.319	489	6.29	1644	18.6	1460	18.253	1605	18.74	215	1.884	203	2.068	982	13.508	239	2.437	2178	29.927	3222	34.524	Zinc finger protein 184	Q7TSH9		YES
11063039	348	20	7.794	3	0.762	3	0.736	14	3.65	8	1.835	2	0.507	3	0.71	7	1.243	0	0	7	1.952	1	0.207	4	1.114	9	1.955	Tail-anchored protein insertion receptor WRB	Q6DRM0		NO
11063040	2002	801	54.259	907	40.054	1498	63.864	961	43.552	1547	61.671	727	32.024	2282	93.88	1092	33.715	922	33.093	1210	58.647	445	15.991	1353	65.505	1275	48.137	26S proteasome non-ATPase regulatory subunit 12	O00232	Proteasome	YES
11063041	1095	6	0.743	39	3.149	28	2.183	0	0	6	0.437	0	0	11	0.827	0	0	3	0.197	78	6.912	0	0	0	0	167	11.527	Carbamoyl-phosphate synthase, mitochondrial	Q91293	Alanine, aspartate and glutamate metabolism; Arginine and proline metabolism; Nitrogen metabolism; Metabolic pathways	NO
11063042	276	35	17.197	17	5.446	86	26.595	18	5.917	139	40.194	112	35.787	181	54.012	77	17.244	62	16.142	55	19.337	18	4.692	75	26.339	471	128.986	Coiled-coil domain-containing protein 58	B5X9S3		NO
11063043	312	2	0.869	2	0.567	6	1.641	9	2.617	25	6.395	4	1.131	10	2.64	0	0	0	0	0	0	0	0	12	3.728	0	0	NACHT, LRR and PYD domains-containing protein 4E	Q66X19		NO
11063044	669	106	21.487	45	5.947	9	1.148	3	0.407	1	0.119	76	10.018	18	2.216	0	0	30	3.222	2	0.29	0	0	11	1.594	10	1.13	Ankyrin-2	Q01484		NO
11063045	1042	2	0.26	13	1.103	301	24.655	34	2.96	8	0.613	4	0.339	20	1.581	1	0.059	14	0.965	62	5.774	0	0	4	0.372	3	0.218	Cornifelin homolog	Q6DK93		YES
11063046	2556	406	21.541	349	12.072	485	16.195	137	4.863	347	10.835	1024	35.33	458	14.758	100	2.418	2281	64.125	307	11.655	28	0.788	397	15.055	1286	38.029	Fragile X mental retardation syndrome-related protein 2	P51116	RNA transport	YES
11063047	279	0	0	0	0	0	0	0	0	0	0	0	0	0	0	0	0	0	0	0	0	0	0	0	0	0	0	BAH and coiled-coil domain-containing protein 1	Q9P281		NO
11063048	980	899	124.405	228	20.569	148	12.89	243	22.497	105	8.551	371	33.386	133	11.178	56	3.532	93	6.819	178	17.625	284	20.848	252	24.924	471	36.327	Ras-related protein Rab-11B	P22129	Endocytosis	YES
11063049	741	165	30.197	255	30.425	131	15.089	119	14.571	128	13.786	87	10.354	133	14.783	70	5.839	47	4.558	81	10.607	41	3.981	216	28.254	301	30.703	E3 ubiquitin-protein ligase MARCH2	Q1LVZ2		YES
11063050	1572	490	42.271	154	8.661	981	53.263	199	11.486	726	36.858	287	16.101	700	36.675	97	3.814	60	2.743	585	36.11	76	3.478	746	45.997	333	16.011	Copine-3	Q8BT60		YES
11063051	3224	476	20.022	506	13.876	575	15.222	264	7.43	767	18.987	556	15.209	808	20.641	164	3.144	86	1.917	354	10.655	64	1.428	850	25.554	1026	24.054	RNA-binding protein 12	Q5RBM8		YES
11063052	1621	595	49.778	510	27.816	917	48.283	391	21.885	1190	58.589	461	25.08	1343	68.236	205	7.817	244	10.816	675	40.406	169	7.5	1044	62.425	4477	208.754	Histone acetyltransferase type B catalytic subunit	O14929		YES
11063053	583	2	0.465	9	1.365	0	0	0	0	0	0	0	0	0	0	0	0	0	0	0	0	0	0	0	0	0	0	Multiple epidermal growth factor-like domains protein 11	A6BM72		NO
11063054	2204	103	6.338	39	1.564	10	0.387	1	0.041	27	0.978	4	0.16	8	0.299	0	0	2	0.065	8	0.352	0	0	38	1.671	33	1.132	Abhydrolase domain-containing protein 8	Q6AX59		YES
11063055	2457	512	28.26	261	9.392	2974	103.311	1285	47.452	21035	683.267	2552	91.598	6846	229.484	126	3.17	105	3.071	1425	56.278	1311	38.386	12560	495.481	97	2.984	Receptor-type tyrosine-protein phosphatase C	Q9IBD8	Cell adhesion molecules (CAMs); T cell receptor signaling pathway; Fc gamma R-mediated phagocytosis; Primary immunodeficiency	NO
11063056	657	447	92.267	350	47.098	935	121.467	481	66.425	1340	162.777	550	73.826	1601	200.7	453	42.619	191	20.89	559	82.561	161	17.629	1118	164.937	5630	647.7	U2 small nuclear ribonucleoprotein B	Q9CQI7	Spliceosome	YES
11063057	1182	6	0.688	4	0.299	1	0.072	0	0	0	0	0	0	1	0.07	1	0.052	0	0	7	0.575	0	0	0	0	2	0.128	Prokineticin receptor 1	Q9JKL1		NO
11063058	1605	47	3.971	14	0.771	28	1.489	16	0.904	40	1.989	30	1.648	51	2.617	8	0.308	4	0.179	55	3.325	3	0.134	68	4.107	212	9.984	Kinesin-like protein KIF16B	B1AVY7		NO
11063059	1086	193	24.101	79	6.431	40	3.144	33	2.757	39	2.866	23	1.868	44	3.337	0	0	9	0.595	14	1.251	19	1.259	57	5.087	59	4.106	TOX high mobility group box family member 3	Q80W03		NO
11063060	1749	652	50.555	147	7.431	652	31.818	131	6.796	266	12.138	104	5.244	256	12.055	11	0.389	45	1.849	356	19.751	50	2.057	365	20.228	900	38.894	Oligophrenin-1 RecName: Full	Q7YQL6		NO
11063061	1902	660	47.058	734	34.118	1090	48.913	772	36.826	1801	75.571	559	25.919	1305	56.509	315	10.237	471	17.794	819	41.783	588	22.24	3942	200.885	3264	129.709	Counting factor associated protein D	Q54TR1		YES
11063062	2740	498	24.648	720	23.232	3288	102.422	14118	467.493	2871	83.625	3491	112.359	7724	232.173	657	14.821	5945	155.908	3229	114.352	3996	104.919	5116	180.977	51	1.407	Transforming growth factor-beta-induced protein ig-h3	Q15582		YES
11063063	702	0	0	49	6.171	83	10.091	148	19.128	16	1.819	1	0.126	59	6.922	55	4.843	5	0.512	114	15.758	34	3.484	13	1.795	158	17.012	Phosphatidylcholine:ceramide cholinephosphotransferase 2	Q4JM44	Sphingolipid metabolism; Metabolic pathways	YES
11063064	1788	772	58.554	655	32.387	1001	47.783	474	24.053	1112	49.635	784	38.669	1032	47.537	237	8.193	222	8.922	554	30.066	200	8.047	1186	64.292	3590	151.76	Protein Red	Q66HG8		YES
11063065	420	158	51.017	76	15.998	270	54.869	371	80.145	242	45.985	558	117.164	281	55.103	168	24.725	699	119.59	261	60.3	291	49.845	208	48.002	196	35.273	NADH dehydrogenase 1 alpha subcomplex subunit 2	O43678	Oxidative phosphorylation; Metabolic pathways	YES
11063066	1080	474	59.519	384	31.435	23	1.818	23	1.932	4	0.296	0	0	1	0.076	0	0	2	0.133	68	6.11	1	0.067	4	0.359	2	0.14	Protein mab-21-like 1	Q6NYB4		YES
11063067	1590	260	22.176	9	0.5	8	0.429	0	0	0	0	0	0	20	1.036	0	0	0	0	75	4.577	0	0	11	0.671	161	7.653	Solute carrier family 23 member 2	B0JZG0		NO
11063068	357	2	0.76	5	1.238	0	0	0	0	0	0	1	0.247	1	0.231	0	0	0	0	1	0.272	0	0	1	0.272	0	0	Charged multivesicular body protein 1b	Q7ZVB1	Endocytosis	NO
11063069	1368	35	3.47	110	7.109	667	41.615	427	28.32	11219	654.517	319	20.564	6413	386.096	28	1.265	16	0.84	51	3.618	230	12.095	252	17.855	4	0.221				NO
11063070	1188	28	3.196	22	1.637	3	0.216	18	1.375	21	1.411	55	4.083	1	0.069	0	0	1	0.06	14	1.144	3	0.182	1	0.082	2	0.127	5-hydroxytryptamine receptor 2C	Q60F97	Calcium signaling pathway; Neuroactive ligand-receptor interaction; Gap junction; Serotonergic synapse	NO
11063071	459	110	32.5	27	5.201	29	5.393	11	2.174	6	1.043	6	1.153	1421	254.978	20	2.693	1	0.157	1	0.211	0	0	9	1.901	0	0	Cytosolic sulfotransferase 3	Q7T2V2		NO
11063072	414	13	4.258	15	3.203	13	2.68	4	0.877	11	2.121	16	3.408	2	0.398	0	0	0	0	4	0.938	0	0	70	16.389	1	0.183	cAMP-specific 3,5-cyclic phosphodiesterase 4D	Q01063	Purine metabolism; Morphine addiction	NO
11063073	567	116	27.745	64	9.979	105	15.806	130	20.802	142	19.987	132	20.531	208	30.213	186	20.277	42	5.323	55	9.413	53	6.725	194	33.164	74	9.865	Transmembrane protein 205	A1L2F6		YES
11063074	1836	57	4.21	5	0.241	28	1.302	94	4.645	8	0.348	2	0.096	17	0.763	68	2.289	0	0	15	0.793	8	0.313	20	1.056	216	8.892	Semaphorin-4G	Q9WUH7	Axon guidance	NO
11063075	342	48	19.034	0	0	0	0	0	0	0	0	0	0	0	0	0	0	0	0	0	0	0	0	0	0	0	0				NO
11063076	1164	263	30.641	84	6.38	265	19.431	226	17.616	240	16.456	253	19.168	426	30.142	145	7.7	106	6.544	280	23.342	159	9.827	298	24.815	901	58.506	Phosphatidylinositol N-acetylglucosaminyltransferase subunit P	Q5R946	Glycosylphosphatidylinositol(GPI)-anchor biosynthesis; Metabolic pathways	YES
11063077	1563	198	17.179	70	3.96	178	9.72	60	3.483	139	7.098	133	7.504	147	7.746	47	1.859	16	0.736	151	9.374	13	0.598	197	12.217	296	14.314	Biotin--protein ligase	Q920N2	Biotin metabolism; Metabolic pathways	YES
11063078	1311	882	91.237	1763	118.892	3791	246.81	2423	167.688	1743	106.108	1051	70.699	2526	158.691	769	36.257	484	26.528	1294	95.777	200	10.975	4899	362.199	1972	113.693	Legumain	Q95M12	Lysosome	YES
11063079	1116	165	20.05	4	0.317	0	0	0	0	0	0	1	0.079	1	0.074	0	0	0	0	0	0	0	0	1	0.087	0	0	Potassium voltage-gated channel subfamily D member 2	Q63881		YES
11063080	2211	15	0.92	274	10.956	651	25.131	131	5.376	1798	64.901	83	3.311	814	30.322	10	0.28	41	1.332	698	30.633	41	1.334	384	16.834	10	0.342	Disintegrin and metalloproteinase domain-containing protein 28	Q9UKQ2		NO
11063081	1125	239	28.81	169	13.281	122	9.256	55	4.436	85	6.03	98	7.682	148	10.835	15	0.824	7	0.447	68	5.865	4	0.256	104	8.96	62	4.166	Serine/threonine-protein phosphatase 2B catalytic subunit alpha isoform	P63329	MAPK signaling pathway; Calcium signaling pathway; Oocyte meiosis; Apoptosis; Wnt signaling pathway; VEGF signaling pathway	NO
11063082	1029	2509	330.666	954	81.966	3	0.249	33	2.91	9	0.698	0	0	1	0.08	0	0	0	0	0	0	1	0.07	2	0.188	1	0.073	Sodium/potassium-transporting ATPase subunit beta-3	P21188	Cardiac muscle contraction	NO
11063083	1518	383	34.216	61	3.553	89	5.004	81	4.841	7	0.368	36	2.091	217	11.774	87	3.543	12	0.568	96	6.137	50	2.37	65	4.15	16	0.797	Probable E3 ubiquitin-protein ligase HECTD2	Q5U5R9		NO
11063084	1481	4	0.366	137	8.178	163	9.394	120	7.352	147	7.922	55	3.275	245	13.625	68	2.838	35	1.698	353	23.128	29	1.409	90	5.89	649	33.122	Breast cancer anti-estrogen resistance protein 3	O75815		NO
11063085	261	19	9.872	0	0	0	0	0	0	0	0	0	0	1	0.316	0	0	0	0	0	0	0	0	0	0	19	5.502	Melanocortin-2 receptor accessory protein 2	Q96G30		YES
11063086	1791	18	1.363	24	1.185	44	2.097	15	0.76	15	0.668	4	0.197	5	0.23	1	0.035	8	0.321	94	5.093	24	0.964	43	2.327	5	0.211	Glycosyltransferase 8 domain-containing protein 2	Q9H1C3		YES
11063087	4523	13	0.39	7	0.137	20	0.377	23	0.461	33	0.582	19	0.37	91	1.657	103	1.408	0	0	56	1.201	67	1.066	63	1.35	1203	20.103	Tetratricopeptide repeat protein GNN	Q692V3		YES
11063088	1269	53	5.664	19	1.324	56	3.766	7	0.5	85	5.346	18	1.251	76	4.933	57	2.776	27	1.529	49	3.747	28	1.587	46	3.513	251	14.95	Ankyrin repeat domain-containing protein 16	Q6P6B7		YES
11063089	836	45	7.3	30	3.173	95	9.699	50	5.426	250	23.866	89	9.388	146	14.384	449	33.198	17	1.461	78	9.053	1245	107.137	311	36.058	150	13.562	Endoplasmin	P08110	Protein processing in endoplasmic reticulum; NOD-like receptor signaling pathway	NO
11063090	968	21	2.942	12	1.096	53	4.673	16	1.5	106	8.739	32	2.915	96	8.168	402	25.67	4	0.297	28	2.807	51	3.79	131	13.117	29	2.264	Endoplasmin	P41148	Protein processing in endoplasmic reticulum; NOD-like receptor signaling pathway	NO
11063091	369	37	13.598	18	4.313	3	0.694	2	0.492	5	1.081	11	2.629	2	0.446	0	0	1	0.195	1	0.263	3	0.585	4	1.051	12	2.458	Transmembrane protein 9	Q9CR23		NO
11063092	681	720	143.38	614	79.712	903	113.175	308	41.035	680	79.692	349	45.195	733	88.65	251	22.782	136	14.35	528	75.234	74	7.817	706	100.485	620	68.814	Ras-related protein Rab-14 RecName: Full	Q91V41		YES
11063093	972	6	0.837	13	1.182	0	0	0	0	0	0	0	0	0	0	0	0	0	0	5	0.499	0	0	1	0.1	8	0.622	Vertebrate ancient opsin	O13018		NO
11063094	1597	546	46.365	17	0.941	1	0.053	0	0	0	0	2	0.11	0	0	0	0	0	0	26	1.58	0	0	1	0.061	3	0.142	Gamma-aminobutyric acid receptor subunit alpha-4	P20237	Neuroactive ligand-receptor interaction	NO
11063095	293	2	0.926	0	0	6	1.748	1	0.31	9	2.451	4	1.204	14	3.935	0	0	0	0	4	1.325	3	0.737	6	1.985	0	0	Stonustoxin subunit beta	Q91453		NO
11063096	1893	79	5.66	93	4.343	134	6.042	53	2.54	180	7.589	82	3.82	251	10.921	28	0.914	20	0.759	117	5.997	13	0.494	151	7.732	1118	44.64	52 kDa repressor of the inhibitor of the protein kinase	O43422		NO
11063097	504	37	9.956	40	7.017	17	2.879	16	2.88	26	4.117	15	2.625	14	2.288	4	0.491	6	0.855	12	2.31	15	2.141	40	7.693	35	5.249	Mitochondrial import inner membrane translocase subunit Tim17-B	O60830		YES
11063098	1347	120	12.081	263	17.262	151	9.568	155	10.44	227	13.45	102	6.678	195	11.923	53	2.432	58	3.094	175	12.607	72	3.845	182	13.096	440	24.69	G patch domain and KOW motifs-containing protein	Q90X38		NO
11063099	1902	1245	88.769	345	16.037	458	20.553	415	19.797	229	9.609	487	22.58	223	9.656	61	1.982	185	6.989	706	36.018	338	12.784	549	27.977	65	2.583	PRA1 family protein 3	Q4R4R4		YES
11063100	1101	9	1.109	51	4.095	0	0	0	0	0	0	0	0	0	0	0	0	0	0	0	0	1	0.065	0	0	0	0	Voltage-dependent L-type calcium channel subunit alpha-1F	O60840	MAPK signaling pathway; Calcium signaling pathway; Cardiac muscle contraction; Vascular smooth muscle contraction; Retrograde endocannabinoid signaling; Cholinergic synapse; Serotonergic synapse; GABAergic synapse; Insulin secretion; GnRH signaling pathway; Alzheimer's disease; Hypertrophic cardiomyopathy (HCM); Arrhythmogenic right ventricular cardiomyopathy (ARVC); Dilated cardiomyopathy	NO
11063101	961	1	0.141	8	0.736	1	0.089	7	0.661	3	0.249	5	0.459	50	4.285	2	0.129	1	0.075	0	0	8	0.599	5	0.504	0	0	Dual specificity phosphatase 28	Q8BTR5		YES
11063102	1688	0	0	0	0	40	2.023	17	0.914	19	0.898	5	0.261	2	0.098	14328	524.665	0	0	3	0.172	24	1.023	11	0.632	2	0.09	Vitamin K-dependent protein C	Q28278		NO
11063103	1097	178	22.005	220	17.73	310	24.119	116	9.594	328	23.863	178	14.309	325	24.4	75	4.226	54	3.537	227	20.079	43	2.82	244	21.559	841	57.946	pre-mRNA 3 end processing protein WDR33	Q9C0J8	mRNA surveillance pathway	NO
11063104	588	4	0.923	0	0	1	0.145	0	0	2	0.271	1	0.15	0	0	0	0	6	0.733	0	0	0	0	0	0	14	1.8	Dual specificity protein phosphatase 18	Q5R8X2	MAPK signaling pathway	NO
11063105	1407	160	15.422	123	7.729	112	6.794	47	3.031	151	8.565	62	3.886	183	10.712	15	0.659	13	0.664	117	8.069	29	1.483	156	10.747	1602	86.06	TAF6-like RNA polymerase II p300/CBP-associated factor-associated factor 65 kDa subunit 6L	Q8R2K4	Basal transcription factors; Herpes simplex infection	NO
11063106	345	19	7.469	9	2.306	10	2.474	10	2.63	10	2.313	19	4.857	7	1.671	12	2.15	3	0.625	10	2.813	6	1.251	17	4.776	0	0	Dehydrogenase/reductase SDR family member on chromosome X	Q8N5I4		NO
11063107	360	181	68.184	4	0.982	1	0.237	0	0	0	0	0	0	0	0	0	0	0	0	0	0	0	0	4	1.077	5	1.05	Fibronectin type III domain-containing protein 4	Q3TR08		NO
11063108	3084	2	0.088	9	0.258	20	0.554	22	0.647	24	0.621	9	0.257	5	0.134	14787	296.37	0	0	9	0.283	16	0.373	17	0.534	2	0.049	Complement C3	P98093	Phagosome; Herpes simplex infection	NO
11063109	423	37	11.862	78	16.303	67	13.519	29	6.22	44	8.302	43	8.965	43	8.372	5	0.731	17	2.888	31	7.111	6	1.02	71	16.269	110	19.655	Mothers against decapentaplegic homolog 1	Q9I8V2	TGF-beta signaling pathway; Hippo signaling pathway; Transcriptional misregulation in cancer	YES
11063110	960	58	8.193	12	1.105	13	1.156	24	2.268	31	2.577	41	3.766	25	2.145	12	0.773	96	7.186	48	4.852	21	1.574	114	11.51	1	0.079	Transcription elongation factor A protein 3	P23881		NO
11063111	445	0	0	0	0	0	0	0	0	0	0	0	0	0	0	0	0	0	0	0	0	0	0	0	0	0	0				NO
11063112	966	8	1.123	0	0	1	0.088	0	0	0	0	0	0	2	0.171	0	0	0	0	0	0	0	0	0	0	0	0	Heparan sulfate glucosamine 3-O-sulfotransferase 2	Q80W66	Glycosaminoglycan biosynthesis - heparan sulfate / heparin	NO
11063113	762	5	0.89	5	0.58	11	1.232	8	0.953	129	13.511	6	0.694	13	1.405	1	0.081	11	1.037	5	0.637	11	1.039	77	9.794	180	17.855	Fibrinogen-like protein 1	Q08830		NO
11063114	959	95	13.434	4	0.369	0	0	1	0.095	4	0.333	1	0.092	9	0.773	0	0	0	0	0	0	0	0	24	2.426	140	11.034	Potassium voltage-gated channel subfamily H member 7	O54852		NO
11063115	237	0	0	0	0	0	0	0	0	0	0	0	0	0	0	0	0	0	0	0	0	0	0	0	0	0	0				NO
11063116	941	7	1.009	5	0.47	2	0.181	16	1.543	4	0.339	18	1.687	4	0.35	1	0.066	1	0.076	4	0.412	6	0.459	18	1.854	0	0	Extended synaptotagmin-2	A0FGR8		NO
11063117	2061	4	0.263	28	1.201	45	1.864	5	0.22	112	4.337	2	0.086	199	7.952	0	0	4	0.139	60	2.825	0	0	14	0.658	1024	37.554	Condensin-2 complex subunit G2	Q2TAW0		NO
11063118	2556	109	5.783	30	1.038	81	2.705	213	7.561	108	3.372	216	7.453	82	2.642	13	0.314	56	1.574	55	2.088	448	12.609	133	5.044	106	3.135	Extended synaptotagmin-2	A0FGR8		NO
11063119	702	93	17.966	19	2.393	6	0.73	3	0.388	3	0.341	9	1.131	3	0.352	1	0.088	2	0.205	1	0.138	1	0.102	21	2.9	0	0	protein KIAA0895-like	Q810A5		NO
11063120	324	0	0	0	0	0	0	0	0	0	0	0	0	0	0	0	0	0	0	0	0	0	0	0	0	0	0				NO
11063121	1137	52	6.202	63	4.899	113	8.483	53	4.229	49	3.439	52	4.033	105	7.606	56	3.044	21	1.327	63	5.377	2	0.127	22	1.875	631	41.947	Endonuclease G, mitochondrial	Q14249	Apoptosis	YES
11063122	1953	301	20.901	405	18.334	232	10.139	184	8.548	269	10.993	159	7.18	338	14.254	161	5.096	110	4.047	210	10.434	145	5.341	231	11.464	1260	48.764	TBC1 domain family member 7	F1QRX7		YES
11063123	822	206	33.986	18	1.936	4	0.415	3	0.331	0	0	2	0.215	0	0	0	0	1	0.087	4	0.472	0	0	184	21.696	4	0.368	Phosphatase and actin regulator 1	Q6GLU8		NO
11063124	413	86	28.239	8	1.713	2	0.413	1	0.22	0	0	0	0	0	0	0	0	0	0	5	1.175	0	0	96	22.53	5	0.915	Phosphatase and actin regulator 1	Q2M3X8		NO
11063125	894	4	0.607	0	0	12	1.146	7	0.71	1	0.089	0	0	2	0.184	1	0.069	0	0	4	0.434	1	0.08	2	0.217	16	1.353	Endonuclease domain-containing 1 protein	O94919		NO
11063126	1791	31	2.347	6	0.296	12	0.572	5	0.253	14	0.624	1	0.049	16	0.736	2	0.069	0	0	6	0.325	2	0.08	1	0.054	135	5.697	Zinc-binding protein A33	Q02084		NO
11063127	1977	179	12.279	67	2.996	71	3.065	88	4.039	145	5.853	55	2.453	94	3.916	20	0.625	20	0.727	134	6.577	56	2.038	236	11.57	560	21.41	Zinc finger protein 112	Q9UJU3		NO
11063128	4340	347	10.843	111	2.261	326	6.411	326	6.815	568	10.445	329	6.685	545	10.343	161	2.293	118	1.954	465	10.397	339	5.619	779	17.398	1067	18.583	Nuclear receptor 2C2-associated protein	Q1ED21		YES
11063129	990	13	1.781	5	0.447	19	1.638	5	0.458	28	2.257	7	0.624	13	1.082	0	0	0	0	2	0.196	2	0.145	45	4.406	1	0.076	Myocyte-specific enhancer factor 2B	Q02080		YES
11063130	735	2	0.369	0	0	56	6.503	23	2.839	69	7.492	23	2.76	26	2.913	12	1.009	6	0.587	40	5.281	5	0.489	75	9.89	1	0.103	DNA-binding protein RFXANK	O14593	Antigen processing and presentation; Tuberculosis; Primary immunodeficiency	YES
11063131	2281	608	36.148	400	15.504	1130	42.283	1076	42.8	1140	39.887	476	18.403	1214	43.834	694	18.806	209	6.584	1022	43.476	790	24.916	1130	48.017	4076	135.064	Syntaxin-5	Q08DB5	SNARE interactions in vesicular transport	NO
11063132	1791	170	12.872	55	2.715	20	0.953	11	0.557	78	3.476	21	1.034	49	2.253	0	0	0	0	2	0.108	0	0	52	2.814	254	10.719	Prospero homeobox protein 1	P48437		NO
11063133	1239	2863	313.368	994	70.928	3	0.207	0	0	1	0.064	1	0.071	1	0.066	0	0	0	0	3	0.235	0	0	10	0.782	0	0	Glutamate decarboxylase 1	P48318	Alanine, aspartate and glutamate metabolism; beta-Alanine metabolism; Taurine and hypotaurine metabolism; Butanoate metabolism; Metabolic pathways; GABAergic synapse; Type I diabetes mellitus	NO
11063134	528	279	71.66	143	23.944	378	61.104	114	19.589	468	70.74	143	23.884	206	32.133	25	2.927	20	2.722	205	37.674	10	1.363	328	60.212	167	23.906	Guanine nucleotide-binding protein GI/GS/GT subunit beta-1	P79959	Chemokine signaling pathway; PI3K-Akt signaling pathway; Circadian entrainment; Retrograde endocannabinoid signaling; Glutamatergic synapse; Cholinergic synapse; Serotonergic synapse; GABAergic synapse; Dopaminergic synapse; Morphine addiction; Alcoholism	NO
11063135	675	65	13.059	44	5.763	211	26.68	110	14.786	206	24.357	134	17.507	85	10.371	35	3.205	64	6.813	257	36.945	120	12.79	349	50.115	46	5.151	Suppressor of cytokine signaling 3	O88583	Ubiquitin mediated proteolysis; Jak-STAT signaling pathway; Insulin signaling pathway; Adipocytokine signaling pathway; Herpes simplex infection	YES
11063136	258	0	0	37	12.679	51	16.872	21	7.385	0	0	0	0	1	0.319	0	0	0	0	18	6.77	67457	18809.8	0	0	0	0	Chymosin	Q9N2D2		NO
11063137	2177	16	0.997	67	2.721	153	5.999	77	3.209	356	13.051	25	1.013	1161	43.923	3	0.085	30	0.99	288	12.837	30	0.991	154	6.857	18033	626.095	DNA replication factor Cdt1	Q9I9A7		YES
11063138	728	67	12.481	17	2.065	118	13.834	745	92.849	176	19.295	61	7.389	345	39.031	76	6.453	48	4.738	108	14.395	156	15.416	185	24.631	11	1.142	Adenine phosphoribosyltransferase	P47958	Purine metabolism; Metabolic pathways	YES
11063139	1071	96	12.156	27	2.229	10	0.797	4	0.339	6	0.447	3	0.247	6	0.461	2	0.115	0	0	1	0.091	4	0.269	354	32.037	5	0.353	Transducin-like enhancer protein 4	Q62441		NO
11063140	2651	486	24.862	295	9.838	591	19.028	130	4.449	446	13.427	185	6.154	429	13.328	137	3.194	23	0.623	619	22.657	19	0.516	404	14.771	914	26.06	Long-chain-fatty-acid--CoA ligase 3	O95573	Fatty acid metabolism; Metabolic pathways; PPAR signaling pathway; Peroxisome; Adipocytokine signaling pathway	NO
11063141	900	101	15.219	341	33.498	1248	118.354	661	66.636	1124	99.673	242	23.713	1068	97.735	173	11.882	268	21.397	697	75.148	224	17.905	902	97.142	321	26.958	Proteasome activator complex subunit 2	Q5E9G3	Proteasome	NO
11063142	1110	48	5.864	2	0.159	8	0.615	17	1.39	37	2.66	41	3.257	8	0.594	8	0.445	1	0.065	19	1.661	8	0.518	43	3.755	4	0.272	3-hydroxyisobutyrate dehydrogenase, mitochondrial	Q2HJD7		NO
11063143	1842	104	7.657	23	1.104	1	0.046	1	0.049	2	0.087	0	0	3	0.134	0	0	0	0	0	0	0	0	0	0	206	8.453	Ankyrin repeat domain-containing protein SOWAHC	Q8C0J6		NO
11063144	681	0	0	11	1.428	10	1.253	136	18.119	68	7.969	6	0.777	12	1.451	7378	669.669	1	0.106	7	0.997	7801	824.101	10	1.423	0	0				NO
11063145	801	91	15.407	99	10.927	46	4.902	15	1.699	292	29.094	106	11.67	93	9.562	2	0.154	9	0.807	84	10.176	3	0.269	148	17.909	485	45.766	Cyclin-dependent kinase 17	Q8K0D0		NO
11063146	1063	1	0.128	14	1.164	9	0.723	0	0	6	0.45	7483	620.802	10	0.775	4	0.233	0	0	0	0	0	0	0	0	0	0	Troponin I, slow skeletal muscle	P13413		YES
11063147	1022	443	58.784	241	20.848	652	54.451	574	50.958	360	28.113	1311	113.126	1053	84.859	570	34.474	595	41.834	393	37.314	631	44.418	335	31.771	381	28.178	Electron transfer flavoprotein subunit alpha, mitochondrial	Q2KJE4	Nitrogen metabolism	NO
11063148	1678	276	22.306	8	0.422	1	0.051	0	0	2	0.095	7	0.368	3	0.147	0	0	1	0.043	2	0.116	0	0	0	0	1	0.045	Transmembrane protein C15orf27	Q2M3C6		NO
11063149	615	0	0	0	0	0	0	0	0	0	0	0	0	0	0	0	0	0	0	0	0	0	0	0	0	0	0	Polyadenylate-binding protein 1	Q9EPH8	RNA transport; mRNA surveillance pathway; RNA degradation	NO
11063150	1107	0	0	0	0	10	0.771	0	0	0	0	0	0	16	1.19	0	0	0	0	1	0.088	0	0	0	0	0	0	ATP-sensitive inward rectifier potassium channel 1	P48048		NO
11063151	375	3	1.085	0	0	5	1.138	1	0.242	1	0.213	6	1.411	9	1.977	0	0	1	0.192	3	0.776	0	0	6	1.551	35	7.055	Membrane-associated guanylate kinase, WW and PDZ domain-containing protein 2	Q9WVQ1	Tight junction	NO
11063152	1770	3	0.23	26	1.299	57	2.749	10	0.513	11	0.496	2	0.1	77	3.583	2	0.07	7	0.284	88	4.824	3	0.122	22	1.205	2	0.085	Protein FAM83F	Q8NEG4		YES
11063153	2186	717	44.481	158	6.39	213	8.317	381	15.813	455	16.612	645	26.021	196	7.385	78	2.206	73	2.4	532	23.615	385	12.67	976	43.275	33	1.141	Tumor necrosis factor receptor superfamily member 14	Q92956	Cytokine-cytokine receptor interaction; Herpes simplex infection	NO
11063154	958	3	0.425	6	0.554	69	6.147	10	0.947	22	1.833	1	0.092	26	2.235	2	0.129	0	0	12	1.215	0	0	44	4.452	0	0	Chemokine XC receptor 1	P46094	Cytokine-cytokine receptor interaction; Chemokine signaling pathway	NO
11063155	1104	219	26.902	331	26.507	562	43.449	456	37.476	675	48.796	283	22.606	563	42.001	124	6.943	168	10.935	408	35.861	424	27.63	844	74.1	810	55.456	Tripeptidyl-peptidase 1	Q9XSB8	Lysosome	NO
11063156	804	221	37.277	170	18.694	222	23.567	66	7.448	78	7.743	207	22.705	172	17.619	115	8.841	28	2.502	107	12.914	9	0.805	145	17.481	101	9.495	Constitutive coactivator of PPAR-gamma-like protein 1 homolog	Q6DEZ2		NO
11063157	537	0	0	0	0	23	3.656	0	0	0	0	0	0	0	0	0	0	0	0	0	0	0	0	0	0	0	0				NO
11063158	2378	63	3.593	25	0.929	42	1.507	22	0.839	174	5.84	54	2.003	128	4.433	1	0.026	7	0.212	96	3.917	3	0.091	124	5.054	391	12.428	Leucine-rich repeat and coiled-coil domain-containing protein 1	Q6NRC9		NO
11063159	1287	12	1.264	6	0.412	13	0.862	4	0.282	26	1.612	7	0.48	50	3.2	0	0	1	0.056	13	0.98	1	0.056	29	2.184	279	16.385	Transcription factor E2F5	Q61502	Cell cycle; TGF-beta signaling pathway	YES
11063160	1984	290	19.823	24	1.069	7	0.301	12	0.549	14	0.563	11	0.489	22	0.913	0	0	7	0.254	15	0.734	51	1.849	21	1.026	2	0.076	Angiopoietin-1	Q15389		NO
11063161	936	5	0.724	37	3.495	34	3.1	24	2.326	204	17.394	22	2.073	754	66.346	2	0.132	1	0.077	65	6.739	1	0.077	29	3.003	4202	339.321	Transforming acidic coiled-coil-containing protein 3	Q9PTG8	RNA transport	NO
11063162	1459	3908	363.248	266	16.119	8121	475.079	62	3.856	353	19.31	131	7.918	4546	256.623	4	0.169	31	1.527	451	29.995	17	0.838	124	8.238	3853	199.606	Sodium/potassium-transporting ATPase subunit beta-233	Q9I9C3	Cardiac muscle contraction; Insulin secretion; Aldosterone-regulated sodium reabsorption; Endocrine and other factor-regulated calcium reabsorption; Proximal tubule bicarbonate reclamation; Salivary secretion; Gastric acid secretion; Pancreatic secretion; Carbohydrate digestion and absorption; Protein digestion and absorption; Bile secretion; Mineral absorption	YES
11063163	4002	877	29.718	2728	60.266	3761	80.212	1416	32.102	2283	45.528	544	11.988	1669	34.348	464	7.167	353	6.338	2466	59.792	283	5.087	1496	36.232	3647	68.879	Transmembrane protein 131	Q92545		NO
11063164	1851	320	23.445	345	16.478	494	22.779	207	10.146	367	15.824	251	11.959	422	18.777	97	3.239	156	6.056	638	33.446	112	4.353	498	26.077	953	38.915	Protein-associating with the carboxyl-terminal domain of ezrin	Q8IZE3		NO
11063165	1273	88	9.375	175	12.154	240	16.091	276	19.671	332	20.814	144	9.976	478	30.926	216	10.488	101	5.701	282	21.496	134	7.573	243	18.502	1380	81.937	Ovarian cancer-associated gene 2 protein homolog	Q503Y4		YES
11063166	1004	110	14.858	3	0.264	0	0	0	0	0	0	1	0.088	0	0	1	0.062	0	0	0	0	4	0.287	0	0	0	0	Proenkephalin-B	P01214		YES
11063167	1068	222	28.189	53	4.387	397	31.727	595	50.547	651	48.648	249	20.561	697	53.75	54	3.125	29	1.951	181	16.445	73	4.917	468	42.473	4	0.283	Uridine phosphorylase 1	P52624	Pyrimidine metabolism; Drug metabolism - other enzymes; Metabolic pathways	NO
11063168	330	13	5.342	1	0.268	1	0.259	6	1.65	5	1.209	0	0	3	0.749	0	0	2	0.435	1	0.294	2	0.436	7	2.056	7	1.603	Stathmin-2	Q90987		NO
11063169	995	9	1.227	1	0.089	4	0.343	2	0.182	1	0.08	0	0	1	0.083	4	0.248	0	0	2	0.195	0	0	1	0.097	27	2.051	Cytochrome P450 2M1	Q92088		NO
11063170	1127	68	8.183	118	9.257	80	6.059	145	11.673	69	4.886	37	2.895	99	7.235	11	0.603	8	0.51	94	8.093	17	1.085	88	7.568	18	1.207	Activin receptor type-2A	P27039	Cytokine-cytokine receptor interaction; TGF-beta signaling pathway	NO
11063171	657	295	60.892	75	10.093	95	12.342	51	7.043	156	18.95	122	16.376	55	6.895	6	0.564	19	2.078	46	6.794	23	2.518	259	38.21	3	0.345	Transcription factor 12	P30985		NO
11063172	2559	492	26.073	305	10.537	802	26.749	43	1.525	197	6.144	834	28.741	265	8.529	177	4.275	49	1.376	95	3.602	46	1.293	661	25.036	568	16.777	Cingulin-like protein 1	Q0VF96		NO
11063173	423	0	0	0	0	7	1.412	21	4.504	0	0	0	0	1	0.195	0	0	0	0	0	0	0	0	2	0.458	0	0	Trypsin I-P1	Q90627	Neuroactive ligand-receptor interaction; Influenza A	NO
11063174	4069	420	13.998	197	4.28	324	6.796	254	5.664	538	10.552	442	9.58	448	9.068	66	1.003	54	0.954	455	10.851	169	2.988	827	19.7	633	11.758	Cell division cycle-associated protein 4	Q9BXL8		YES
11063175	1882	1	0.072	11	0.517	61	2.766	4	0.193	131	5.555	29	1.359	35	1.532	3	0.099	1	0.038	1	0.052	1	0.038	252	12.978	7	0.281	Perforin-1	P10820		YES
11063176	2224	2040	124.394	11	0.437	0	0	0	0	0	0	0	0	1	0.037	0	0	0	0	4	0.175	0	0	1	0.044	0	0	Vesicular glutamate transporter 2.2	Q5W8I7		YES
11063177	4064	192	6.407	178	3.872	376	7.897	58	1.295	254	4.988	138	2.995	326	6.607	46	0.7	44	0.778	212	5.062	14	0.248	235	5.605	1788	33.254	Zinc finger and BTB domain-containing protein 11	O95625		YES
11063178	1126	18	2.168	52	4.083	361	27.364	84	6.769	1083	76.761	58	4.543	391	28.6	6	0.329	8	0.511	90	7.756	18	1.15	706	60.773	3	0.201				NO
11063179	5064	5	0.134	0	0	4	0.067	0	0	13	0.205	1	0.017	2	0.033	0	0	0	0	6	0.115	0	0	20	0.383	0	0	FRAS1-related extracellular matrix protein 2	Q5SZK8		NO
11063180	549	1557	384.61	6462	1040.63	7644	1188.39	7002	1157.18	11952	1737.49	3317	532.824	5708	856.313	4640	522.414	5159	675.242	6154	1087.71	11753	1540.12	6183	1091.61	1001	137.814	40S ribosomal protein S27	P42677	Ribosome	YES
11063181	2040	10	0.665	63	2.73	0	0	5	0.222	0	0	1	0.043	2	0.081	0	0	0	0	3	0.143	0	0	0	0	0	0	Small conductance calcium-activated potassium channel protein 3	Q9UGI6		NO
11063182	2278	237	14.109	320	12.419	672	25.178	291	11.59	418	14.645	139	5.381	503	18.186	246	6.675	57	1.798	433	18.444	39	1.232	634	26.976	178	5.906	Post-GPI attachment to proteins factor 3	A8WFS8		YES
11063183	570	10	2.379	2	0.31	12	1.797	4	0.637	17	2.38	1	0.155	22	3.179	11	1.193	4	0.504	10	1.702	0	0	9	1.53	17	2.254	Protein FAM98B	Q80VD1		NO
11063184	3390	180	7.201	210	5.477	569	14.326	163	4.363	242	5.697	404	10.51	246	5.977	69	1.258	70	1.484	290	8.301	83	1.761	348	9.95	1260	28.093	Tyrosine-protein phosphatase non-receptor type 21	Q16825		NO
11063185	504	13	3.498	177	31.049	1374	232.685	317	57.066	109	17.26	39	6.824	560	91.512	18	2.208	79	11.263	419	80.67	243	34.686	32	6.154	2	0.3	ES1 protein homolog, mitochondrial	Q9D172		NO
11063186	1950	239	16.621	30	1.36	37	1.619	5	0.233	14	0.573	3	0.136	16	0.676	2	0.063	3	0.111	40	1.99	6	0.221	48	2.386	24	0.93	Protein dpy-19 homolog 3	Q71B07		YES
11063187	2967	331	15.129	169	5.036	593	17.059	39	1.193	54	1.453	29	0.862	595	16.517	60	1.25	10	0.242	265	8.667	37	0.897	33	1.078	2107	53.676	Cingulin	Q1L8T5	Tight junction	NO
11063188	1212	34	3.804	68	4.96	165	11.62	86	6.438	128	8.429	68	4.948	104	7.067	45	2.295	37	2.194	122	9.768	110	6.529	120	9.597	189	11.787	Lysine-specific demethylase 8	B5XF11		YES
11063189	889	54	8.238	9	0.895	0	0	0	0	0	0	0	0	1	0.093	0	0	0	0	11	1.201	7	0.566	0	0	5	0.425	Nesprin-1	Q8NF91		NO
11063190	653	36	7.476	1	0.135	0	0	0	0	0	0	0	0	1	0.126	0	0	0	0	6	0.892	0	0	0	0	3	0.347	Nesprin-1	Q8NF91		NO
11063191	373	0	0	4	0.948	5	1.144	0	0	7	1.498	2	0.473	5	1.104	2	0.331	6	1.156	194	50.468	0	0	0	0	0	0				NO
11063192	1552	0	0	7	0.399	1361	74.848	23	1.345	0	0	0	0	544	28.869	0	0	6	0.278	191	11.942	0	0	0	0	2	0.097	Forkhead box protein I1	Q12951		YES
11063193	390	0	0	0	0	2	0.438	0	0	0	0	0	0	7	1.478	0	0	0	0	1	0.249	0	0	0	0	53	10.272	Synaptonemal complex central element protein 3	B5KM66		YES
11063194	691	25	4.906	2	0.256	4	0.494	5	0.657	13	1.501	7	0.893	15	1.788	1	0.089	2	0.208	48	6.74	1	0.104	15	2.104	97	10.61	E3 ubiquitin-protein ligase FANCL	Q9NW38	Fanconi anemia pathway; Ubiquitin mediated proteolysis	NO
11063195	936	17	2.463	8	0.756	8	0.73	2	0.194	11	0.938	6	0.565	11	0.968	0	0	7	0.537	17	1.762	0	0	89	9.216	18	1.454	Multiple epidermal growth factor-like domains protein 10	Q96KG7		NO
11063196	570	0	0	0	0	0	0	0	0	1	0.14	0	0	0	0	0	0	0	0	0	0	0	0	2	0.34	0	0	Histidine-rich protein PFHRP-II	P05227		NO
11063197	1221	150	16.66	41	2.969	376	26.284	118	8.768	2024	132.296	165	11.917	974	65.7	8	0.405	10	0.589	157	12.477	110	6.481	859	68.19	53	3.281	Differentially expressed in FDCP 6 homolog	Q7SYB5		NO
11063198	1538	621	54.757	897	51.563	1196	66.372	948	55.925	1157	60.039	443	25.401	1011	54.14	376	15.111	379	17.707	963	60.757	368	17.213	1003	63.21	1418	69.687	Sec1 family domain-containing protein 1	Q8WVM8		NO
11063199	1167	20	2.324	438	33.182	4	0.293	3	0.233	1	0.068	2	0.151	8	0.565	0	0	0	0	2	0.166	2	0.123	4	0.332	85	5.505	Visual pigment-like receptor peropsin	O35214		NO
11063200	2091	7	0.454	166	7.019	2	0.082	3	0.13	9	0.344	2	0.084	15	0.591	0	0	0	0	9	0.418	0	0	1	0.046	451	16.302	protein KIAA1614	Q5VZ46		NO
11063201	888	142	21.686	39	3.883	161	15.475	40	4.087	262	23.547	394	39.129	260	24.115	4	0.278	7	0.566	19	2.076	6	0.486	295	32.2	1	0.085	T-cell acute lymphocytic leukemia protein 1	Q90YI8		YES
11063202	494	23	6.314	1	0.179	0	0	0	0	0	0	1	0.179	1	0.167	0	0	0	0	0	0	0	0	1	0.196	0	0	Transient receptor potential cation channel subfamily M member 2	O94759		NO
11063203	1038	19	2.482	24	2.044	0	0	0	0	0	0	0	0	1	0.079	1	0.06	0	0	0	0	0	0	1	0.093	0	0	Brain-specific homeobox/POU domain protein 3	Q91998		YES
11063204	663	14	2.864	0	0	0	0	10	1.368	0	0	2	0.266	3	0.373	1	0.093	0	0	5	0.732	0	0	2	0.292	0	0				NO
11063205	1174	159	18.367	36	2.711	20	1.454	6	0.464	5	0.34	195	14.648	7	0.491	3	0.158	2	0.122	19	1.57	4	0.245	166	13.705	1	0.064	Ras guanyl-releasing protein 3	Q8IV61	MAPK signaling pathway; B cell receptor signaling pathway	NO
11063206	941	17	2.45	4	0.376	1	0.091	1	0.096	0	0	41	3.842	5	0.438	1	0.066	0	0	2	0.206	0	0	21	2.163	0	0	Ras guanyl-releasing protein 3	Q8IV61	MAPK signaling pathway; B cell receptor signaling pathway	YES
11063207	434	0	0	0	0	0	0	0	0	28	5.149	0	0	13	2.467	0	0	0	0	0	0	0	0	7	1.563	0	0	Ig heavy chain V region 5A	P19181		NO
11063208	1866	5	0.363	4	0.19	40	1.83	76	3.695	235	10.051	58	2.741	30	1.324	1	0.033	0	0	5	0.26	7	0.27	113	5.87	62	2.511	Perforin-1	P10820		NO
11063209	1055	226	29.051	385	32.263	1107	89.558	161	13.846	332	25.115	182	15.214	327	25.528	56	3.281	66	4.495	499	45.896	26	1.773	281	25.816	173	12.394	Dynamin-2	P50570	Endocytosis; Synaptic vesicle cycle; Endocrine and other factor-regulated calcium reabsorption; Bacterial invasion of epithelial cells	NO
11063210	1263	243	26.092	260	18.2	389	26.288	139	9.985	411	25.971	197	13.755	536	34.953	239	11.697	93	5.291	315	24.201	49	2.791	496	38.065	843	50.449	Probable pre-mRNA-splicing factor ATP-dependent RNA helicase	O22899	Spliceosome	NO
11063211	4335	96	3.003	67	1.366	156	3.071	141	2.951	451	8.303	77	1.566	865	16.434	5	0.071	26	0.431	260	5.82	24	0.398	203	4.539	1881	32.797	Rho GTPase-activating protein 11A	Q6P4F7		YES
11063212	1278	70	7.428	28599	1978.44	6356	424.487	2435	172.87	968	60.45	198578	13702.8	200	12.889	59	2.854	583355	32799.6	1	0.076	130	7.318	139	10.542	35	2.07	Actin, alpha cardiac	P53480	Cardiac muscle contraction; Hypertrophic cardiomyopathy (HCM); Dilated cardiomyopathy	YES
11063213	552	1	0.246	4	0.641	2	0.309	720	118.344	1	0.145	0	0	13	1.94	1	0.112	0	0	4	0.703	93	12.121	0	0	3	0.411	Gremlin-1	O73755		YES
11063214	1884	217	15.62	15	0.704	5	0.227	1	0.048	2	0.085	2543	119.035	3	0.131	5	0.164	118	4.501	12	0.618	3	0.115	6	0.309	3	0.12	Integrin alpha-7	Q61738	PI3K-Akt signaling pathway; Focal adhesion; ECM-receptor interaction; Regulation of actin cytoskeleton; Hypertrophic cardiomyopathy (HCM); Arrhythmogenic right ventricular cardiomyopathy (ARVC); Dilated cardiomyopathy	NO
11063215	838	1300	210.38	1486	156.775	1144	116.518	833	90.189	1725	164.285	1088	114.497	791	77.742	230	16.965	1037	88.92	671	77.697	469	40.263	1771	204.841	1001	90.286	Protein yippee-like 5 RecName: Full	P62700		YES
11063216	390	4	1.391	1	0.227	3	0.657	6	1.396	22	4.502	6	1.357	4	0.845	1	0.158	0	0	0	0	1	0.184	56	13.918	0	0	Integral membrane protein GPR137B	Q6DCW7		NO
11063217	975	158	21.976	150	13.602	175	15.32	67	6.235	381	31.187	98	8.864	618	52.204	62	3.931	36	2.653	158	15.725	10	0.738	190	18.888	2243	173.882	Mitotic checkpoint protein BUB3	Q9YGY3	Cell cycle	NO
11063218	438	25	7.741	11	2.22	0	0	0	0	0	0	0	0	0	0	0	0	0	0	0	0	0	0	0	0	0	0	Protocadherin gamma-C3	Q9UN70		NO
11063219	5247	722	18.661	258	4.347	6	0.098	5	0.086	4	0.061	10	0.168	3	0.047	12	0.141	0	0	9	0.166	0	0	7	0.129	0	0	Protocadherin gamma-C5	Q9Y5F6		NO
11063220	543	16	3.996	5	0.814	26	4.087	3	0.501	4	0.588	0	0	23	3.489	40	4.553	1	0.132	47	8.399	10	1.325	2	0.357	0	0	CMP-N-acetylneuraminate-beta-galactosamide-alpha-2, 3-sialyltransferase 1	Q11200	Mucin type O-Glycan biosynthesis; Glycosaminoglycan biosynthesis - keratan sulfate; Glycosphingolipid biosynthesis - globo series; Glycosphingolipid biosynthesis - ganglio series; Metabolic pathways	NO
11063221	2149	99	6.247	42	1.728	37	1.47	26	1.098	83	3.082	19	0.78	146	5.595	12	0.345	14	0.468	51	2.303	25	0.837	130	5.863	288	10.129	Bardet-Biedl syndrome 4 protein homolog	Q8C1Z7		NO
11063222	834	2	0.325	0	0	0	0	21	2.285	336	32.153	6	0.634	13	1.284	1496	110.875	0	0	2	0.233	36	3.105	2321	269.744	2	0.181	Trypsin	P35034	Neuroactive ligand-receptor interaction; Pancreatic secretion; Protein digestion and absorption; Influenza A	YES
11063223	967	3	0.421	0	0	0	0	229	21.486	1847	152.438	58	5.289	67	5.706	10148	648.669	0	0	2	0.201	379	28.196	10597	1062.18	12	0.938	Anionic trypsin-1	P00762	Neuroactive ligand-receptor interaction; Pancreatic secretion; Protein digestion and absorption; Influenza A	YES
11063224	427	45	14.292	84	17.392	605	120.931	140	29.748	29958	5599.35	597	123.298	46259	8922.55	57	8.251	36	6.058	193	43.859	142	23.924	257	58.337	8	1.416	Elastase-1	Q7SIG3		NO
11063225	1261	25	2.689	4	0.28	30	2.031	0	0	2	0.127	1	0.07	2	0.131	0	0	2	0.114	32	2.462	1	0.057	2	0.154	3	0.18	Protein KASH5	Q80VJ8		NO
11063226	135	0	0	0	0	0	0	1	0.672	0	0	1	0.653	0	0	0	0	0	0	0	0	0	0	0	0	0	0	Myeloma-overexpressed gene 2 protein homolog	Q6P6E6		NO
11063227	543	246	61.438	404	65.779	3679	578.284	15	2.506	257	37.773	13	2.111	90	13.651	3	0.341	240	31.76	700	125.091	3	0.397	305	54.443	4	0.557	Apolipoprotein D	P51909		NO
11063228	276	7	3.439	0	0	13	4.02	0	0	0	0	0	0	0	0	0	0	0	0	13	4.57	0	0	2	0.702	1	0.274	Otospiralin	Q8NHW6		YES
11063229	3615	680	25.51	199	4.867	252	5.95	206	5.17	527	11.635	553	13.49	349	7.951	65	1.111	36	0.716	329	8.831	91	1.811	798	21.396	465	9.722	Serine/threonine-protein kinase TAO2	Q6GPK9	MAPK signaling pathway	NO
11063230	1120	87	10.534	4	0.316	1	0.076	3	0.243	5	0.356	27	2.126	12	0.882	2	0.11	0	0	11	0.953	7	0.45	135	11.683	69	4.657	CREB3 regulatory factor	Q8IUR6		NO
11063231	1020	0	0	1	0.087	3	0.251	8027	714.012	0	0	0	0	15	1.211	21	1.273	0	0	2	0.19	2	0.141	0	0	0	0	Claudin-15	P56746	Cell adhesion molecules (CAMs); Tight junction	YES
11063232	555	65	15.883	4	0.637	0	0	0	0	5	0.719	2	0.318	0	0	1	0.111	0	0	0	0	0	0	34	5.938	0	0	Carbonic anhydrase-related protein	P35219	Nitrogen metabolism	NO
11063233	770	5	0.881	7	0.804	47	5.21	88	10.369	39	4.042	8	0.916	94	10.054	21	1.686	9	0.84	46	5.797	100	9.343	58	7.301	94	9.227	Bifunctional protein GlmU	Q2JVA4		NO
11063234	1067	0	0	0	0	0	0	0	0	0	0	0	0	0	0	0	0	0	0	0	0	0	0	0	0	0	0	Ig heavy chain V region MC101	P01821		NO
11063235	902	0	0	0	0	14	1.325	7	0.704	266	23.536	2	0.196	37	3.378	0	0	0	0	1	0.108	0	0	51	5.48	1	0.084	Ig heavy chain V region 5A	P19181		NO
11063236	1066	1	0.127	0	0	3	0.24	5	0.426	116	8.685	0	0	21	1.622	0	0	0	0	1	0.091	0	0	28	2.546	0	0	Ig heavy chain V-I region HG3	P01743		NO
11063237	1387	29	2.835	104	6.629	466	28.676	171	11.186	99	5.697	44	2.798	256	15.201	16	0.713	50	2.59	260	18.19	94	4.876	75	5.241	206	11.226	Glyoxalase domain-containing protein 5	Q502D1		YES
11063238	861	162	25.516	1	0.103	10	0.991	0	0	0	0	0	0	0	0	0	0	0	0	0	0	0	0	0	0	0	0	Ribonuclease P protein subunit p25	Q9BUL9	Ribosome biogenesis in eukaryotes; RNA transport	YES
11063239	2874	404	19.063	295	9.075	347	10.305	157	4.956	424	11.774	205	6.29	400	11.463	26	0.559	31	0.775	253	8.542	46	1.151	471	15.885	923	24.274	Bromodomain-containing protein 1	O95696		NO
11063240	546	262	65.075	199	32.223	318	49.71	422	70.125	297	43.413	1098	177.345	424	63.958	246	27.849	432	56.854	165	29.324	202	26.616	292	51.836	748	103.547	28S ribosomal protein S28, mitochondrial	Q9CY16		YES
11063241	634	27	5.775	24	3.347	45	6.058	54	7.728	109	13.721	50	6.955	66	8.574	19	1.852	15	1.7	46	7.04	12	1.362	77	11.772	22	2.623	3-hydroxybutyrate dehydrogenase type 2	Q561X9	Synthesis and degradation of ketone bodies; Butanoate metabolism; Metabolic pathways	NO
11063242	390	51	17.734	76	17.229	108	23.636	157	36.525	134	27.422	41	9.271	75	15.839	40	6.34	36	6.633	111	27.618	84	15.495	128	31.812	15	2.907	Signal peptide peptidase-like 2A	Q8TCT8		NO
11063243	1440	1609	151.53	940	57.712	24140	1430.82	13872	874.035	20281	1124.04	3535	216.49	7065	404.083	1912	82.072	946	47.206	5293	356.67	2674	133.591	43729	2943.4	287	15.064	Thyroglobulin	O08710		NO
11063244	603	11039	2482.66	46699	6846.89	57380	8121.84	43018	6472.7	63384	8389.1	23964	3504.71	36745	5018.82	37449	3838.77	29691	3538.13	49323	7937.06	62407	7445.49	39661	6375.12	11897	1491.25	40S ribosomal protein S14 RecName: Full	P62263	Ribosome	YES
11063245	576	0	0	1	0.153	0	0	0	0	0	0	14	2.143	0	0	0	0	4	0.499	0	0	0	0	0	0	2	0.262	Fibroblast growth factor 17	Q6SJP8	MAPK signaling pathway; Regulation of actin cytoskeleton	NO
11063246	2574	395	20.811	232	7.969	356	11.805	179	6.31	594	18.418	249	8.531	476	15.231	122	2.93	61	1.703	466	17.567	47	1.314	850	32.008	1128	33.123	FK506-binding protein 15	Q5T1M5		NO
11063247	2522	102	5.485	897	31.445	1969	66.636	1690	60.799	476	15.063	45	1.574	628	20.509	32	0.784	120	3.419	1778	68.409	248	7.074	106	4.074	2712	81.278	Arrestin domain-containing protein 1	Q99KN1		YES
11063248	3876	491	17.179	360	8.211	451	9.931	392	9.176	748	15.402	380	8.646	594	12.622	68	1.084	84	1.557	699	17.499	163	3.025	872	21.806	1659	32.351	Negative elongation factor B	Q8C4Y3		YES
11063249	1638	138	11.425	120	6.477	147	7.66	73	4.044	197	9.599	51	2.746	177	8.9	26	0.981	31	1.36	128	7.583	4	0.176	162	9.586	358	16.52	PR domain zinc finger protein 10	A2BID7		NO
11063250	852	14	2.228	14	1.453	62	6.211	30	3.195	263	24.636	69	7.142	63	6.09	2	0.145	5	0.422	44	5.011	13	1.098	184	20.932	114	10.113	Serine/threonine-protein kinase pim-2	Q9YHZ5	Jak-STAT signaling pathway	NO
11063251	912	247	36.729	114	11.051	317	29.667	184	18.305	321	28.091	199	19.243	516	46.599	227	15.385	106	8.352	257	27.344	114	8.993	249	26.463	791	65.556	28S ribosomal protein S35, mitochondrial	Q498P2		NO
11063252	2197	126	7.778	213	8.571	200	7.77	188	7.764	170	6.175	164	6.583	277	10.384	12	0.338	27	0.883	401	17.711	10	0.327	130	5.735	505	17.374	Transmembrane and coiled-coil domains protein 3	Q9ULS5		YES
11063253	2253	1171	70.486	308	12.086	24	0.909	32	1.289	15	0.531	3	0.117	4	0.146	0	0	4	0.128	4	0.172	11	0.351	19	0.817	24	0.805	Protocadherin alpha-C2	Q9Y5I4		NO
11063254	1773	378	28.913	202	10.073	8	0.385	1	0.051	15	0.675	4	0.199	5	0.232	1	0.035	0	0	4	0.219	4	0.162	11	0.601	2	0.085	Neuronal cell adhesion molecule	P35331	Cell adhesion molecules (CAMs)	NO
11063255	858	138	21.812	52	5.358	0	0	0	0	0	0	0	0	0	0	0	0	0	0	0	0	0	0	1	0.113	0	0	Metallophosphoesterase 1	Q566Y9		NO
11063256	909	55	8.205	34	3.307	270	25.352	68	6.787	389	34.154	155	15.038	170	15.403	59	4.012	13	1.028	63	6.725	14	1.108	1405	149.815	6	0.499	Endonuclease domain-containing 1 protein	O94919		NO
11063257	984	281	38.727	112	10.063	0	0	0	0	0	0	0	0	0	0	0	0	0	0	0	0	0	0	0	0	0	0	C1q-related factor	O75973		YES
11063258	1608	54	4.554	41	2.254	166	8.811	62	3.498	119	5.906	36	1.974	590	30.219	479	18.413	14	0.626	42	2.534	11	0.492	115	6.932	4	0.188	UDP-glucuronosyltransferase 2A1	Q9Y4X1		YES
11063259	387	0	0	2	0.457	3	0.662	7	1.641	425	87.646	2	0.456	87	18.515	0	0	0	0	0	0	1	0.186	87	21.79	0	0	Ig kappa chain V-III region MOPC 63	P01661		YES
11063260	2715	62	3.097	98	3.191	204	6.413	56	1.871	2	0.059	0	0	428	12.984	0	0	14	0.371	72	2.573	6	0.159	0	0	228	6.347	Homeobox protein HMX3	Q504H8		YES
11063261	2720	507	25.278	1610	52.331	837	26.264	415	13.843	894	26.231	375	12.158	590	17.865	532	12.09	580	15.322	3264	116.442	584	15.446	807	28.757	417	11.588	Purine nucleoside phosphorylase	P55859	Purine metabolism; Pyrimidine metabolism; Nicotinate and nicotinamide metabolism; Metabolic pathways	YES
11063262	6209	217	4.74	215	3.061	719	9.884	106	1.549	255	3.278	115	1.633	253	3.356	46	0.458	44	0.509	1092	17.066	81	0.939	395	6.166	2540	30.92	Huntingtin-interacting protein 1-related protein	Q9JKY5		NO
11063263	1076	785	98.938	1552	127.521	1426	113.115	695	58.604	1406	104.286	827	67.78	2021	154.694	925	53.137	1014	67.716	1230	110.923	701	46.869	983	88.549	2592	182.076	Density-regulated protein	Q6DH65		YES
11063264	1452	283	26.432	115	7.002	17	0.999	14	0.875	23	1.264	54	3.28	9	0.511	1	0.043	11	0.544	14	0.936	9	0.446	124	8.277	9	0.468	CAP-Gly domain-containing linker protein 1	P30622		NO
11063265	2886	30	1.41	29	0.888	9	0.266	21	0.66	28	0.774	456	13.934	8	0.228	5	0.107	42	1.046	12	0.403	5	0.125	133	4.467	2	0.052	Sodium channel protein type 4 subunit alpha B	Q20JQ7		NO
11063266	1050	24	3.1	38	3.2	37	3.008	26	2.247	88	6.689	33	2.772	105	8.236	48	2.826	16	1.095	33	3.05	13	0.891	45	4.154	217	15.621	Solute carrier family 25 member 40	Q6DHC3		YES
11063267	1488	3	0.273	2	0.119	0	0	0	0	1	0.054	11	0.652	1	0.055	0	0	86	4.153	0	0	1	0.048	0	0	8	0.406	E3 ubiquitin-protein ligase TRIM39	Q9ESN2		NO
11063268	1293	200	20.977	33	2.256	0	0	13	0.912	2	0.123	1	0.068	1	0.064	0	0	67	3.723	1	0.075	9	0.501	0	0	79	4.618	RUN domain-containing protein 3B	Q5U3W3		NO
11063269	518	706	184.833	258	44.034	2147	353.764	2987	523.188	4122	635.084	1407	239.538	2425	385.57	1878	224.096	1450	201.143	2752	515.521	4043	561.502	2166	405.295	349	50.924	60S ribosomal protein L22	Q90YU6	Ribosome	YES
11063270	2438	219	12.182	1063	38.548	321	11.238	259	9.639	364	11.916	248	8.971	596	20.134	130	3.296	95	2.8	316	12.577	95	2.803	403	16.022	1196	37.079	Protein-S-isoprenylcysteine O-methyltransferase	O12947	Terpenoid backbone biosynthesis	YES
11063271	2474	24	1.316	117	4.181	93	3.208	67	2.457	27	0.871	3350	119.414	53	1.764	10	0.25	154	4.473	71	2.785	104	3.024	42	1.645	19	0.58	RING finger protein 207	Q3V3A7		YES
11063272	3324	433	17.666	1837	48.86	2967	76.185	834	22.764	2377	57.072	552	14.645	2761	68.411	426	7.922	408	8.82	2483	72.484	608	13.159	1690	49.28	2870	65.261	Protein RCC2 homolog	Q6NYE2		YES
11063273	1154	888	104.355	835	63.971	1223	90.455	1045	82.16	1480	102.355	1025	78.33	1968	140.456	590	31.602	285	17.746	758	63.737	433	26.994	1664	139.762	1649	108.005	Nascent polypeptide-associated complex subunit alpha	Q5R9I9		NO
11063274	363	0	0	0	0	0	0	0	0	0	0	0	0	0	0	0	0	0	0	0	0	0	0	0	0	0	0	Prostaglandin E synthase 3	Q9R0Q7	Arachidonic acid metabolism; Metabolic pathways	NO
11063275	792	30	5.137	1558	173.918	2	0.216	0	0	0	0	3	0.334	3	0.312	0	0	0	0	0	0	0	0	1	0.122	0	0	Lens fiber major intrinsic protein	Q06019		YES
11063276	696	45	8.768	23	2.922	18	2.207	17	2.216	49	5.619	19	2.407	30	3.55	5	0.444	2	0.206	38	5.298	6	0.62	44	6.128	22	2.389	Protein AF-10	P55197		NO
11063277	1164	0	0	0	0	0	0	0	0	2	0.137	0	0	0	0	0	0	1	0.062	0	0	0	0	0	0	3	0.195	Steroidogenic acute regulatory protein, mitochondrial	P79245		YES
11063278	975	52	7.233	105	9.521	487	42.632	49	4.56	28	2.292	157	14.201	41	3.463	30	1.902	18	1.327	77	7.663	167	12.322	35	3.479	2	0.155	Mothers against decapentaplegic homolog 6	O35182	Endocytosis; TGF-beta signaling pathway	YES
11063279	3378	73	2.931	111	2.905	313	7.909	103	2.766	48	1.134	103	2.689	163	3.974	27	0.494	195	4.148	677	19.447	154	3.28	103	2.955	6	0.134	Plectin	P30427		YES
11063280	1443	383	35.995	183	11.212	115	6.802	217	13.644	116	6.416	99	6.05	369	21.061	51	2.185	8	0.398	175	11.768	14	0.698	135	9.068	22	1.152	Adenosylhomocysteinase	A1WXM7	Cysteine and methionine metabolism; Metabolic pathways	YES
11063281	1761	5	0.385	1077	54.07	26591	1288.8	16	0.824	0	0	1	0.05	150	7.015	1	0.035	111	4.529	2824	155.608	19	0.776	5	0.275	9	0.386	Transmembrane protease serine 9	Q7Z410		NO
11063282	534	5363	1361.98	14295	2366.71	16364	2615.53	18448	3134.44	15914	2378.43	10973	1812.15	13855	2136.91	9914	1147.56	15110	2033.24	15339	2787.3	27381	3688.8	13836	2511.38	2946	416.987	60S acidic ribosomal protein P1	P18660	Ribosome	YES
11063283	3159	844	36.232	869	24.321	2006	54.199	1191	34.207	2149	54.292	593	16.554	2175	56.706	810	15.849	311	7.074	1955	60.052	819	18.651	2015	61.826	2628	62.879	Cleft lip and palate transmembrane protein 1-like protein	Q6DHU1		YES
11063284	2138	174	11.037	108	4.466	196	7.825	175	7.426	251	9.37	59	2.434	211	8.128	30	0.867	56	1.882	179	8.124	59	1.985	283	12.83	677	23.934	Loss of heterozygosity 12 chromosomal region 1 protein homolog	Q5XIX8		YES
11063285	3385	131	5.248	36	0.94	27	0.681	10	0.268	12	0.283	13	0.339	60	1.46	0	0	6	0.127	174	4.988	1	0.021	695	19.901	120	2.679	Kinesin-like protein KIF26A	Q9ULI4		NO
11063286	405	0	0	1	0.218	0	0	0	0	0	0	92	20.033	0	0	0	0	6	1.065	0	0	0	0	1	0.239	0	0	F-box and leucine-rich protein 22	Q6P050		NO
11063287	567	1	0.239	0	0	0	0	0	0	0	0	0	0	0	0	0	0	0	0	0	0	0	0	0	0	0	0	Cytokine receptor common subunit gamma	P31785	Cytokine-cytokine receptor interaction; Endocytosis; Jak-STAT signaling pathway	NO
11063288	687	81	15.989	86	11.067	109	13.542	50	6.603	136	15.799	53	6.803	103	12.348	39	3.509	30	3.138	87	12.288	10	1.047	104	14.673	120	13.202	BTB/POZ domain-containing protein KCTD6	Q6DG99		NO
11063289	1104	192	23.585	294	23.544	1148	88.753	348	28.6	1364	98.605	251	20.05	1096	81.764	200	11.198	44	2.864	648	56.955	41	2.672	944	82.879	404	27.659	Polypyrimidine tract-binding protein 1	Q29099		NO
11063290	1160	1870	218.619	1819	138.637	2245	165.185	1575	123.19	5168	355.564	3018	229.441	3396	241.118	793	42.256	840	52.034	1897	158.685	1124	69.709	19518	1630.87	105	6.842	Decorin	Q28888	TGF-beta signaling pathway	NO
11063291	1763	54	4.154	404	20.26	798	38.633	1167	60.058	462	20.914	115	5.752	667	31.16	102	3.576	250	10.19	1968	108.318	486	19.832	1025	56.353	1120	48.017	Caspase-3	Q95ND5	MAPK signaling pathway; p53 signaling pathway; Apoptosis; Herpes simplex infection	YES
11063292	504	404	108.706	36	6.315	23	3.895	10	1.8	17	2.692	43	7.524	54	8.824	6	0.736	4	0.57	14	2.695	2	0.285	24	4.616	263	39.442	Protein FAM219A	Q6DC60		NO
11063293	4130	19	0.624	54	1.156	98	2.025	64	1.406	506	9.778	18	0.384	951	18.965	22	0.329	15	0.261	253	5.944	12	0.209	79	1.854	3576	65.445	Mitotic checkpoint serine/threonine-protein kinase BUB1	O43683	Cell cycle; Oocyte meiosis; Progesterone-mediated oocyte maturation	NO
11063294	1929	189	13.287	250	11.458	499	22.079	113	5.315	478	19.776	216	9.875	788	33.645	138	4.422	63	2.347	314	15.795	35	1.305	464	23.315	3641	142.666	Heterogeneous nuclear ribonucleoprotein Q	Q7TMK9		YES
11063295	1953	3	0.208	0	0	0	0	0	0	0	0	0	0	6	0.253	0	0	0	0	0	0	0	0	0	0	84	3.251	WD repeat-containing protein KIAA1875	A6NE52		NO
11063296	439	4	1.236	40	8.056	0	0	0	0	0	0	0	0	1	0.188	0	0	0	0	3	0.663	0	0	0	0	8	1.377	Delta-1-pyrroline-5-carboxylate synthase	Q5R4M8	Arginine and proline metabolism; Metabolic pathways	NO
11063297	569	0	0	24	3.729	1	0.15	0	0	0	0	0	0	1	0.145	0	0	0	0	0	0	0	0	0	0	1	0.133	Delta-1-pyrroline-5-carboxylate synthase	Q5R4M8	Arginine and proline metabolism; Metabolic pathways	NO
11063298	893	2	0.304	41	4.059	0	0	0	0	0	0	2	0.198	0	0	0	0	0	0	0	0	0	0	0	0	0	0	Delta-1-pyrroline-5-carboxylate synthase	Q5R4M8	Arginine and proline metabolism; Metabolic pathways	NO
11063299	2005	666	45.047	107978	4761.28	29	1.235	32	1.448	1	0.04	0	0	3	0.123	1	0.031	0	0	0	0	38	1.363	0	0	80	3.016	Beta-crystallin S-1	P48646		YES
11063300	670	279	56.472	248	32.725	190	24.204	44	5.958	305	36.331	178	23.429	96	11.801	6	0.554	4	0.429	32	4.634	21	2.255	447	64.666	154	17.373	TOX high mobility group box family member 2	Q96NM4		NO
11063301	1047	35	4.533	10	0.844	61	4.973	10	0.867	5	0.381	66	5.559	37	2.911	19	1.122	34	2.333	28	2.595	5	0.344	49	4.536	85	6.136	Alpha-1-syntrophin	Q28626		NO
11063302	1602	0	0	60	3.311	7	0.373	13	0.736	0	0	0	0	0	0	78	3.01	1194	53.556	1	0.061	0	0	2	0.121	0	0	Phosphorylase b kinase regulatory subunit alpha, skeletal muscle isoform	P18688	Calcium signaling pathway; Insulin signaling pathway	NO
11063303	568	0	0	8	1.245	9	1.352	9	1.438	77	10.819	19	2.95	27	3.915	76	8.271	0	0	4	0.683	6	0.76	294	50.17	0	0	Fucolectin-4	Q9I928		NO
11063304	2643	1	0.051	1	0.033	0	0	0	0	1	0.03	1	0.033	1	0.031	0	0	1	0.027	3	0.11	0	0	1	0.037	4	0.114	Chitin synthase 2	P30599	Amino sugar and nucleotide sugar metabolism	NO
11063305	315	0	0	0	0	0	0	0	0	0	0	0	0	0	0	0	0	0	0	0	0	0	0	0	0	0	0				NO
11063306	1562	70	6.077	50	2.83	80	4.371	22	1.278	321	16.401	26	1.468	119	6.275	5	0.198	13	0.598	27	1.677	27	1.244	305	18.926	463	22.404	PTB domain-containing engulfment adapter protein 1	Q5PQS4		NO
11063307	783	427	73.955	264	29.809	337	36.735	216	25.029	619	63.093	262	29.509	436	45.861	350	27.63	136	12.481	245	30.362	163	14.976	349	43.202	1930	186.306	BET1 homolog	O15155	SNARE interactions in vesicular transport	YES
11063308	780	3	0.522	1	0.113	1	0.109	1	0.116	4	0.409	10	1.131	3	0.317	0	0	0	0	0	0	104	9.592	5	0.621	5	0.485	Gap junction beta-3 protein	O75712		YES
11063309	2656	209	10.671	12	0.399	31	0.996	22	0.752	45	1.352	65	2.158	48	1.488	2	0.047	3	0.081	47	1.717	17	0.46	121	4.416	22	0.626	POZ-, AT hook-, and zinc finger-containing protein 1	Q9HBE1		NO
11063310	3007	35	1.578	17	0.5	0	0	1	0.03	0	0	1	0.029	1398	38.291	0	0	6	0.143	4	0.129	7	0.167	1	0.032	22	0.553	Solute carrier family 2, facilitated glucose transporter member 11	Q9BYW1		YES
11063311	606	12	2.685	7	1.021	3	0.423	1	0.15	0	0	48	6.985	2	0.272	0	0	0	0	1	0.16	0	0	0	0	0	0	Sodium channel protein type 3 subunit alpha	P08104		NO
11063312	6111	8016	177.889	6831	98.827	161	2.249	649	9.636	295	3.853	11	0.159	54	0.728	0	0	15	0.176	90	1.429	167	1.966	36	0.571	22	0.272	Microtubule-associated protein 1B	P14873		YES
11063313	1115	0	0	0	0	0	0	96	7.812	0	0	0	0	1	0.074	2	0.111	0	0	2	0.174	1	0.065	2	0.174	0	0	Bestrophin-4	Q8NFU0		NO
11063314	471	11	3.167	9	1.689	12	2.175	2	0.385	9	1.525	29	5.43	10	1.749	4	0.525	0	0	14	2.884	0	0	22	4.527	7	1.123	E3 ubiquitin-protein ligase HECW2	Q6I6G8		NO
11063315	3479	424	16.528	190	4.828	283	6.943	150	3.912	281	6.446	353	8.948	471	11.15	28	0.497	20	0.413	413	11.519	33	0.682	439	12.231	589	12.797	Transient receptor potential cation channel subfamily M member 7	Q96QT4	Mineral absorption	NO
11063316	831	31	5.059	4	0.426	22	2.26	0	0	1	0.096	0	0	1	0.099	0	0	0	0	0	0	0	0	10	1.166	1	0.091	Neurexophilin-1	Q63366		YES
11063317	2017	444	29.853	202	8.854	332	14.049	554	24.92	174	6.885	998	43.635	81	3.307	12	0.368	95	3.384	523	25.161	286	10.201	1535	73.764	22	0.824	Unconventional myosin-Ic	A5PF48		NO
11063318	1656	123	10.073	82	4.378	179	9.226	50	2.739	124	5.976	109	5.805	148	7.361	12	0.448	16	0.694	83	4.863	9	0.391	127	7.433	170	7.759	Inner nuclear membrane protein Man1	Q9Y2U8		YES
11063319	350	15	5.812	8	2.021	1	0.244	2	0.518	0	0	0	0	0	0	0	0	0	0	1	0.277	0	0	0	0	1	0.216	Wnt inhibitory factor 1	Q9W6F9	Wnt signaling pathway	NO
11063320	514	0	0	1	0.172	11	1.827	6	1.059	7	1.087	1	0.172	3	0.481	1	0.12	2	0.28	2	0.378	5	0.7	9	1.697	9	1.323	Glycosyltransferase 1 domain-containing protein 1	A4FUP9		NO
11063321	1347	58	5.839	38	2.494	140	8.871	37	2.492	167	9.895	49	3.208	166	10.15	21	0.964	50	2.667	67	4.827	2	0.107	157	11.297	233	13.074	Solute carrier family 15 member 4	Q68F72		YES
11063322	2087	241	15.66	79	3.347	22	0.9	4	0.174	11	0.421	3	0.127	5	0.197	0	0	1	0.034	11	0.511	4	0.138	5	0.232	11	0.398	Ephrin type-A receptor 6	Q9UF33	Axon guidance	NO
11063323	591	0	0	4	0.598	0	0	0	0	0	0	0	0	0	0	0	0	0	0	0	0	0	0	0	0	0	0	ADP-ribosylation factor-like protein 6	Q5M9P8		YES
11063324	1353	16	1.604	30	1.96	30	1.892	7	0.469	33	1.947	8	0.521	211	12.844	0	0	2	0.106	118	8.463	1	0.053	17	1.218	180	10.056	Centrosomal protein of 152 kDa	O94986		NO
11063325	1866	355	25.8	513	24.306	787	35.998	53	2.577	292	12.489	168	7.94	549	24.232	272	9.01	77	2.965	198	10.296	11	0.424	294	15.271	591	23.939	Nodal modulator 2	Q5JPE7		NO
11063326	3087	1	0.044	5	0.143	180	4.977	41	1.205	272	7.032	77	2.2	87	2.321	183185	3667.94	4	0.093	4	0.126	79	1.841	90	2.826	6	0.147	Complement C3	P98093	Phagosome; Herpes simplex infection	NO
11063327	1527	15	1.332	8	0.463	14	0.783	1	0.059	17	0.889	12	0.693	4	0.216	0	0	3	0.141	43	2.732	0	0	0	0	2	0.099	E3 ubiquitin-protein ligase TRIM21	P19474		YES
11063328	1183	28	3.21	116	8.669	2	0.144	0	0	0	0	0	0	4	0.278	0	0	0	0	0	0	3	0.182	0	0	21	1.342	Neural-cadherin	O15943		NO
11063329	2832	128	6.129	191	5.963	2	0.06	2	0.064	1	0.028	1	0.031	11	0.32	0	0	1	0.025	0	0	11	0.279	3	0.103	92	2.455	Neural-cadherin	O15943		NO
11063330	1128	61	7.334	62	4.859	0	0	1	0.08	0	0	0	0	1	0.073	0	0	0	0	0	0	4	0.255	0	0	7	0.469	Serine/threonine-protein kinase BRSK1	B2DD29		NO
11063331	1927	219	15.412	62	2.845	175	7.751	33	1.554	62	2.568	8	0.366	79	3.376	39	1.251	23	0.858	217	10.927	46	1.717	3	0.151	69	2.706	Ras-related and estrogen-regulated growth inhibitor	Q96A58		YES
11063332	1340	571	57.788	10	0.66	1	0.064	0	0	0	0	1	0.066	0	0	0	0	1	0.054	6	0.434	0	0	2	0.145	8	0.451	Synapsin-3	O14994		NO
11063333	921	116	17.081	4	0.384	1	0.093	4	0.394	6	0.52	2	0.192	3	0.268	4	0.268	0	0	16	1.686	4	0.312	6	0.631	0	0	Sodium- and chloride-dependent glycine transporter 2	A7Y2X0		NO
11063334	715	2	0.379	7	0.866	0	0	0	0	0	0	14	1.727	2	0.23	0	0	0	0	0	0	0	0	0	0	50	5.286	Ly6/PLAUR domain-containing protein 6	Q8BPP5		YES
11063335	1048	62	8.023	60	5.062	212	17.266	99	8.571	107	8.148	78	6.564	112	8.802	44	2.595	46	3.154	159	14.722	61	4.187	185	17.11	363	26.18	SERTA domain-containing protein 2	Q14140		NO
11063336	1040	684	89.192	117	9.946	222	18.219	57	4.973	3	0.23	0	0	66	5.227	53	3.15	19	1.313	316	29.484	20	1.383	4	0.373	614	44.624	Band 4.1-like protein 4B	B2RYE5		NO
11063337	2291	973	57.596	38	1.466	3	0.112	16	0.634	7	0.244	0	0	35	1.258	239	6.448	9	0.282	6	0.254	74	2.324	5	0.212	4	0.132				NO
11063338	393	1	0.345	0	0	0	0	0	0	0	0	0	0	0	0	0	0	0	0	0	0	0	0	0	0	0	0	Alpha-1,6-mannosylglycoprotein 6-beta-N-acetylglucosaminyltransferase B	Q3V5L5	N-Glycan biosynthesis; Other types of O-glycan biosynthesis; Metabolic pathways	NO
11063339	1236	117	12.837	24	1.717	41	2.831	73	5.359	9	0.581	8	0.571	39	2.599	25	1.25	4	0.233	55	4.318	17	0.989	25	1.96	964	58.951	Axin-2	P57095	Wnt signaling pathway	NO
11063340	1025	12	1.588	21	1.811	47	3.914	141	12.481	475	36.985	138	11.873	62	4.982	2	0.121	0	0	61	5.775	281	19.722	859	81.229	74	5.457	Transmembrane channel-like protein 6	Q7Z403		NO
11063341	682	2	0.398	1	0.13	24	3.004	5	0.665	39	4.564	8	1.034	5	0.604	0	0	6	0.632	68	9.675	18	1.899	47	6.68	2	0.222	Heterogeneous nuclear ribonucleoprotein A2 homolog 1	P51989		YES
11063342	5563	191	4.656	379	6.023	405	6.214	100	1.631	180	2.582	53	0.84	212	3.139	15	0.167	18	0.233	248	4.326	44	0.569	3000	52.27	5	0.068	Pleckstrin homology domain-containing family G member 4B	Q96PX9		YES
11063343	2063	290	19.064	231	9.9	328	13.57	167	7.345	404	15.629	256	10.943	510	20.361	141	4.225	75	2.612	266	12.512	38	1.325	462	21.706	958	35.099	Regulation of nuclear pre-mRNA domain-containing protein 1B	Q9NQG5		YES
11063344	1304	2	0.208	3	0.203	20	1.309	0	0	1	0.061	0	0	4	0.253	1	0.047	0	0	5	0.372	0	0	3	0.223	45	2.608	Calcium-activated potassium channel subunit beta-3	Q9NPA1	Vascular smooth muscle contraction; Insulin secretion	YES
11063345	1531	6	0.531	83	4.793	62	3.456	0	0	4	0.209	44	2.534	4	0.215	0	0	27	1.267	260	16.479	0	0	0	0	3	0.148	Protein CYR61	P19336		YES
11063346	1351	1204	120.858	1957	128.067	4014	253.591	1514	101.677	4184	247.166	1657	108.163	3490	212.76	1171	53.576	620	32.976	2020	145.085	522	27.797	3245	232.81	4091	228.878	ATP-dependent RNA helicase DDX39A	Q5U216		NO
11063347	1425	346	32.928	46	2.854	3	0.18	72	4.584	12	0.672	8	0.495	199	11.502	0	0	1	0.05	8	0.545	11	0.555	14	0.952	27	1.432	EVI5-like protein	Q96CN4		NO
11063348	3505	1822	70.496	191	4.818	192	4.675	83	2.149	472	10.747	69	1.736	1125	26.435	4	0.071	26	0.533	265	7.336	14	0.287	108	2.987	7425	160.118	Kinesin-like protein KIF22	A8WFU8		YES
11063349	945	260	37.312	181	16.934	199	17.973	102	9.793	354	29.897	145	13.532	299	26.059	87	5.691	98	7.452	167	17.148	50	3.806	361	37.027	440	35.193	PAXIP1-associated glutamate-rich protein 1	Q5M865		YES
11063350	553	11	2.698	18	2.878	108	16.669	17	2.789	5849	844.13	125	19.934	7045	1049.24	15	1.677	2	0.26	6	1.053	2	0.26	64	11.218	6	0.82	Elastase-1	Q7SIG3		NO
11063351	1074	0	0	0	0	4	0.318	0	0	0	0	2	0.164	2	0.153	0	0	0	0	2	0.181	0	0	8	0.722	2	0.141	Ig kappa chain V region K29-213	P01696		YES
11063352	408	0	0	0	0	1	0.209	0	0	0	0	0	0	0	0	0	0	0	0	0	0	0	0	0	0	0	0				NO
11063353	790	409	70.21	333	37.267	25	2.701	57	6.546	289	29.196	117	13.061	321	33.466	4	0.313	2	0.182	2	0.246	3	0.273	68	8.343	382	36.548	Transmembrane protein 35	Q58EL2		YES
11063354	1274	1	0.106	449	31.159	1	0.067	0	0	3	0.188	0	0	1	0.065	0	0	1	0.056	1	0.076	2	0.113	1	0.076	5	0.297	ADP-ribosylation factor-like protein 13B	Q8JHI3		NO
11063355	553	8	1.962	31	4.956	164	25.312	473	77.605	496	71.583	244	38.911	72	10.723	35	3.912	6	0.78	39	6.843	246	32.003	1039	182.11	5	0.683	Complement C1q tumor necrosis factor-related protein 3	Q9ES30		NO
11063356	864	79	12.4	110	11.256	107	10.57	0	0	5	0.462	0	0	0	0	0	0	14	1.164	773	86.815	0	0	3	0.337	3	0.262	Pituitary homeobox 2	Q9W5Z2	TGF-beta signaling pathway	NO
11063357	1399	36	3.49	43	2.717	40	2.44	38	2.464	145	8.272	91	5.736	47	2.767	11	0.486	10	0.514	15	1.04	33	1.697	245	16.974	76	4.106	Calcitonin gene-related peptide type 1 receptor	Q8AXU4	Neuroactive ligand-receptor interaction; Vascular smooth muscle contraction	NO
11063358	705	464	89.255	271	33.985	472	57.143	245	31.53	707	80.036	311	38.903	749	87.501	315	27.618	140	14.269	401	55.193	97	9.898	572	78.641	1144	122.65	Sjoegren syndrome/scleroderma autoantigen 1 homolog	P56873		NO
11063359	2147	64	4.043	38	1.565	40	1.59	95	4.015	51	1.896	24	0.986	53	2.033	3	0.086	7	0.234	68	3.073	42	1.407	97	4.379	4	0.141	Protein FAM89B	Q8N5H3		YES
11063360	1868	11	0.799	40667	1924.72	12	0.548	12	0.583	0	0	0	0	0	0	2	0.066	0	0	0	0	15	0.578	0	0	1	0.04	Arrestin-C	Q9N0H5	MAPK signaling pathway; Endocytosis; Phototransduction	YES
11063361	345	3	1.179	0	0	0	0	0	0	1	0.231	0	0	0	0	0	0	0	0	0	0	0	0	0	0	0	0	Protocadherin gamma-A1	Q9Y5H4		NO
11063362	1473	284	26.147	552	33.131	520	30.131	471	29.012	798	43.237	134	8.023	773	43.221	1850	77.631	73	3.561	596	39.262	111	5.421	337	22.175	338	17.344	Nucleobindin-2	P80303		YES
11063363	1875	43	3.11	101	4.762	24	1.092	5	0.242	0	0	4	0.188	0	0	1	0.033	13	0.498	80	4.14	6	0.23	132	6.824	6	0.242	Dedicator of cytokinesis protein 9	Q9BZ29		NO
11063364	477	218	61.979	253	46.893	684	122.391	255	48.504	492	82.319	289	53.431	529	91.339	80	10.367	78	11.75	577	117.378	138	20.813	660	134.112	7990	1266.07	Protein BTG2	P78543	RNA degradation	YES
11063365	861	159	25.044	290	29.778	286	28.351	336	35.407	892	82.683	262	26.835	447	42.759	31	2.225	56	4.674	414	46.658	98	8.188	2045	230.214	7	0.615	BTB/POZ domain-containing protein KCTD12	Q6WVG3		NO
11063366	5889	1291	29.73	1484	22.279	950	13.769	720	11.093	1332	18.052	1054	15.784	1173	16.405	136	1.427	159	1.94	847	13.956	579	7.073	1428	23.503	877	11.256	Bromodomain adjacent to zinc finger domain protein 2A	Q9UIF9		NO
11063367	1673	1030	83.492	444	23.463	1454	74.179	847	45.935	2064	98.462	474	24.986	3192	157.14	1083	40.013	356	15.29	1529	88.683	412	17.717	1535	88.931	1789	80.825	Prostaglandin E synthase 3	Q15185	Arachidonic acid metabolism; Metabolic pathways	NO
11063368	1071	599	75.848	735	60.674	376	29.965	26	2.203	24	1.788	45	3.705	44	3.384	12	0.693	32	2.147	167	15.131	14	0.94	611	55.296	404	28.512	Hairy/enhancer-of-split related with YRPW motif protein 1	Q8AXV6		YES
11063369	1524	25	2.225	62	3.597	336	18.818	31	1.846	118	6.179	27	1.562	181	9.782	30	1.217	9	0.424	150	9.551	23	1.086	50	3.18	645	31.989	Y+L amino acid transporter 1	Q9UM01		NO
11063370	1829	15861	1176.04	2624	126.839	25	1.167	559	27.73	144	6.284	0	0	2	0.09	1	0.034	26	1.021	7	0.371	108	4.248	11	0.583	12	0.496	Stathmin-2	P55821		NO
11063371	1764	12	0.923	24	1.203	5	0.242	11	0.566	79	3.574	27	1.35	11	0.514	14	0.491	3	0.122	9	0.495	1	0.041	290	15.935	21	0.9	Solute carrier family 26 member 10	Q5EBI0		NO
11063372	933	54	7.849	63	5.97	486	44.46	96	9.336	129	11.035	13	1.229	517	45.638	339	22.459	51	3.928	318	33.073	24	1.851	71	7.376	2	0.162	Catechol O-methyltransferase	P22734	Steroid hormone biosynthesis; Tyrosine metabolism; Metabolic pathways	YES
11063373	735	0	0	18	2.165	4	0.464	4	0.494	1	0.109	0	0	3	0.336	0	0	0	0	7	0.924	1	0.098	10	1.319	0	0	Metabotropic glutamate receptor 7	Q5RDQ8	Neuroactive ligand-receptor interaction; Glutamatergic synapse	NO
11063374	574	160	37.802	2	0.308	1	0.149	0	0	2	0.278	1	0.154	1	0.143	0	0	0	0	1	0.169	0	0	0	0	1	0.132	Glutamate receptor 1	Q38PU8	Neuroactive ligand-receptor interaction	NO
11063375	465	45	13.124	1	0.19	0	0	0	0	0	0	0	0	0	0	0	0	0	0	1	0.209	0	0	0	0	1	0.163	Glutamate receptor 1	Q38PU8	Neuroactive ligand-receptor interaction	NO
11063376	874	0	0	0	0	0	0	218	22.631	0	0	0	0	19	1.79	5	0.354	0	0	0	0	0	0	0	0	0	0				NO
11063377	1350	5333	535.725	3345	219.061	369	23.329	1221	82.061	425	25.125	3956	258.424	1208	73.698	690	31.593	900	47.904	387	27.817	372	19.824	108	7.754	1022	57.22	Tubulin alpha-1C chain	Q9BQE3	Phagosome; Gap junction	YES
11063378	144	1	0.942	0	0	0	0	0	0	0	0	0	0	0	0	0	0	0	0	0	0	0	0	0	0	0	0	Tubulin alpha-1B chain	Q5R1W4	Phagosome; Gap junction	NO
11063379	1314	39	4.025	5	0.336	39	2.533	683	47.16	7	0.425	12	0.805	9	0.564	37	1.741	5	0.273	22	1.625	62	3.394	27	1.992	10	0.575	Beta-1,3-galactosyl-O-glycosyl-glycoprotein beta-1,6-N-acetylglucosaminyltransferase	Q80RC7	Mucin type O-Glycan biosynthesis; Metabolic pathways	NO
11063380	1245	90	9.803	67	4.758	113	7.747	31	2.259	84	5.385	156	11.05	97	6.417	20	0.993	22	1.27	89	6.937	12	0.693	106	8.252	106	6.435	PolyA RNA polymerase GLD2	Q503I9		NO
11063381	1224	273	30.247	176	12.713	234	16.317	96	7.116	251	16.366	196	14.122	310	20.859	59	2.979	34	1.996	248	19.661	16	0.94	401	31.755	836	51.624	Exocyst complex component 1	Q9NV70		NO
11063382	474	16	4.578	5	0.933	2	0.36	0	0	0	0	2	0.372	1	0.174	0	0	0	0	0	0	0	0	1	0.204	0	0	Transmembrane protein 63B	Q3TWI9		NO
11063383	1656	2	0.164	4205	224.496	3	0.155	1	0.055	0	0	0	0	0	0	0	0	0	0	0	0	0	0	0	0	0	0	Peripherin-2	P15499		NO
11063384	1918	355	25.101	104	4.794	131	5.83	358	16.935	143	5.95	86	3.954	210	9.018	291	9.378	31	1.161	192	9.714	24	0.9	207	10.461	275	10.837	Tetraspanin-31	Q7ZUB3		YES
11063385	360	2	0.753	10	2.456	13	3.082	9	2.268	472	104.639	32	7.839	100	22.878	0	0	0	0	5	1.348	0	0	116	31.232	0	0	Ig kappa chain V-IV region Len	P01625		YES
11063386	711	231	44.06	35	4.352	113	13.565	180	22.97	376	42.206	288	35.722	148	17.144	75	6.52	27	2.729	462	63.052	358	36.224	600	81.794	62	6.591				NO
11063387	768	20	3.532	28	3.223	41	4.557	12	1.418	33	3.429	18	2.067	105	11.26	69	5.553	16	1.497	37	4.675	7	0.656	47	5.932	204	20.077	tRNA -methyltransferase homolog	Q6YJI5		NO
11063388	681	10	1.991	12	1.558	0	0	0	0	1	0.117	11	1.424	8	0.968	0	0	0	0	0	0	0	0	7	0.996	0	0	Actin-binding Rho-activating protein	Q8BUZ1		NO
11063389	1424	88	8.381	24	1.49	30	1.798	25	1.593	0	0	12	0.743	1	0.058	24	1.042	3	0.151	12	0.818	19	0.96	66	4.492	1	0.053	Rap1 GTPase-activating protein 1	P47736		NO
11063390	909	12	1.79	9	0.875	36	3.38	20	1.996	10	0.878	4	0.388	8	0.725	3	0.204	4	0.316	6	0.64	10	0.791	18	1.919	0	0				NO
11063391	1224	50436	5588.09	39461	2850.29	14640	1020.87	23872	1769.54	24231	1579.95	58288	4199.6	22801	1534.24	2064	104.231	2618	153.693	9525	755.111	11748	690.494	25246	1999.19	3628	224.035	Fructose-bisphosphate aldolase A	P05065	Glycolysis / Gluconeogenesis; Pentose phosphate pathway; Fructose and mannose metabolism; Metabolic pathways	NO
11063392	5718	4	0.095	70	1.082	538	8.031	0	0	0	0	1	0.015	0	0	0	0	137	1.722	669	11.353	0	0	0	0	12	0.159	Collagen alpha-1III chain	P02461	PI3K-Akt signaling pathway; Focal adhesion; ECM-receptor interaction; Protein digestion and absorption; Amoebiasis	YES
11063393	1602	342	28.951	36	1.987	0	0	0	0	0	0	0	0	0	0	0	0	0	0	0	0	0	0	0	0	1	0.047	Fibroblast growth factor 12	P61150	MAPK signaling pathway; PI3K-Akt signaling pathway; Regulation of actin cytoskeleton; Pathways in cancer; Melanoma	YES
11063394	1152	187	22.014	174	13.354	210	15.559	227	17.878	249	17.25	885	67.749	218	15.586	89	4.775	63	3.93	338	28.47	140	8.743	329	27.681	3	0.197	Protein ADP-ribosylarginine hydrolase	P54923		YES
11063395	1657	121	9.903	821	43.805	1318	67.89	7192	393.803	1537	74.029	209	11.123	892	44.337	375	13.989	417	18.083	2272	133.05	560	24.313	750	43.871	101	4.607	Leukocyte elastase inhibitor	Q5I0S8		YES
11063396	1582	5	0.429	45	2.515	185	9.981	13	0.746	121	6.104	6	0.334	327	17.024	128	5.001	39	1.771	237	14.537	33	1.501	23	1.409	5558	265.548	Carbonic anhydrase	Q92051	Nitrogen metabolism	YES
11063397	648	3	0.628	0	0	2	0.263	0	0	17	2.094	0	0	1	0.127	0	0	0	0	2	0.299	0	0	12	1.795	1	0.117	CMRF35-like molecule 6	Q08708		NO
11063398	756	20	3.588	3	0.351	29	3.274	208	24.963	35	3.695	7	0.817	34	3.704	0	0	1	0.095	24	3.08	1	0.095	38	4.872	6	0.6	Ceramide kinase	Q8TCT0	Sphingolipid metabolism	NO
11063399	375	12	4.34	1	0.236	2	0.455	2	0.484	1	0.213	11	2.587	1	0.22	0	0	2	0.383	4	1.035	0	0	15	3.877	0	0	Ras-related C3 botulinum toxin substrate 3	P60763	MAPK signaling pathway; Wnt signaling pathway; VEGF signaling pathway; Focal adhesion; Adherens junction; Regulation of actin cytoskeleton	NO
11063400	796	15	2.556	146	16.216	43	4.611	32	3.647	255	25.567	16	1.773	146	15.106	2	0.155	6	0.542	10	1.219	1	0.09	217	26.423	550	52.225	Lysophosphatidylcholine acyltransferase 2	Q502J0	Glycerophospholipid metabolism; Ether lipid metabolism; Metabolic pathways	NO
11063401	2452	277	15.32	1820	65.623	2194	76.371	2047	75.744	537	17.479	273	9.819	495	16.627	112	2.823	1007	29.51	1999	79.108	2686	78.807	2420	95.662	88	2.713	72 kDa type IV collagenase	P08253	GnRH signaling pathway	NO
11063402	1161	0	0	0	0	1	0.074	0	0	0	0	3	0.228	0	0	0	0	34	2.104	0	0	0	0	0	0	3	0.195	Zinc finger protein 648	Q5T619		NO
11063403	690	35	6.879	13	1.666	2	0.247	5	0.657	9	1.041	0	0	17	2.029	1	0.09	0	0	3	0.422	0	0	1	0.14	0	0	Palmitoyltransferase ZDHHC2	Q9UIJ5		NO
11063404	411	71	23.427	113	24.307	153	31.773	94	20.751	211	40.973	45	9.656	132	26.452	26	3.91	38	6.644	100	23.609	116	20.305	145	34.195	121	22.252	Proteasome assembly chaperone 2	Q1LXS2		YES
11063405	781	44	7.64	13	1.472	7	0.765	5	0.581	20	2.044	5	0.565	5	0.527	1	0.079	4	0.368	9	1.118	1	0.092	49	6.081	6	0.581	Cerebellar degeneration-related protein 2-like	Q6NZT2		YES
11063406	2469	57	3.131	34	1.217	26	0.899	36	1.323	270	8.728	1073	38.326	109	3.636	7	0.175	1772	51.571	53	2.083	71	2.069	841	33.015	9	0.276	Calpain-3	P20807		NO
11063407	623	1	0.218	4	0.568	0	0	0	0	0	0	1	0.142	0	0	0	0	0	0	4	0.623	1	0.115	3	0.467	0	0				NO
11063408	1779	151	11.511	87	4.324	2	0.096	0	0	2	0.09	0	0	2	0.093	0	0	1	0.04	6	0.327	0	0	0	0	0	0	Amphoterin-induced protein 1	Q86WK6		YES
11063409	3757	361	13.031	238	5.601	67	1.522	52	1.256	88	1.869	33	0.775	45	0.986	13	0.214	84	1.607	75	1.937	25	0.479	178	4.592	7	0.141	Cdc42 effector protein 1	A1A5P0		NO
11063410	399	0	0	97	21.493	0	0	0	0	0	0	0	0	2	0.413	0	0	0	0	0	0	0	0	0	0	0	0	Galectin-1	P11116		NO
11063411	860	118	18.607	152	15.626	1035	102.72	368	38.824	493	45.751	35	3.589	294	28.156	130	9.344	133	11.113	1452	163.831	351	29.362	6432	724.92	32	2.812				NO
11063412	1430	532	50.452	38	2.349	398	23.755	2831	179.621	1200	66.973	432	26.641	787	45.327	104	4.495	155	7.789	460	31.214	1543	77.626	1038	70.356	43	2.273	Vesicle-associated membrane protein 8	O70404	SNARE interactions in vesicular transport	YES
11063413	1615	79	6.634	67	3.668	32	1.691	574	32.247	60	2.965	118	6.443	74	3.774	8	0.306	13	0.578	29	1.742	46	2.049	76	4.561	66	3.089	S-adenosylmethionine synthase isoform type-1	Q2KJC6	Cysteine and methionine metabolism; Metabolic pathways	YES
11063414	1660	3064	250.314	1665	88.677	2557	131.472	1857	101.498	3254	156.445	3694	196.245	3549	176.083	1130	42.076	1334	57.745	2831	165.485	1590	68.907	5114	298.604	2035	92.659	Heterogeneous nuclear ribonucleoprotein D-like	Q5ZI72		YES
11063415	903	329	49.41	12	1.175	9	0.851	17	1.708	61	5.391	106	10.352	9	0.821	2	0.137	1	0.08	39	4.191	13	1.036	162	17.389	71	5.943	Heterogeneous nuclear ribonucleoprotein D0	Q14103		NO
11063416	789	183	31.454	56	6.275	6	0.649	14	1.61	8	0.809	4	0.447	3	0.313	6	0.47	0	0	0	0	0	0	10	1.228	1	0.096	Neurexophilin-1	Q5R530		NO
11063417	786	95	16.391	48	5.399	69	7.493	26	3.001	317	32.188	130	14.586	720	75.445	5	0.393	4	0.366	2	0.247	7	0.641	88	10.852	0	0	Hemoglobin subunit alpha-D	P04239		YES
11063418	777	159	27.751	51	5.803	105	11.534	61	7.123	8	0.822	23	2.61	107	11.342	9	0.716	12	1.11	26	3.247	13	1.204	221	27.569	79	7.685	Rho GTPase-activating protein 32	Q6GPD0		NO
11063419	3686	1912	70.346	462	11.081	0	0	0	0	0	0	0	0	3	0.067	0	0	0	0	5	0.132	206	4.021	1	0.026	13	0.267	Glutamate receptor ionotropic, NMDA 2C	Q01098		NO
11063420	1209	300	33.651	116	8.483	238	16.802	48	3.602	123	8.12	77	5.617	99	6.744	12	0.614	12	0.713	83	6.662	47	2.797	159	12.747	152	9.503	Tankyrase-1	O95271		NO
11063421	3034	3	0.134	3	0.087	4	0.113	56	1.675	144	3.788	4	0.116	909	24.676	12	0.244	4	0.095	20	0.64	3	0.071	17	0.543	8750	217.983	Zona pellucida sperm-binding protein 4	Q00193		NO
11063422	1803	2	0.15	1	0.049	1	0.047	25	1.258	4	0.177	0	0	7	0.32	0	0	0	0	0	0	0	0	0	0	0	0	Free fatty acid receptor 2	O15552		NO
11063423	1062	0	0	0	0	3	0.241	0	0	2	0.15	0	0	0	0	0	0	0	0	0	0	0	0	1	0.091	3	0.214	Sialic acid-binding Ig-like lectin 11	Q96RL6		NO
11063424	1116	211	25.64	67	5.308	0	0	2	0.163	6	0.429	21	1.659	2	0.148	0	0	3	0.193	0	0	0	0	6	0.521	3	0.203	Probable G protein-coupled receptor 85	Q9I919		YES
11063425	2055	64	4.223	928	39.924	0	0	0	0	0	0	0	0	2	0.08	0	0	0	0	3	0.142	0	0	0	0	76	2.795				NO
11063426	1114	38	4.626	95	7.539	318	24.364	40	3.258	266	19.057	40	3.167	150	11.09	49	2.719	13	0.839	800	69.684	17	1.098	1155	100.494	136	9.228	Tartrate-resistant acid phosphatase type 5	Q05117	Riboflavin metabolism	YES
11063427	1884	855	61.545	195	9.151	227	10.284	280	13.484	323	13.683	433	20.268	165	7.213	46	1.509	33	1.259	657	33.839	152	5.804	1028	52.888	289	11.594	Interleukin enhancer-binding factor 3 homolog	Q6NXA4		NO
11063428	2972	519	23.682	236	7.02	1176	33.773	1194	36.451	337	9.05	222	6.587	930	25.772	335	6.967	133	3.216	1125	36.731	259	6.269	827	26.971	188	4.781	Platelet-activating factor acetylhydrolase	Q90678	Ether lipid metabolism; Metabolic pathways	YES
11063429	468	299	86.642	192	36.271	293	53.436	111	21.519	216	36.835	758	142.835	471	82.889	110	14.528	140	21.496	170	35.248	69	10.607	262	54.262	602	97.226	Glutaredoxin-related protein 5, mitochondrial	Q6PBM1		YES
11063430	2324	585	34.137	603	22.94	773	28.389	450	17.568	1058	36.333	638	24.21	919	32.569	202	5.373	201	6.215	545	22.756	177	5.479	1103	46.003	1879	61.111	Integrator complex subunit 9	Q6DFF4		YES
11063431	794	1351	230.749	450	50.107	2486	267.234	3739	427.255	22	2.211	93	10.329	1123	116.488	16	1.246	161	14.57	557	68.071	859	77.831	11	1.343	9	0.857	Creatine kinase S-type, mitochondrial	P11009	Arginine and proline metabolism; Metabolic pathways	NO
11063432	216	0	0	0	0	0	0	0	0	0	0	0	0	0	0	0	0	0	0	0	0	0	0	0	0	0	0				NO
11063433	1680	191	15.418	116	6.105	177	8.992	41	2.214	201	9.549	201	10.551	167	8.187	22	0.809	21	0.898	126	7.278	29	1.242	256	14.77	254	11.428	Histone deacetylase complex subunit SAP130	Q5F3U0		NO
11063434	858	78	12.329	1	0.103	2	0.199	0	0	0	0	0	0	0	0	0	0	1	0.084	0	0	0	0	0	0	0	0	Voltage-dependent calcium channel gamma-4 subunit	Q9UBN1	MAPK signaling pathway; Cardiac muscle contraction	NO
11063435	3807	92	3.277	904	20.994	2311	51.812	425	10.129	127	2.662	167	3.869	367	7.94	15	0.244	158	2.982	3418	87.12	78	1.474	360	9.166	324	6.433	Protein FAM83H	Q1LVV0		YES
11063436	2031	16	1.068	28	1.219	90	3.782	150	6.701	108	4.244	22	0.955	93	3.771	20	0.609	14	0.495	135	6.45	190	6.73	219	10.451	30	1.116	Probable E3 ubiquitin-protein ligase HERC4	Q5GLZ8		NO
11063437	510	71	18.88	120	20.802	337	56.399	147	26.152	328	51.328	74	12.796	186	30.037	46	5.575	17	2.395	192	36.531	106	14.952	629	119.543	94	13.931	Beta-galactosidase	Q60HF6	Galactose metabolism; Other glycan degradation; Glycosaminoglycan degradation; Sphingolipid metabolism; Glycosphingolipid biosynthesis - ganglio series; Metabolic pathways; Lysosome	NO
11063438	717	36	6.809	77	9.495	220	26.189	66	8.352	203	22.596	35	4.305	117	13.44	20	1.724	8	0.802	100	13.533	13	1.304	327	44.205	71	7.485	Beta-galactosidase	Q58D55	Galactose metabolism; Other glycan degradation; Glycosaminoglycan degradation; Sphingolipid metabolism; Glycosphingolipid biosynthesis - ganglio series; Metabolic pathways; Lysosome	NO
11063439	1936	1	0.07	1	0.046	0	0	478	22.401	18	0.742	0	0	905	38.5	2	0.064	0	0	0	0	0	0	0	0	0	0	Renin	Q6DYE7	Renin-angiotensin system	YES
11063440	829	3	0.491	5	0.533	2	0.206	0	0	0	0	0	0	2	0.199	0	0	1	0.087	10	1.171	0	0	1	0.117	34	3.1	ICOS ligand	Q9JHJ8	Cell adhesion molecules (CAMs); Intestinal immune network for IgA production	NO
11063441	1603	433	36.632	90	4.964	216	11.501	380	21.508	312	15.534	215	11.828	428	21.99	82	3.162	68	3.048	417	25.242	211	9.469	586	35.433	1853	87.372	Omega-amidase NIT2	Q4VBV9	Alanine, aspartate and glutamate metabolism	NO
11063442	1656	12	0.983	1	0.053	2	0.103	72	3.945	2	0.096	40	2.13	1	0.05	3	0.112	0	0	14	0.82	1	0.043	54	3.161	4	0.183	Dynamin-1	Q05193	Endocytosis	NO
11063443	896	92	13.925	37	3.651	105	10.002	104	10.531	106	9.442	49	4.823	136	12.501	69	4.76	57	4.571	140	15.162	89	7.146	173	18.715	84	7.086	Ubiquitin-related modifier 1 homolog	Q5ZJU4	Sulfur relay system	NO
11063444	900	62	9.342	25	2.456	25	2.371	128	12.904	75	6.651	88	8.623	90	8.236	62	4.258	22	1.756	175	18.868	154	12.31	137	14.754	14	1.176				NO
11063445	1161	121	14.134	2	0.152	6	0.441	15	1.172	14	0.962	5	0.38	3	0.213	0	0	2	0.124	72	6.018	0	0	41	3.423	8	0.521	Calreticulin	P27797	Protein processing in endoplasmic reticulum; Phagosome	NO
11063446	1455	1103	102.806	210	12.76	1302	76.376	1309	81.626	3626	198.892	888	53.822	1632	92.38	352	14.954	104	5.136	782	52.152	627	31.001	2042	136.03	2409	125.142	Guanine nucleotide-binding protein Gi subunit alpha-2	P38400	Chemokine signaling pathway; Axon guidance; Tight junction; Gap junction; Leukocyte transendothelial migration; Circadian entrainment; Retrograde endocannabinoid signaling; Glutamatergic synapse; Cholinergic synapse; Serotonergic synapse; GABAergic synapse; Dopaminergic synapse; Long-term depression; Progesterone-mediated oocyte maturation; Melanogenesis; Gastric acid secretion; Cocaine addiction…	NO
11063447	996	46	6.263	120	10.652	100	8.569	23	2.095	3	0.24	14	1.24	7	0.579	5	0.31	46	3.319	308	30.007	22	1.589	55	5.352	0	0	Protein FAM212A	Q96EL1		YES
11063448	2423	225	12.593	255	9.304	538	18.951	204	7.639	632	20.817	210	7.643	829	28.179	105	2.679	71	2.106	319	12.775	51	1.514	583	23.322	1026	32.005	DNA repair protein XRCC1	Q9ESZ0	Base excision repair	YES
11063449	1242	188	20.528	157	11.176	178	12.232	263	19.213	251	16.129	10	0.71	558	37.003	693	34.489	16	0.926	84	6.563	41	2.375	10	0.78	166	10.102	Neutral cholesterol ester hydrolase 1	Q1JQE6	Bile secretion	YES
11063450	3223	0	0	6	0.165	23	0.609	3033	85.382	4	0.099	0	0	0	0	431	8.266	1	0.022	2	0.06	50	1.116	2	0.06	0	0	Myeloid-associated differentiation marker	Q96S97		YES
11063451	1044	0	0	3	0.254	7	0.572	4	0.348	49	3.746	4	0.338	17	1.341	0	0	1	0.069	15	1.394	5	0.345	24	2.228	190	13.756	Sodium/hydrogen exchanger 2	P50482		NO
11063452	1847	195	14.318	36	1.723	4	0.185	16	0.786	12	0.519	7	0.334	8	0.357	0	0	5	0.195	3	0.158	29	1.13	16	0.84	212	8.676	BEN domain-containing protein 7	Q8N7W2		YES
11063453	2456	88	4.859	1329	47.841	1355	47.089	1127	41.634	337	10.951	160	5.745	447	14.99	138	3.473	35	1.024	346	13.67	1882	55.128	4520	178.383	74	2.277	Collagen alpha-4VI chain	A2AX52	PI3K-Akt signaling pathway; Focal adhesion; ECM-receptor interaction; Protein digestion and absorption	NO
11063454	771	33	5.804	3	0.344	1	0.111	0	0	2	0.207	0	0	1	0.107	0	0	0	0	0	0	0	0	0	0	0	0	Cadherin-7	Q90763		NO
11063455	525	0	0	0	0	0	0	0	0	0	0	0	0	0	0	0	0	0	0	0	0	0	0	0	0	0	0	Cadherin-7	Q5DWV2		NO
11063456	2038	26	1.73	25	1.085	75	3.141	23	1.024	60	2.35	33	1.428	70	2.829	17	0.516	5	0.176	80	3.809	17	0.6	69	3.282	70	2.596	Protein-cysteine N-palmitoyltransferase porcupine	Q9H237	Wnt signaling pathway	YES
11063457	1435	1	0.095	0	0	0	0	226	14.289	0	0	0	0	50	2.87	33	1.421	0	0	1	0.068	0	0	1	0.068	0	0	Organic solute transporter subunit alpha	Q90YM5		YES
11063458	1199	2	0.226	0	0	10	0.712	8	0.605	349	23.231	85	6.252	49	3.366	0	0	1	0.06	4	0.324	7	0.42	147	11.883	0	0	Ig kappa-b4 chain C region	P01839		YES
11063459	192	0	0	0	0	0	0	0	0	0	0	0	0	0	0	0	0	0	0	0	0	0	0	0	0	0	0	Protein FAM19A5	Q3ZBS2		NO
11063460	2314	998	58.489	441	16.849	334	12.32	636	24.937	515	17.762	895	34.109	320	11.39	57	1.523	187	5.807	886	37.153	300	9.327	1309	54.83	1830	59.775	Zinc finger protein ubi-d4 B	Q9W636		NO
11063461	1539	0	0	1	0.057	3	0.166	48	2.83	1	0.052	0	0	0	0	0	0	0	0	0	0	3	0.14	0	0	2	0.098	Muscarinic acetylcholine receptor M5	P56490	Calcium signaling pathway; Neuroactive ligand-receptor interaction; Cholinergic synapse; Regulation of actin cytoskeleton	YES
11063462	734	13	2.402	79	9.516	0	0	0	0	1	0.109	0	0	0	0	0	0	0	0	2	0.264	0	0	1	0.132	0	0				NO
11063463	3424	525	20.794	322	8.314	314	7.827	91	2.411	331	7.715	309	7.959	474	11.402	65	1.173	64	1.343	200	5.668	36	0.756	344	9.738	2692	59.425	Bromodomain and PHD finger-containing protein 3	Q9ULD4		NO
11063464	2187	5221	323.749	60	2.426	3	0.117	3	0.124	6	0.219	4	0.161	14	0.527	3	0.085	1	0.033	8	0.355	0	0	759	33.638	16	0.553	Probable glutamate receptor	P19439		YES
11063465	702	756	146.046	211	26.573	207	25.168	164	21.196	586	66.621	394	49.496	336	39.421	63	5.547	59	6.039	442	61.096	73	7.481	600	82.843	1328	142.985				NO
11063466	1269	475	50.762	387	26.962	572	38.472	353	25.239	970	61.005	483	33.566	970	62.955	319	15.538	212	12.004	490	37.468	173	9.808	857	65.458	3110	185.238	DNA-directed RNA polymerase II subunit RPB3	Q3T0Q3	Purine metabolism; Pyrimidine metabolism; Metabolic pathways; RNA polymerase	YES
11063467	942	280	40.31	198	18.583	311	28.179	186	17.915	233	19.74	172	16.102	387	33.836	160	10.499	66	5.035	221	22.765	42	3.208	382	39.306	515	41.323	Anamorsin-B	C0HBG1		YES
11063468	1524	25	2.225	22	1.276	82	4.592	22	1.31	412	21.576	66	3.819	92	4.972	10	0.406	4	0.189	31	1.974	2	0.094	362	23.023	1	0.05	Phosphoinositide 3-kinase adapter protein 1	Q6ZUJ8	PI3K-Akt signaling pathway; B cell receptor signaling pathway	YES
11063469	327	0	0	0	0	465	121.371	0	0	2	0.488	0	0	0	0	0	0	0	0	0	0	0	0	0	0	0	0	Mannose-specific lectin	P83886		NO
11063470	3652	1982	73.6	1572	38.056	2439	57.002	978	24.297	3980	86.977	1618	39.071	2762	62.289	547	9.258	315	6.198	2023	53.752	652	12.844	3098	82.223	2879	59.586	Transmembrane protein 131-like	A2VDJ0		NO
11063471	1689	4	0.321	11	0.576	16	0.809	9	0.483	15	0.709	9	0.47	6	0.293	3	0.11	0	0	66	3.792	23	0.98	18	1.033	7	0.313	Protein asteroid homolog 1	Q1LYL8		YES
11063472	1491	170	15.462	280	16.603	1053	60.278	164	9.98	571	30.564	162	9.582	600	33.143	204	8.457	55	2.651	317	20.63	186	8.975	571	37.119	634	32.14	Cysteine--tRNA ligase, cytoplasmic	Q5F408	Aminoacyl-tRNA biosynthesis	NO
11063473	875	155	24.023	364	36.779	332	32.385	297	30.796	567	51.716	124	12.498	336	31.627	57	4.027	43	3.531	183	20.294	21	1.727	242	26.807	515	44.487	Protein FAM53B	Q8BGR5		NO
11063474	1809	694	52.027	258	12.609	471	22.223	99	4.965	117	5.162	269	13.114	138	6.283	46	1.572	31	1.231	359	19.257	39	1.551	723	38.738	102	4.262	Bone morphogenetic protein receptor type-2	O35607	Cytokine-cytokine receptor interaction; TGF-beta signaling pathway	NO
11063475	1176	20	2.306	28	2.105	33	2.395	48	3.703	15	1.018	23	1.725	128	8.964	126	6.623	3	0.183	64	5.281	4	0.245	22	1.813	93	5.977	Krueppel-like factor 15	Q9EPW2		YES
11063476	832	0	0	32	3.4	0	0	0	0	0	0	0	0	0	0	0	0	0	0	0	0	0	0	0	0	0	0	Transmembrane protein 17A	Q502E0		YES
11063477	5983	174	3.944	310	4.581	652	9.301	379	5.747	608	8.11	146	2.152	687	9.457	38	0.393	145	1.741	377	6.114	307	3.691	1811	29.339	8	0.101	Scavenger receptor class F member 2	P59222		YES
11063478	839	0	0	1	0.105	0	0	0	0	6	0.571	0	0	1	0.098	2	0.147	1	0.086	4	0.463	3	0.257	4	0.462	0	0				NO
11063479	1072	9643	1219.89	66590	5491.83	64403	5127.7	43359	3669.75	49054	3652.02	31261	2571.69	55180	4239.43	82300	4745.41	62182	4168.08	49307	4463.15	60133	4035.48	27683	2503	17521	1235.36	60S acidic ribosomal protein P0	Q9DG68	Ribosome	YES
11063480	435	119	37.099	49	9.959	108	21.191	43	8.969	139	25.502	74	15.002	197	37.299	62	8.81	8	1.321	75	16.73	26	4.3	115	25.624	880	152.906	Golgin subfamily A member 7	Q6AYQ1		YES
11063481	1573	192	16.553	179	10.061	372	20.185	86	4.96	186	9.437	43	2.411	263	13.77	20	0.786	31	1.416	507	31.276	19	0.869	120	7.394	698	33.54	Paxillin	P49024	VEGF signaling pathway; Focal adhesion; Regulation of actin cytoskeleton	NO
11063482	767	0	0	6	0.692	3	0.334	38	4.495	0	0	1	0.115	2	0.215	0	0	0	0	0	0	51	4.784	1	0.126	0	0	[GO:0005044 "scavenger receptor activity" evidence=IEA] [GO:0016020 "membrane" evidence=IEA]			NO
11063483	787	0	0	0	0	2	0.217	19	2.19	1	0.101	0	0	2	0.209	0	0	1	0.091	2	0.247	27	2.468	1	0.123	0	0	Antigen WC1.1	P30205		NO
11063484	1592	16	1.363	0	0	0	0	21	1.197	208	10.427	7	0.388	724	37.456	0	0	0	0	1	0.061	0	0	4	0.244	17872	848.517	Zona pellucida sperm-binding protein 3	P48832		YES
11063485	1628	243	20.242	278	15.097	524	27.472	355	19.785	748	36.669	277	15.005	974	49.275	284	10.783	174	7.68	524	31.232	142	6.275	631	37.568	5523	256.42	Probable U3 small nucleolar RNA-associated protein 11	Q9Y3A2		YES
11063486	1473	69	6.353	71	4.261	208	12.052	4	0.246	13	0.704	107	6.406	38	2.125	4	0.168	2	0.098	57	3.755	12	0.586	117	7.699	13	0.667	Wilms tumor protein 1-interacting protein homolog	A8DZE6		NO
11063487	1050	8	1.033	1	0.084	15	1.219	32	2.765	16	1.216	17	1.428	30	2.353	16	0.942	0	0	21	1.941	0	0	32	2.954	39	2.807	Short-chain dehydrogenase/reductase family 42E member 1	A8DZE7		NO
11063488	476	23	6.553	3	0.557	9	1.614	1	0.191	18	3.018	16	2.964	31	5.364	1	0.13	2	0.302	5	1.019	4	0.605	23	4.683	8	1.27	E3 SUMO-protein ligase PIAS1	O88907	Ubiquitin mediated proteolysis; Jak-STAT signaling pathway; Hepatitis C	NO
11063489	1731	445	34.863	272	13.892	158	7.791	43	2.254	114	5.256	240	12.227	117	5.567	2	0.071	14	0.581	299	16.761	84	3.491	532	29.789	10	0.437	Olfactomedin-like protein 2B	Q3V1G4		NO
11063490	191	0	0	0	0	0	0	0	0	0	0	0	0	0	0	0	0	0	0	0	0	0	0	0	0	0	0				NO
11063491	1189	222	25.321	101	7.51	185	13.28	504	38.459	766	51.416	320	23.734	445	30.825	192	9.981	85	5.137	355	28.972	319	19.301	645	52.58	1234	78.445	HIRA-interacting protein 3	Q9BW71		NO
11063492	1317	689	70.948	84	5.639	70	4.537	54	3.72	64	3.878	348	23.303	71	4.44	7	0.329	11	0.6	166	12.231	47	2.567	323	23.772	26	1.492	RING finger protein 165	E9QAU8		YES
11063493	918	74	10.932	11	1.059	42	3.905	15	1.483	20	1.739	20	1.921	81	7.267	13	0.875	4	0.313	35	3.7	1	0.078	23	2.428	288	23.713	Uridine diphosphate glucose pyrophosphatase	Q05B60		NO
11063494	2938	59	2.723	32	0.963	5	0.145	657	20.289	13	0.353	28	0.84	95	2.663	42	0.884	25	0.611	49	1.618	24	0.588	166	5.476	631	16.233	Estrogen receptor beta	Q9W6M2		YES
11063495	795	105	17.911	13224	1470.61	637	68.389	2439	278.354	117	11.746	40271	4467.2	76	7.873	36	2.799	2942	265.914	31	3.784	5497	497.435	1474	179.71	72	6.845	Heat shock protein beta-1	O13224	MAPK signaling pathway; VEGF signaling pathway	YES
11063496	213	0	0	0	0	1	0.401	0	0	9	3.372	0	0	7	2.707	0	0	0	0	0	0	0	0	6	2.73	0	0	Ig kappa chain V-IV region B17	P06314		NO
11063497	616	0	0	0	0	0	0	0	0	5	0.648	1	0.143	20	2.674	0	0	0	0	0	0	0	0	0	0	7	0.859	Ankyrin repeat domain-containing protein 66	B4E2M5		NO
11063498	576	3461	814.86	120	18.419	0	0	0	0	0	0	0	0	0	0	0	0	2	0.25	1	0.168	0	0	2	0.337	3	0.394	Visinin-like protein 1	P62762		YES
11063499	2076	0	0	0	0	0	0	0	0	14	0.538	1	0.042	110	4.364	0	0	0	0	3	0.14	0	0	7	0.327	1085	39.503	Tudor domain-containing protein 6	O60522		NO
11063500	1196	50	5.669	29	2.144	105	7.493	225	17.069	342	22.822	86	6.341	144	9.916	22	1.137	8	0.481	238	19.31	103	6.196	353	28.608	10	0.632	Structural maintenance of chromosomes protein 6	Q96SB8		NO
11063501	1143	33	3.915	0	0	0	0	0	0	1	0.07	6	0.463	20	1.441	0	0	0	0	0	0	0	0	1	0.085	0	0				NO
11063502	594	77	17.58	22	3.274	32	4.598	2	0.305	44	5.912	64	9.502	75	10.399	1	0.104	1	0.121	4	0.653	0	0	24	3.916	48	6.108	Forkhead box protein O1	E1BPQ1		YES
11063503	1452	277	25.871	75	4.567	139	8.171	13	0.812	132	7.255	177	10.75	296	16.79	9	0.383	5	0.247	19	1.27	9	0.446	57	3.805	178	9.266	Forkhead box protein O3	O43524		NO
11063504	603	8	1.799	0	0	0	0	0	0	1	0.132	1	0.146	7	0.956	0	0	0	0	0	0	0	0	1	0.161	0	0	Coiled-coil domain-containing protein 162	A2VCL2		NO
11063505	537	12	3.03	0	0	0	0	0	0	0	0	1	0.164	16	2.454	0	0	0	0	0	0	0	0	0	0	0	0				NO
11063506	2019	106	7.12	85	3.722	236	9.977	266	11.954	692	27.354	183	7.993	335	13.666	38	1.163	18	0.641	439	21.099	111	3.955	739	35.477	42	1.572	Structural maintenance of chromosomes protein 6	Q6P9I7		NO
11063507	1411	81	7.785	21	1.316	27	1.633	44	2.829	45	2.545	83	5.188	34	1.985	19	0.832	12	0.611	63	4.333	12	0.612	82	5.633	447	23.945	Lactation elevated protein 1	Q8WV93		NO
11063508	192	0	0	0	0	0	0	0	0	0	0	0	0	0	0	0	0	0	0	0	0	0	0	0	0	0	0				NO
11063509	1308	118	12.234	131	8.855	301	19.641	117	8.116	320	19.525	125	8.428	246	15.49	33	1.559	17	0.934	183	13.576	35	1.925	333	24.676	29	1.676	Aryl hydrocarbon receptor nuclear translocator	P79832	HIF-1 signaling pathway; Pathways in cancer; Chemical carcinogenesis; Renal cell carcinoma	NO
11063510	4536	657	19.642	489	9.531	528	9.935	127	2.54	776	13.653	491	9.546	593	10.767	40	0.545	120	1.901	484	10.354	64	1.015	420	8.975	339	5.649	protein KIAA0232	Q92628		YES
11063511	1882	993	71.554	1720	80.8	738	33.469	631	30.42	358	15.182	1370	64.196	574	25.12	59	1.938	440	16.8	562	28.976	210	8.027	508	26.163	363	14.579	Calcipressin-1	Q6IN33		YES
11063512	591	84	19.275	44	6.582	81	11.698	67	10.286	106	14.314	384	57.3	141	19.65	12	1.255	900	109.426	75	12.314	79	9.617	126	20.665	1233	157.691	Small integral membrane protein 11	Q99J19		YES
11063513	1572	67	5.78	18	1.012	26	1.412	3	0.173	30	1.523	20	1.122	33	1.729	10	0.393	26	1.188	32	1.975	6	0.275	37	2.281	32	1.539	Probable E3 ubiquitin-protein ligase HERC1	Q15751	Ubiquitin mediated proteolysis	NO
11063514	2660	9	0.459	130	4.321	630	20.215	1	0.034	1	0.03	1	0.033	3	0.093	0	0	17	0.459	477	17.401	103	2.786	1	0.036	53	1.506	Carcinoembryonic antigen-related cell adhesion molecule 2	Q925P2		YES
11063515	3345	397	16.095	767	20.272	2662	67.924	1584	42.965	435	10.379	158	4.166	1200	29.546	885	16.354	208	4.468	3023	87.694	517	11.119	817	23.674	7539	170.352	LIM domain and actin-binding protein 1	Q9UHB6		YES
11063516	594	0	0	30	4.465	9	1.293	0	0	1	0.134	0	0	1	0.139	0	0	7	0.847	22	3.594	0	0	0	0	0	0	Tetranectin	P05452		YES
11063517	1535	1	0.088	17	0.979	41	2.28	4	0.236	1501	78.041	26	1.494	1039	55.748	3	0.121	1	0.047	15	0.948	8	0.375	19	1.2	2	0.098	Protein FAM26E	A4FUN9		YES
11063518	324	68	28.462	12	3.274	20	5.269	4	1.12	5	1.232	17	4.627	14	3.559	0	0	3	0.665	2	0.599	0	0	1	0.299	0	0	Ankyrin-3	Q12955		NO
11063519	930	0	0	0	0	0	0	0	0	0	0	0	0	0	0	0	0	0	0	0	0	0	0	0	0	2	0.163	Perforin-1	P35763		NO
11063520	663	716	146.455	497	66.274	1048	134.915	551	75.403	1206	145.173	426	56.664	812	100.87	244	22.748	244	26.445	629	92.059	101	10.959	1299	189.906	873	99.525	Ras-related protein Rab-5C	P51147	Endocytosis; Phagosome	YES
11063521	1254	421	45.529	258	18.19	15	1.021	4	0.289	1	0.064	9	0.633	3	0.197	0	0	9	0.516	12	0.929	1	0.057	5	0.386	4	0.241	Dihydropyrimidinase-related protein 5	Q9BPU6	Axon guidance	NO
11063522	847	787	126.007	462	48.224	414	41.718	107	11.462	219	20.635	204	21.24	253	24.601	61	4.452	58	4.921	573	65.645	33	2.803	201	23.001	700	62.466	Kinesin light chain 1	Q5R581	Salmonella infection	NO
11063523	1248	58	6.303	60	4.25	86	5.882	290	21.083	33	2.11	54	3.816	98	6.467	27	1.337	2	0.115	71	5.52	3	0.173	175	13.591	303	18.351	Sestrin-3	P58005	p53 signaling pathway	NO
11063524	318	12	5.118	19	5.282	22	5.905	18	5.136	13	3.263	30	8.32	26	6.734	4	0.778	6	1.356	22	6.713	5	1.131	31	9.449	29	6.893	CUGBP Elav-like family member 1	Q9IBD0		YES
11063525	3298	564	23.192	324	8.686	277	7.169	106	2.916	423	10.236	250	6.685	418	10.439	41	0.768	62	1.351	238	7.003	55	1.2	467	13.725	1656	37.952	Zinc finger protein 311	Q5JNZ3		YES
11063526	1539	333	29.343	59	3.389	134	7.432	54	3.184	216	11.201	145	8.309	130	6.957	12	0.482	10	0.467	126	7.944	30	1.402	282	17.76	14	0.688	Zinc finger protein 362	Q5T0B9		NO
11063527	1763	37	2.846	6	0.301	103	4.987	3	0.154	8	0.362	9	0.45	43	2.009	2	0.07	7	0.285	12	0.66	1	0.041	19	1.045	16	0.686	Zinc finger MYND domain-containing protein 12	Q9H0C1		YES
11063528	3375	233	9.362	29	0.76	53	1.34	45	1.21	28	0.662	123	3.214	66	1.611	9	0.165	12	0.255	201	5.779	19	0.405	184	5.284	57	1.277	Coiled-coil domain-containing protein 30	Q5VVM6		YES
11063529	1059	653	83.622	436	36.399	188	15.152	19	1.628	86	6.481	38	3.164	75	5.833	6	0.35	27	1.832	178	16.31	11	0.747	65	5.949	742	52.959	Beta-citryl-glutamate synthase B	Q66HZ2		NO
11063530	1674	10	0.81	383	20.228	232	11.829	728	39.457	509	24.267	140	7.375	99	4.871	104103	3843.94	77	3.305	243	14.086	3886	167.003	100	5.79	5	0.226				NO
11063531	1447	650	60.918	687	41.975	869	51.258	351	22.009	1172	64.642	479	29.193	1196	68.074	132	5.639	170	8.442	714	47.88	154	7.656	1158	77.568	770	40.221	Structural maintenance of chromosomes protein 1A	Q14683	Cell cycle; Oocyte meiosis	NO
11063532	642	6	1.267	10	1.377	0	0	0	0	0	0	0	0	40	5.132	1	0.096	30	3.358	2	0.302	0	0	0	0	13	1.531	Acyl-coenzyme A thioesterase 1	O55137		NO
11063533	430	9	2.838	10	2.056	39	7.741	5	1.055	66	12.25	5	1.025	8	1.532	2	0.287	3	0.501	11	2.482	5	0.837	58	13.074	0	0				NO
11063534	7152	1380	26.167	363	4.487	477	5.692	509	6.457	895	9.987	809	9.975	640	7.37	53	0.458	38	0.382	1326	17.991	228	2.293	1515	20.532	460	4.861	Pericentrin	O95613		NO
11063535	1542	246	21.635	110	6.307	21	1.162	0	0	14	0.725	13	0.743	52	2.777	3	0.12	19	0.885	24	1.51	6	0.28	33	2.074	171	8.382	Rhotekin	Q9BST9		NO
11063536	480	0	0	0	0	0	0	0	0	0	0	0	0	0	0	0	0	0	0	0	0	0	0	0	0	0	0	Fucolectin-1	Q9I931		NO
11063537	732	4	0.741	33	3.986	375	43.725	108	13.386	4	0.436	1	0.12	134	15.077	1	0.084	19	1.865	339	44.938	19	1.867	2	0.265	683	70.525	Charged multivesicular body protein 4c	Q6IQ73	Endocytosis	YES
11063538	1016	18	2.403	0	0	1	0.084	2	0.179	0	0	0	0	23	1.864	1	0.061	0	0	0	0	0	0	0	0	7	0.521	Coiled-coil domain-containing protein 60	Q3ZAV0		NO
11063539	825	3	0.493	6	0.643	0	0	5	0.55	0	0	240	25.655	0	0	0	0	4	0.348	2	0.235	5	0.436	0	0	2	0.183	Serine/threonine-protein kinase SBK1	Q8QZX0		NO
11063540	810	29	4.855	23	2.51	14	1.475	13	1.456	11	1.084	21	2.286	28	2.847	3	0.229	4	0.355	31	3.714	12	1.066	44	5.265	41	3.826	Zinc finger protein 780B	Q9Y6R6		NO
11063541	329	5	2.061	3	0.806	1	0.259	1	0.276	0	0	0	0	2	0.501	0	0	0	0	4	1.18	0	0	3	0.884	5	1.149				NO
11063542	1038	13	1.698	3	0.256	0	0	18	1.573	0	0	1	0.085	0	0	0	0	0	0	0	0	0	0	0	0	0	0	BTB/POZ domain-containing protein KCTD8	Q6ZWB6		YES
11063543	402	27	9.108	3	0.66	5	1.062	3	0.677	1	0.199	4	0.877	4	0.82	0	0	2	0.357	7	1.69	0	0	17	4.099	4	0.752	Polycomb group RING finger protein 3	Q2KJ29		YES
11063544	996	85	11.573	96	8.521	85	7.284	24	2.186	63	5.048	142	12.573	56	4.631	4	0.248	6	0.433	56	5.456	9	0.65	58	5.644	45	3.415	Trinucleotide repeat-containing gene 6C protein	Q9HCJ0		NO
11063545	1392	271	26.402	179	11.369	6212	380.893	117	7.626	170	9.747	303	19.196	81	4.793	9	0.4	9	0.465	65	4.531	81	4.186	175	12.185	22	1.195	GATA-binding factor 2	P23770		YES
11063546	2070	178	11.661	55	2.349	949	39.13	175	7.67	119	4.588	42	1.789	171	6.804	38	1.135	15	0.521	51	2.391	20	0.695	117	5.478	112	4.09	Inositol polyphosphate multikinase	Q8NFU5	Inositol phosphate metabolism	YES
11063547	2415	190	10.669	153	5.601	392	13.854	242	9.092	493	16.292	251	9.166	417	14.221	80	2.048	228	6.784	572	22.983	119	3.545	748	30.021	1512	47.322	Histone-lysine N-methyltransferase PRDM9	Q6P2A1		YES
11063548	1148	5	0.591	2	0.154	0	0	0	0	0	0	0	0	40	2.87	0	0	0	0	0	0	0	0	0	0	7	0.461	CMT1A duplicated region transcript 1 protein	O95170		NO
11063549	1831	37	2.74	0	0	0	0	2	0.099	0	0	1	0.048	108	4.858	0	0	0	0	5	0.265	1	0.039	3	0.159	21	0.867	F-box/WD repeat-containing protein 10	Q5XX13		NO
11063550	1642	880	72.68	246	13.245	107	5.562	76	4.199	241	11.714	127	6.821	65	3.26	12	0.452	25	1.094	149	8.805	58	2.541	437	25.796	42	1.933	Neurabin-2	Q96SB3		NO
11063551	7215	106	1.992	33	0.404	8	0.095	21	0.264	20	0.221	24	0.293	1434	16.369	6	0.051	1	0.01	49	0.659	1	0.01	32	0.43	9	0.094	Cubilin	Q9TU53	Vitamin digestion and absorption	NO
11063552	1632	74	6.149	77	4.171	667	34.883	105	5.837	476	23.278	84	4.539	413	20.843	74	2.803	6	0.264	14	0.832	8	0.353	4749	282.049	115	5.326	EMILIN-1	Q9Y6C2		NO
11063553	453	139	41.612	374	72.992	597	112.483	902	180.659	713	125.616	270	52.562	669	121.632	1079	147.229	181	28.711	494	105.817	825	131.019	739	158.121	1139	190.045	Peroxiredoxin-4	Q13162		NO
11063554	627	440	95.168	305	43.007	452	61.529	133	19.246	414	52.697	123	17.3	238	31.263	48	4.732	47	5.386	435	67.321	35	4.016	211	32.618	105	12.658	Dual specificity mitogen-activated protein kinase kinase 2	Q1HG70	MAPK signaling pathway; ErbB signaling pathway; HIF-1 signaling pathway; PI3K-Akt signaling pathway; Vascular smooth muscle contraction; VEGF signaling pathway; Gap junction; Toll-like receptor signaling pathway; Natural killer cell mediated cytotoxicity; T cell receptor signaling pathway; B cell receptor signaling pathway; Fc epsilon RI signaling pathway; Long-term potentiation; Neurotrophin sig…	NO
11063555	2964	247	11.301	160	4.772	176	5.068	114	3.49	327	8.805	110	3.273	457	12.699	45	0.938	56	1.358	253	8.283	42	1.019	196	6.409	3724	94.965	E3 ubiquitin-protein ligase RFWD3	D2HWM5		NO
11063556	702	5	0.966	1	0.126	0	0	0	0	0	0	0	0	0	0	0	0	1	0.102	22	3.041	0	0	0	0	8	0.861	Perilipin-2	P43883		NO
11063557	608	2	0.446	3	0.436	4	0.562	0	0	0	0	0	0	0	0	0	0	0	0	37	5.905	0	0	0	0	2	0.249	Clumping factor A	Q6GIK4		NO
11063558	3438	74	2.919	165	4.243	760	18.868	28	0.739	13	0.302	192	4.925	32	0.767	10	0.18	39	0.815	782	22.071	5	0.105	13	0.367	107	2.352	Ras-related and estrogen-regulated growth inhibitor-like protein	Q6DGN0		YES
11063559	439	0	0	0	0	23	4.472	0	0	0	0	0	0	0	0	0	0	0	0	0	0	0	0	0	0	0	0				NO
11063560	497	12	3.274	0	0	0	0	0	0	0	0	0	0	0	0	0	0	0	0	0	0	0	0	0	0	0	0	SKI family transcriptional corepressor 1 homolog-B	Q1LXZ9		NO
11063561	882	94	14.453	6	0.601	3	0.29	3	0.309	5	0.452	0	0	90	8.404	0	0	0	0	9	0.99	2	0.163	1	0.11	4	0.343	[GO:0003674 "molecular_function" evidence=ND] [GO:0005575 "cellular_component" evidence=ND] [GO:0008150 "biological_process" evidence=ND]			NO
11063562	1542	490	43.094	113	6.479	27	1.494	6	0.353	18	0.932	1	0.057	2	0.107	0	0	29	1.351	23	1.447	5	0.233	22	1.383	0	0	Transcription factor SOX-10	Q9W757		YES
11063563	2162	311	19.508	650	26.58	1151	45.439	521	21.864	1457	53.784	440	17.948	1452	55.314	1195	34.165	469	15.588	1209	54.262	479	15.939	1466	65.723	981	34.296	WD repeat-containing protein 46	O15213		YES
11063564	1816	1	0.075	34	1.655	25	1.175	4	0.2	0	0	5	0.243	7	0.317	0	0	5	0.198	51	2.725	10	0.396	0	0	17	0.708	WAP, Kazal, immunoglobulin, Kunitz and NTR domain-containing protein 2	Q08E66		YES
11063565	972	2	0.279	5	0.455	223	19.582	0	0	0	0	0	0	14	1.186	0	0	2	0.148	57	5.69	0	0	1	0.1	0	0	Claudin-4	Q6BBL6	Cell adhesion molecules (CAMs); Tight junction	YES
11063566	387	0	0	0	0	0	0	0	0	0	0	0	0	0	0	0	0	0	0	0	0	0	0	0	0	0	0	[GO:0005575 "cellular_component" evidence=ND]			NO
11063567	1846	219	16.089	261	12.5	196	9.062	155	7.618	121	5.231	183	8.742	148	6.603	49	1.641	43	1.674	137	7.201	121	4.716	229	12.024	91	3.726	[GO:0042542 "response to hydrogen peroxide" evidence=IEA] [GO:0006983 "ER overload response" evidence=IEA] [GO:0004722 "protein serine/threonine phosphatase activity" evidence=IEA] [GO:0000164 "protein phosphatase type 1 complex" evidence=IEA]			NO
11063568	1353	260	26.06	38	2.483	55	3.47	26	1.744	35	2.065	82	5.345	44	2.678	11	0.503	140	7.435	28	2.008	33	1.755	82	5.874	24	1.341	GTPase IMAP family member 8	Q4KLG2		NO
11063569	1407	6	0.578	2	0.126	0	0	0	0	0	0	0	0	0	0	0	0	0	0	0	0	0	0	0	0	0	0	Transmembrane and coiled-coil domains protein 2	Q80W04		NO
11063570	2237	32	1.94	16	0.632	15	0.572	54	2.19	11	0.392	73	2.878	16	0.589	0	0	426	13.684	18	0.781	194	6.239	28	1.213	11	0.372	P2X purinoceptor 5	P51578	Calcium signaling pathway; Neuroactive ligand-receptor interaction	YES
11063571	2076	1	0.065	1	0.043	22	0.904	3	0.131	0	0	0	0	0	0	0	0	0	0	3	0.14	0	0	0	0	1	0.036	Probable G-protein coupled receptor 97	Q86Y34		YES
11063572	928	114	16.659	139	13.242	0	0	0	0	0	0	0	0	0	0	0	0	0	0	1	0.105	1	0.078	0	0	0	0				NO
11063573	1860	175	12.759	424	20.154	5	0.229	0	0	2	0.086	0	0	1	0.044	0	0	1	0.039	1	0.052	0	0	6	0.313	0	0	Protocadherin-10	Q9P2E7		YES
11063574	1633	37	3.073	43	2.328	182	9.513	236	13.112	196	9.579	46	2.484	156	7.868	31	1.173	14	0.616	201	11.944	164	7.225	156	9.259	37	1.713	Laccase domain-containing protein 1	Q8BZT9		YES
11063575	1689	11	0.883	15	0.785	61	3.083	16	0.859	1847	87.275	42	2.193	2661	129.759	2	0.073	7	0.298	17	0.977	35	1.491	65	3.73	0	0	P-selectin	Q01102	Cell adhesion molecules (CAMs)	NO
11063576	1370	156	15.442	101	6.518	65	4.05	643	42.584	176	10.253	73	4.699	212	12.745	223	10.061	206	10.805	114	8.074	188	9.872	466	32.969	6	0.331	Retinoic acid receptor RXR-gamma-A	Q90416	PPAR signaling pathway; Adipocytokine signaling pathway	NO
11063577	1297	62	6.483	0	0	1	0.066	10	0.7	3	0.185	1	0.068	3	0.191	0	0	3	0.166	3	0.224	8	0.444	9	0.673	0	0	LIM homeobox transcription factor 1-alpha	Q8TE12		NO
11063578	1392	11	1.072	8	0.508	10	0.613	0	0	13	0.745	12	0.76	11	0.651	0	0	2	0.103	9	0.627	4	0.207	25	1.741	2	0.109	Gap junction gamma-1 protein	P18861		YES
11063579	1383	43	4.216	38	2.429	65	4.011	29	1.903	111	6.406	34	2.168	235	13.995	9	0.402	3	0.156	64	4.49	1	0.052	131	9.181	1033	56.456	Protein DBF4 homolog B	Q8NFT6		NO
11063580	1050	14	1.808	0	0	4	0.325	0	0	1	0.076	0	0	0	0	0	0	0	0	0	0	0	0	8	0.738	0	0	G-protein coupled receptor 54	Q6BD04	Neuroactive ligand-receptor interaction	NO
11063581	1492	0	0	6	0.356	8	0.458	22115	1344.84	2	0.107	0	0	1870	103.227	0	0	0	0	4	0.26	5	0.241	3	0.195	28	1.418	Aminopeptidase N	P15144	Glutathione metabolism; Metabolic pathways; Renin-angiotensin system; Hematopoietic cell lineage	NO
11063582	1053	45	5.795	11	0.924	31	2.513	8	0.689	87	6.594	3	0.251	128	10.012	6	0.352	3	0.205	62	5.713	2	0.137	29	2.669	539	38.689	Mitochondrial fission regulator 2	Q08BD8		NO
11063583	327	31	12.856	7	1.893	63	16.444	25	6.937	49	11.959	11	2.967	50	12.593	86	16.256	25	5.494	55	16.321	14	3.08	53	15.71	111	25.657	protein C9orf85	Q96MD7		YES
11063584	1623	154	12.868	451	24.567	842	44.28	1138	63.617	952	46.814	142	7.716	591	29.991	147	5.598	191	8.456	1182	70.669	195	8.644	514	30.696	160	7.451	UDP-glucuronosyltransferase 2B20	O77649		YES
11063585	306	0	0	0	0	0	0	2	0.593	0	0	0	0	0	0	0	0	0	0	4	1.268	0	0	0	0	0	0	[GO:0000166 "nucleotide binding" evidence=IEA] [GO:0005524 "ATP binding" evidence=IEA]			NO
11063586	815	134	22.297	161	17.465	148	15.499	38	4.23	135	13.22	112	12.119	156	15.765	25	1.896	65	5.731	74	8.811	9	0.794	135	16.055	90	8.347	Probable ATP-dependent RNA helicase DDX6	P54823	RNA degradation	NO
11063587	537	35	8.839	17	2.799	49	7.788	14	2.365	14	2.081	4	0.657	13	1.994	0	0	6	0.803	9	1.626	10	1.34	24	4.332	1	0.141	Monocarboxylate transporter 6	O15375		YES
11063588	617	0	0	0	0	1	0.138	7	1.029	0	0	0	0	0	0	0	0	0	0	0	0	31	3.615	0	0	0	0	Cerebellin-1	P23435		NO
11063589	687	23	4.54	13	1.673	23	2.857	6	0.792	31	3.601	6	0.77	26	3.117	4	0.36	4	0.418	18	2.542	4	0.419	34	4.797	150	16.503	Transcription factor AP-4	Q01664		NO
11063590	3365	541	21.803	81	2.128	0	0	0	0	0	0	0	0	0	0	1	0.018	1	0.021	0	0	0	0	3	0.086	0	0	Zinc finger protein 608	Q56A10		NO
11063591	2489	202	11.006	45	1.598	114	3.909	52	1.896	160	5.13	32	1.134	83	2.746	7	0.174	11	0.318	102	3.977	36	1.041	655	25.507	7	0.213	TGF-beta receptor type-2	Q90999	MAPK signaling pathway; Cytokine-cytokine receptor interaction; Endocytosis; TGF-beta signaling pathway; Adherens junction	YES
11063592	1795	4	0.302	142	6.994	274	13.029	13	0.657	24	1.067	7263	356.83	9	0.413	5	0.172	9593	384.022	5	0.27	2	0.08	1	0.054	1	0.042	Titin	A2ASS6	Hypertrophic cardiomyopathy (HCM); Dilated cardiomyopathy	NO
11063593	3012	1	0.045	42	1.233	77	2.182	1	0.03	3	0.079	2090	61.193	2	0.055	0	0	3218	76.771	0	0	0	0	0	0	0	0	Titin	Q8WZ42	Hypertrophic cardiomyopathy (HCM); Dilated cardiomyopathy	NO
11063594	19395	0	0	10	0.046	33	0.145	2	0.0094	3	0.012	1844	8.385	1	0.0042	2	0.0064	855	3.168	0	0	1	0.0037	1	0.005	2	0.0078	Titin	A2ASS6	Hypertrophic cardiomyopathy (HCM); Dilated cardiomyopathy	NO
11063595	1524	41	3.648	14	0.812	23	1.288	8	0.476	13	0.681	19	1.099	32	1.729	5	0.203	0	0	18	1.146	4	0.189	50	3.18	12	0.595	Leishmanolysin-like peptidase	Q8BMN4		NO
11063596	1353	0	0	870	56.849	518	32.677	0	0	0	0	1	0.065	218	13.27	84	3.838	128	6.798	1071	76.81	0	0	0	0	5	0.279	Cytochrome P450 2M1	Q92088	Arachidonic acid metabolism; Retinol metabolism; Metabolism of xenobiotics by cytochrome P450; Drug metabolism - cytochrome P450; Metabolic pathways; Chemical carcinogenesis	NO
11063597	777	173	30.195	101	11.492	1051	115.45	267	31.178	937	96.244	359	40.746	761	80.665	373	29.673	274	25.339	572	71.434	122	11.296	656	81.832	173	16.829	Synaptogyrin-2	O43760		YES
11063598	501	35	9.474	17	3	16	2.726	15	2.716	37	5.894	15	2.64	26	4.274	11	1.357	5	0.717	15	2.905	1	0.144	40	7.739	197	29.721	Trans-2-enoyl-CoA reductase, mitochondrial	Q6GQN8	Fatty acid elongation; Metabolic pathways	NO
11063599	1658	65	5.317	159	8.478	21	1.081	1	0.055	6	0.289	205	10.904	78	3.875	24	0.895	45	1.95	24	1.405	1	0.043	17	0.994	6	0.274	Vasopressin V2 receptor	Q00788	Neuroactive ligand-receptor interaction; Vasopressin-regulated water reabsorption	NO
11063600	1540	2	0.176	0	0	0	0	20	1.178	97	5.027	0	0	682	36.474	0	0	0	0	3	0.189	9	0.42	6	0.378	12650	620.87	Zona pellucida sperm-binding protein 3	P79762		YES
11063601	936	219	31.73	33	3.117	61	5.562	29	2.811	72	6.139	60	5.653	115	10.119	17	1.123	8	0.614	37	3.836	10	0.769	98	10.148	426	34.4	EF-hand calcium-binding domain-containing protein 7	A8K855		NO
11063602	1527	166	14.743	17	0.984	50	2.795	14	0.832	20	1.045	330	19.058	11	0.593	0	0	5	0.235	32	2.033	6	0.283	29	1.841	25	1.237	NADPH--cytochrome P450 reductase	Q3SYT8		NO
11063603	825	26	4.274	0	0	2	0.207	1	0.11	0	0	0	0	28	2.795	0	0	0	0	3	0.353	0	0	0	0	10	0.916	Coiled-coil domain-containing protein 83	Q95K40		NO
11063604	1164	59	6.874	66	5.013	20	1.467	16	1.247	2	0.137	124	9.395	11	0.778	3	0.159	8	0.494	7	0.584	0	0	20	1.665	15	0.974	Phosphatidylinositol-binding clathrin assembly protein	Q7M6Y3		NO
11063605	1577	236	20.295	330	18.501	1464	79.236	245	14.096	2804	141.906	539	30.142	748	39.065	70	2.744	198	9.022	702	43.195	264	12.043	3597	221.081	69	3.307	Complement C1s subcomponent	Q6P6T1	Complement and coagulation cascades; Pertussis; Staphylococcus aureus infection; Systemic lupus erythematosus	NO
11063606	2157	15	0.943	3	0.123	16	0.633	6	0.252	51	1.887	76	3.107	40	1.527	3	0.086	1	0.033	17	0.765	8	0.267	66	2.966	334	11.704	protein C9orf84	Q5VXU9		NO
11063607	545	17	4.23	10	1.622	48	7.517	39	6.493	202	29.581	66	10.68	51	7.707	1	0.113	2	0.264	80	14.244	30	3.96	267	47.485	3	0.416	Neoverrucotoxin subunit beta	A0ZSK4		NO
11063608	962	0	0	0	0	0	0	0	0	0	0	0	0	0	0	0	0	0	0	1	0.101	0	0	2	0.202	1	0.079	Stonustoxin subunit beta	Q91453		NO
11063609	627	16	3.461	5	0.705	25	3.403	13	1.881	382	48.624	72	10.127	38	4.992	1	0.099	0	0	10	1.548	5	0.574	76	11.749	0	0	Ig lambda-6 chain C region	P0CF74		NO
11063610	2362	107	6.143	66	2.47	138	4.987	14	0.538	136	4.595	44	1.643	84	2.929	3	0.079	3	0.091	37	1.52	14	0.426	84	3.447	376	12.032	protein C7orf43 homolog	Q3UTZ3		YES
11063611	1554	143	12.479	188	10.696	108	5.932	5	0.292	4	0.205	14	0.794	15	0.795	2	0.08	5	0.231	32	1.998	12	0.556	34	2.121	76	3.697	Galactose-3-O-sulfotransferase 4	Q5E9W5		YES
11063612	345	34	13.365	54	13.838	197	48.737	7	1.841	21	4.858	150	38.343	26	6.207	4	0.717	8	1.666	191	53.721	1	0.209	50	14.047	103	22.566	Coiled-coil domain-containing protein 50	Q5ZM86		NO
11063613	1104	7	0.86	2	0.16	13	1.005	1	0.082	1	0.072	7	0.559	1	0.075	0	0	0	0	7	0.615	26	1.694	7	0.615	5	0.342	Actin	P53498		NO
11063614	1545	7	0.614	212	12.131	0	0	0	0	6	0.31	0	0	1	0.053	0	0	0	0	2	0.126	0	0	4	0.251	2	0.098	Transmembrane protein 132D	Q76HP3		NO
11063615	920	0	0	6	0.577	151	14.009	0	0	0	0	0	0	9	0.806	0	0	2	0.156	35	3.692	1	0.078	0	0	0	0				NO
11063616	3013	4	0.18	0	0	6	0.17	6	0.181	13	0.344	3	0.088	596	16.292	999	20.494	1	0.024	1	0.032	40	0.955	3	0.097	2	0.05	Serine protease hepsin	P05981		NO
11063617	1198	11	1.245	9	0.664	44	3.135	14	1.06	262	17.454	27	1.988	54	3.712	74	3.818	6	0.36	19	1.539	15	0.901	176	14.24	2	0.126	Cell surface A33 antigen	Q99795		YES
11063618	3309	599	24.549	367	9.806	140	3.611	50	1.371	140	3.377	64	1.706	131	3.261	9	0.168	25	0.543	68	1.994	50	1.087	870	25.484	7	0.16	Protocadherin-18	Q9HCL0		YES
11063619	912	42	6.245	61	5.913	23	2.153	3	0.298	1	0.088	0	0	20	1.806	0	0	3	0.236	1	0.106	1	0.079	61	6.483	7	0.58	Neuralized-like protein 1A	O76050		NO
11063620	747	8	1.452	22	2.604	12	1.371	0	0	1	0.107	1	0.118	6	0.662	0	0	1	0.096	0	0	0	0	10	1.298	0	0	Neuralized-like protein 1A	Q923S6		NO
11063621	2016	331	22.266	23	1.009	61	2.583	76	3.42	8	0.317	111	4.856	12	0.49	15	0.46	6	0.214	61	2.936	62	2.212	32	1.539	1	0.037	SH3 and PX domain-containing protein 2A	Q1LYG0		NO
11063622	1149	6	0.708	0	0	1	0.074	0	0	6	0.417	0	0	7	0.502	0	0	2	0.125	3	0.253	0	0	1	0.084	68	4.473	cGMP-dependent protein kinase 2	Q13237	Gap junction; Circadian entrainment; Long-term depression; Olfactory transduction; Salivary secretion	YES
11063623	923	18	2.645	10	0.958	255	23.58	39	3.834	426	36.835	13	1.242	91	8.12	7	0.469	8	0.623	60	6.308	6	0.468	301	31.609	3	0.246	CXADR-like membrane protein	Q9H6B4		NO
11063624	1764	466	35.825	178	8.921	162	7.838	34	1.749	562	25.427	115	5.749	243	11.346	6	0.21	5	0.204	57	3.135	10	0.408	464	25.495	2	0.086	Signal-induced proliferation-associated 1-like protein 1	Q8C0T5		NO
11063625	1990	1	0.068	1	0.044	25	1.072	64	2.918	1	0.04	15	0.665	4	0.166	7	0.217	4	0.144	7	0.341	3	0.108	1	0.049	0	0	Major facilitator superfamily domain-containing protein 2A	Q0IHM1		NO
11063626	1645	273	22.506	65	3.493	48	2.491	61	3.364	80	3.881	76	4.074	70	3.505	8	0.301	5	0.218	73	4.306	40	1.749	213	12.55	145	6.662	F-box only protein 25	Q4R372		NO
11063627	2299	196	11.562	177	6.807	162	6.014	204	8.051	92	3.194	39	1.496	115	4.12	20	0.538	9	0.281	116	4.896	103	3.223	760	32.042	609	20.022	Testis development-related protein	Q86YL5		NO
11063628	1451	3194	298.519	1213	73.909	293	17.235	175	10.943	1156	63.583	170	10.332	1584	89.91	7	0.298	69	3.417	451	30.16	59	2.925	226	15.097	5618	292.648	Stathmin	P31395	MAPK signaling pathway	YES
11063629	2444	8	0.444	46	1.664	155	5.413	26	0.965	336	10.972	16	0.577	582	19.613	0	0	19	0.559	307	12.189	5	0.147	53	2.102	20	0.619	Protein FAM111A	Q9D2L9		NO
11063630	1184	350	40.089	204	15.233	310	22.347	81	6.207	190	12.807	595	44.318	337	23.442	190	9.919	151	9.164	135	11.064	16	0.972	282	23.086	702	44.814	Methylmalonyl-CoA mutase, mitochondrial	Q8MI68	Valine, leucine and isoleucine degradation; Glyoxylate and dicarboxylate metabolism; Propanoate metabolism; Metabolic pathways	NO
11063631	966	67	9.406	66	6.04	210	18.555	74	6.95	168	13.88	99	9.038	174	14.835	17	1.088	23	1.711	137	13.762	27	2.011	526	52.778	550	43.034	Mothers against decapentaplegic homolog 5	Q9W7E7	TGF-beta signaling pathway	YES
11063632	1377	245	24.129	133	8.539	266	16.488	96	6.325	250	14.49	62	3.971	247	14.774	90	4.04	11	0.574	71	5.003	76	3.971	134	9.432	906	49.731	Zinc transporter ZIP10	Q6PEH9		YES
11063633	1753	37	2.862	18	0.908	68	3.311	41	2.122	11	0.501	30	1.509	182	8.551	66	2.327	29	1.189	94	5.203	35	1.436	62	3.428	46	1.983	Sulfotransferase family cytosolic 2B member 1	O00204	Steroid hormone biosynthesis; Sulfur metabolism	NO
11063634	894	57	8.647	37	3.659	52	4.965	22	2.233	85	7.588	55	5.425	85	7.831	16	1.106	19	1.527	32	3.473	10	0.805	82	8.89	121	10.23	Protein BANP	Q502P7		NO
11063635	860	103	16.242	7	0.72	44	4.367	27	2.849	91	8.445	24	2.461	41	3.927	4	0.287	9	0.752	20	2.257	1	0.084	290	32.685	3	0.264	Hepatitis A virus cellular receptor 1 homolog	Q5QNS5		YES
11063636	1116	33	4.01	10074	798.069	4	0.306	21	1.707	2	0.143	19	1.501	1	0.074	0	0	1	0.064	3	0.261	4	0.258	91	7.904	8	0.542	5,6-dihydroxyindole-2-carboxylic acid oxidase	P55028	Tyrosine metabolism; Metabolic pathways; Melanogenesis	NO
11063637	1014	0	0	0	0	47	3.956	30	2.684	0	0	1	0.087	0	0	0	0	0	0	2	0.191	0	0	13	1.243	1	0.075	Intelectin-1a	O88310		YES
11063638	1526	78	6.932	1	0.058	1	0.056	2	0.119	1	0.052	14	0.809	2	0.108	2	0.081	7	0.33	4	0.254	7	0.33	5	0.318	6	0.297	Synaptonemal complex protein 2	Q9BX26		NO
11063639	1241	42	4.59	15	1.069	0	0	0	0	0	0	14	0.995	1	0.066	0	0	1	0.058	0	0	0	0	0	0	11	0.67	Phosphatase and actin regulator 3	Q96KR7		NO
11063640	1946	1	0.07	11	0.5	37	1.623	3	0.14	5	0.205	172	7.795	26	1.1	1	0.032	5	0.185	23	1.147	1	0.037	9	0.448	5	0.194	Fibroblast growth factor 10	P70492		YES
11063641	390	6	2.086	0	0	17	3.72	23	5.351	14	2.865	6	1.357	4	0.845	0	0	0	0	8	1.99	24	4.427	94	23.362	0	0	Lymphocyte cytosolic protein 2	Q60787	Osteoclast differentiation; Natural killer cell mediated cytotoxicity; T cell receptor signaling pathway; Fc epsilon RI signaling pathway	NO
11063642	606	59	13.203	1	0.146	1	0.141	21	3.144	19	2.502	0	0	0	0	0	0	0	0	4	0.64	0	0	0	0	1	0.125	Proenkephalin-B	P01214		NO
11063643	852	206	32.789	376	39.017	37	3.707	7	0.745	13	1.218	16	1.656	0	0	9	0.653	48	4.048	63	7.175	2	0.169	61	6.94	2	0.177	Protein FAM69C	Q0P6D2		NO
11063644	1131	92	11.031	35	2.736	100	7.547	14	1.123	48	3.387	153	11.93	42	3.058	32	1.749	28	1.779	68	5.834	9	0.572	47	4.028	3	0.2	Muscleblind-like protein 3	Q56V19		NO
11063645	1352	0	0	0	0	5	0.316	2	0.134	0	0	0	0	37	2.254	0	0	1	0.053	9	0.646	0	0	3	0.215	0	0	Disabled homolog 2	P98082	Endocytosis	NO
11063646	1155	4	0.47	30	2.296	25	1.847	49	3.849	5	0.345	1	0.076	2	0.143	1	0.054	0	0	7	0.588	144	8.969	0	0	3	0.196	C-X-C chemokine receptor type 1	P55919	Cytokine-cytokine receptor interaction; Chemokine signaling pathway; Endocytosis	YES
11063647	608	8	1.784	20	2.908	23	3.229	20	2.985	27	3.544	41	5.947	13	1.761	12	1.22	16	1.891	117	18.673	25	2.958	49	7.812	5	0.622	Peptidyl-prolyl cis-trans isomerase FKBP7	Q5RET2		NO
11063648	876	106	16.41	132	13.322	383	37.317	197	20.404	384	34.985	124	12.483	269	25.291	49	3.457	61	5.004	271	30.019	92	7.555	339	37.509	837	72.219	Tumor necrosis factor receptor type 1-associated DEATH domain protein	Q1M161	Apoptosis; RIG-I-like receptor signaling pathway; Adipocytokine signaling pathway	YES
11063649	598	348	78.919	215	31.786	7	0.999	9	1.366	21	2.803	23	3.392	30	4.132	0	0	2	0.24	7	1.136	5	0.602	17	2.755	0	0	Guanine nucleotide-binding protein Go subunit alpha	P08239	Melanogenesis	NO
11063650	1437	40	3.775	33	2.03	54	3.207	59	3.725	92	5.11	44	2.7	117	6.706	8	0.344	9	0.45	70	4.727	35	1.752	92	6.205	657	34.557	Protein phosphatase 1 regulatory subunit 35	Q0P427		YES
11063651	565	4852	1164.6	2594	405.905	16508	2493.78	19361	3109.08	7592	1072.41	5730	894.369	6588	960.342	606	66.297	8551	1087.51	69461	11929.4	29078	3702.49	23646	4056.5	362	48.427	Ictacalcin	Q91061		YES
11063652	753	1	0.18	0	0	0	0	0	0	0	0	0	0	0	0	0	0	1	0.095	0	0	0	0	0	0	0	0	TSC22 domain family protein 4	Q3B8N7		NO
11063653	1437	82	7.739	1392	85.642	1368	81.253	399	25.192	12	0.666	282	17.306	377	21.608	171	7.355	141	7.051	3222	217.569	26	1.302	163	10.994	25	1.315	Desmocollin-3	Q28060		NO
11063654	1797	7	0.528	1	0.049	9	0.427	2059	103.959	8	0.355	11	0.54	65	2.979	0	0	1	0.04	8	0.432	5	0.2	98	5.286	1	0.042	Solute carrier family 13 member 2	Q9ES88		YES
11063655	6291	2411	51.973	1319	18.537	951	12.902	227	3.274	863	10.948	977	13.696	932	12.202	94	0.924	113	1.291	691	10.658	103	1.178	1317	20.291	1606	19.296	Proline-rich protein 12	Q9ULL5		YES
11063656	633	2	0.428	10	1.397	10	1.348	1	0.143	9	1.135	0	0	11	1.431	3	0.293	0	0	0	0	0	0	0	0	0	0	R-spondin-3	Q5R328		NO
11063657	261	3	1.559	3	1.016	3	0.981	2	0.695	1	0.306	0	0	2	0.631	0	0	0	0	0	0	0	0	0	0	2	0.579	R-spondin-3	Q5R328		NO
11063658	2016	895	60.206	931	40.828	757	32.049	546	24.573	957	37.886	717	31.365	1195	48.82	172	5.274	138	4.919	670	32.249	199	7.101	1010	48.559	318	11.922	Nuclear receptor corepressor 1	Q60974	Notch signaling pathway; Epstein-Barr virus infection	NO
11063659	945	20	2.87	92	8.607	137	12.374	21	2.016	53	4.476	5776	539.021	23	2.005	3	0.196	2290	174.128	11	1.13	17	1.294	278	28.514	10	0.8	Myomesin-1	Q62234		NO
11063660	345	13	5.11	1	0.256	2	0.495	9	2.367	4	0.925	7	1.789	1	0.239	38	6.808	16	3.332	1	0.281	1	0.209	20	5.619	12	2.629	G0/G1 switch protein 2	Q61585		NO
11063661	1755	1	0.077	7	0.353	12	0.584	16	0.827	6	0.273	114	5.728	1	0.047	0	0	666	27.269	1	0.055	2	0.082	69	3.811	0	0	Kelch-like protein 38	Q1LYM6		YES
11063662	487	242	67.389	67	12.163	128	22.433	46	8.57	53	8.686	452	81.85	103	17.419	32	4.062	260	38.363	27	5.38	6	0.886	88	17.514	19	2.949	Protein NipSnap homolog 2	Q9PU58		NO
11063663	246	12	6.615	0	0	0	0	0	0	0	0	0	0	0	0	0	0	0	0	0	0	1	0.292	0	0	0	0	Leucine-rich repeat-containing protein 4B	P0CC10	Cell adhesion molecules (CAMs)	NO
11063664	1080	104	13.059	59835	4898.18	9300	734.971	49	4.116	12	0.887	318	25.967	9	0.686	29	1.66	18691	1243.58	166093	14923	284	18.918	241	21.629	94	6.579	Keratin, type I cytoskeletal 13	Q8JFQ6		NO
11063665	693	184	36.007	210	26.791	412	50.743	190	24.876	591	68.062	285	36.268	827	98.286	580	51.733	209	21.671	463	64.83	166	17.233	425	59.443	848	92.49	Nucleolar protein 7	Q9UMY1		NO
11063666	645	1432	301.084	301	41.258	12	1.588	120	16.88	37	4.578	424	57.972	5	0.638	1	0.096	340	37.878	8	1.204	35	3.904	5	0.751	62	7.265	Mammalian ependymin-related protein 1	Q9N0C7		NO
11063667	3105	76	3.319	1	0.028	19	0.522	0	0	0	0	0	0	6	0.159	0	0	6	0.139	3	0.094	0	0	0	0	4	0.097	Ankyrin repeat and BTB/POZ domain-containing protein 2	Q7TQI7		NO
11063668	1016	0	0	0	0	18	1.512	0	0	32	2.514	1	0.087	1	0.081	0	0	0	0	4	0.382	0	0	17	1.622	3	0.223				NO
11063669	740	13	2.382	7	0.836	93	10.727	38	4.659	185	19.952	49	5.839	80	8.904	22	1.838	19	1.845	118	15.473	315	30.624	145	18.992	24	2.451	Receptor-transporting protein 3	Q9BQQ7		YES
11063670	223	0	0	0	0	0	0	0	0	0	0	0	0	0	0	0	0	0	0	0	0	0	0	0	0	0	0				NO
11063671	771	34	5.98	47	5.389	42	4.649	45	5.296	97	10.041	61	6.977	49	5.234	7	0.561	10	0.932	17	2.14	7	0.653	122	15.337	56	5.49	Beta-2-syntrophin	Q13425		YES
11063672	1305	1169	121.481	1097	74.319	2	0.131	4	0.278	7	0.428	4	0.27	5	0.316	0	0	0	0	0	0	0	0	2	0.149	43	2.491	V-type proton ATPase subunit S1	Q15904	Oxidative phosphorylation; Metabolic pathways; Lysosome; Phagosome	NO
11063673	1346	260	26.196	61	4.007	12	0.761	9	0.607	11	0.652	159	10.417	22	1.346	28	1.286	198	10.57	3	0.216	3	0.16	18	1.296	195	10.95	Pyruvate dehydrogenase kinase isozyme 2, mitochondrial	Q64536		YES
11063674	2068	68	4.459	168	7.182	173	7.14	83	3.641	177	6.831	117	4.989	116	4.62	16	0.478	20	0.695	8	0.375	27	0.939	3066	143.702	2	0.073				NO
11063675	1194	119	13.516	77	5.702	209	14.94	20	1.52	368	24.598	117	8.642	134	9.243	8	0.414	9	0.542	32	2.601	5	0.301	1329	107.885	6	0.38	Protein C-ets-1	P41156	Dorso-ventral axis formation; HTLV-I infection; Renal cell carcinoma	NO
11063676	480	31	8.758	21	3.868	246	43.743	10	1.89	54	8.979	88	16.168	42	7.207	2	0.258	4	0.599	4	0.809	5	0.749	58	11.712	2	0.315	Friend leukemia integration 1 transcription factor	P26323		NO
11063677	1053	21	2.705	5	0.42	2	0.162	0	0	2	0.152	0	0	0	0	0	0	0	0	0	0	4	0.273	1	0.092	0	0	Peroxidasin homolog	Q3UQ28		NO
11063678	1728	91	7.142	85	4.349	258	12.743	116	6.091	9	0.416	1	0.051	66	3.146	0	0	11	0.457	433	24.315	9	0.375	1	0.056	678	29.656	Polypeptide N-acetylgalactosaminyltransferase 3	Q14435	Mucin type O-Glycan biosynthesis; Metabolic pathways	NO
11063679	4335	555	17.362	332	6.771	201	3.957	135	2.826	103	1.896	240	4.882	325	6.175	28	0.399	17	0.282	338	7.566	105	1.743	524	11.716	554	9.659	Tetratricopeptide repeat protein 21B	Q7Z4L5		YES
11063680	802	346	58.507	292	32.189	3	0.319	0	0	43	4.279	1	0.11	164	16.842	1	0.077	0	0	5	0.605	0	0	1	0.121	2813	265.11	Mitochondrial glutamate carrier 1	Q9H936		NO
11063681	568	87	20.772	73	11.363	109	16.379	62	9.904	540	75.875	87	13.508	321	46.545	28	3.047	162	20.494	100	17.084	46	5.826	229	39.078	148	19.694	V-type proton ATPase subunit E 1	P36543	Oxidative phosphorylation; Metabolic pathways; Phagosome	NO
11063682	3197	11	0.467	91	2.517	4	0.107	25	0.709	47	1.173	30	0.828	210	5.41	245	4.737	14	0.315	4	0.121	7	0.158	25	0.758	3003	70.998	Tubulin beta-4 chain	P09652	Phagosome; Gap junction	NO
11063683	837	201	32.567	40	4.225	59	6.016	3	0.325	30	2.861	185	19.492	10	0.984	1	0.074	25	2.146	32	3.71	1	0.086	60	6.948	17	1.535	Myocyte-specific enhancer factor 2D homolog	Q03413		NO
11063684	2250	358	21.578	283	11.12	250	9.484	61	2.46	393	13.94	434	17.011	312	11.421	7	0.192	23	0.735	148	6.383	19	0.608	239	10.296	38	1.277	Cytospin-B	Q5SXY1		NO
11063685	2433	29	1.616	79	2.871	338	11.857	134	4.997	1877	61.571	203	7.358	762	25.795	28	0.711	22	0.65	124	4.945	56	1.656	1785	71.111	12	0.373	Protein THEMIS2	Q91YX0		NO
11063686	1834	229	16.933	218	10.509	504	23.455	226	11.181	820	35.684	163	7.838	1368	61.434	60	2.022	159	6.23	859	45.449	88	3.452	640	33.824	3791	156.237	Replication protein A 32 kDa subunit	P15927	DNA replication; Nucleotide excision repair; Mismatch repair; Homologous recombination; Fanconi anemia pathway	YES
11063687	1107	34	4.165	275	21.963	455	35.081	35	2.869	95	6.849	224	17.845	402	29.909	4	0.223	12	0.779	65	5.698	4	0.26	636	55.687	3	0.205	Thrombospondin-1	P35441	p53 signaling pathway; Phagosome; PI3K-Akt signaling pathway; TGF-beta signaling pathway; Focal adhesion; ECM-receptor interaction; Malaria; Bladder cancer	NO
11063688	523	41	10.631	45	7.607	149	24.316	19	3.296	205	31.283	414	69.809	115	18.11	3	0.355	6	0.824	14	2.597	5	0.688	120	22.239	1	0.145	Protein FAM78A	Q5JUQ0		NO
11063689	969	174	24.352	0	0	0	0	5	0.468	0	0	0	0	0	0	0	0	0	0	0	0	0	0	0	0	0	0	Synaptoporin	Q8BGN8		YES
11063690	1145	0	0	6	0.463	6	0.447	0	0	0	0	254	19.563	1	0.072	0	0	108	6.778	0	0	0	0	0	0	0	0	Caveolin-3	P56539	Endocytosis; Focal adhesion	YES
11063691	755	130	23.351	66	7.729	210	23.74	116	13.94	176	18.605	165	19.273	149	16.254	29	2.374	54	5.139	208	26.733	57	5.431	507	65.088	100	10.011	Growth arrest and DNA damage-inducible protein GADD45 beta	O75293	MAPK signaling pathway; Cell cycle; p53 signaling pathway	YES
11063692	234	1	0.58	0	0	4	1.459	1	0.388	2	0.682	8	3.015	8	2.816	2	0.528	1	0.307	4	1.659	9	2.767	17	7.042	2	0.646				NO
11063693	411	7	2.31	0	0	0	0	0	0	0	0	0	0	3	0.601	0	0	1	0.175	0	0	0	0	0	0	0	0	Protein cornichon homolog 2	Q5BL21		NO
11063694	402	18	6.072	8	1.759	27	5.733	26	5.868	38	7.544	16	3.51	68	13.932	22	3.383	24	4.29	35	8.448	6	1.074	34	8.198	44	8.273	Protein lin-52 homolog	Q6X4M3		NO
11063695	1605	203	17.152	41	2.258	29	1.542	25	1.413	135	6.713	46	2.528	103	5.285	6	0.231	4	0.179	58	3.507	13	0.583	129	7.79	261	12.291	Protein SCAI	Q8C8N2		NO
11063696	3199	33	1.399	39	1.078	223	5.95	77	2.184	52	1.297	1170	32.254	62	1.596	0	0	100	2.246	24	0.728	6	0.135	65	1.969	8	0.189	Protein-methionine sulfoxide oxidase MICAL2	O94851		NO
11063697	1659	1017	83.134	61	3.251	101	5.196	27	1.477	189	9.092	1	0.053	6	0.298	0	0	0	0	11	0.643	2	0.087	1	0.058	0	0	Dickkopf-related protein 3	Q9QUN9		YES
11063698	549	8	1.976	27	4.348	54	8.395	34	5.619	43	6.251	14	2.249	19	2.85	0	0	5	0.654	64	11.312	9	1.179	85	15.007	0	0	Stonustoxin subunit beta	Q91453		NO
11063699	621	115	25.114	31	4.413	132	18.142	13	1.899	38	4.884	21	2.982	165	21.883	39	3.882	16	1.851	314	49.064	68	7.878	28	4.37	121	14.727	DNA damage-inducible transcript 4-like protein	Q20A00		YES
11063700	1715	23	1.819	335	17.27	1060	52.754	47	2.486	314	14.612	82	4.217	97	4.658	13	0.469	77	3.226	1100	62.238	72	3.02	592	33.458	35	1.543	Stimulator of interferon genes protein	A8E5V9	RIG-I-like receptor signaling pathway; Cytosolic DNA-sensing pathway	NO
11063701	2690	1007	50.767	762	25.044	550	17.451	316	10.658	702	20.828	547	17.933	713	21.83	155	3.562	144	3.847	531	19.154	113	3.022	1043	37.582	2914	81.878	Bromodomain-containing protein 8	Q8R3B7		YES
11063702	1213	36	4.025	0	0	2	0.141	3	0.224	5	0.329	247	17.958	10	0.679	0	0	0	0	15	1.2	6	0.356	11	0.879	12	0.748				NO
11063703	486	40	11.162	9	1.637	45	7.903	30	5.601	83	13.63	46	8.347	151	25.589	39	4.96	19	2.809	31	6.189	25	3.701	82	16.354	130	20.218	Ribonuclease P/MRP protein subunit POP5	Q5BJI6	Ribosome biogenesis in eukaryotes; RNA transport	NO
11063704	2856	188	8.927	9	0.279	2	0.06	3	0.095	7	0.196	10969	338.703	27	0.779	3	0.065	0	0	10	0.34	6	0.151	53	1.799	2	0.053	Nebulin	P20929		NO
11063705	1255	1	0.108	35	2.466	0	0	0	0	1	0.064	2	0.141	6	0.394	0	0	2	0.115	2	0.155	1	0.057	1	0.077	0	0	Lymphoid-restricted membrane protein	Q12912		NO
11063706	2292	19	1.124	30	1.157	276	10.278	7	0.277	4	0.139	7	0.269	18	0.647	1	0.027	2	0.063	15	0.635	0	0	17	0.719	260	8.574	protein C1orf106 homolog	Q7TN12		NO
11063707	2316	11	0.644	116	4.428	46	1.695	17	0.666	16	0.551	402	15.307	10	0.356	4	0.107	2153	66.799	3	0.126	8	0.249	42	1.758	5	0.163	Cullin-associated NEDD8-dissociated protein 1	Q6ZQ38		NO
11063708	252	46	24.755	46	16.138	190	64.352	376	135.375	279	88.36	214	74.89	426	139.229	320	78.491	83	23.667	180	69.311	495	141.313	223	85.772	278	83.382	60S ribosomal protein L32	Q90YT6	Ribosome	NO
11063709	454	3	0.896	0	0	0	0	0	0	0	0	0	0	0	0	0	0	0	0	1	0.214	0	0	0	0	1	0.166	Meiotic recombination protein REC8 homolog	Q6AYJ4	Oocyte meiosis	NO
11063710	1148	62	7.324	0	0	3	0.223	5	0.395	3	0.209	7	0.538	4	0.287	0	0	4	0.25	12	1.014	1	0.063	53	4.475	8	0.527	Meiotic recombination protein REC8 homolog	Q8C5S7	Oocyte meiosis	NO
11063711	1830	169	12.524	419	20.243	329	15.345	161	7.982	380	16.572	176	8.481	431	19.398	589	19.895	225	8.835	305	16.172	150	5.897	319	16.896	503	20.775	Importin-4	Q8TEX9		NO
11063712	1299	74	7.726	67	4.56	0	0	0	0	1	0.061	11	0.747	0	0	0	0	5	0.277	0	0	0	0	0	0	2	0.116	Protein FAM217B	Q9NTX9		NO
11063713	225	0	0	0	0	0	0	0	0	1	0.355	0	0	0	0	0	0	0	0	0	0	0	0	0	0	4	1.344	Transmembrane protein 47	Q6PFT6		NO
11063714	1773	291	22.258	1376	68.614	755	36.345	384	19.651	576	25.928	361	17.956	868	40.321	344	11.993	288	11.672	373	20.414	44	1.785	448	24.491	1265	53.928	Thimet oligopeptidase	Q1JPJ8	Renin-angiotensin system; African trypanosomiasis	NO
11063715	1967	112	7.722	608	27.328	238	10.327	232	10.701	1090	44.226	54	2.421	600	25.123	17	0.534	31	1.132	107	5.278	155	5.669	892	43.954	798	30.664	Lysophosphatidylcholine acyltransferase 2	Q502J0	Glycerophospholipid metabolism; Ether lipid metabolism; Metabolic pathways	NO
11063716	1012	58	7.772	4	0.349	1	0.084	3	0.269	0	0	0	0	1	0.081	0	0	0	0	7	0.671	1	0.071	0	0	42	3.137				NO
11063717	363	293	109.462	2567	625.205	2740	644.251	1211	302.684	354	77.83	402	97.663	80	18.151	4356	741.737	1928	381.651	4368	1167.62	1244	246.542	3457	923.071	43	8.953	Retinol-binding protein 4-B	P24775		NO
11063718	1583	8	0.685	12	0.67	55	2.965	34	1.949	208	10.487	5	0.279	394	20.499	3	0.117	6	0.272	147	9.011	1	0.045	43	2.633	2696	128.727	Centrosomal protein of 55 kDa	Q53EZ4		YES
11063719	5720	1063	25.202	489	7.558	226	3.372	161	2.554	365	5.093	213	3.284	601	8.654	11	0.119	38	0.477	474	8.041	179	2.251	575	9.743	4205	55.565	E3 ubiquitin-protein ligase TRIM37	O94972	Ubiquitin mediated proteolysis	NO
11063720	3254	483	20.13	186	5.054	294	7.712	565	15.754	14	0.343	55	1.491	241	6.1	616	11.701	18	0.397	324	9.662	192	4.245	433	12.898	445	10.336	Ras association domain-containing protein 8	Q8CJ96		YES
11063721	4653	278	8.102	158	3.002	255	4.678	72	1.404	354	6.072	280	5.307	324	5.735	35	0.465	63	0.973	152	3.17	61	0.943	348	7.249	957	15.546	PHD and RING finger domain-containing protein 1	Q63625		NO
11063722	930	169	24.644	94	8.936	44	4.038	15	1.463	26	2.231	45	4.267	15	1.328	3	0.199	3	0.232	65	6.782	9	0.696	85	8.859	18	1.463	Cytoplasmic dynein 1 intermediate chain 2	Q0III3	Phagosome; Salmonella infection	NO
11063723	1106	172	21.09	148	11.831	222	17.132	186	15.258	277	19.988	219	17.462	223	16.606	112	6.259	67	4.353	177	15.529	76	4.944	514	45.045	368	25.149	BTB/POZ domain-containing adapter for CUL3-mediated RhoA degradation protein 3	Q9H3F6		YES
11063724	1941	0	0	8	0.364	3	0.132	10332	482.96	1	0.041	1	0.045	18	0.764	14	0.446	0	0	5	0.25	7	0.259	2	0.1	2	0.078	Meprin A subunit beta	P28826	Protein digestion and absorption	NO
11063725	927	0	0	0	0	0	0	3	0.294	2	0.172	0	0	0	0	0	0	105	8.139	0	0	0	0	0	0	0	0	Homeobox protein Hox-C11a	Q58EL0		YES
11063726	396	0	0	0	0	0	0	4	0.916	2	0.403	0	0	1	0.208	0	0	0	0	0	0	0	0	14	3.427	0	0	Homeobox protein Hox-C6	P02832		NO
11063727	1441	2	0.188	0	0	0	0	30	1.889	0	0	0	0	47	2.686	0	0	4	0.199	0	0	0	0	2	0.135	628	32.94	Homeobox protein Hox-C8a	Q68EH7		YES
11063728	1698	177	14.136	183	9.528	0	0	0	0	0	0	0	0	0	0	0	0	0	0	0	0	0	0	0	0	0	0	BTB/POZ domain-containing protein 17	A6NE02		NO
11063729	744	8	1.458	0	0	0	0	0	0	0	0	0	0	2	0.221	0	0	2	0.193	9	1.174	0	0	0	0	0	0	Protein Wnt-3a	Q2LMP1	Wnt signaling pathway; Hedgehog signaling pathway; Melanogenesis	NO
11063730	1818	0	0	0	0	0	0	0	0	1	0.044	0	0	764	34.611	0	0	0	0	0	0	0	0	0	0	0	0	Major facilitator superfamily domain-containing protein 4-B	A9JTG4		YES
11063731	658	615	126.752	318	42.727	385	49.94	256	35.299	383	46.454	273	36.589	533	66.715	107	10.051	151	16.49	459	67.688	84	9.184	397	58.48	2417	277.64	Cell division control protein 42 homolog	Q2KJ93	MAPK signaling pathway; Endocytosis; VEGF signaling pathway; Focal adhesion; Adherens junction; Tight junction; Regulation of actin cytoskeleton; GnRH signaling pathway; Salmonella infection	YES
11063732	1538	0	0	1	0.057	4	0.222	0	0	0	0	9	0.516	0	0	0	0	0	0	1	0.063	5226	244.45	0	0	2	0.098	Acidic mammalian chitinase	Q9BZP6	Amino sugar and nucleotide sugar metabolism	YES
11063733	482	1	0.281	5	0.917	15	2.656	2	0.376	15	2.484	1	0.183	12	2.05	3	0.385	4	0.596	12	2.416	8	1.194	17	3.419	21	3.293	F-box only protein 6	Q3SX24	Protein processing in endoplasmic reticulum	NO
11063734	1416	47	4.501	114	7.118	179	10.789	222	14.225	6	0.338	22	1.37	14	0.814	0	0	35	1.776	1222	83.74	26	1.321	20	1.369	22	1.174	Nuclear factor 7, brain	Q92021		NO
11063735	1074	30	3.788	11	0.906	31	2.464	60	5.069	46	3.418	23	1.889	44	3.374	25	1.439	18	1.204	29	2.62	68	4.555	28	2.527	140	9.853	Anaphase-promoting complex subunit 11	Q9CPX9	Cell cycle; Oocyte meiosis; Ubiquitin mediated proteolysis; Progesterone-mediated oocyte maturation	YES
11063736	1378	312	30.705	218	13.987	337	20.873	467	30.748	2502	144.908	291	18.623	1344	80.329	30	1.346	46	2.399	708	49.855	438	22.867	740	52.05	379	20.788	Protein phosphatase 1 regulatory subunit 12C	Q9BZL4	Vascular smooth muscle contraction; Focal adhesion; Regulation of actin cytoskeleton	NO
11063737	1842	547	40.272	229	10.991	462	21.407	177	8.718	2316	100.346	380	18.193	1320	59.021	36	1.208	33	1.287	397	20.914	84	3.281	724	38.097	1264	51.867	Protein phosphatase 1 regulatory subunit 12C	Q9BZL4	Vascular smooth muscle contraction; Focal adhesion; Regulation of actin cytoskeleton	YES
11063738	618	653	143.294	671	95.992	747	103.168	401	58.872	794	102.538	581	82.908	724	96.487	307	30.706	156	18.139	344	54.013	145	16.879	993	155.741	1350	165.111	Rho GDP-dissociation inhibitor 1	Q99PT1		YES
11063739	723	0	0	7	0.856	3	0.354	0	0	0	0	1	0.122	0	0	0	0	60	5.963	1	0.134	0	0	0	0	1	0.105	Protein phosphatase 1 regulatory subunit 27	Q9D119		YES
11063740	633	539	115.475	104	14.526	243	32.765	343	49.163	806	101.621	268	37.337	556	72.342	139	13.573	444	50.402	368	56.412	273	31.027	721	110.401	648	77.375	U6 snRNA-associated Sm-like protein LSm6 RecName: Full	P62312	RNA degradation; Spliceosome	YES
11063741	795	7	1.194	0	0	0	0	0	0	1	0.1	0	0	0	0	0	0	0	0	0	0	1	0.09	0	0	1	0.095	Ephrin type-B receptor 1	P09759	Axon guidance	NO
11063742	2185	248	15.392	180	7.283	75	2.93	142	5.896	162	5.917	399	16.104	125	4.712	27	0.764	104	3.42	175	7.772	109	3.589	289	12.82	4	0.138	Acyl-coenzyme A synthetase ACSM3, mitochondrial	Q5REV5	Butanoate metabolism; Metabolic pathways	YES
11063743	1953	130	9.027	33	1.494	0	0	0	0	0	0	0	0	0	0	0	0	0	0	0	0	1	0.037	0	0	0	0	Protocadherin gamma-C5	Q9Y5F6		NO
11063744	1989	104	7.091	28	1.245	1	0.043	0	0	0	0	1	0.044	2	0.083	0	0	0	0	0	0	0	0	1	0.049	0	0	Protocadherin gamma-C5	Q9Y5F6		NO
11063745	2040	201	13.362	72	3.12	5	0.209	4	0.178	11	0.43	3	0.13	0	0	0	0	0	0	2	0.095	0	0	7	0.333	0	0	Protocadherin gamma-C5	Q9Y5F6		NO
11063746	1923	2	0.141	1309	60.182	1	0.044	0	0	0	0	0	0	1	0.043	0	0	0	0	2	0.101	4	0.15	0	0	2	0.079	Red-sensitive opsin-2	Q8AYN0		NO
11063747	2546	433	23.064	94	3.264	209	7.006	54	1.924	294	9.216	254	8.798	371	12.002	31	0.753	21	0.593	149	5.679	29	0.819	364	13.858	424	12.587	Host cell factor 1	P51611	Herpes simplex infection	NO
11063748	951	13	1.854	57	5.299	350	31.412	91	8.682	204	17.12	46	4.266	224	19.399	281	18.264	40	3.022	323	32.957	49	3.707	133	13.555	452	35.924	Alpha-1,6-mannosyl-glycoprotein 2-beta-N-acetylglucosaminyltransferase	O19071		NO
11063749	1269	579	61.876	144	10.032	290	19.505	114	8.151	327	20.565	171	11.884	281	18.238	35	1.705	31	1.755	312	23.857	51	2.891	354	27.039	609	36.273	BRO1 domain-containing protein BROX	A3KQV2		YES
11063750	619	690	151.169	314	44.848	1473	203.106	1351	198.024	1088	140.279	603	85.909	1203	160.065	576	57.518	638	74.062	1173	183.88	575	66.827	1494	233.939	1180	144.086	Dolichyl-diphosphooligosaccharide--protein glycosyltransferase subunit DAD1	P61805	N-Glycan biosynthesis; Metabolic pathways; Protein processing in endoplasmic reticulum	YES
11063751	1215	159	17.747	80	5.821	42	2.95	31	2.315	49	3.219	154	11.178	67	4.542	40	2.035	117	6.92	31	2.476	52	3.079	96	7.658	155	9.642	Abhydrolase domain-containing protein 4	Q5EA59		NO
11063752	2710	5305	265.473	17316	564.913	4797	151.082	3883	130.002	2585	76.128	14160	460.791	5906	179.492	2115	48.24	19039	504.825	3099	110.963	2720	72.207	2175	77.792	2515	70.145	Aspartate aminotransferase, mitochondrial	P05202	Alanine, aspartate and glutamate metabolism; Cysteine and methionine metabolism; Arginine and proline metabolism; Tyrosine metabolism; Phenylalanine metabolism; Phenylalanine, tyrosine and tryptophan biosynthesis; Metabolic pathways; 2-Oxocarboxylic acid metabolism	YES
11063753	2778	627	30.608	279	8.879	334	10.262	427	13.946	397	11.405	450	14.285	459	13.608	216	4.806	652	16.865	321	11.212	272	7.044	596	20.795	1034	28.133	Ankyrin repeat and SOCS box protein 16	Q8VHS5		NO
11063754	739	11	2.019	1	0.12	0	0	0	0	0	0	0	0	21	2.34	0	0	0	0	0	0	0	0	0	0	11	1.125	Tetratricopeptide repeat protein 40	Q8IYW2		NO
11063755	587	9	2.079	0	0	0	0	8	1.237	0	0	0	0	23	3.227	0	0	0	0	1	0.165	0	0	0	0	9	1.159	Tetratricopeptide repeat protein 40	Q8IYW2		YES
11063756	660	14	2.877	2	0.268	1	0.129	0	0	0	0	0	0	32	3.993	0	0	0	0	0	0	0	0	0	0	13	1.489	Tetratricopeptide repeat protein 40	Q8IYW2		NO
11063757	532	7	1.784	0	0	0	0	0	0	0	0	0	0	32	4.954	0	0	0	0	0	0	0	0	0	0	9	1.279	Tetratricopeptide repeat protein 40	Q8IYW2		NO
11063758	639	6	1.273	2	0.277	0	0	1	0.142	0	0	0	0	9	1.16	0	0	0	0	3	0.456	0	0	0	0	5	0.591	Tetratricopeptide repeat protein 40	Q8IYW2		NO
11063759	1373	25	2.469	1	0.064	0	0	1	0.066	2	0.116	1	0.064	32	1.92	0	0	0	0	3	0.212	0	0	0	0	19	1.046	Tetratricopeptide repeat protein 40	Q8IYW2		NO
11063760	1053	31	3.992	56	4.702	79	6.403	897	77.289	3	0.227	19	1.591	153	11.967	2	0.117	103	7.029	38	3.502	94	6.422	176	16.2	7	0.502	Glutamate carboxypeptidase 2	O77564		NO
11063761	579	50	11.711	5	0.763	1	0.147	0	0	0	0	2	0.305	0	0	0	0	0	0	0	0	0	0	0	0	3	0.392	Polypeptide N-acetylgalactosaminyltransferase 10	Q6P9S7	Mucin type O-Glycan biosynthesis; Metabolic pathways	NO
11063762	3842	782	27.603	745	17.144	898	19.949	272	6.423	621	12.9	397	9.113	766	16.421	311	5.003	220	4.115	693	17.503	161	3.015	667	16.827	2726	53.629	Melanoma inhibitory activity protein 3	Q0VC16		NO
11063763	2112	140	8.99	230	9.628	328	13.255	56	2.406	99	3.741	42	1.754	75	2.925	10	0.293	122	4.151	1010	46.404	49	1.669	1033	47.408	13	0.465	Paired mesoderm homeobox protein 1	P63014		YES
11063764	1781	652	49.646	934	46.365	613	29.377	376	19.155	3956	177.274	1743	86.307	1166	53.921	49	1.701	120	4.842	177	9.644	326	13.168	2719	147.975	17	0.721	Platelet endothelial cell adhesion molecule	Q95242	Cell adhesion molecules (CAMs); Leukocyte transendothelial migration; Malaria	NO
11063765	958	77	10.9	289	26.671	7	0.624	0	0	4	0.333	2	0.184	43	3.697	34	2.194	6	0.45	13	1.317	0	0	3	0.304	33	2.604	Treacle protein	O08784	Ribosome biogenesis in eukaryotes	NO
11063766	1109	193	23.601	126	10.045	13	1.001	7	0.573	10	0.72	3	0.239	0	0	0	0	2	0.13	17	1.487	10	0.649	3	0.262	3	0.204				NO
11063767	1333	100	10.174	19	1.26	1	0.064	4	0.272	6	0.359	2	0.132	216	13.346	0	0	0	0	6	0.437	0	0	0	0	591	33.511	Leucine-rich repeat-containing protein 27	Q9C0I9		NO
11063768	3122	161	6.994	121	3.427	164	4.484	105	3.051	159	4.065	109	3.079	241	6.358	119	2.356	58	1.335	242	7.522	36	0.83	191	5.93	436	10.556	PWWP domain-containing protein 2B	Q6NUJ5		YES
11063769	1733	2	0.157	13	0.663	17	0.837	18	0.942	24	1.105	69	3.511	9	0.428	15	0.535	2	0.083	13	0.728	7	0.291	42	2.349	28	1.221	Cysteine sulfinic acid decarboxylase	Q9Y600	Taurine and hypotaurine metabolism; Metabolic pathways	NO
11063770	435	0	0	0	0	0	0	0	0	0	0	0	0	1	0.189	0	0	0	0	0	0	0	0	0	0	24	4.17				NO
11063771	3410	1620	64.427	691	17.915	9	0.225	2518	66.997	5	0.117	0	0	15	0.362	5	0.091	19	0.4	22	0.626	21	0.443	3	0.085	4	0.089	protein KIAA1211 homolog	Q5RG44		NO
11063772	2345	5	0.289	20	0.754	48	1.747	16	0.619	217	7.385	6	0.226	527	18.509	18	0.474	10	0.306	114	4.717	7	0.215	43	1.777	3550	114.424				NO
11063773	3359	43	1.736	75	1.974	58	1.474	47	1.27	113	2.685	36	0.945	136	3.335	29	0.534	18	0.385	105	3.033	32	0.685	108	3.116	327	7.358	Acyl-CoA synthetase family member 4	Q5RG49		NO
11063774	1230	76	8.379	406	29.183	325	22.552	67	4.942	293	19.011	151	10.826	277	18.548	512	25.73	103	6.017	301	23.746	88	5.147	245	19.306	1638	100.656	Amidophosphoribosyltransferase	P28173	Purine metabolism; Alanine, aspartate and glutamate metabolism; Metabolic pathways	NO
11063775	231	0	0	7	2.679	3	1.108	0	0	5	1.727	2	0.764	3	1.07	7	1.873	1	0.311	3	1.26	0	0	6	2.518	16	5.235	Amidophosphoribosyltransferase	P28173	Purine metabolism; Alanine, aspartate and glutamate metabolism; Metabolic pathways	NO
11063776	696	0	0	0	0	0	0	0	0	0	0	0	0	0	0	0	0	0	0	0	0	0	0	0	0	0	0	Protein MCM10 homolog	Q28E45		NO
11063777	570	0	0	0	0	0	0	0	0	0	0	0	0	0	0	0	0	0	0	0	0	0	0	0	0	0	0	Protein MCM10 homolog	Q5RHY1		NO
11063778	1632	7	0.582	19	1.029	24	1.255	55	3.058	307	15.013	88	4.755	43	2.17	6	0.227	0	0	11	0.654	42	1.851	459	27.261	182	8.429	Transmembrane channel-like protein 6	Q7Z403		NO
11063779	2415	710	39.87	133	4.869	327	11.557	46	1.728	547	18.077	7	0.256	75	2.558	1	0.026	60	1.785	235	9.442	27	0.804	215	8.629	0	0	B-cell lymphoma/leukemia 11B	Q9C0K0		NO
11063780	2404	1250	70.515	1029	37.843	2	0.071	5	0.189	19	0.631	3	0.11	2	0.069	0	0	5	0.149	101	4.077	6	0.18	7	0.282	3	0.094	Ensconsin	Q5ZIA2		NO
11063781	1275	96	10.211	45	3.12	91	6.092	33	2.348	72	4.507	60	4.15	132	8.527	8	0.388	22	1.24	164	12.481	12	0.677	154	11.707	1121	66.455	Pre-mRNA-splicing regulator WTAP	Q7SXL7		NO
11063782	2056	1098	72.424	138	5.934	9	0.374	15	0.662	20	0.776	17	0.729	14	0.561	0	0	5	0.175	12	0.566	4	0.14	24	1.131	14	0.515	Dihydropyrimidinase-related protein 5	Q9BPU6	Axon guidance	YES
11063783	1296	651	68.121	44	3.002	105	6.915	108	7.561	298	18.351	143	9.731	119	7.562	11	0.525	10	0.554	158	11.83	42	2.331	431	32.234	4	0.233	DNA -methyltransferase 3A	Q4W5Z4	Cysteine and methionine metabolism; Metabolic pathways	NO
11063784	843	771	124.031	155	16.256	30	3.037	44	4.736	7	0.663	151	15.796	53	5.178	5	0.367	112	9.547	4	0.46	14	1.195	62	7.129	3	0.269	Microtubule-associated protein RP/EB family member 3	Q9UPY8		YES
11063785	2911	2958	137.803	500	15.186	527	15.452	1427	44.477	487	13.352	167	5.059	369	10.44	17	0.361	24	0.592	384	12.8	423	10.454	1544	51.41	47	1.22	Tubulin polymerization-promoting protein	Q27957		NO
11063786	1335	67	6.806	30	1.987	25	1.598	12	0.816	24	1.435	14	0.925	12	0.74	0	0	6	0.323	1475	107.211	0	0	20	1.452	2	0.113	Protein fosB	P53539	Osteoclast differentiation; Cocaine addiction; Amphetamine addiction; Alcoholism	YES
11063787	513	0	0	69	11.891	0	0	0	0	22	3.423	0	0	0	0	0	0	0	0	0	0	0	0	13	2.456	9	1.326	Complexin-3	Q8WVH0		YES
11063788	2184	1	0.062	23	0.931	8	0.313	2	0.083	1898	69.358	1	0.04	7	0.264	2	0.057	2	0.066	4	0.178	1	0.033	14	0.621	0	0	Cytochrome P450 11B, mitochondrial	Q92104	Steroid hormone biosynthesis; Metabolic pathways	YES
11063789	708	11	2.107	11	1.374	39	4.702	104	13.328	255	28.745	11	1.37	1007	117.143	2	0.175	9	0.913	74	10.142	11	1.118	66	9.036	12666	1352.19	Securin	Q9CQJ7	Cell cycle; Oocyte meiosis; HTLV-I infection	YES
11063790	1038	22	2.874	25	2.129	87	7.154	128	11.188	174	13.378	39	3.313	136	10.791	8	0.476	5	0.346	45	4.207	57	3.951	371	34.643	223	16.238	Ankyrin repeat domain-containing protein SOWAHD	A6NJG2		YES
11063791	1621	277	23.174	225	12.272	504	26.537	479	26.81	652	32.101	448	24.373	612	31.095	110	4.194	525	23.272	631	37.772	332	14.734	855	51.124	354	16.506	Regulator of nonsense transcripts 3B	Q9BZI7	RNA transport; mRNA surveillance pathway	NO
11063792	482	665	187.102	4463	818.621	8260	1462.66	6848	1289.05	8827	1461.57	2524	461.799	6001	1025.41	7016	899.728	5544	826.499	8906	1792.93	11583	1728.83	4364	877.567	1369	214.678	60S ribosomal protein L39 RecName: Full	P62893	Ribosome	YES
11063793	1146	214	25.324	19	1.466	0	0	0	0	0	0	0	0	0	0	0	0	0	0	0	0	0	0	0	0	2	0.132	Gamma-aminobutyric acid receptor subunit alpha-2	P47869	Neuroactive ligand-receptor interaction; Retrograde endocannabinoid signaling; GABAergic synapse; Morphine addiction; Nicotine addiction	NO
11063794	693	205	40.117	152	19.392	445	54.807	304	39.801	1129	130.021	201	25.578	1770	210.359	244	21.763	154	15.968	657	91.994	207	21.489	481	67.275	3190	347.927	Histone H2A.Z	Q5ZMD6		YES
11063795	2853	1232	58.562	1500	46.483	1531	45.802	1058	33.646	1486	41.569	1137	35.145	1668	48.152	414	8.969	196	4.937	1109	37.719	250	6.304	1767	60.031	2829	74.948	Ataxin-2-like protein	Q7TQH0		NO
11063796	819	20	3.312	6	0.648	2	0.208	19	2.105	1	0.097	6	0.646	63	6.335	4	0.302	13	1.141	3	0.355	6	0.527	8	0.947	30	2.769	protein FLJ46082 homolog	A2BFC9		NO
11063797	321	0	0	0	0	0	0	0	0	0	0	0	0	0	0	0	0	0	0	0	0	0	0	0	0	0	0				NO
11063798	174	2	1.559	0	0	0	0	1	0.521	0	0	0	0	0	0	0	0	0	0	0	0	2	0.827	0	0	1	0.434	CTD small phosphatase-like protein	Q9PTJ6		NO
11063799	1821	685	51.013	523	25.392	983	46.074	83	4.135	81	3.55	62	3.003	52	2.352	9	0.305	25	0.986	705	37.567	24	0.948	361	19.215	25	1.038	Extracellular sulfatase Sulf-2	Q8IWU5		NO
11063800	1136	1	0.119	1	0.078	151	11.345	203	16.213	594	41.731	135	10.48	150	10.875	197044	10721.5	1	0.063	5	0.427	570	36.097	139	11.86	4	0.266	Haptoglobin	B6D985		NO
11063801	1173	630	72.836	313	23.591	413	30.051	750	58.012	889	60.486	453	34.057	311	21.837	306	16.125	544	33.325	409	33.834	555	34.039	643	53.132	366	23.584	Lipid phosphate phosphohydrolase 1	O88956	Glycerolipid metabolism; Glycerophospholipid metabolism; Ether lipid metabolism; Sphingolipid metabolism; Metabolic pathways; Fc gamma R-mediated phagocytosis; Fat digestion and absorption	YES
11063802	1025	81	10.717	97	8.367	246	20.484	137	12.127	378	29.432	141	12.131	615	49.416	216	13.026	150	10.516	337	31.903	88	6.176	271	25.626	1134	83.622	DNA-directed RNA polymerases I, II, and III subunit RPABC3	P52434	Purine metabolism; Pyrimidine metabolism; Metabolic pathways; RNA polymerase; Cytosolic DNA-sensing pathway; Huntington's disease; Epstein-Barr virus infection	YES
11063803	930	95	13.853	16	1.521	12	1.101	7	0.683	15	1.287	38	3.603	35	3.1	5	0.332	2	0.155	17	1.774	6	0.464	67	6.983	74	6.014	LisH domain-containing protein ARMC9	Q5R629		NO
11063804	1515	126	11.279	182	10.621	161	9.07	98	5.869	98	5.163	110	6.403	181	9.84	44	1.795	60	2.846	361	23.122	34	1.615	220	14.075	1223	61.016				NO
11063805	1274	0	0	2	0.139	14	0.938	5	0.356	16	1.002	6	0.415	5	0.323	0	0	1	0.056	1	0.076	5	0.282	55	4.184	2	0.119	Succinate receptor 1	Q6IYF9		YES
11063806	2179	22	1.369	117	4.747	11	0.431	15	0.625	14	0.513	23	0.931	10	0.378	3	0.085	6	0.198	34	1.514	8	0.264	23	1.023	2	0.069	Retinol dehydrogenase 12	Q96NR8		YES
11063807	1623	876	73.196	817	44.505	425	22.35	190	10.622	371	18.244	228	12.389	541	27.454	316	12.035	59	2.612	282	16.86	74	3.28	499	29.801	944	43.963	Vacuolar protein sorting-associated protein 45	P97390	Endocytosis	NO
11063808	477	199	56.577	35	6.487	397	71.037	82	15.597	379	63.412	96	17.749	453	78.217	42	5.443	48	7.231	340	69.165	38	5.731	6474	1315.52	429	67.978				NO
11063809	1760	107	8.245	58	2.914	107	5.189	26	1.34	49	2.222	79	3.958	40	1.872	115	4.039	16	0.653	72	3.97	13	0.531	62	3.414	34	1.46	Furin	P09958		NO
11063810	2088	0	0	0	0	0	0	0	0	4	0.153	0	0	39	1.538	0	0	0	0	0	0	0	0	1	0.046	627	22.697	Tudor domain-containing protein 5	Q1L981		NO
11063811	2537	26	1.39	14	0.488	23	0.774	52	1.86	44	1.384	73	2.538	70	2.272	0	0	0	0	3	0.115	5	0.142	142	5.425	42	1.251	Axonemal dynein light chain domain-containing protein 1	Q5T1B0		NO
11063812	1230	0	0	0	0	0	0	0	0	3	0.195	1	0.072	766	51.291	0	0	0	0	0	0	0	0	1	0.079	1048	64.4	Podocin	Q91X05		YES
11063813	1782	42	3.196	50	2.481	185	8.861	48	2.444	28	1.254	21	1.039	39	1.803	1	0.035	15	0.605	144	7.841	5	0.202	17	0.925	16	0.679	Zinc finger and BTB domain-containing protein 7A	O93567		YES
11063814	1527	286	25.4	95	5.5	52	2.907	69	4.1	90	4.704	96	5.544	126	6.796	53	2.145	49	2.306	90	5.719	122	5.748	141	8.95	166	8.217	FUN14 domain-containing protein 1	Q6DH87		YES
11063815	2713	11	0.55	0	0	222	6.984	21	0.702	47	1.383	1	0.033	435	13.206	1	0.023	1	0.026	4	0.143	2	0.053	103	3.68	4142	115.396	V-set and immunoglobulin domain-containing protein 10-like	Q86VR7		NO
11063816	1559	803	69.851	799	45.311	1400	76.647	1617	94.106	727	37.217	2778	157.144	1940	102.489	5902	234.003	1167	53.789	897	55.831	771	35.578	1145	71.187	1314	63.706	Electron transfer flavoprotein subunit beta	Q68FU3	Nitrogen metabolism	YES
11063817	432	86	26.997	39	7.981	141	27.858	34	7.141	98	18.105	61	12.452	123	23.45	18	2.575	19	3.16	58	13.028	7	1.166	88	19.744	216	37.792	Synaptosomal-associated protein 29	Q5R5K4	SNARE interactions in vesicular transport	NO
11063818	1026	208	27.493	45	3.878	0	0	6	0.531	0	0	0	0	2	0.161	3	0.181	0	0	0	0	0	0	2	0.189	8	0.589	Guanylate cyclase soluble subunit alpha-2	P33402	Purine metabolism; Vascular smooth muscle contraction; Gap junction; Circadian entrainment; Long-term depression; Salivary secretion	NO
11063819	891	17	2.587	3	0.298	3	0.287	11	1.12	7	0.627	7	0.693	22	2.034	1	0.069	2	0.161	13	1.416	5	0.404	11	1.197	309	26.213	Non-homologous end-joining factor 1	Q6NV18	Non-homologous end-joining	YES
11063820	2387	54	3.068	58	2.148	134	4.791	143	5.435	642	21.465	69	2.549	186	6.418	364	9.426	10	0.301	263	10.691	73	2.2	818	33.216	4	0.127	Interleukin-1 receptor type 1	P13504	MAPK signaling pathway; Cytokine-cytokine receptor interaction; NF-kappa B signaling pathway; Apoptosis; Osteoclast differentiation; Hematopoietic cell lineage; Amoebiasis; HTLV-I infection	YES
11063821	2539	137	7.317	169	5.885	1372	46.121	405	14.473	1739	54.663	359	12.469	686	22.253	78	1.899	241	6.821	2655	101.468	1221	34.596	825	31.494	23	0.685	Suppressor of cytokine signaling 3	Q90X67	Ubiquitin mediated proteolysis; Jak-STAT signaling pathway; Insulin signaling pathway; Adipocytokine signaling pathway; Herpes simplex infection	YES
11063822	1647	3	0.247	0	0	13	0.674	0	0	0	0	1	0.054	4	0.2	0	0	6	0.262	7	0.412	0	0	4	0.235	0	0	Interferon-induced guanylate-binding protein 1	Q5D1D6		NO
11063823	513	5	1.322	9	1.551	7	1.165	2	0.354	4	0.622	13	2.235	4	0.642	0	0	69	9.665	12	2.27	0	0	1	0.189	64	9.43	Protein tyrosine phosphatase type IVA 1	Q5R7J8		YES
11063824	1971	269	18.508	397	17.808	390	16.888	219	10.081	655	26.522	224	10.022	517	21.604	110	3.45	150	5.469	298	14.671	106	3.869	529	26.014	805	30.87	Tuftelin-interacting protein 11	Q6DI35		NO
11063825	1882	409	29.472	101	4.745	7	0.317	18	0.868	13	0.551	0	0	1	0.044	0	0	2	0.076	10	0.516	0	0	3	0.155	10	0.402	Ras-related protein Rab-39B	Q17QU4		YES
11063826	1956	702	48.671	406	18.351	705	30.763	103	4.778	421	17.178	267	12.038	464	19.538	439	13.873	65	2.388	584	28.972	44	1.618	321	15.907	1072	41.424	Cationic amino acid transporter 3	Q8WY07		NO
11063827	2457	38	2.097	129	4.642	331	11.498	118	4.357	21	0.682	8	0.287	11	0.369	1	0.025	39	1.141	1249	49.327	115	3.367	139	5.483	118	3.63	cGMP-dependent 3,5-cyclic phosphodiesterase	P14099	Purine metabolism; Morphine addiction	NO
11063828	555	38	9.285	20	3.186	29	4.46	9	1.471	28	4.026	19	3.019	41	6.084	12	1.336	5	0.647	42	7.343	7	0.907	41	7.16	93	12.665	Myotubularin-related protein 2	Q9Z2D1		NO
11063829	508	339	90.498	233	40.55	213	35.787	72	12.859	134	21.052	90	15.624	153	24.806	8	0.973	141	19.944	136	25.978	58	8.214	91	17.363	59	8.778	Ubiquitin-conjugating enzyme E2 E3	Q969T4	Ubiquitin mediated proteolysis; Protein processing in endoplasmic reticulum	NO
11063830	1185	254	29.068	56	4.178	0	0	2	0.153	4	0.269	3	0.223	9	0.626	0	0	1	0.061	2	0.164	11	0.668	13	1.063	3	0.191				NO
11063831	1878	86	6.21	7	0.33	2	0.091	1	0.048	1	0.042	2	0.094	1	0.044	0	0	11	0.421	0	0	0	0	1	0.052	3	0.121	Monocarboxylate transporter 12-B	Q503M4		YES
11063832	1526	63	5.599	18	1.043	15	0.839	11	0.654	5	0.261	5	0.289	80	4.318	0	0	1	0.047	54	3.434	2	0.094	20	1.27	137	6.786	Nephrocystin-1	Q9TU19		NO
11063833	831	0	0	24	2.553	89	9.141	114	12.447	0	0	0	0	13	1.288	2	0.149	9	0.778	70	8.174	1	0.087	1	0.117	0	0	Glutamine--fructose-6-phosphate aminotransferase 2	O94808		YES
11063834	615	40	8.82	102	14.663	95	13.184	14	2.065	66	8.565	20	2.868	135	18.079	9	0.905	12	1.402	103	16.251	8	0.936	47	7.407	202	24.826	Histone chaperone asf1b-B	Q6NY34		YES
11063835	1215	137	15.291	488	35.51	50	3.512	23	1.718	25	1.642	522	37.888	21	1.424	4	0.203	174	10.291	8	0.639	4	0.237	203	16.194	5	0.311	Paralemmin-2	Q8BR92		NO
11063836	720	123	23.167	17	2.087	0	0	0	0	0	0	0	0	0	0	0	0	0	0	0	0	0	0	0	0	0	0	Metabotropic glutamate receptor 8	P70579	Neuroactive ligand-receptor interaction	YES
11063837	1476	86	7.902	289	17.311	428	24.75	150	9.221	110	5.948	164	9.799	158	8.816	51	2.136	191	9.299	277	18.21	26	1.267	124	8.143	63	3.226	Anoctamin-10	Q4V8U5		NO
11063838	1641	16	1.322	161	8.674	0	0	0	0	1	0.049	0	0	0	0	0	0	0	0	0	0	0	0	0	0	5	0.23	Potassium/sodium hyperpolarization-activated cyclic nucleotide-gated channel 4	Q9Y3Q4		NO
11063839	2739	5946	294.399	521	16.817	43	1.34	27	0.894	17	0.495	7	0.225	6	0.18	0	0	12	0.315	61	2.161	10	0.263	39	1.38	3	0.083	[GO:0005575 "cellular_component" evidence=ND] [GO:0008150 "biological_process" evidence=ND] [GO:0003674 "molecular_function" evidence=ND]			NO
11063840	2082	209	13.613	288	12.23	248	10.167	147	6.406	274	10.503	97	4.109	358	14.162	140	4.156	47	1.622	198	9.228	69	2.384	376	17.504	249	9.04	GPI mannosyltransferase 2	Q9NUD9	Glycosylphosphatidylinositol(GPI)-anchor biosynthesis; Metabolic pathways	YES
11063841	6984	1873	36.37	1881	23.812	1633	19.957	467	6.067	1812	20.707	1052	13.284	1699	20.036	185	1.637	165	1.698	1299	18.048	266	2.74	1984	27.535	5476	59.264	AT-rich interactive domain-containing protein 1B	Q8NFD5		NO
11063842	1104	24	2.948	37	2.963	34	2.629	6	0.493	6	0.434	18	1.438	10	0.746	19	1.064	0	0	15	1.318	14	0.912	30	2.634	15	1.027	G-protein coupled receptor 161	Q90X46		NO
11063843	1457	132	12.286	129	7.828	119	6.971	113	7.037	110	6.025	106	6.416	197	11.136	71	3.012	24	1.184	150	9.99	72	3.555	165	10.977	1053	54.626	[GO:0006364 "rRNA processing" evidence=IEA] [GO:0005575 "cellular_component" evidence=ND]			NO
11063844	3114	2210	96.245	759	21.549	136	3.728	95	2.768	51	1.307	1	0.028	1257	33.246	353	7.007	86	1.984	42	1.309	23	0.531	49	1.525	90	2.185	Neural cell adhesion molecule L1-like protein	O00533		NO
11063845	1025	37	4.895	5	0.431	0	0	2	0.177	2	0.156	3	0.258	0	0	0	0	0	0	8	0.757	0	0	3	0.284	4	0.295	Potassium voltage-gated channel subfamily D member 3	Q9UK17		NO
11063846	1671	31	2.516	104	5.502	64	3.269	68	3.692	849	40.549	30	1.583	884	43.571	3	0.111	0	0	4	0.232	14	0.603	94	5.452	3	0.136	Acidic mammalian chitinase	Q9BZP6	Amino sugar and nucleotide sugar metabolism	YES
11063847	1071	166	21.02	79	6.521	265	21.119	110	9.319	51	3.8	39	3.211	97	7.459	16	0.923	20	1.342	255	23.104	16	1.075	121	10.951	208	14.679	Coiled-coil domain-containing protein 50	Q810U0		NO
11063848	5869	556	12.847	218	3.284	314	4.566	175	2.705	416	5.657	259	3.892	550	7.718	44	0.463	34	0.416	417	6.894	84	1.03	597	9.859	1198	15.428	CASP8-associated protein 2	Q9UKL3		NO
11063849	6171	133	2.923	127	1.819	185	2.559	50	0.735	207	2.677	106	1.515	195	2.603	49	0.491	15	0.175	158	2.484	20	0.233	248	3.895	299	3.662	Midasin	Q9NU22	Ribosome biogenesis in eukaryotes	NO
11063850	510	8	2.127	17	2.947	31	5.188	18	3.202	29	4.538	6	1.038	22	3.553	0	0	4	0.564	96	18.265	15	2.116	36	6.842	361	53.502	Jun dimerization protein 2 RecName: Full	P97875		YES
11063851	1412	264	25.356	53	3.319	138	8.342	90	5.783	286	16.165	160	9.993	172	10.033	22	0.963	27	1.374	74	5.085	28	1.427	399	27.389	167	8.939	ARF GTPase-activating protein GIT2	Q14161	Endocytosis	NO
11063852	1789	20	1.516	9	0.445	8	0.382	7	0.355	7	0.312	6	0.296	32	1.473	4	0.138	1	0.04	13	0.705	0	0	13	0.704	124	5.239				NO
11063853	1989	1863	127.023	1366	60.718	1546	66.342	250	11.404	547	21.949	687	30.46	666	27.578	108	3.356	217	7.84	1128	55.03	167	6.04	3462	168.708	49	1.862	Class E basic helix-loop-helix protein 40	O35780	Circadian rhythm	YES
11063854	1386	2	0.196	835	53.263	4	0.246	1	0.065	0	0	0	0	0	0	0	0	0	0	8	0.56	0	0	1	0.07	0	0	Ankyrin repeat domain-containing protein 33B	Q3U0L2		NO
11063855	4737	695	19.897	332	6.196	5	0.09	9	0.172	4	0.067	1	0.019	12	0.209	0	0	0	0	0	0	1	0.015	1	0.02	88	1.404	Microtubule-associated serine/threonine-protein kinase 1	Q9R1L5		NO
11063856	297	368	168.033	263	78.289	245	70.408	132	40.325	259	69.598	233	69.185	339	94.008	51	10.614	76	18.388	121	39.533	52	12.596	306	99.864	725	184.507	cAMP-regulated phosphoprotein 19	Q28055		NO
11063857	1311	0	0	2	0.135	14	0.911	1	0.069	15	0.913	11	0.74	14	0.88	17718	835.374	0	0	0	0	2	0.11	5	0.37	10	0.577	SE-cephalotoxin	B2DCR8		NO
11063858	912	0	0	0	0	0	0	0	0	0	0	0	0	0	0	0	0	0	0	0	0	0	0	0	0	1	0.083	SE-cephalotoxin	B2DCR8		NO
11063859	408	0	0	0	0	0	0	0	0	0	0	0	0	0	0	0	0	0	0	0	0	0	0	0	0	0	0				NO
11063860	297	0	0	0	0	0	0	0	0	0	0	0	0	0	0	0	0	0	0	0	0	0	0	0	0	0	0				NO
11063861	435	0	0	0	0	0	0	0	0	0	0	0	0	0	0	0	0	0	0	0	0	0	0	0	0	2	0.348				NO
11063862	727	138	25.742	126	15.323	101	11.858	67	8.362	345	37.874	21	2.547	211	23.904	6	0.51	8	0.791	29	3.871	38	3.76	649	86.527	2	0.208	Cadherin-11	P55287		NO
11063863	435	20	6.235	29	5.894	12	2.355	11	2.294	11	2.018	11	2.23	5	0.947	2	0.284	6	0.991	12	2.677	5	0.827	130	28.967	16	2.78	Lipoma HMGIC fusion partner homolog	Q5PRC1		YES
11063864	1649	4	0.329	93	4.986	19	0.983	5	0.275	2	0.097	1	0.053	1	0.05	0	0	16	0.697	155	9.121	27	1.178	1	0.059	0	0	Natterin-like protein	Q5CZR5		YES
11063865	2007	113	7.635	168	7.401	150	6.379	79	3.571	157	6.243	273	11.996	280	11.49	41	1.263	105	3.759	136	6.575	69	2.473	125	6.037	2427	91.401	FAST kinase domain-containing protein 3	Q58CX2		YES
11063866	835	397	64.477	449	47.54	2680	273.943	1093	118.764	787	75.221	399	42.14	909	89.66	76	5.626	408	35.111	2507	291.337	321	27.656	1179	136.858	718	64.993	Charged multivesicular body protein 5	Q7T339	Endocytosis	YES
11063867	714	17	3.229	17	2.105	29	3.467	35	4.448	54	6.036	31	3.829	27	3.114	6	0.519	2	0.201	40	5.436	56	5.642	145	19.684	1	0.106	Tripartite motif-containing protein 16	Q5R760		NO
11063868	327	1	0.415	0	0	41	10.702	0	0	0	0	0	0	0	0	0	0	3	0.659	158	46.885	0	0	0	0	0	0	[GO:0000166 "nucleotide binding" evidence=IEA] [GO:0005524 "ATP binding" evidence=IEA]			NO
11063869	994	227	30.97	46	4.091	0	0	0	0	0	0	0	0	1	0.083	0	0	0	0	0	0	0	0	30	2.925	0	0	Unconventional myosin-X	D3ZJP6	Fc gamma R-mediated phagocytosis	NO
11063870	1382	156	15.308	149	9.532	280	17.293	182	11.949	296	17.094	213	13.592	130	7.747	27	1.208	68	3.536	346	24.294	113	5.882	637	44.676	125	6.836	Leukocyte elastase inhibitor	P05619		YES
11063871	419	3	0.971	10	2.11	20	4.074	23	4.98	199	37.905	33	6.946	73	14.349	136	20.063	4	0.686	29	6.716	43	7.383	656	151.751	2	0.361	Pentraxin fusion protein	P49263		NO
11063872	2177	63	3.925	54	2.193	121	4.744	111	4.626	297	10.888	64	2.593	642	24.288	78	2.215	30	0.99	168	7.488	58	1.917	253	11.264	3405	118.22	Tristetraprolin	P47973		YES
11063873	777	0	0	0	0	3	0.33	4	0.467	0	0	1	0.113	0	0	0	0	0	0	1	0.125	0	0	1	0.125	1	0.097				NO
11063874	849	156	24.918	253	26.346	402	40.414	129	13.786	274	25.757	68	7.063	438	42.49	417	30.36	78	6.602	137	15.658	11	0.932	225	25.687	956	85.11	Nicalin-1	Q6NZ07		NO
11063875	714	145	27.541	113	13.992	240	28.69	269	34.183	169	18.89	254	31.372	363	41.873	123	10.648	163	16.404	245	33.296	301	30.328	256	34.752	952	100.779	39S ribosomal protein L41, mitochondrial	Q502B0		YES
11063876	1570	104	8.983	50	2.816	209	11.362	107	6.184	82	4.168	51	2.865	109	5.718	35	1.378	24	1.098	159	9.827	62	2.841	130	8.026	744	35.818	L-seryl-tRNASec kinase	Q8BP74	Selenocompound metabolism; Aminoacyl-tRNA biosynthesis	YES
11063877	915	0	0	55	5.314	3	0.28	0	0	13	1.134	0	0	7	0.63	0	0	4	0.314	1	0.106	0	0	0	0	1	0.083	Ultraviolet-sensitive opsin	Q90309		NO
11063878	1491	208	18.919	439	26.031	642	36.751	157	9.554	573	30.671	258	15.26	755	41.705	213	8.83	237	11.422	320	20.826	33	1.592	326	21.193	2271	115.125	Transportin-3	Q9Y5L0		NO
11063879	785	25	4.319	31	3.491	47	5.11	22	2.543	40	4.067	36	4.044	45	4.721	33	2.598	15	1.373	35	4.326	6	0.55	39	4.815	19	1.829	Post-GPI attachment to proteins factor 2	Q5BL33		YES
11063880	3092	2170	95.175	974	27.85	858	23.684	211	6.191	4015	103.633	431	12.293	2215	59	41	0.82	66	1.534	317	9.948	482	11.215	1772	55.548	458	11.196	Ras association domain-containing protein 5	Q8WWW0	Leukocyte transendothelial migration; Pathways in cancer; Non-small cell lung cancer	NO
11063881	717	37	6.998	32	3.946	57	6.785	25	3.164	17	1.892	6	0.738	21	2.412	24	2.069	69	6.915	36	4.872	5	0.502	30	4.056	13	1.37				NO
11063882	369	0	0	6	1.438	43	9.946	8	1.967	7	1.514	0	0	2	0.446	0	0	6	1.168	21	5.522	1	0.195	10	2.627	0	0	Tumor necrosis factor receptor superfamily member 5	P25942	Cytokine-cytokine receptor interaction; Herpes simplex infection	NO
11063883	1079	347	43.613	30	2.458	9	0.712	22	1.85	18	1.331	13	1.063	16	1.221	3	0.172	1	0.067	25	2.248	4	0.267	30	2.695	10	0.701	SLIT-ROBO Rho GTPase-activating protein 3	O43295	Axon guidance	NO
11063884	2325	128	7.466	123	4.677	1075	39.464	22	0.859	117	4.016	278	10.545	56	1.984	45	1.196	162	5.007	48	2.003	21	0.65	159	6.629	17	0.553	EMILIN-2	Q8K482		NO
11063885	958	766	108.434	1163	107.329	1340	119.385	1168	110.619	248	20.66	1884	173.431	2113	181.658	1706	110.073	460	34.503	1123	113.747	1023	76.822	214	21.652	745	58.779	Microsomal glutathione S-transferase 3	O14880	Glutathione metabolism; Metabolism of xenobiotics by cytochrome P450; Drug metabolism - cytochrome P450; Chemical carcinogenesis	YES
11063886	2676	570	28.886	231	7.632	249	7.942	237	8.036	520	15.509	330	10.875	369	11.357	63	1.455	19	0.51	410	14.867	161	4.328	703	25.463	1052	29.714	[GO:0004553 "hydrolase activity, hydrolyzing O-glycosyl compounds" evidence=IEA] [GO:0005975 "carbohydrate metabolic process" evidence=IEA] [GO:0016021 "integral to membrane" evidence=IEA]			NO
11063887	599	116	26.262	133	19.63	219	31.205	29	4.393	65	8.66	66	9.717	73	10.037	32	3.302	12	1.44	85	13.77	30	3.603	160	25.89	29	3.659	Pre-B-cell leukemia transcription factor 3	O35317		NO
11063888	442	1	0.307	1	0.2	10	1.931	1	0.205	1	0.181	0	0	2	0.373	39	5.454	6	0.975	11	2.415	2	0.326	1	0.219	7	1.197				NO
11063889	414	0	0	0	0	0	0	0	0	0	0	0	0	0	0	3	0.448	0	0	1	0.234	0	0	0	0	0	0	Coiled-coil domain-containing protein 37	Q4R8V8		NO
11063890	985	2	0.275	0	0	4	0.347	4	0.368	0	0	3	0.269	6	0.502	1	0.063	2	0.146	43	4.236	1	0.073	1	0.098	0	0	Coiled-coil domain-containing protein 37	Q494V2		NO
11063891	1854	285	20.847	263	12.541	37	1.703	26	1.272	75	3.229	292	13.889	30	1.333	2	0.067	6	0.233	82	4.292	12	0.466	431	22.533	23	0.938	Transducin-like enhancer protein 1	Q04724		NO
11063892	595	32	7.294	110	16.345	3	0.43	2	0.305	0	0	15	2.223	6	0.831	0	0	1	0.121	3	0.489	0	0	0	0	0	0	Syntaxin-binding protein 4	Q9WV89		NO
11063893	699	30	5.82	124	15.684	56	6.838	6	0.779	99	11.303	75	9.462	82	9.662	1	0.088	1	0.103	1	0.139	1	0.103	38	5.269	4	0.433	Opsin-3	Q9H1Y3		NO
11063894	2718	464	23.151	352	11.45	90	2.826	80	2.671	158	4.639	178	5.775	130	3.939	15	0.341	41	1.084	202	7.212	61	1.615	171	6.098	648	18.02	Transmembrane protein 198-B	Q498W5		YES
11063895	2482	269	14.698	272	9.689	322	11.073	214	7.823	344	11.061	218	7.746	256	8.495	603	15.017	305	8.83	165	6.451	233	6.754	336	13.121	935	28.473	Sulfite oxidase, mitochondrial	P51687	Sulfur metabolism	YES
11063896	2342	316	18.298	252	9.513	400	14.578	389	15.07	688	23.445	383	14.422	667	23.456	109	2.877	129	3.958	417	17.277	132	4.055	761	31.495	2332	75.261	Microspherule protein 1	Q96EZ8	Herpes simplex infection	YES
11063897	1279	101	10.709	145	10.023	263	17.551	130	9.222	370	23.088	135	9.308	406	26.144	365	17.64	82	4.607	285	21.622	128	7.2	257	19.476	871	51.473	tRNA -methyltransferase B	A9UMM1		YES
11063898	2701	11	0.552	108	3.535	39	1.232	407	13.672	1625	48.016	102	3.33	988	30.127	304	6.957	284	7.555	674	24.214	1637	43.602	822	29.498	27	0.756	Matrix metalloproteinase-19	Q99542		YES
11063899	2177	3	0.187	0	0	0	0	0	0	0	0	0	0	2	0.076	20	0.568	0	0	0	0	0	0	0	0	3	0.104	25-hydroxyvitamin D-1 alpha hydroxylase, mitochondrial	O15528	Steroid biosynthesis; Metabolic pathways; Tuberculosis	YES
11063900	1832	818	60.552	63	3.04	55	2.562	132	6.537	44	1.917	22	1.059	177	7.957	0	0	5	0.196	23	1.218	6	0.236	14	0.741	4047	166.97	Signal-transducing adaptor protein 2	Q9UGK3		YES
11063901	1044	46	5.975	80	6.775	176	14.389	62	5.388	72	5.504	59	4.984	152	11.991	28	1.658	19	1.308	156	14.499	18	1.24	202	18.754	714	51.693	Endophilin-A2	Q8AXV0	Endocytosis	YES
11063902	729	0	0	0	0	1	0.117	3	0.373	0	0	0	0	4	0.452	0	0	0	0	0	0	0	0	5	0.665	0	0	G-protein coupled receptor 35	Q9ES90	Neuroactive ligand-receptor interaction	NO
11063903	378	3	1.076	1	0.234	1	0.226	5	1.2	0	0	2	0.467	2	0.436	0	0	0	0	0	0	0	0	0	0	2	0.4	Receptor activity-modifying protein 1	Q867C0	Vascular smooth muscle contraction	NO
11063904	1593	127	10.812	59	3.274	73	3.911	16	0.911	90	4.509	39	2.159	62	3.206	20	0.776	1	0.045	34	2.071	10	0.452	183	11.135	115	5.456	Solute carrier family 23 member 2	B0JZG0		NO
11063905	1629	101	8.408	244	13.243	408	21.377	161	8.967	352	17.245	176	9.528	443	22.398	220	8.348	148	6.528	425	25.316	161	7.11	294	17.493	1168	54.194	Methyltransferase-like protein 2-A	A8KBL7	Histidine metabolism; Tyrosine metabolism	YES
11063906	1329	202	20.612	190	12.64	255	16.377	96	6.554	138	8.287	119	7.896	237	14.687	60	2.791	42	2.271	237	17.304	43	2.328	207	15.097	1198	68.134	Serine/threonine-protein kinase tousled-like 2	Q1ECX4		NO
11063907	780	239	41.553	332	37.631	306	33.484	43	5.002	157	16.064	159	17.977	208	21.963	63	4.992	72	6.633	132	16.421	12	1.107	167	20.752	53	5.136	Constitutive coactivator of PPAR-gamma-like protein 2	Q8C3F2		NO
11063908	1096	371	45.906	160	12.907	1	0.078	0	0	0	0	2	0.161	0	0	2	0.113	5	0.328	15	1.328	0	0	28	2.476	9	0.621	Voltage-dependent L-type calcium channel subunit beta-4	O00305	MAPK signaling pathway; Cardiac muscle contraction; Hypertrophic cardiomyopathy (HCM); Arrhythmogenic right ventricular cardiomyopathy (ARVC); Dilated cardiomyopathy	NO
11063909	412	0	0	0	0	0	0	0	0	0	0	0	0	0	0	0	0	0	0	0	0	0	0	1	0.235	0	0	Netrin-G2	Q8R4F1	Axon guidance; Cell adhesion molecules (CAMs)	NO
11063910	2049	11	0.728	109	4.703	91	3.791	70	3.1	239	9.309	24	1.033	110	4.422	23	0.694	12	0.421	12	0.568	23	0.808	213	10.076	7	0.258	Protein FAM46A	Q96IP4		YES
11063911	4927	1	0.028	14	0.251	24	0.416	30	0.552	121	1.96	238	4.26	664	11.1	4306	54.021	0	0	5	0.098	8	0.117	16	0.315	17	0.261	A disintegrin and metalloproteinase with thrombospondin motifs 13	Q76LX8		YES
11063912	929	1	0.146	0	0	2	0.184	4	0.391	2	0.172	7	0.664	0	0	0	0	1	0.077	1	0.104	0	0	1	0.104	0	0	Hemicentin-2	A2AJ76		NO
11063913	2980	657	29.899	37	1.098	33	0.945	26	0.792	50	1.339	1063	31.458	72	1.99	141	2.925	330	7.957	7	0.228	5	0.121	303	9.855	443	11.236	Carnitine O-acetyltransferase	P52826	Peroxisome	YES
11063914	1407	65	6.265	55	3.456	140	8.493	170	10.962	220	12.479	85	5.328	211	12.351	47	2.065	29	1.481	101	6.966	38	1.943	230	15.844	302	16.223	Ankyrin repeat and SOCS box protein 6	Q5R4M7		YES
11063915	725	2	0.374	0	0	0	0	0	0	2	0.22	9	1.095	2	0.227	0	0	0	0	1	0.134	0	0	0	0	1	0.104	Hemicentin-2	Q8NDA2		NO
11063916	2004	1239	83.845	1870	82.499	2921	124.407	1042	47.176	2321	92.434	1108	48.759	3148	129.377	1502	46.328	1228	44.032	1805	87.399	249	8.939	2240	108.341	2894	109.152	26S proteasome non-ATPase regulatory subunit 2	Q5R9I6	Proteasome	NO
11063917	1360	1	0.1	2	0.13	5	0.314	11961	797.96	0	0	2	0.13	1	0.061	18	0.818	1	0.053	0	0	6	0.317	1	0.071	0	0	Papilin	Q868Z9		NO
11063918	797	10	1.702	6	0.666	218	23.346	82	9.335	435	43.56	9	0.996	115	11.884	3	0.233	16	1.443	91	11.079	42	3.791	221	26.877	0	0	Cysteine-rich protein 2	Q5R7Y1		YES
11063919	1362	150	14.935	321	20.837	187	11.719	40	2.665	6	0.352	6	0.388	11	0.665	2	0.091	23	1.213	252	17.954	19	1.004	88	6.263	3	0.166	Semaphorin-3F	Q13275	Axon guidance	NO
11063920	648	141	29.509	12	1.637	53	6.981	18	2.52	50	6.158	83	11.296	83	10.549	8	0.763	1	0.111	37	5.541	7	0.777	54	8.077	347	40.475	Ubiquitin carboxyl-terminal hydrolase 46	A5WWB0		NO
11063921	1125	397	47.857	125	9.823	469	35.582	415	33.469	509	36.109	567	44.447	838	61.35	410	22.527	308	19.673	336	28.981	275	17.586	432	37.22	633	42.529	28S ribosomal protein S18a, mitochondrial	Q9NVS2	Ribosome	NO
11063922	834	24	3.903	0	0	1	0.102	0	0	1	0.096	2	0.211	63	6.222	0	0	0	0	1	0.116	0	0	1	0.116	12	1.088	Radial spoke head protein 9 homolog	Q5TYW6		YES
11063923	2579	207	10.885	219	7.508	276	9.134	120	4.222	294	9.098	401	13.712	496	15.84	175	4.194	68	1.895	258	9.707	118	3.292	284	10.674	1957	57.355	Nitric oxide-associated protein 1	Q9JJG9		YES
11063924	636	35	7.463	19	2.641	9	1.208	48	6.848	18	2.259	54	7.488	15	1.942	28	2.721	9	1.017	3	0.458	5	0.566	32	4.877	3	0.357	Calpain-1 catalytic subunit	P00789	Protein processing in endoplasmic reticulum; Apoptosis	YES
11063925	553	3	0.736	1	0.16	1	0.154	0	0	4	0.577	5	0.797	2	0.298	0	0	0	0	0	0	0	0	0	0	0	0				NO
11063926	531	1	0.255	10	1.665	1	0.161	0	0	0	0	0	0	6	0.931	0	0	0	0	3	0.548	0	0	0	0	0	0	Guanine nucleotide-binding protein GI/GS/GT subunit beta-3	P79147	Chemokine signaling pathway; PI3K-Akt signaling pathway; Circadian entrainment; Retrograde endocannabinoid signaling; Glutamatergic synapse; Cholinergic synapse; Serotonergic synapse; GABAergic synapse; Dopaminergic synapse; Taste transduction; Morphine addiction; Alcoholism	NO
11063927	1089	222	27.646	52	4.222	48	3.762	12	1	39	2.858	72	5.831	255	19.286	12	0.681	5	0.33	33	2.94	4	0.264	100	8.901	147	10.203	Alpha/beta hydrolase domain-containing protein 11	Q6DRD9		YES
11063928	1916	753	53.297	565	26.071	1307	58.223	1247	59.05	1872	77.976	949	43.68	1893	81.372	1216	39.229	1003	37.616	1549	78.448	1732	65.032	1435	72.594	1752	69.114	RNA-binding protein PNO1	Q6VEU3		YES
11063929	858	98	15.49	162	16.693	194	19.299	47	4.97	132	12.278	90	9.251	198	19.006	75	5.403	43	3.601	107	12.101	42	3.522	179	20.221	634	55.851	WD repeat-containing protein 92	Q561Y0		NO
11063930	1507	6	0.54	5	0.293	0	0	172	10.355	3	0.159	4	0.234	13	0.71	233	9.557	0	0	0	0	6	0.286	2	0.129	57	2.859	Natterin-4	Q66S13		YES
11063931	318	163	69.513	29	8.063	14	3.758	16	4.565	9	2.259	52	14.421	14	3.626	2	0.389	10	2.26	8	2.441	6	1.357	83	25.298	0	0	Ras-related protein Rap-2a	Q5R988		YES
11063932	453	119	35.625	34	6.636	43	8.102	60	12.017	26	4.581	66	12.849	40	7.272	20	2.729	18	2.855	33	7.069	7	1.112	90	19.257	7	1.168	Muscleblind-like protein 2a	Q6Q2B2		NO
11063933	393	43	14.838	3	0.675	8	1.737	7	1.616	1	0.203	10	2.244	5	1.048	1	0.157	0	0	1	0.247	5	0.915	16	3.946	2	0.385	Muscleblind-like protein 2a	Q6Q2B2		NO
11063934	739	60	11.011	3	0.359	0	0	0	0	0	0	0	0	0	0	0	0	0	0	0	0	0	0	0	0	0	0	Heparan-sulfate 6-O-sulfotransferase 3	A0MGZ7	Glycosaminoglycan biosynthesis - heparan sulfate / heparin	NO
11063935	1245	8	0.871	0	0	1	0.069	12	0.875	89	5.705	0	0	678	44.852	0	0	0	0	2	0.156	0	0	5	0.389	15459	938.518	Protein PAT1 homolog 2	Q4V7K4	RNA degradation	NO
11063936	390	16	5.564	4	0.907	24	5.252	1	0.233	5	1.023	4	0.904	14	2.957	0	0	0	0	0	0	0	0	5	1.243	83	16.086	Protein phosphatase 1 regulatory inhibitor subunit 16B	Q96T49		YES
11063937	748	65	11.785	45	5.319	86	9.813	42	5.094	39	4.161	28	3.301	100	11.011	43	3.553	11	1.057	60	7.784	7	0.673	43	5.572	142	14.349	Glycerol-3-phosphate dehydrogenase 1-like protein	Q5XIZ6	Glycerophospholipid metabolism	NO
11063938	3147	192	8.274	44	1.236	27	0.732	12	0.346	5	0.127	458	12.835	44	1.152	13	0.255	1443	32.949	52	1.603	8	0.183	5	0.154	85	2.042	Importin-13	Q8K0C1		NO
11063939	1170	131	15.184	49	3.703	54	3.939	23	1.784	75	5.116	76	5.728	75	5.28	44	2.325	40	2.457	55	4.561	1	0.061	109	9.03	266	17.184	Polyphosphoinositide phosphatase	Q92562		NO
11063940	5172	182	4.772	11	0.188	30	0.495	43	0.754	36	0.556	3	0.051	289	4.602	0	0	0	0	26	0.488	1	0.014	11	0.206	52	0.76	Adenylate kinase domain-containing protein 1	Q5TCS8		NO
11063941	2973	357	16.285	24	0.714	4	0.115	0	0	0	0	2	0.059	0	0	0	0	1	0.024	2	0.065	0	0	2	0.065	0	0	SLIT and NTRK-like protein 3	O94933		NO
11063942	519	1	0.261	3	0.511	0	0	12	2.098	0	0	0	0	2	0.317	0	0	1	0.138	0	0	22	3.05	0	0	1	0.146	Transmembrane protein 98	Q2HJB9		YES
11063943	446	0	0	0	0	0	0	0	0	1	0.179	2	0.395	0	0	0	0	0	0	0	0	0	0	0	0	1	0.169	ATPase family AAA domain-containing protein 2	Q8CDM1		NO
11063944	558	5	1.215	0	0	0	0	0	0	0	0	0	0	1	0.148	0	0	0	0	2	0.348	0	0	1	0.174	5	0.677				NO
11063945	807	0	0	0	0	0	0	0	0	0	0	0	0	0	0	0	0	0	0	0	0	0	0	0	0	0	0	Leukocyte elastase inhibitor	P05619		NO
11063946	1464	109	10.097	69	4.167	125	7.288	48	2.975	133	7.25	78	4.699	133	7.482	15	0.633	12	0.589	112	7.423	12	0.59	164	10.858	657	33.92	BRCA1-A complex subunit RAP80	Q5PQK4		NO
11063947	887	73	11.161	37	3.688	64	6.158	27	2.762	77	6.928	67	6.661	120	11.142	12	0.836	16	1.296	33	3.61	6	0.487	108	11.802	694	59.138				NO
11063948	1074	81	10.228	656	54.001	517	41.086	173	14.615	198	14.713	319	26.194	58	4.448	103	5.928	162	10.839	395	35.688	107	7.167	815	73.552	29	2.041	Fibrillin-1	P98133		NO
11063949	761	101	17.999	49	5.693	85	9.533	75	8.942	337	35.343	80	9.271	838	90.694	9	0.731	23	2.172	161	20.529	90	8.508	127	16.176	3908	388.151	Deoxyuridine 5-triphosphate nucleotidohydrolase, mitochondrial	P33316	Pyrimidine metabolism; Metabolic pathways	NO
11063950	681	0	0	3	0.389	2	0.251	15	1.998	335	39.26	5	0.647	56	6.773	0	0	1	0.106	1	0.142	0	0	66	9.394	0	0	Ig kappa chain V-III region CLL	P04207		YES
11063951	1983	318	21.747	754	33.616	631	27.159	1336	61.127	378	15.213	388	17.255	487	20.227	338	10.536	213	7.718	398	19.475	74	2.685	464	22.68	1266	48.255	Protein transport protein Sec23A	Q7SZE5	Protein processing in endoplasmic reticulum	NO
11063952	808	1215	203.924	302	33.044	0	0	0	0	0	0	0	0	1	0.102	0	0	0	0	0	0	0	0	0	0	6	0.561	Gamma-aminobutyric acid receptor subunit alpha-1	Q5R6B2	Neuroactive ligand-receptor interaction	NO
11063953	1900	14111	1007.18	22387	1041.71	2181	97.975	3989	190.486	2806	117.866	1519	70.504	4427	191.901	1577	51.303	758	28.667	1182	60.366	5162	195.453	2387	121.77	17347	690.083	Tubulin beta-3 chain	Q13509	Phagosome; Gap junction	YES
11063954	1011	0	0	4	0.35	0	0	0	0	0	0	1	0.087	0	0	0	0	1	0.071	15	1.44	0	0	2	0.192	0	0	Melanocyte-stimulating hormone receptor	P55167		YES
11063955	1541	27	2.376	57	3.27	88	4.874	15	0.883	50	2.59	36	2.06	96	5.131	13	0.521	38	1.772	43	2.708	6	0.28	41	2.579	214	10.496	AFG3-like protein 1	Q920A7		NO
11063956	1433	118	11.167	65	4.01	73	4.348	17	1.076	57	3.175	43	2.646	72	4.138	22	0.949	18	0.903	76	5.146	26	1.305	73	4.938	289	15.243	Differentially expressed in FDCP 8 homolog	Q6ZN54		NO
11063957	732	0	0	1	0.121	4	0.466	4	0.496	2	0.218	65	7.831	3	0.338	1	0.084	0	0	2	0.265	10	0.983	18	2.383	1	0.103	E-selectin	P98110	Cell adhesion molecules (CAMs); African trypanosomiasis; Malaria	NO
11063958	705	0	0	0	0	1	0.121	0	0	0	0	0	0	0	0	0	0	0	0	0	0	0	0	0	0	0	0	L-selectin	P18337	Cell adhesion molecules (CAMs)	NO
11063959	373	38	13.816	63	14.933	130	29.747	69	16.784	165	35.304	20	4.729	122	26.938	101	16.737	20	3.853	65	16.91	25	4.822	111	28.844	170	34.449	B-cell receptor-associated protein 31	Q5R8H3	Protein processing in endoplasmic reticulum	NO
11063960	1179	550	63.263	217	16.272	145	10.497	70	5.387	238	16.111	192	14.361	209	14.6	50	2.621	22	1.341	134	11.029	48	2.929	331	27.212	561	35.965	Paraspeckle component 1	Q1JPY8		NO
11063961	1386	1	0.098	33	2.105	0	0	0	0	0	0	0	0	1	0.059	0	0	0	0	0	0	0	0	0	0	0	0	Gap junction alpha-3 protein	P41987		YES
11063962	534	2	0.508	9	1.49	5	0.799	3	0.51	1	0.149	5	0.826	0	0	0	0	1	0.135	3	0.545	28	3.772	0	0	0	0	Fibroblast growth factor 7	Q5D0X0	MAPK signaling pathway; PI3K-Akt signaling pathway; Regulation of actin cytoskeleton; Pathways in cancer; Melanoma	NO
11063963	2623	13	0.672	189	6.37	269	8.753	37	1.28	4	0.122	3	0.101	465	14.601	8	0.189	39	1.068	696	25.748	21	0.576	0	0	7	0.202	Serine/threonine-protein kinase PAK 6	Q5R8Z4	ErbB signaling pathway; Focal adhesion; Regulation of actin cytoskeleton	NO
11063964	1041	60	7.816	3	0.255	6	0.492	49	4.271	2	0.153	15	1.271	0	0	0	0	9	0.621	4	0.373	8	0.553	1	0.093	0	0	Trichohyalin	Q07283		NO
11063965	2203	94	5.787	197	7.906	247	9.57	59	2.43	16	0.58	17	0.681	77	2.879	44	1.235	5	0.163	166	7.312	23	0.751	33	1.452	63	2.162	Pleckstrin homology domain-containing family G member 3	A1L390		NO
11063966	531	12	3.065	13	2.164	81	13.02	54	9.227	4	0.601	16	2.657	11	1.706	6	0.698	15	2.03	49	8.954	0	0	5	0.913	5	0.712	Pirin	O00625		YES
11063967	1611	0	0	36	1.976	0	0	0	0	2	0.099	0	0	0	0	100	3.837	0	0	3	0.181	5	0.223	0	0	3	0.141	1-phosphatidylinositol phosphodiesterase	P34024	Inositol phosphate metabolism	YES
11063968	603	0	0	0	0	1	0.142	3	0.451	0	0	3	0.439	1	0.137	0	0	0	0	2	0.322	2	0.239	9	1.447	2	0.251	Stonustoxin subunit beta	Q91453		NO
11063969	1048	0	0	0	0	4	0.326	0	0	1	0.076	0	0	0	0	0	0	0	0	0	0	0	0	0	0	21	1.515	Collagen alpha-1XVI chain	Q07092	PI3K-Akt signaling pathway; Focal adhesion; ECM-receptor interaction; Protein digestion and absorption; Amoebiasis	NO
11063970	1996	9	0.611	4	0.177	62	2.651	9	0.409	0	0	1	0.044	0	0	0	0	14	0.504	66	3.209	0	0	0	0	1	0.038	Collagen alpha-1XXII chain	Q8NFW1	Protein digestion and absorption	NO
11063971	1986	851	58.11	612	27.244	782	33.608	110	5.025	250	10.046	231	10.258	2164	89.743	105	3.268	153	5.536	594	29.022	171	6.194	305	14.885	755	28.734	methyltransferase YcgJ	O31474		YES
11063972	2145	554	35.026	505	20.815	537	21.368	370	15.65	571	21.245	441	18.131	557	21.387	96	2.766	89	2.981	496	22.438	58	1.945	851	38.454	1281	45.139	Protein transport protein Sec31A	Q5F3X8	Protein processing in endoplasmic reticulum	NO
11063973	723	75	14.068	16	1.957	82	9.68	33	4.141	235	25.941	44	5.367	146	16.632	32	2.736	5	0.497	91	12.213	43	4.279	238	31.907	135	14.113	Sorting nexin-30	Q566W7		NO
11063974	744	546	99.523	26	3.09	36	4.13	29	3.537	35	3.754	61	7.23	28	3.1	9	0.748	5	0.483	30	3.913	68	6.575	253	32.96	42	4.267	EF-hand domain-containing family member A2	Q86XE3		NO
11063975	664	16	3.268	3	0.399	1	0.129	0	0	0	0	0	0	0	0	0	0	0	0	3	0.438	29	3.142	0	0	0	0	Fibroblast growth factor 20	Q9NP95		YES
11063976	1101	3	0.37	20	1.606	14	1.085	38	3.131	36	2.61	2	0.16	0	0	0	0	117	7.636	24	2.115	13	0.849	52	4.578	0	0	Forkhead box protein D3-A	Q9DEN4		YES
11063977	465	1693	493.751	2898	550.996	4917	902.523	2692	525.26	3912	671.427	1949	369.632	4623	818.826	1566	208.165	1799	278	3568	744.559	994	153.784	3186	664.103	1576	256.173	Ubiquitin-conjugating enzyme E2 L3	P68036	Ubiquitin mediated proteolysis; Parkinson's disease	YES
11063978	1264	25	2.682	21	1.469	33	2.228	17	1.22	42	2.652	39	2.721	46	2.997	12180	595.62	142	8.072	0	0	50	2.846	15	1.15	0	0	Myomesin-3	Q5VTT5		NO
11063979	706	211	40.53	508	63.615	546	66.008	189	24.289	876	99.027	305	38.098	475	55.413	244	21.363	69	7.023	181	24.877	52	5.299	700	96.103	651	69.696	Proline-rich nuclear receptor coactivator 2	B5X392		YES
11063980	1137	139	16.579	113	8.787	182	13.662	136	10.853	222	15.583	129	10.006	243	17.602	141	7.665	55	3.476	218	18.605	66	4.176	390	33.247	173	11.5	Dolichol-phosphate mannosyltransferase	A5GFZ5	N-Glycan biosynthesis; Metabolic pathways	YES
11063981	3543	388	14.851	419	10.456	399	9.612	110	2.817	466	10.497	238	5.924	338	7.857	40	0.698	46	0.933	209	5.724	40	0.812	436	11.928	1695	36.16	Activity-dependent neuroprotector homeobox protein	Q9H2P0		NO
11063982	794	212	36.209	262	29.173	345	37.086	130	14.855	377	37.894	160	17.771	325	33.712	126	9.809	139	12.579	235	28.719	74	6.705	268	32.716	272	25.893	COP9 signalosome complex subunit 5	Q6GLM9		NO
11063983	1007	25	3.367	194	17.032	242	20.511	56	5.046	574	45.492	62	5.43	407	33.288	117	7.182	53	3.782	107	10.311	26	1.857	87	8.374	494	37.079	Fructose-1,6-bisphosphatase 1	P00636	Glycolysis / Gluconeogenesis; Pentose phosphate pathway; Fructose and mannose metabolism; Metabolic pathways; Insulin signaling pathway	NO
11063984	1467	642	59.348	155	9.341	187	10.88	68	4.206	119	6.474	144	8.657	108	6.063	4	0.169	27	1.323	110	7.276	34	1.667	314	20.746	239	12.314	Protein bicaudal D homolog 2	Q921C5		NO
11063985	2083	722	47.006	1088	46.179	1613	66.093	339	14.766	1247	47.778	586	24.81	1856	73.385	687	20.386	436	15.041	980	45.652	83	2.867	735	34.201	2778	100.803	Ubiquilin-1	Q9JJP9	Protein processing in endoplasmic reticulum	YES
11063986	1611	140	11.785	47	2.579	107	5.669	374	21.063	93	4.607	47	2.573	85	4.346	94	3.607	29	1.294	93	5.602	350	15.63	470	28.278	6	0.282	[GO:0016021 "integral to membrane" evidence=IEA]			NO
11063987	2397	159	8.996	628	23.163	103	3.668	46	1.741	140	4.661	1380	50.772	126	4.329	653	16.839	9	0.27	51	2.065	1	0.03	49	1.981	18	0.568	Prospero homeobox protein 1	P48437		YES
11063988	1659	337	27.548	34	1.812	92	4.733	153	8.368	207	9.958	17	0.904	124	6.156	2	0.075	3	0.13	118	6.902	8	0.347	67	3.914	2	0.091	Diacylglycerol kinase delta	Q16760	Glycerolipid metabolism; Glycerophospholipid metabolism; Metabolic pathways; Phosphatidylinositol signaling system	NO
11063989	1617	293	24.573	50	2.734	71	3.748	168	9.427	38	1.876	99	5.399	60	3.056	4	0.153	15	0.667	28	1.68	9	0.4	23	1.379	9	0.421	Protein naked cuticle homolog 1	Q2TJA6	Wnt signaling pathway	NO
11063990	834	0	0	0	0	1	0.102	7	0.762	44	4.211	1	0.106	20	1.975	0	0	0	0	0	0	1	0.086	8	0.93	0	0	Integrin alpha-D	Q3V0T4	Phagosome; Cell adhesion molecules (CAMs); Hematopoietic cell lineage; Leukocyte transendothelial migration; Regulation of actin cytoskeleton; Pertussis; Legionellosis; Leishmaniasis; Amoebiasis; Staphylococcus aureus infection; Tuberculosis; Transcriptional misregulation in cancer	NO
11063991	387	141	49.41	31	7.082	0	0	0	0	0	0	0	0	0	0	0	0	0	0	0	0	2	0.372	1	0.25	2	0.391	Calcium-dependent secretion activator 1	Q6GLR7		YES
11063992	879	10	1.543	7	0.704	43	4.175	4	0.413	145	13.165	156	15.651	112	10.494	2	0.141	0	0	3	0.331	0	0	1488	164.08	11	0.946	Integrin alpha-IIb	Q9QUM0	Focal adhesion; ECM-receptor interaction; Regulation of actin cytoskeleton	NO
11063993	583	17	3.954	8	1.213	9	1.318	0	0	6	0.821	12	1.815	3	0.424	0	0	0	0	15	2.497	4	0.494	50	8.313	0	0	DENN domain-containing protein 2A	Q9ULE3		NO
11063994	7179	2216	41.861	1154	14.212	1849	21.983	449	5.675	961	10.683	1214	14.913	1169	13.411	62	0.534	175	1.752	1088	14.706	250	2.505	797	10.761	28	0.295	Zinc finger protein 462	Q96JM2		NO
11063995	1650	128	10.52	27	1.447	44	2.276	20	1.1	125	6.046	25	1.336	56	2.795	0	0	4	0.174	70	4.117	8	0.349	123	7.225	1	0.046	RING finger and CCCH-type zinc finger domain-containing protein 2	Q9HBD1		YES
11063996	804	23	3.88	29	3.189	109	11.571	14	1.58	27	2.68	29	3.181	62	6.351	27	2.076	10	0.894	89	10.741	1	0.089	43	5.184	6	0.564	Palmitoyltransferase ZDHHC7	Q91WU6		YES
11063997	4214	92	2.961	98	2.056	570	11.545	18	0.388	24	0.455	22	0.46	52	1.016	0	0	3621	61.745	434	9.994	603	10.294	2048	47.106	1371	24.591	Tenascin	P10039	Focal adhesion; ECM-receptor interaction	YES
11063998	2893	177	8.297	247	7.548	1924	56.763	1177	36.913	1670	46.07	473	14.419	1340	38.148	325	6.944	197	4.893	1113	37.331	557	13.851	2208	73.976	4446	116.159	Proteasome subunit beta type-7	P70195	Proteasome	YES
11063999	1074	1	0.126	0	0	2	0.159	1	0.084	4	0.297	14	1.15	7	0.537	0	0	0	0	2	0.181	0	0	3	0.271	54	3.8	LIM/homeobox protein Awh	Q8IRC7		YES
11064000	732	226	41.87	174	21.016	58	6.763	61	7.561	142	15.482	283	34.095	138	15.527	14	1.182	70	6.872	108	14.317	60	5.897	202	26.747	781	80.644	Mitochondrial fission factor	Q3ZCD8		YES
11064001	1821	448	33.364	529	25.683	735	34.45	664	33.083	343	15.033	654	31.672	761	34.419	365	12.389	312	12.311	353	18.81	164	6.479	680	36.194	1153	47.857	Electron transfer flavoprotein-ubiquinone oxidoreductase, mitochondrial	P55931		NO
11064002	1055	33	4.242	71	5.95	14	1.133	3	0.258	17	1.286	4	0.334	31	2.42	270	15.819	21	1.43	12	1.104	4	0.273	12	1.102	72	5.158	protein C4orf45	Q96LM5		YES
11064003	617	141	30.991	43	6.161	210	29.05	150	22.058	227	29.363	64	9.148	360	48.055	105	10.519	201	23.409	210	33.026	93	10.844	168	26.392	252	30.871	Peptidyl-prolyl cis-trans isomerase D	P26882		NO
11064004	824	277	45.589	160	17.167	412	42.676	110	12.112	557	53.949	174	18.622	665	66.468	173	12.977	386	33.661	208	24.494	24	2.095	254	29.878	706	64.76	Peptidyl-prolyl cis-trans isomerase D	Q9CR16		NO
11064005	1083	1	0.125	10	0.816	66	5.201	11	0.922	87	6.411	22	1.791	152	11.559	1	0.057	1	0.066	34	3.046	0	0	73	6.533	2	0.14	Thymic stromal cotransporter homolog	Q866G7		NO
11064006	2213	582	35.665	657	26.247	1109	42.772	1210	49.609	4479	161.53	2034	81.055	964	35.877	70	1.955	312	10.131	2454	107.602	1162	37.775	2918	127.805	59	2.015	Krueppel-like factor 2	Q9Y5W3		YES
11064007	3956	287	9.839	228	5.095	122	2.632	82	1.881	204	4.116	103	2.296	262	5.455	16	0.25	23	0.418	162	3.974	39	0.709	438	10.731	1473	28.143	Protein fantom	Q8CG73		YES
11064008	1731	278	21.78	52	2.656	48	2.367	48	2.516	145	6.685	146	7.438	87	4.139	19	0.678	10	0.415	126	7.063	47	1.953	264	14.783	5	0.218	Retinoblastoma-like protein 2	Q08999	Cell cycle; PI3K-Akt signaling pathway; Viral carcinogenesis	NO
11064009	789	1	0.172	0	0	0	0	1	0.115	0	0	4	0.447	0	0	0	0	0	0	0	0	0	0	0	0	0	0	A disintegrin and metalloproteinase with thrombospondin motifs 19	Q8TE59		NO
11064010	525	1	0.258	0	0	6	0.975	0	0	0	0	0	0	1	0.157	0	0	0	0	1	0.185	0	0	0	0	6	0.864	Fibroblast growth factor receptor-like 1	Q7TQM3		YES
11064011	327	10	4.147	4	1.081	4	1.044	8	2.22	7	1.708	4	1.079	2	0.504	0	0	3	0.659	3	0.89	1	0.22	15	4.446	4	0.925	Guanine nucleotide-binding protein subunit alpha-12	Q03113	MAPK signaling pathway; Vascular smooth muscle contraction; Regulation of actin cytoskeleton	YES
11064012	1077	94	11.836	28	2.299	80	6.34	29	2.443	131	9.708	56	4.585	170	13	24	1.377	16	1.068	53	4.775	6	0.401	105	9.45	1518	106.534	E3 ubiquitin-protein ligase RFWD2	Q9R1A8	p53 signaling pathway; Ubiquitin mediated proteolysis	NO
11064013	1929	1	0.07	4	0.183	16	0.708	4	0.188	2	0.083	8	0.366	1	0.043	0	0	9	0.335	3	0.151	0	0	12	0.603	0	0	Pappalysin-2	Q9BXP8		NO
11064014	891	342	52.054	244	24.211	534	51.153	156	15.885	432	38.695	181	17.915	564	52.134	115	7.978	79	6.371	370	40.295	82	6.621	444	48.3	1382	117.236	Transcription elongation factor A protein 2	Q15560		NO
11064015	856	14	2.218	6	0.62	11	1.097	15	1.59	19	1.771	12	1.236	7	0.674	7	0.505	0	0	13	1.474	2	0.168	27	3.057	20	1.766	Protein SCAF8	Q6DID3		NO
11064016	1857	128	9.348	52	2.476	90	4.137	66	3.225	39	1.676	54	2.564	33	1.464	29	0.965	26	1.006	113	5.905	13	0.504	76	3.967	9	0.366	Nucleus accumbens-associated protein 2	Q96BF6		YES
11064017	1662	11	0.898	94	5	299	15.355	52	2.839	11	0.528	70	3.714	71	3.518	3	0.112	14	0.605	225	13.136	57	2.467	5	0.292	7	0.318	NADPH oxidase activator 1	Q86UR1		NO
11064018	2379	235	13.396	1103	40.991	1206	43.268	194	7.399	758	25.429	266	9.86	926	32.058	597	15.511	319	9.635	421	17.172	101	3.054	496	20.208	744	23.638	Valine--tRNA ligase	P49696	Aminoacyl-tRNA biosynthesis	YES
11064019	902	28	4.21	2	0.196	0	0	1	0.101	0	0	0	0	0	0	1	0.069	0	0	0	0	0	0	1	0.107	0	0	Protein TANC1	Q9C0D5		NO
11064020	2628	12576	648.965	3411	114.752	2	0.065	2	0.069	1	0.03	0	0	0	0	1	0.024	1	0.027	5	0.185	3	0.082	8	0.295	6	0.173	Endothelin B receptor-like protein 2	O60883		YES
11064021	651	187	38.955	116	15.754	130	17.044	67	9.338	156	19.125	68	9.212	120	15.182	36	3.418	41	4.526	123	18.334	35	3.868	127	18.909	81	9.404	ADP-ribosylation factor-like protein 8A	Q96BM9		NO
11064022	597	101	22.943	130	19.252	1	0.143	0	0	0	0	0	0	0	0	0	0	0	0	0	0	0	0	12	1.948	1	0.127	Calbindin	P04354		NO
11064023	381	1	0.356	1	0.232	6	1.344	3	0.714	0	0	0	0	2	0.432	0	0	0	0	9	2.292	0	0	3	0.763	11	2.182	Guanine nucleotide-binding protein Go subunit alpha	Q9XZV3		NO
11064024	1694	176	14.09	168	8.768	8	0.403	4	0.214	3	0.141	7	0.364	32	1.556	3	0.109	0	0	4	0.229	1	0.042	4	0.229	22	0.982	Serine/threonine-protein kinase DCLK2	Q5MPA9		NO
11064025	1083	2	0.25	6	0.49	24	1.891	222	18.598	0	0	1	0.081	39	2.966	6	0.342	6	0.398	22	1.971	49	3.255	2	0.179	0	0	protein PF11_0207	Q8IIG7		NO
11064026	1707	504	40.041	191	9.892	55	2.75	53	2.817	132	6.172	141	7.284	102	4.921	10	0.362	1	0.042	68	3.865	8	0.337	182	10.334	397	17.579	Cyclin-dependent kinase 17	Q8K0D0		NO
11064027	2103	287	18.507	1793	75.378	2211	89.735	225	9.707	1095	41.555	1864	78.166	1002	39.242	36	1.058	259	8.85	492	22.701	234	8.005	2868	132.185	72	2.588	Connective tissue growth factor	P29279		YES
11064028	2235	543	32.948	862	34.098	1722	65.761	694	28.173	853	30.46	1556	61.396	1856	68.394	1214	33.575	335	10.77	773	33.561	233	7.5	722	31.311	2624	88.739	Clustered mitochondria protein homolog	A0JMD0		NO
11064029	2818	212	10.202	211	6.62	925	28.016	136	4.379	1059	29.992	63	1.972	1191	34.809	101646	2229.55	11	0.28	9	0.31	135	3.446	495	17.026	78	2.092	Coagulation factor X	P25155		NO
11064030	1339	825	83.556	712	47.011	1450	92.427	990	67.082	1739	103.651	704	46.366	2668	164.107	1603	73.998	855	45.883	1610	116.674	611	32.828	1313	95.044	2477	139.822	Prefoldin subunit 2	O70591		YES
11064031	4428	93	2.848	98	1.957	137	2.641	27	0.553	169	3.046	56	1.115	242	4.501	29	0.405	27	0.438	170	3.725	23	0.374	195	4.268	996	17.001	WD repeat-containing protein 6	Q5XFW6		YES
11064032	1305	82	8.521	103	6.978	221	14.454	47	3.268	217	13.271	60	4.055	227	14.326	30	1.421	50	2.753	259	19.258	62	3.418	148	10.992	33	1.911	Fibrinogen silencer-binding protein	D3ZXW3		YES
11064033	1287	301	31.717	65	4.465	4	0.265	0	0	1	0.062	0	0	0	0	0	0	0	0	1	0.075	3	0.168	0	0	0	0	Transcription factor Sox-1a	Q6DGL6		YES
11064034	690	12	2.359	5	0.641	34	4.206	9	1.183	251	29.032	58	7.413	96	11.459	3	0.269	1	0.104	38	5.344	6	0.626	227	31.887	1	0.11	Stonustoxin subunit beta	Q91453		NO
11064035	996	81	11.029	86	7.634	229	19.624	130	11.842	290	23.238	571	50.558	161	13.313	16	0.993	285	20.561	134	13.055	86	6.212	378	36.785	23	1.745	LIM and senescent cell antigen-like-containing domain protein 1	P48059		YES
11064036	1014	15	2.006	46	4.011	169	14.225	86	7.695	158	12.436	32	2.783	153	12.427	130	7.925	13	0.921	56	5.359	5	0.355	144	13.765	989	73.721	[GO:0003924 "GTPase activity" evidence=IEA] [GO:0005525 "GTP binding" evidence=IEA]			NO
11064037	1918	1	0.071	3	0.138	6	0.267	1	0.047	55	2.289	4	0.184	9	0.386	0	0	20	0.749	0	0	0	0	10	0.505	1	0.039	Matrix metalloproteinase-19	Q99542		YES
11064038	5772	954	22.414	1299	19.897	943	13.944	1915	30.102	731	10.108	347	5.302	910	12.985	126	1.349	175	2.179	1415	23.788	892	11.118	1341	22.519	1919	25.129	Spermatogenesis-associated serine-rich protein 2	Q8K1N4		NO
11064039	1059	3	0.384	15	1.252	2	0.161	1	0.086	0	0	0	0	26	2.022	0	0	1	0.068	19	1.741	0	0	0	0	0	0	Osteoclast stimulatory transmembrane protein	Q9BR26		NO
11064040	1048	132	17.081	34	2.868	2	0.163	5	0.433	14	1.066	1	0.084	2052	161.264	175	10.322	0	0	4	0.37	0	0	8	0.74	0	0	Solute carrier family 13 member 3	Q8WWT9		NO
11064041	1179	1074	123.536	865	64.864	787	56.973	351	27.011	324	21.932	1111	83.102	1523	106.391	1060	55.573	1255	76.488	353	29.053	75	4.576	393	32.309	2341	150.078	Methylmalonate-semialdehyde dehydrogenase	Q9EQ20	Valine, leucine and isoleucine degradation; beta-Alanine metabolism; Inositol phosphate metabolism; Propanoate metabolism; Metabolic pathways	NO
11064042	546	0	0	6	0.972	0	0	0	0	0	0	0	0	0	0	0	0	0	0	0	0	0	0	0	0	0	0	Myosin-4	Q076A5		YES
11064043	492	0	0	0	0	0	0	0	0	0	0	0	0	0	0	0	0	0	0	0	0	0	0	0	0	0	0	Myosin heavy chain, fast skeletal muscle	Q90339		NO
11064044	2624	244	12.61	216	7.278	213	6.928	86	2.974	317	9.642	104	3.495	412	12.932	37	0.872	86	2.355	275	10.169	33	0.905	271	10.01	1837	52.915	Anaphase-promoting complex subunit 4	Q9UJX5	Cell cycle; Oocyte meiosis; Ubiquitin mediated proteolysis; Progesterone-mediated oocyte maturation; HTLV-I infection	NO
11064045	1052	27	3.481	11	0.924	8	0.649	0	0	3	0.228	1539	129.013	8	0.626	0	0	36	2.459	0	0	0	0	1	0.092	38	2.73	Monocarboxylate transporter 1	Q03064		NO
11064046	1822	0	0	0	0	0	0	0	0	0	0	46	2.226	0	0	0	0	1	0.039	0	0	2	0.079	1	0.053	0	0	Synaptonemal complex protein 1	Q15431		NO
11064047	1441	184	17.316	59	3.62	203	12.024	162	10.2	439	24.314	111	6.793	389	22.233	25	1.072	38	1.895	501	33.737	75	3.744	319	21.457	696	36.507	Protein TMED8	Q3UHI4		YES
11064048	3088	10	0.439	254	7.272	1300	35.932	1	0.029	1	0.026	4	0.114	20	0.533	0	0	28	0.652	3441	108.127	0	0	6	0.188	7	0.171	Ectonucleoside triphosphate diphosphohydrolase 5	E1C1L6	Purine metabolism; Pyrimidine metabolism	YES
11064049	1810	0	0	0	0	0	0	1	0.05	5	0.22	0	0	18	0.819	0	0	0	0	0	0	0	0	0	0	411	17.163	RING finger protein B	Q7M3S9		YES
11064050	1461	51	4.734	23	1.392	28	1.636	355	22.046	27	1.475	32	1.932	526	29.652	298	12.608	16	0.787	40	2.657	103	5.072	14	0.929	296	15.313	Methylmalonate-semialdehyde dehydrogenase	Q9EQ20	Valine, leucine and isoleucine degradation; beta-Alanine metabolism; Inositol phosphate metabolism; Propanoate metabolism; Metabolic pathways	NO
11064051	2076	379	24.758	60	2.555	11	0.452	283	12.368	30	1.153	12	0.51	223	8.847	2062	61.395	3	0.104	10	0.467	6	0.208	91	4.249	267	9.721	Very long-chain acyl-CoA synthetase	O14975	PPAR signaling pathway; Peroxisome	YES
11064052	1069	100	12.686	108	8.932	103	8.224	49	4.159	105	7.839	77	6.352	109	8.398	11	0.636	36	2.42	47	4.266	22	1.481	112	10.155	95	6.717	Zinc finger and BTB domain-containing protein 17	Q60821	Cell cycle	NO
11064053	797	150	25.523	214	23.739	97	10.388	314	35.746	43	4.306	17437	1929.41	27	2.79	4	0.31	605	54.546	2	0.244	81	7.311	1254	152.504	0	0	Heat shock protein beta-7	Q9UBY9		YES
11064054	5107	137	3.638	60	1.039	157	2.624	88	1.563	844	13.19	40	0.691	1569	25.303	1	0.012	43	0.605	533	10.127	21	0.296	167	3.17	785	11.618	Centromere protein F	P49454		NO
11064055	1212	78	8.728	47	3.428	35	2.465	90	6.737	36	2.371	87	6.33	70	4.757	19	0.969	22	1.304	48	3.843	12	0.712	61	4.878	238	14.842	Probable D-lactate dehydrogenase, mitochondrial	Q7TNG8	Pyruvate metabolism	NO
11064056	2285	56	3.324	1	0.039	2	0.075	0	0	1	0.035	0	0	234	8.434	0	0	0	0	0	0	1	0.031	0	0	38	1.257	Dynein heavy chain 9, axonemal	Q9NYC9		NO
11064057	1542	36	3.166	0	0	0	0	0	0	2	0.104	0	0	144	7.691	0	0	0	0	1	0.063	0	0	0	0	32	1.569	Dynein heavy chain 9, axonemal	Q9NYC9		NO
11064058	1609	3877	326.771	2827	155.336	2908	154.259	6909	389.593	3922	194.538	1965	107.7	4502	230.447	2213	85.015	543	24.25	1770	106.744	1534	68.588	4751	286.201	4929	231.544	Clathrin light chain A	O08585	Lysosome; Endocytosis	YES
11064059	2721	429	21.381	413	13.419	516	16.186	444	14.805	778	22.819	287	9.302	1033	31.267	94	2.135	134	3.539	614	21.896	250	6.61	694	24.721	5237	145.474				NO
11064060	1032	2	0.263	17	1.456	36	2.977	59	5.187	59	4.563	29	2.478	11	0.878	3	0.18	15	1.044	4	0.376	92	6.413	194	18.221	1	0.073	C3a anaphylatoxin chemotactic receptor	P0C7U4		NO
11064061	2452	438	24.225	266	9.591	410	14.272	281	10.398	697	22.686	366	13.163	791	26.569	54	1.361	135	3.956	496	19.629	204	5.985	702	27.75	2498	77.002	Protein lin-37 homolog	Q96GY3		YES
11064062	1932	36	2.527	549	25.123	4	0.177	6	0.282	3	0.124	49	2.237	0	0	1	0.032	0	0	8	0.402	3	0.112	4	0.201	1	0.039	Nicalin-1	Q6NZ07		YES
11064063	909	81	12.084	123	11.963	73	6.854	28	2.795	89	7.814	163	15.814	48	4.349	10	0.68	9	0.711	11	1.174	5	0.396	509	54.275	6	0.499	Protein sprouty homolog 2	Q9PTL2		NO
11064064	1878	2	0.144	2	0.094	1	0.045	6	0.29	5	0.212	3	0.141	463	20.305	0	0	0	0	0	0	0	0	6	0.31	2	0.08	Sodium/glucose cotransporter 2	Q923I7		YES
11064065	1785	100	7.597	114	5.646	96	4.59	75	3.812	114	5.097	74	3.656	91	4.199	21	0.727	20	0.805	130	7.067	5	0.202	103	5.593	124	5.251	Kelch-like protein diablo	B0WWP2		NO
11064066	345	2	0.786	3	0.769	8	1.979	0	0	4	0.925	2	0.511	2	0.477	2	0.358	0	0	4	1.125	0	0	7	1.967	5	1.095	Vacuolar protein sorting-associated protein 13B	Q7Z7G8		YES
11064067	1518	53	4.735	2	0.116	0	0	0	0	1	0.053	0	0	4	0.217	0	0	0	0	2	0.128	0	0	2	0.128	0	0	Protein very KIND	Q76NI1		NO
11064068	5206	1048	27.3	2282	38.754	54	0.885	35	0.61	18	0.276	13	0.22	24	0.38	0	0	506	6.984	2018	37.614	18	0.249	14	0.261	9	0.131	Soluble lamin-associated protein of 75 kDa	Q9Y6X4		NO
11064069	743	45	8.213	0	0	2	0.23	0	0	0	0	0	0	0	0	0	0	0	0	0	0	0	0	0	0	0	0	Brain-specific angiogenesis inhibitor 1	Q3UHD1	p53 signaling pathway	NO
11064070	798	68	11.556	0	0	0	0	0	0	0	0	0	0	1	0.103	0	0	0	0	0	0	2	0.18	0	0	1	0.095	LIM/homeobox protein Lhx5	P52889		NO
11064071	542	1	0.25	0	0	0	0	23	3.85	114	16.786	0	0	455	69.141	3	0.342	0	0	1	0.179	15	1.991	5	0.894	14299	1994.05	Histone H2A, gonadal RecName: Full	P69140	Alcoholism; Systemic lupus erythematosus	YES
11064072	3530	648	24.895	591	14.802	973	23.526	826	21.23	1173	26.52	657	16.413	1117	26.061	208	3.642	394	8.02	1630	44.806	423	8.621	1862	51.127	8969	192.044	Serine/threonine-protein kinase tousled-like 2	Q1ECX4		YES
11064073	2136	28	1.778	20	0.828	4	0.16	0	0	1	0.037	0	0	23	0.887	5	0.145	0	0	5	0.227	1	0.034	13	0.59	366	12.951	Bardet-Biedl syndrome 10 protein	Q8TAM1		YES
11064074	1161	58	6.775	16	1.218	5	0.368	2	0.156	5	0.344	1	0.076	13	0.922	0	0	0	0	2	0.167	0	0	16	1.336	58	3.776	cAMP-dependent protein kinase type II-beta regulatory subunit	P31324	Apoptosis; Insulin signaling pathway	NO
11064075	1742	751	58.465	231	11.724	404	19.794	91	4.74	702	32.162	995	50.372	752	35.554	28	0.994	131	5.404	189	10.528	64	2.643	607	33.774	541	23.474	Nicotinamide phosphoribosyltransferase	Q52I78	Nicotinate and nicotinamide metabolism	YES
11064076	804	28	4.723	22	2.419	37	3.928	20	2.257	26	2.581	18	1.974	18	1.844	1	0.077	4	0.357	24	2.897	3	0.268	22	2.652	33	3.102	Multiple epidermal growth factor-like domains protein 9	Q9H1U4		NO
11064077	254	0	0	0	0	0	0	0	0	0	0	0	0	0	0	0	0	0	0	0	0	0	0	0	0	0	0				NO
11064078	632	108	23.175	59	8.253	158	21.338	298	42.781	206	26.014	264	36.838	271	35.316	136	13.301	366	41.613	210	32.243	391	44.508	191	29.293	53	6.339	Mitochondrial inner membrane organizing system protein 1	Q5TGZ0		YES
11064079	997	1	0.136	1	0.089	1	0.086	628	57.15	51	4.083	0	0	1	0.083	37	2.294	0	0	0	0	2	0.144	97	9.43	0	0	Glucagon-1	Q91971	Neuroactive ligand-receptor interaction	YES
11064080	2175	14	0.873	89	3.618	328	12.871	14242	594.106	776	28.474	135	5.474	1665	63.049	3422	97.25	18	0.595	153	6.826	54	1.786	213	9.492	337	11.711	Dipeptidyl peptidase 4	Q9N2I7		NO
11064081	2280	892	53.056	324	12.564	52	1.947	0	0	3	0.105	27	1.044	4	0.144	0	0	4	0.126	12	0.511	0	0	41	1.743	9	0.298	Sodium-driven chloride bicarbonate exchanger	Q32LP4		YES
11064082	498	1	0.272	0	0	3	0.514	2	0.364	176	28.206	43	7.615	4	0.662	0	0	0	0	0	0	0	0	22	4.282	0	0	CMRF35-like molecule 7	A8K4G0		NO
11064083	1605	71	5.999	161	8.869	315	16.751	55	3.109	191	9.498	115	6.319	103	5.285	2	0.077	22	0.985	252	15.235	21	0.941	141	8.515	9	0.424	Anoctamin-10	Q9NW15		NO
11064084	1932	331	23.234	289	13.225	502	22.177	290	13.619	561	23.174	403	18.395	440	18.757	105	3.359	213	7.922	507	25.464	53	1.974	703	35.269	170	6.651	Protein NLRC3	Q7RTR2		YES
11064085	216	1	0.628	0	0	0	0	0	0	0	0	0	0	1	0.381	0	0	0	0	1	0.449	0	0	0	0	1	0.35	TATA box-binding protein-like protein 1	Q5U385	Basal transcription factors; Herpes simplex infection	NO
11064086	369	2	0.735	0	0	1	0.231	0	0	2	0.433	1	0.239	0	0	1	0.168	1	0.195	1	0.263	0	0	2	0.525	1	0.205	DnaJ homolog subfamily C member 24	Q6P3W2		NO
11064087	780	51	8.867	67	7.594	342	37.423	191	22.217	23	2.353	29	3.279	168	17.739	111	8.796	12	1.105	182	22.641	24	2.214	47	5.84	369	35.757	E3 ubiquitin-protein ligase RNF128	Q5RF74		NO
11064088	719	10	1.886	36	4.427	276	32.764	214	27.005	23	2.553	30	3.68	67	7.675	47	4.041	9	0.899	75	10.122	17	1.701	63	8.493	7	0.736	E3 ubiquitin-protein ligase RNF133	Q6AY01		NO
11064089	1415	1072	102.741	1279	79.913	1279	77.148	716	45.91	1519	85.675	880	54.845	1350	78.577	600	26.21	1077	54.692	1102	75.571	659	33.505	1355	92.817	2504	133.755	Ubiquitin-like protein 7	Q96S82		YES
11064090	415	203	66.336	6	1.278	0	0	4	0.875	1	0.192	0	0	0	0	0	0	0	0	10	2.338	12	2.08	0	0	0	0	Regulating synaptic membrane exocytosis protein 2	Q9UQ26	Insulin secretion	NO
11064091	594	34	7.762	32	4.763	84	12.07	15	2.291	286	38.427	57	8.463	178	24.681	3	0.312	3	0.363	33	5.391	3	0.363	120	19.581	84	10.689	Pleckstrin homology domain-containing family A member 2	Q3ZBA3		YES
11064092	1077	303	38.153	506	41.537	177	14.027	156	13.142	412	30.531	676	55.353	195	14.912	64	3.673	35	2.335	137	12.343	86	5.745	1384	124.555	13	0.912	Ras-interacting protein 1	Q5U651		NO
11064093	1006	116	15.637	74	6.503	120	10.181	83	7.486	88	6.981	245	21.477	151	12.362	112	6.882	65	4.643	121	11.671	56	4.005	165	15.897	86	6.461	Repetitive proline-rich cell wall protein 2	Q40375		NO
11064094	2285	26	1.543	54	2.089	116	4.333	194	7.703	674	23.541	100	3.859	2087	75.224	3	0.081	30	0.943	310	13.164	25	0.787	139	5.896	10173	336.506	Transforming acidic coiled-coil-containing protein 3	Q9PTG8	RNA transport	NO
11064095	2934	89	4.114	73	2.2	330	9.6	157	4.855	11	0.299	1194	35.888	1445	40.563	582	12.261	53	1.298	62	2.05	138	3.384	1917	63.329	262	6.75	Fibroblast growth factor receptor-like 1	Q7T2H2		YES
11064096	735	1	0.185	130	15.637	1	0.116	0	0	0	0	3	0.36	0	0	0	0	0	0	1	0.132	0	0	0	0	0	0				NO
11064097	1689	148	11.883	19	0.995	0	0	0	0	0	0	12	0.627	71	3.462	0	0	0	0	1	0.057	0	0	1	0.057	65	2.909	Iroquois-class homeodomain protein IRX-5	Q9JKQ4		YES
11064098	4742	1141	32.631	1587	29.588	3353	60.351	1955	37.406	1712	28.813	1902	35.372	1815	31.524	840	10.949	905	13.714	2968	60.734	888	13.472	3162	64.631	646	10.297	Carboxy-terminal domain RNA polymerase II polypeptide A small phosphatase 2	O14595		YES
11064099	903	1965	295.107	1028	100.649	1313	124.105	2239	224.967	1158	102.347	642	62.699	2520	229.844	2287	156.548	1422	113.156	842	90.48	493	39.277	1451	155.748	362	30.301	Probable Bax inhibitor 1	Q9IA79		NO
11064100	2950	16	0.736	132	3.956	58	1.678	83	2.553	4	0.108	1	0.03	118	3.294	0	0	8	0.195	134	4.408	8	0.195	4	0.131	1	0.026	Advillin	O75366		YES
11064101	1143	1252	148.546	258	19.956	1008	75.271	526	41.753	920	64.238	1149	88.651	1208	87.045	126	6.814	172	10.813	881	74.792	553	34.806	604	51.219	500	33.064	HIG1 domain family member 1A, mitochondrial	Q9JLR9		YES
11064102	354	12	4.597	4	0.999	25	6.028	0	0	0	0	0	0	0	0	0	0	0	0	9	2.467	0	0	28	7.666	18	3.843	Ly6/PLAUR domain-containing protein 1	Q66H42		NO
11064103	990	0	0	1	0.089	0	0	0	0	0	0	0	0	0	0	0	0	0	0	0	0	0	0	1	0.098	0	0	Melanocortin receptor 3	P41968	Neuroactive ligand-receptor interaction	YES
11064104	958	26	3.681	6	0.554	42	3.742	118	11.176	92	7.664	28	2.578	97	8.339	10	0.645	15	1.125	74	7.495	37	2.779	82	8.296	73	5.76	Sulfiredoxin-1	Q9BYN0		YES
11064105	934	14	2.033	0	0	6	0.548	7	0.68	20	1.709	16	1.511	11	0.97	0	0	4	0.308	7	0.727	3	0.231	71	7.368	1	0.081	Transcription factor 15	P79782		YES
11064106	905	2	0.3	2	0.195	13	1.226	1	0.1	19	1.676	0	0	7	0.637	0	0	0	0	2	0.214	0	0	14	1.499	0	0				NO
11064107	546	34	8.445	7	1.133	1	0.156	0	0	0	0	0	0	886	133.648	66	7.472	0	0	2	0.355	0	0	0	0	0	0	Solute carrier family 13 member 3	Q91Y63		NO
11064108	1602	0	0	0	0	1	0.053	0	0	16	0.797	1	0.055	32	1.645	0	0	0	0	0	0	0	0	0	0	0	0	VDJ recombination-activating protein 2	Q91193		YES
11064109	5198	2	0.052	1	0.017	0	0	0	0	37	0.568	0	0	75	1.188	0	0	0	0	0	0	0	0	3	0.056	0	0	VDJ recombination-activating protein 1	Q91187		YES
11064110	1342	184	18.594	98	6.456	116	7.378	58	3.921	97	5.769	100	6.571	115	7.058	36	1.658	34	1.821	162	11.714	23	1.233	243	17.551	522	29.4	Merlin	P59750		NO
11064111	1020	7	0.931	0	0	1	0.084	4	0.356	2	0.156	0	0	0	0	0	0	0	0	2	0.19	0	0	167	15.869	0	0	Galanin receptor type 1	P47211	Neuroactive ligand-receptor interaction	YES
11064112	1089	2	0.249	0	0	0	0	0	0	0	0	0	0	16	1.21	0	0	0	0	0	0	0	0	0	0	1	0.069	Protein FAM227A	F5H4B4		NO
11064113	2298	507	29.92	354	13.619	612	22.731	368	14.529	540	18.754	460	17.653	626	22.436	273	7.343	143	4.471	558	23.562	280	8.766	1092	46.059	953	31.345	Protein FAM219B	Q5XKK7		YES
11064114	844	2	0.321	0	0	0	0	0	0	0	0	2	0.209	70	6.831	58	4.248	0	0	0	0	0	0	3	0.345	10	0.896	Cytochrome P450 2K1	Q92090		NO
11064115	185	0	0	0	0	0	0	0	0	0	0	0	0	0	0	0	0	0	0	0	0	0	0	0	0	0	0	Cytochrome P450 2K1	Q92090		NO
11064116	1518	402	35.914	148	8.62	30	1.687	23	1.375	25	1.314	91	5.287	61	3.31	2	0.081	5	0.237	18	1.151	35	1.659	75	4.789	89	4.431	GRAM domain-containing protein 1B	Q3KR37		NO
11064117	840	16	2.583	2	0.211	11	1.118	0	0	451	42.85	113	11.863	83	8.138	1	0.074	0	0	0	0	0	0	45	5.192	0	0	B-cell antigen receptor complex-associated protein beta chain	P40259	B cell receptor signaling pathway	YES
11064118	407	19	6.331	11	2.389	16	3.355	1	0.223	19	3.726	22	4.767	15	3.035	0	0	1	0.177	3	0.715	0	0	22	5.239	7	1.3	MHC class II regulatory factor RFX1	P48377		NO
11064119	1872	141	10.215	121	5.715	1013	46.186	311	15.073	260	11.085	421	19.833	110	4.84	4	0.132	13	0.499	46	2.384	112	4.304	723	37.435	18	0.727	Integrin alpha-1	P18614	PI3K-Akt signaling pathway; Focal adhesion; ECM-receptor interaction; Hematopoietic cell lineage; Regulation of actin cytoskeleton; Hypertrophic cardiomyopathy (HCM); Arrhythmogenic right ventricular cardiomyopathy (ARVC); Dilated cardiomyopathy	NO
11064120	702	1	0.193	0	0	0	0	0	0	0	0	0	0	0	0	1	0.088	0	0	0	0	0	0	1	0.138	0	0	Macrophage mannose receptor 1	P22897		NO
11064121	500	4192	1136.99	3951	698.618	5729	977.958	5793	1051.2	3923	626.183	12984	2290.07	8118	1337.21	3343	413.271	12634	1815.67	3528	684.677	3781	544.019	3397	658.518	9381	1418.11	ATP synthase subunit g, mitochondrial	Q5RFH0	Oxidative phosphorylation; Metabolic pathways	YES
11064122	1176	144	16.606	42	3.158	96	6.967	88	6.789	113	7.669	83	6.224	144	10.085	18	0.946	51	3.116	81	6.684	101	6.179	158	13.022	38	2.442	Rab-like protein 5	Q567Y6		YES
11064123	1211	427	47.818	1090	79.577	2568	180.993	972	72.824	1640	108.082	763	55.564	1764	119.971	1198	61.148	585	34.712	1602	128.365	455	27.03	1144	91.564	586	36.575	Transmembrane emp24 domain-containing protein 9	Q9BVK6		NO
11064124	1143	277	32.865	212	16.398	788	58.843	340	26.989	596	41.615	291	22.452	582	41.937	671	36.287	188	11.819	317	26.912	57	3.588	620	52.576	571	37.759	Vesicular integral-membrane protein VIP36	P49256	Protein processing in endoplasmic reticulum	YES
11064125	1392	21	2.046	24	1.524	54	3.311	14	0.913	18	1.032	24	1.52	24	1.42	0	0	2	0.103	51	3.555	2	0.103	33	2.298	158	8.579	Cyclin-J	Q6DFJ9		NO
11064126	1428	522	49.573	67	4.148	14	0.837	1	0.064	3	0.168	0	0	0	0	0	0	3	0.151	11	0.747	0	0	0	0	1	0.053	Polypeptide N-acetylgalactosaminyltransferase 9	Q9GM01	Mucin type O-Glycan biosynthesis; Metabolic pathways	NO
11064127	1119	9	1.091	0	0	5	0.381	0	0	0	0	0	0	2	0.147	0	0	0	0	13	1.127	2	0.129	0	0	0	0	Collagen alpha-1I chain	P02454	PI3K-Akt signaling pathway; Focal adhesion; ECM-receptor interaction; Protein digestion and absorption; Amoebiasis	NO
11064128	768	37	6.533	28	3.223	73	8.113	7	0.827	42	4.365	50	5.741	51	5.469	5	0.402	5	0.468	55	6.949	5	0.468	30	3.786	110	10.826	Serine/threonine-protein kinase pdik1l	Q32PP3		NO
11064129	552	6	1.474	3	0.48	0	0	1	0.164	0	0	0	0	0	0	0	0	0	0	0	0	0	0	3	0.527	0	0	Forkhead box protein O6	A8MYZ6		YES
11064130	699	0	0	0	0	0	0	0	0	0	0	0	0	0	0	0	0	1	0.103	0	0	0	0	0	0	34	3.676				NO
11064131	1305	10	1.039	33	2.236	22	1.439	11	0.765	0	0	9	0.608	1	0.063	0	0	13	0.716	0	0	4	0.221	2	0.149	8	0.463	Follistatin-A	Q9YHV4	TGF-beta signaling pathway	YES
11064132	1163	1444	168.38	4453	338.513	2961	217.305	3810	297.233	1662	114.052	3135	237.721	4012	284.12	5650	300.288	3467	214.21	1247	104.043	1295	80.106	1013	84.425	4464	290.118	Coiled-coil-helix-coiled-coil-helix domain-containing protein 2, mitochondrial	Q9Y6H1		YES
11064133	2256	938	56.386	148	5.8	34	1.286	513	20.631	38	1.344	416	16.262	26	0.949	20	0.548	2104	67.015	2	0.086	32	1.02	67	2.879	14	0.469	Phosphorylase b kinase gamma catalytic chain, skeletal muscle/heart isoform	Q16816	Calcium signaling pathway; Insulin signaling pathway	YES
11064134	2212	880	53.951	2084	83.294	2346	90.522	1109	45.488	2308	83.273	1167	46.526	3541	131.844	2013	56.251	941	30.568	1813	79.532	886	28.815	1645	72.081	2500	85.425	T-complex protein 1 subunit zeta	P40227		YES
11064135	1542	255	22.426	546	31.305	790	43.727	19	1.118	43	2.226	67	3.832	106	5.662	31	1.243	66	3.076	575	36.184	7	0.327	118	7.417	328	16.078	Breast cancer anti-estrogen resistance protein 1	Q61140	Chemokine signaling pathway; Focal adhesion; Leukocyte transendothelial migration; Regulation of actin cytoskeleton; Bacterial invasion of epithelial cells	NO
11064136	753	131	23.593	382	44.851	1007	114.142	159	19.158	702	74.404	342	40.054	716	78.314	40	3.283	425	40.556	248	31.958	30	2.866	624	80.322	709	71.168	Synaptogyrin-2	A7E3W5		YES
11064137	2054	17	1.122	63	2.712	48	1.995	931	41.125	247	9.597	20	0.859	56	2.245	1	0.03	39	1.364	166	7.842	128	4.483	19	0.897	13	0.478	Protein odd-skipped-related 2-A	Q32NK7		YES
11064138	225	0	0	0	0	0	0	0	0	0	0	0	0	0	0	0	0	0	0	0	0	0	0	0	0	0	0	Fibroblast growth factor 14	Q92915	MAPK signaling pathway; Regulation of actin cytoskeleton	YES
11064139	582	2	0.466	1834	278.599	1	0.147	0	0	0	0	0	0	0	0	0	0	0	0	0	0	0	0	0	0	0	0	Visinin	P22728		YES
11064140	306	1	0.443	12	3.467	48	13.388	5	1.483	4	1.043	0	0	22	5.921	9	1.818	9	2.113	49	15.538	7	1.646	2	0.634	34	8.398	Transmembrane protein 238	A9JSM3		NO
11064141	711	9	1.717	71	8.829	0	0	0	0	0	0	0	0	0	0	0	0	0	0	0	0	0	0	0	0	1	0.106	Germ cell-specific gene 1-like protein	D3ZK93		NO
11064142	4055	793	26.521	961	20.952	1236	26.016	557	12.463	1616	31.806	730	15.876	2179	44.258	385	5.869	210	3.721	1073	25.677	256	4.542	1722	41.161	9001	167.776	CCR4-NOT transcription complex subunit 3	Q8K0V4	RNA degradation	YES
11064143	1802	0	0	9	0.442	18	0.853	11	0.554	15	0.664	3	0.147	46	2.102	10	0.343	1	0.04	42	2.262	11	0.439	3	0.161	260	10.906	Coiled-coil domain-containing protein 106	Q3ULM0		YES
11064144	1353	185	18.543	53	3.463	15	0.946	20	1.341	16	0.944	44	2.868	19	1.157	9	0.411	5	0.266	16	1.147	3	0.16	57	4.083	13	0.726	Splicing factor U2AF 65 kDa subunit	P26369	Spliceosome	NO
11064145	2178	125	7.783	140	5.683	181	7.093	91	3.791	212	7.768	159	6.438	166	6.277	42	1.192	50	1.65	163	7.262	52	1.718	241	10.725	488	16.935	DNA-apurinic or apyrimidinic site lyase 2	Q68G58	Base excision repair	NO
11064146	3165	62	2.657	6	0.168	1	0.027	5	0.143	19	0.479	5	0.139	16364	425.83	3	0.059	0	0	2	0.061	1	0.023	13	0.398	291	6.949	Solute carrier family 12 member 3	P55019		YES
11064147	657	13	2.683	17	2.288	12	1.559	6	0.829	1	0.121	6	0.805	7	0.878	3	0.282	0	0	3	0.443	0	0	35	5.164	12	1.381	Glycerophosphodiester phosphodiesterase domain-containing protein 5	Q3KTM2		NO
11064148	317	0	0	3	0.837	352	94.775	1	0.286	0	0	0	0	0	0	0	0	1	0.227	13	3.979	0	0	1	0.306	4	0.954				NO
11064149	786	123	21.222	205	23.059	1894	205.669	232	26.78	647	65.695	1475	165.493	225	23.577	521	40.972	68	6.217	761	93.948	810	74.138	6060	747.296	42	4.039	15-hydroxyprostaglandin dehydrogenase	Q8VCC1	Transcriptional misregulation in cancer	YES
11064150	1439	6	0.565	12	0.737	33	1.957	1	0.063	44	2.44	6	0.368	64	3.663	4	0.172	0	0	34	2.293	0	0	18	1.212	42	2.206	Transcription factor E2F3	O00716	Cell cycle; Hepatitis B; HTLV-I infection; Pathways in cancer; Pancreatic cancer; Glioma; Prostate cancer; Melanoma; Bladder cancer; Chronic myeloid leukemia; Small cell lung cancer; Non-small cell lung cancer	NO
11064151	816	140	23.267	49	5.309	67	7.008	9	1.001	2	0.196	2	0.216	10	1.009	11	0.833	7	0.616	73	8.681	9	0.793	1	0.119	0	0	Extracellular serine/threonine protein kinase FAM20C	Q5MJS3		NO
11064152	714	203	38.557	57	7.058	15	1.793	2	0.254	4	0.447	0	0	4	0.461	0	0	2	0.201	53	7.203	0	0	2	0.272	102	10.798	Glycoprotein endo-alpha-1,2-mannosidase-like protein	Q1L8D2		NO
11064153	2022	398	26.694	431	18.845	343	14.479	197	8.84	420	16.578	366	15.963	430	17.515	107	3.271	56	1.99	389	18.668	140	4.981	695	33.315	268	10.018	Metal regulatory transcription factor 1	Q14872		NO
11064154	408	0	0	0	0	3	0.628	0	0	0	0	0	0	0	0	0	0	0	0	0	0	0	0	0	0	0	0	Guanylate-binding protein 3	Q9H0R5		NO
11064155	1539	143	12.601	23	1.321	0	0	0	0	2	0.104	0	0	0	0	0	0	0	0	0	0	0	0	0	0	2	0.098				NO
11064156	1061	240	30.676	216	17.999	257	20.674	170	14.537	349	26.252	205	17.039	387	30.041	128	7.457	144	9.752	330	30.18	51	3.458	277	25.305	413	29.422	Golgi to ER traffic protein 4 homolog	A0MT11		YES
11064157	3798	282	10.069	408	9.497	153	3.438	1303	31.127	587	12.335	289	6.71	1039	22.531	155	2.523	36	0.681	461	11.778	224	4.243	832	21.233	5308	105.635	SUN domain-containing protein 1	O94901		YES
11064158	1203	224	25.251	95	6.982	104	7.379	78	5.883	165	10.946	98	7.184	160	10.954	33	1.696	15	0.896	120	9.679	18	1.076	215	17.323	1907	119.816	Probable palmitoyltransferase ZDHHC16	Q9ESG8		YES
11064159	3456	96	3.767	198	5.065	302	7.458	35	0.919	380	8.775	129	3.292	601	14.323	144	2.575	33	0.686	231	6.486	23	0.479	296	8.302	1990	43.522	HEAT repeat-containing protein 1	Q7SY48	Ribosome biogenesis in eukaryotes	NO
11064160	2759	636	31.261	1025	32.845	849	26.264	520	17.1	917	26.526	475	15.183	797	23.792	220	4.929	190	4.948	897	31.548	434	11.317	1102	38.714	606	16.602	[GO:0008150 "biological_process" evidence=ND] [GO:0005575 "cellular_component" evidence=ND] [GO:0003674 "molecular_function" evidence=ND]			NO
11064161	1967	1174	80.941	137	6.158	0	0	0	0	1	0.041	6	0.269	0	0	0	0	0	0	0	0	0	0	3	0.148	2	0.077	Delphilin	Q6ZM86		NO
11064162	432	2	0.628	0	0	0	0	0	0	0	0	1	0.204	2	0.381	0	0	0	0	0	0	0	0	0	0	1	0.175	protein C7orf62 homolog	A0JPP5		NO
11064163	3135	30	1.298	504	14.213	0	0	0	0	3	0.076	0	0	3	0.079	0	0	4	0.092	0	0	0	0	0	0	58	1.398	Multiple PDZ domain protein	Q8VBX6	Tight junction	NO
11064164	777	0	0	0	0	0	0	0	0	0	0	0	0	0	0	0	0	0	0	1	0.125	0	0	0	0	4	0.389	RING finger protein 223	Q3UV31		NO
11064165	2115	5	0.321	8	0.334	27	1.09	24	1.03	44	1.66	25	1.042	356	13.863	1	0.029	2	0.068	100	4.588	3	0.102	22	1.008	4060	145.093	E3 ubiquitin-protein ligase RNF182	D2H788		NO
11064166	378	0	0	0	0	1	0.226	1	0.24	69	14.568	10	2.333	19	4.14	0	0	0	0	0	0	0	0	13	3.333	0	0	Ig kappa chain V-IV region STH	P83593		YES
11064167	1082	35	4.387	21	1.716	51	4.023	55	4.612	76	5.606	37	3.016	55	4.187	16	0.914	14	0.93	106	9.506	40	2.66	115	10.302	51	3.563	DNA repair protein RAD51 homolog 4	O75771	Homologous recombination	YES
11064168	2808	691	33.372	791	24.905	1524	46.323	1028	33.216	1215	34.533	749	23.523	1150	33.73	618	13.604	671	17.171	1045	36.112	775	19.856	1609	55.539	1873	50.416	Transmembrane protein 248	Q5BKX0		YES
11064169	1203	2	0.225	1	0.073	7	0.497	19	1.433	30	1.99	0	0	9	0.616	0	0	0	0	3	0.242	2	0.12	284	22.882	30	1.885	Opsin-5	Q6U736		NO
11064170	1233	35	3.85	64	4.589	9	0.623	4	0.294	5	0.324	28	2.003	2	0.134	0	0	82	4.779	116	9.129	7	0.408	5	0.393	46	2.82				NO
11064171	412	10	3.292	20	4.292	0	0	0	0	0	0	0	0	0	0	0	0	0	0	0	0	0	0	1	0.235	0	0	Collagen alpha-1XXVIII chain	Q2UY11		NO
11064172	2095	137	8.868	146	6.161	177	7.211	28	1.213	25	0.952	100	4.209	96	3.774	11	0.325	3	0.103	114	5.28	16	0.549	80	3.701	219	7.901	Protein KIBRA	Q8IX03	Hippo signaling pathway	NO
11064173	1559	11	0.957	7	0.397	22	1.204	16	0.931	133	6.809	12	0.679	541	28.581	1	0.04	3	0.138	45	2.801	15	0.692	42	2.611	11595	562.154	[GO:0031144 "proteasome localization" evidence=IMP] [GO:0031965 "nuclear membrane" evidence=IDA]			NO
11064174	882	51	7.842	33	3.308	13	1.258	23	2.366	14	1.267	6	0.6	7	0.654	7	0.491	0	0	1	0.11	2	0.163	10	1.099	0	0	Cytosolic sulfotransferase 3	Q7T2V2		YES
11064175	1746	447	34.719	101	5.114	301	14.714	202	10.497	1879	85.889	380	19.193	617	29.105	16	0.566	25	1.029	188	10.448	88	3.626	1727	95.872	13	0.563				NO
11064176	442	0	0	0	0	1	0.193	2	0.411	9	1.625	0	0	2	0.373	0	0	0	0	0	0	0	0	2	0.439	0	0	T-cell receptor beta chain V region CTL-L17	P04435		NO
11064177	1458	1	0.093	14	0.849	67	3.922	30	1.867	71	3.886	15	0.907	33	1.864	12	0.509	4	0.197	13	0.865	6	0.296	722	47.998	21	1.089	Ephrin type-A receptor 4	Q03137	Axon guidance	NO
11064178	732	46	8.522	21	2.536	34	3.964	28	3.471	37	4.034	11	1.325	47	5.288	4	0.338	7	0.687	45	5.965	9	0.885	49	6.488	143	14.766	Transcription factor E2F3	O35261	Cell cycle; Hepatitis B; HTLV-I infection; Pathways in cancer; Pancreatic cancer; Glioma; Prostate cancer; Melanoma; Bladder cancer; Chronic myeloid leukemia; Small cell lung cancer; Non-small cell lung cancer	YES
11064179	636	79	16.845	16	2.224	89	11.944	45	6.42	76	9.537	41	5.685	68	8.806	19	1.847	55	6.214	75	11.443	14	1.584	105	16.002	121	14.38	Syntaxin-18	Q4VBI7	SNARE interactions in vesicular transport; Phagosome	NO
11064180	1087	25341	3161.54	14791	1203.02	24123	1894.14	49339	4118.25	49278	3618.07	17512	1420.75	41801	3167.22	2654	150.918	8394	554.888	16759	1496.05	50362	3333.12	51688	4608.96	11410	793.39	Thymosin beta-11	P26351		YES
11064181	2337	692	40.156	1373	51.942	1223	44.666	748	29.04	1301	44.43	482	18.189	1930	68.017	1060	28.036	274	8.425	962	39.943	1010	31.091	1131	46.908	1883	60.901	Ribose-phosphate pyrophosphokinase 2	Q5XGI0	Pentose phosphate pathway; Purine metabolism; Metabolic pathways	NO
11064182	1914	273	19.343	85	3.926	109	4.861	60	2.844	157	6.547	184	8.478	202	8.692	41	1.324	16	0.601	108	5.475	59	2.218	343	17.37	2241	88.497	Protein O-linked-mannose beta-1,2-N-acetylglucosaminyltransferase 1	Q8WZA1	Other types of O-glycan biosynthesis	NO
11064183	1208	25892	2906.72	162308	11878.9	239936	16952.7	31166	2340.81	408751	27005	324018	23654.4	801341	54635	16990	869.351	6460	384.266	7258	583.012	4906	292.172	142346	11421.4	2467	154.359	Hemoglobin subunit alpha-4	P14527		YES
11064184	706	755	145.026	7420	929.185	10744	1298.89	2212	284.271	30175	3411.11	9182	1146.95	45125	5264.21	991	86.764	348	35.419	359	49.342	349	35.563	5319	730.243	98	10.492	Hemoglobin subunit beta	Q98TS0		YES
11064185	456	0	0	0	0	0	0	0	0	0	0	0	0	0	0	0	0	0	0	0	0	0	0	0	0	0	0	Hemoglobin subunit beta	Q98TS0		NO
11064186	360	103	38.801	86	21.12	372	88.197	91	22.935	443	98.21	89	21.802	385	88.08	717	123.108	83	16.567	182	49.056	19	3.797	270	72.695	215	45.141	Mesencephalic astrocyte-derived neurotrophic factor	P80513		NO
11064187	174	0	0	2	1.016	4	1.962	12	6.257	6	2.752	2	1.014	3	1.42	2	0.71	4	1.652	2	1.115	3	1.24	4	2.228	0	0				NO
11064188	237	6	3.433	3	1.119	12	4.322	20	7.657	15	5.051	11	4.093	22	7.645	11	2.869	13	3.941	6	2.457	6	1.821	16	6.544	282	89.936	Nuclear envelope phosphatase-regulatory subunit 1	Q561X0		NO
11064189	5208	1025	26.691	783	13.292	91	1.491	9	0.157	85	1.303	20	0.339	55	0.87	1	0.012	26	0.359	25	0.466	8	0.111	50	0.931	140	2.032	Zinc finger protein 516	Q92618		NO
11064190	1363	24	2.388	60	3.892	34	2.129	32	2.13	30	1.757	23	1.488	39	2.357	3	0.136	11	0.58	61	4.343	20	1.056	28	1.991	153	8.484	F-box/LRR-repeat protein 8	Q96CD0		YES
11064191	2796	154	7.469	272	8.601	156	4.762	92	2.985	194	5.538	92	2.902	187	5.508	71	1.57	109	2.801	180	6.247	31	0.798	184	6.379	639	17.274	Ubiquitin carboxyl-terminal hydrolase 38	Q8NB14		NO
11064192	480	7	1.978	1	0.184	2	0.356	5	0.945	7	1.164	7	1.286	0	0	12	1.545	1	0.15	1	0.202	2	0.3	22	4.442	2	0.315				NO
11064193	885	35	5.363	16	1.598	0	0	0	0	0	0	0	0	0	0	0	0	0	0	0	0	0	0	0	0	0	0	Mitogen-activated protein kinase kinase kinase 9	Q3U1V8		YES
11064194	1177	911	104.965	580	43.567	313	22.698	236	18.192	282	19.122	656	49.152	365	25.541	88	4.621	220	13.431	362	29.844	175	10.696	807	66.457	1293	83.033	Aryl hydrocarbon receptor nuclear translocator-like protein 1	Q9I8T7	Herpes simplex infection	NO
11064195	399	48	16.314	89	19.721	899	192.308	248	56.394	481	96.211	112	24.755	558	115.181	43	6.661	50	9.005	575	139.837	111	20.014	502	121.948	1216	230.352	GDP-L-fucose synthase	Q5RBE5	Fructose and mannose metabolism; Amino sugar and nucleotide sugar metabolism; Metabolic pathways	NO
11064196	1287	2	0.211	5	0.343	6	0.398	7	0.493	29	1.798	5	0.343	2348	150.259	6651	319.431	0	0	2	0.151	25	1.397	21	1.582	30	1.762	Serine--pyruvate aminotransferase	P31030	Alanine, aspartate and glutamate metabolism; Glycine, serine and threonine metabolism; Glyoxylate and dicarboxylate metabolism; Metabolic pathways; Peroxisome	YES
11064197	501	1	0.271	0	0	0	0	0	0	0	0	0	0	9	1.48	0	0	0	0	0	0	0	0	2	0.387	14	2.112				NO
11064198	5199	4440	115.816	1266	21.529	11	0.181	26	0.454	13	0.2	8	0.136	13	0.206	6	0.071	21	0.29	24	0.448	1	0.014	14	0.261	29	0.422	Kinesin-like protein KIF1A	P33173		YES
11064199	828	695	113.83	216	23.064	21	2.165	22	2.411	13	1.253	133	14.165	10	0.995	11	0.821	17	1.475	27	3.164	13	1.13	39	4.565	27	2.465	Mitogen-activated protein kinase 8	Q9DGD9	MAPK signaling pathway; ErbB signaling pathway; Protein processing in endoplasmic reticulum; Wnt signaling pathway; Osteoclast differentiation; Focal adhesion; Toll-like receptor signaling pathway; NOD-like receptor signaling pathway; RIG-I-like receptor signaling pathway; Fc epsilon RI signaling pathway; Neurotrophin signaling pathway; Retrograde endocannabinoid signaling; Dopaminergic synapse; …	NO
11064200	2436	226	12.582	131	4.754	173	6.061	60	2.235	199	6.52	89	3.222	69	2.333	20	0.507	73	2.153	323	12.866	55	1.624	1039	41.341	6	0.186	Rho GTPase-activating protein 22	Q7Z5H3		YES
11064201	2901	673	31.461	570	17.371	1128	33.187	288	9.007	1239	34.086	506	15.382	1364	38.725	199	4.24	184	4.558	515	17.226	84	2.083	882	29.469	4505	117.376	Transcriptional repressor CTCF	Q08705		NO
11064202	4156	949	30.967	996	21.188	1009	20.722	472	10.304	1276	24.503	499	10.589	1383	27.407	317	4.715	309	5.343	768	17.931	222	3.843	1345	31.368	4362	79.331	Vacuolar protein sorting-associated protein 18 homolog	P59015		YES
11064203	2710	23	1.151	601	19.607	1176	37.038	18	0.603	173	5.095	33	1.074	180	5.47	4	0.091	251	6.655	2313	82.82	28	0.743	40	1.431	499	13.918	Rho-related GTP-binding protein RhoV	Q96L33		YES
11064204	3044	42	1.871	122	3.543	124	3.477	472	14.069	183	4.798	53	1.535	91	2.462	25	0.508	199	4.698	309	9.85	472	11.155	307	9.775	8	0.199	Angiopoietin-related protein 1	O95841		YES
11064205	780	8	1.391	8	0.907	0	0	0	0	0	0	0	0	0	0	0	0	0	0	0	0	0	0	0	0	1	0.097	G-protein coupled receptor 26	Q8NDV2		NO
11064206	297	0	0	0	0	0	0	0	0	0	0	0	0	0	0	0	0	0	0	0	0	0	0	0	0	0	0	Nuclear factor 7, brain	Q92021		NO
11064207	1109	14	1.712	38	3.029	517	39.79	9	0.736	8	0.576	6	0.477	28	2.079	0	0	28	1.814	111	9.712	0	0	0	0	0	0	Formin-like protein 1	Q9JL26		NO
11064208	3809	668	23.783	843	19.567	1425	31.931	567	13.506	1719	36.018	568	13.151	1734	37.494	287	4.657	366	6.905	1055	26.876	326	6.157	1289	32.801	4612	91.519	Pre-mRNA-splicing factor CWC22 homolog	Q08C72		YES
11064209	3043	431	19.208	109	3.167	267	7.489	263	7.842	324	8.498	354	10.259	221	5.982	54	1.097	117	2.763	153	4.879	228	5.39	289	9.205	213	5.291	Ankyrin repeat and SOCS box protein 8	Q08E43		YES
11064210	1307	188	19.507	155	10.485	228	14.889	115	7.983	239	14.594	243	16.396	298	18.779	95	4.493	242	13.305	166	12.324	188	10.348	184	13.645	859	49.676	[GO:0005739 "mitochondrion" evidence=IEA]			NO
11064211	1047	36	4.663	20	1.689	52	4.239	7	0.607	27	2.058	41	3.453	77	6.057	43	2.539	10	0.686	28	2.595	1	0.069	24	2.222	102	7.363	Nicotinate phosphoribosyltransferase	Q6P3H4	Nicotinate and nicotinamide metabolism; Metabolic pathways	YES
11064212	1750	64	4.96	155	7.831	678	33.068	603	31.263	10	0.456	6	0.302	176	8.283	9	0.318	66	2.71	775	42.973	100	4.111	2	0.111	419	18.097	[GO:0016020 "membrane" evidence=IEA]			NO
11064213	2760	264	12.972	238	7.624	203	6.278	105	3.452	188	5.436	210	6.71	188	5.61	30	0.672	16	0.417	126	4.43	11	0.287	585	20.544	562	15.391	Copper-transporting ATPase 1	Q04656	Mineral absorption	NO
11064214	1086	292	36.463	547	44.531	509	40.004	196	16.375	282	20.724	715	58.061	493	37.388	198	11.269	447	29.576	232	20.729	66	4.372	234	20.885	218	15.173	NADH-ubiquinone oxidoreductase 75 kDa subunit, mitochondrial	P28331	Oxidative phosphorylation; Metabolic pathways	NO
11064215	288	1301	612.617	1763	541.206	2514	745.048	1810	570.215	4750	1316.3	1374	420.731	3474	993.478	1489	319.574	700	174.651	2007	676.211	1209	302.003	3100	1043.31	286	75.059	Cold-inducible RNA-binding protein	Q14011		NO
11064216	1270	0	0	423	29.447	12	0.806	1	0.071	0	0	0	0	0	0	0	0	7	0.396	308	23.533	0	0	1	0.076	0	0	Desmoglein-4	Q86SJ6		YES
11064217	1928	3	0.211	303	13.894	1	0.044	2	0.094	0	0	1	0.046	0	0	10	0.321	7	0.261	210	10.569	1	0.037	1	0.05	1	0.039	Desmoglein-2	Q14126		NO
11064218	1242	27	2.948	30	2.136	57	3.917	19	1.388	22	1.414	18	1.278	17	1.127	1	0.05	9	0.521	41	3.203	4	0.232	47	3.668	23	1.4	Probable carboxypeptidase X1	Q9Z100		NO
11064219	2110	40	2.571	12	0.503	64	2.589	89	3.827	1	0.038	31	1.296	86	3.357	2	0.059	6	0.204	8	0.368	0	0	11	0.505	26	0.931	Fibroblast growth factor receptor 4	Q90413	MAPK signaling pathway; Endocytosis; Regulation of actin cytoskeleton	YES
11064220	3989	534	18.154	541	11.99	425	9.094	258	5.868	373	7.463	134	2.962	583	12.037	156	2.417	105	1.891	491	11.944	156	2.813	374	9.088	1805	34.201	Zinc fingers and homeoboxes protein 2	Q9Y6X8		YES
11064221	2676	433	21.943	352	11.629	628	20.03	267	9.053	726	21.652	288	9.491	599	18.436	99	2.287	101	2.712	456	16.535	114	3.065	609	22.058	1182	33.386	Zinc fingers and homeoboxes protein 1 RecName: Full	A1YG99		YES
11064222	1511	72	6.462	0	0	0	0	4	0.24	5	0.264	17	0.992	5	0.273	0	0	0	0	14	0.899	8	0.381	18	1.155	8	0.4	ATPase family AAA domain-containing protein 2	Q5RDX4		NO
11064223	2633	310	15.967	82	2.753	216	7.002	132	4.549	148	4.486	87	2.914	159	4.974	4	0.094	18	0.491	213	7.85	22	0.601	150	5.522	519	14.899	CDK5 and ABL1 enzyme substrate 2	Q9BTV7		YES
11064224	2421	6	0.336	84	3.068	7	0.247	0	0	1	0.033	19	0.692	1	0.034	0	0	2	0.059	7	0.281	0	0	1	0.04	6	0.187	Protein SOGA1	E1U8D0		YES
11064225	2373	959	54.806	909	33.866	908	32.659	672	25.694	1052	35.381	673	25.011	550	19.089	156	4.063	192	5.814	1235	50.501	325	9.853	1738	70.99	246	7.836	Lysine-specific demethylase 5B-B	Q6IQX0		NO
11064226	2187	11	0.682	7	0.283	38	1.483	219	9.085	33	1.204	49	1.976	19	0.716	22	0.622	2	0.066	12	0.532	125	4.112	32	1.418	19	0.657	Leiomodin-1	Q8BVA4		YES
11064227	1829	330	24.468	380	18.368	810	37.799	943	46.779	883	38.53	431	20.781	853	38.411	210	7.097	377	14.811	790	41.912	463	18.211	1196	63.381	1676	69.261	Ras-related protein Rap-1b	Q99JI6	MAPK signaling pathway; Chemokine signaling pathway; Focal adhesion; Leukocyte transendothelial migration; Long-term potentiation; Neurotrophin signaling pathway; Pancreatic secretion; Renal cell carcinoma	YES
11064228	2246	847	51.142	819	32.239	458	17.405	289	11.675	457	16.239	421	16.53	344	12.614	152	4.183	319	10.206	309	13.35	199	6.374	726	31.331	1546	52.027	Proteasomal ubiquitin receptor ADRM1	Q6NZ09		YES
11064229	6417	1059	22.38	1016	13.998	1352	17.983	827	11.693	7382	91.811	1405	19.309	5089	65.316	354	3.41	354	3.964	1454	21.987	553	6.2	2146	32.415	6612	77.881	DNA -methyltransferase 3B	Q9UBC3	Cysteine and methionine metabolism; Metabolic pathways	YES
11064230	1611	172	14.479	77	4.226	75	3.974	32	1.802	68	3.369	271	14.835	115	5.879	54	2.072	282	12.578	54	3.253	32	1.429	290	17.448	394	18.486	Oxysterol-binding protein-related protein 1	Q91XL9		NO
11064231	1149	403	47.565	244	18.775	714	53.038	660	52.117	798	55.429	183	14.046	1361	97.557	1912	102.858	54	3.377	393	33.189	55	3.444	468	39.479	1041	68.48	NADPH--cytochrome P450 reductase	P19618		NO
11064232	1512	12	1.076	7	0.409	3	0.169	2	0.12	3	0.158	1	0.058	0	0	0	0	0	0	2	0.128	0	0	0	0	0	0	Protocadherin gamma-A9	Q9Y5G4		NO
11064233	3603	116	4.366	67	1.644	10	0.237	3	0.076	11	0.244	10	0.245	4	0.091	4	0.069	3	0.06	2	0.054	1	0.02	16	0.43	1	0.021	Protocadherin gamma-B7	Q9Y5F8		YES
11064234	1767	13	0.998	23	1.151	5	0.242	1	0.051	6	0.271	2	0.1	0	0	1	0.035	1	0.041	0	0	0	0	5	0.274	0	0	Protocadherin gamma-A11	Q9Y5H2		NO
11064235	1824	65	4.833	36	1.745	6	0.281	1	0.05	8	0.35	12	0.58	1	0.045	0	0	0	0	6	0.319	1	0.039	9	0.478	0	0	Protocadherin gamma-A11	Q9Y5H2		NO
11064236	1287	54	5.69	68	4.671	1451	96.228	101	7.12	617	38.261	51	3.495	672	43.004	127	6.099	4	0.223	49	3.694	1111	62.103	257	19.355	4	0.235	Beta-1,3-galactosyl-O-glycosyl-glycoprotein beta-1,6-N-acetylglucosaminyltransferase 7	Q6ZNI0		YES
11064237	8532	1007	16.006	509	5.274	754	7.543	348	3.701	836	7.82	772	7.98	740	7.143	119	0.862	107	0.901	773	8.791	90	0.759	1093	12.417	268	2.374	N-acetyltransferase ESCO1	Q5FWF5		YES
11064238	2628	737	38.032	782	26.308	896	29.1	393	13.568	1290	39.176	329	11.04	1274	39.927	375	8.82	327	8.941	805	29.723	243	6.652	1273	46.951	1823	52.431	Vacuolar protein sorting-associated protein 41 homolog	P49754		NO
11064239	2145	1	0.063	72	2.968	0	0	0	0	1	0.037	73	3.001	0	0	0	0	0	0	0	0	0	0	1	0.045	0	0	Oxygen-regulated protein 1	Q8MJ06		YES
11064240	1056	2	0.257	0	0	1	0.081	0	0	0	0	0	0	12	0.936	0	0	0	0	1	0.092	0	0	2	0.184	1	0.072	Dynein heavy chain 2, axonemal	P0C6F1	Huntington's disease	NO
11064241	1262	20	2.149	8	0.56	24	1.623	16	1.15	398	25.17	70	4.892	87	5.678	1	0.049	0	0	37	2.845	12	0.684	387	29.723	137	8.205	Galectin-3	P38486		NO
11064242	440	30	9.246	26	5.224	21	4.074	5	1.031	18	3.265	12	2.405	28	5.241	8	1.124	1	0.163	25	5.513	1	0.164	27	5.948	50	8.589				NO
11064243	477	2813	799.752	3424	634.627	3823	684.065	570	108.42	1388	232.233	454	83.936	1517	261.932	49	6.35	1141	171.883	6571	1336.72	1029	155.194	1093	222.098	4851	768.676	14-3-3 protein beta/alpha-A	Q5PRD0	Cell cycle; Oocyte meiosis	NO
11064244	780	0	0	0	0	2	0.219	87	10.12	3	0.307	5	0.565	103	10.876	3269	259.053	0	0	0	0	1	0.092	3	0.373	0	0	Cytochrome P450 4V2	Q5RCN6		NO
11064245	1227	1	0.111	3	0.216	1	0.07	6	0.444	16	1.041	0	0	105	7.048	2	0.101	0	0	3	0.237	2	0.117	3	0.237	1708	105.214	Dead end protein 1	Q7T1H5		YES
11064246	1758	106	8.177	2	0.101	6	0.291	0	0	35	1.589	14	0.702	24	1.124	3	0.105	0	0	16	0.883	1	0.041	9	0.496	2	0.086				NO
11064247	2629	933	48.128	2830	95.17	4946	160.574	464	16.013	4801	145.745	458	15.363	6140	192.353	928	21.819	464	12.682	5229	192.999	537	14.695	1075	39.633	6411	184.317	Ornithine decarboxylase 1	P27120	Arginine and proline metabolism; Glutathione metabolism; Metabolic pathways	YES
11064248	2488	357	19.459	269	9.559	479	16.432	185	6.746	916	29.383	399	14.143	798	26.416	394	9.788	94	2.715	432	16.848	317	9.166	718	27.972	1314	39.919	Digestive organ expansion factor	Q6PEH4		NO
11064249	540	0	0	0	0	2	0.316	0	0	5	0.739	6	0.98	0	0	0	0	18	2.395	0	0	1	0.133	0	0	0	0	Protein YIPF7	Q9JIM5		NO
11064250	1151	9	1.06	70	5.377	0	0	0	0	0	0	1	0.077	0	0	0	0	0	0	2	0.169	0	0	0	0	1	0.066	Choline transporter-like protein 5-A	A5PMW0		NO
11064251	1845	159	11.687	31	1.485	106	4.904	9	0.443	290	12.545	19	0.908	413	18.436	13	0.436	2	0.078	45	2.367	4	0.156	128	6.724	2	0.082	Kelch repeat and BTB domain-containing protein 11	O94819		YES
11064252	3452	131	5.146	198	5.071	154	3.808	104	2.733	229	5.294	138	3.525	220	5.249	55	0.985	138	2.873	219	6.156	98	2.042	217	6.093	481	10.532	C-C chemokine receptor type 6	P51684	Cytokine-cytokine receptor interaction	YES
11064253	879	608	93.803	38	3.822	1	0.097	0	0	2	0.182	0	0	0	0	0	0	0	0	1	0.11	0	0	2	0.221	6	0.516	Myelin transcription factor 1-like protein	P97500		NO
11064254	1606	2	0.169	59	3.248	31	1.648	0	0	1	0.05	1	0.055	0	0	0	0	24	1.074	383	23.141	0	0	0	0	0	0	Solute carrier family 22 member 5	O76082		NO
11064255	219	0	0	0	0	0	0	0	0	0	0	0	0	0	0	0	0	0	0	0	0	0	0	0	0	0	0				NO
11064256	310	0	0	0	0	1	0.275	0	0	1	0.257	0	0	0	0	0	0	0	0	0	0	1	0.232	1	0.313	0	0	Solute carrier family 22 member 4	A9CB25		NO
11064257	552	38	9.336	6	0.961	21	3.247	30	4.931	111	16.049	113	18.053	56	8.355	11	1.232	4	0.521	58	10.196	21	2.737	250	43.898	2	0.274	Neoverrucotoxin subunit beta	A0ZSK4		NO
11064258	666	3	0.611	1	0.133	0	0	0	0	0	0	0	0	2	0.247	1	0.093	0	0	0	0	0	0	0	0	2	0.227	Lipoma HMGIC fusion partner-like protein 4 RecName: Full	Q7TSY2		YES
11064259	937	3	0.434	0	0	0	0	30	2.905	130	11.073	0	0	578	50.805	0	0	0	0	0	0	7	0.537	5	0.517	11265	908.703				NO
11064260	822	123	20.293	110	11.831	195	20.248	64	7.064	186	18.059	64	6.866	174	17.434	22	1.654	17	1.486	214	25.262	13	1.138	156	18.395	751	69.056	N-acetylglucosaminyl-phosphatidylinositol biosynthetic protein	Q64323	Glycosylphosphatidylinositol(GPI)-anchor biosynthesis; Metabolic pathways	NO
11064261	1606	528	44.585	111	6.111	287	15.253	856	48.359	384	19.083	362	19.878	512	26.257	486	18.705	207	9.262	392	23.685	217	9.721	673	40.617	1066	50.17	Ubiquitin-conjugating enzyme E2 A	Q9Z255	Ubiquitin mediated proteolysis	YES
11064262	777	8	1.396	0	0	2	0.22	5	0.584	22	2.26	7	0.794	7	0.742	0	0	2	0.185	6	0.749	0	0	20	2.495	15	1.459	[GO:0046983 "protein dimerization activity" evidence=IEA] [GO:0003677 "DNA binding" evidence=IEA]			NO
11064263	3725	906	32.984	1185	28.125	1037	23.761	374	9.11	1091	23.375	715	16.927	1042	23.039	304	5.044	214	4.128	699	18.209	128	2.472	850	22.117	2669	54.157	NF-kappa-B-repressing factor	O15226		YES
11064264	1321	1511	155.119	323	21.617	659	42.579	195	13.393	2153	130.075	521	34.781	1361	84.855	66	3.088	128	6.963	204	14.985	104	5.664	3447	252.919	664	37.992	Septin-6	Q3SZN0	Bacterial invasion of epithelial cells	NO
11064265	999	223	30.272	193	17.08	173	14.781	90	8.174	262	20.931	113	9.975	257	21.188	83	5.135	55	3.956	119	11.559	24	1.728	252	24.45	421	31.853	Cleavage and polyadenylation specificity factor subunit 7	Q8N684	mRNA surveillance pathway	YES
11064266	523	643	166.73	667	112.753	1457	237.777	818	141.907	1758	268.269	1045	176.208	2048	322.514	669	79.067	708	97.274	1191	220.972	1121	154.199	1338	247.969	2930	423.445	DNA-directed RNA polymerases I, II, and III subunit RPABC5	Q6QN04	Purine metabolism; Pyrimidine metabolism; Metabolic pathways; RNA polymerase; Cytosolic DNA-sensing pathway; Huntington's disease; Epstein-Barr virus infection	YES
11064267	1529	1516	134.461	212	12.258	10	0.558	58	3.442	23	1.201	0	0	0	0	0	0	1	0.047	2	0.127	2	0.094	2	0.127	0	0				NO
11064268	560	4	0.969	1	0.158	6	0.914	9	1.458	7	0.998	3	0.472	2	0.294	0	0	1	0.128	2	0.347	0	0	30	5.192	0	0	Neogenin	P97798	Cell adhesion molecules (CAMs)	NO
11064269	1482	16	1.464	0	0	0	0	0	0	0	0	0	0	2	0.111	0	0	0	0	0	0	0	0	1	0.065	8	0.408	E3 ubiquitin-protein ligase TRIM39	Q9ESN2		NO
11064270	1679	18	1.454	15	0.79	38	1.932	8	0.432	15	0.713	8	0.42	7	0.343	1	0.037	2	0.086	57	3.294	2	0.086	44	2.54	5	0.225	ATP-binding cassette sub-family B member 6, mitochondrial	Q08D64	ABC transporters	NO
11064271	2645	221	11.331	535	17.883	362	11.681	703	24.115	141	4.254	167	5.568	263	8.189	139	3.248	59	1.603	1796	65.888	333	9.057	253	9.271	582	16.631	Pleckstrin homology domain-containing family G member 5	Q66T02		NO
11064272	2838	578	27.62	74	2.305	102	3.068	47	1.503	165	4.64	612	19.017	62	1.799	18	0.392	4	0.101	110	3.761	16	0.406	376	12.842	24	0.639	Phosphorylase b kinase regulatory subunit alpha, liver isoform	Q9W6R1	Calcium signaling pathway; Insulin signaling pathway	NO
11064273	1214	547	61.104	254	18.498	321	22.568	139	10.388	582	38.261	360	26.151	368	24.966	97	4.939	71	4.202	186	14.867	65	3.852	402	32.096	127	7.907	AP-1 complex subunit sigma-2	Q9DB50	Lysosome	YES
11064274	873	37	5.748	17	1.722	28	2.738	6	0.624	6	0.549	9	0.909	12	1.132	1	0.071	1	0.082	173	19.229	1	0.082	17	1.887	94	8.138	Secretory phospholipase A2 receptor	Q13018	Phagosome; Tuberculosis	NO
11064275	621	51	11.137	42	5.979	93	12.782	122	17.825	57	7.325	21	2.982	141	18.7	57	5.674	31	3.587	58	9.063	4	0.463	63	9.833	236	28.724	protein R102.4	Q21890	Glycine, serine and threonine metabolism; Metabolic pathways	NO
11064276	402	15	5.06	3	0.66	0	0	0	0	0	0	0	0	0	0	0	0	0	0	0	0	0	0	0	0	0	0	Pro-neuregulin-2, membrane-bound isoform	P56974	ErbB signaling pathway	NO
11064277	909	743	110.848	575	55.925	185	17.371	110	10.979	339	29.764	225	21.829	141	12.775	70	4.76	94	7.431	57	6.085	53	4.195	670	71.442	5	0.416	SH2 domain-containing adapter protein E	Q5VZ18		NO
11064278	1426	0	0	10	0.62	101	6.045	0	0	0	0	0	0	0	0	0	0	1	0.05	29	1.973	0	0	0	0	0	0	Probable polypeptide N-acetylgalactosaminyltransferase 8	Q9NY28	Mucin type O-Glycan biosynthesis; Metabolic pathways	NO
11064279	924	0	0	2	0.191	0	0	0	0	0	0	0	0	3	0.267	0	0	1	0.078	0	0	0	0	0	0	23	1.881	Butyrophilin subfamily 2 member A2	Q5R7W8		NO
11064280	2841	78	3.723	37	1.151	80	2.403	19	0.607	42	1.18	74	2.297	69	2	12	0.261	1	0.025	60	2.049	2	0.051	41	1.399	298	7.928	Serine/threonine-protein phosphatase 6 regulatory ankyrin repeat subunit C	Q502K3		YES
11064281	954	40	5.686	22	2.039	21	1.879	22	2.092	33	2.761	60	5.546	31	2.676	10	0.648	11	0.829	27	2.746	4	0.302	43	4.369	137	10.854	Coenzyme Q-binding protein COQ10 homolog A, mitochondrial	Q6DFA6		YES
11064282	1500	90	8.137	94	5.54	0	0	4	0.242	1	0.053	0	0	29	1.592	0	0	0	0	0	0	0	0	29	1.874	0	0	Leucine-rich repeat-containing protein 24	Q50LG9		NO
11064283	5907	812	18.642	545	8.157	684	9.883	308	4.731	351	4.742	333	4.972	581	8.101	148	1.549	68	0.827	631	10.365	78	0.95	570	9.353	2286	29.251	Brefeldin A-inhibited guanine nucleotide-exchange protein 1	O46382		NO
11064284	2203	220	13.543	5	0.201	298	11.546	0	0	1	0.036	0	0	0	0	0	0	1	0.033	7	0.308	0	0	0	0	1	0.034	Homeobox protein Dlx6a	Q98877		YES
11064285	1794	60	4.536	32	1.577	119	5.662	18	0.91	63	2.803	105	5.162	79	3.627	15	0.517	7	0.28	42	2.272	1	0.04	56	3.026	48	2.022	Protein argonaute-2	Q6QME8		YES
11064286	2006	337	22.783	91	4.011	1154	49.101	6	0.271	38	1.512	3	0.132	3	0.123	1	0.031	30	1.075	296	14.318	3	0.108	6	0.29	16	0.603	Homeobox protein Dlx5a	P50576		YES
11064287	693	70	13.698	1	0.128	0	0	0	0	0	0	0	0	0	0	0	0	0	0	0	0	0	0	0	0	0	0	Metabotropic glutamate receptor 1	Q13255	Calcium signaling pathway; Neuroactive ligand-receptor interaction; Gap junction; Long-term potentiation; Retrograde endocannabinoid signaling; Glutamatergic synapse; Long-term depression	NO
11064288	1676	60	4.855	67	3.534	192	9.778	367	19.868	108	5.143	56	2.947	132	6.487	169	6.233	27	1.158	115	6.658	30	1.288	107	6.188	110	4.961	Arsenite methyltransferase	Q9HBK9		YES
11064289	1176	70	8.072	43	3.233	155	11.25	63	4.861	97	6.583	85	6.374	66	4.622	29	1.524	23	1.405	124	10.232	20	1.223	112	9.231	58	3.728	WW domain binding protein 1-like	P0C1G7		YES
11064290	1332	78	7.941	37	2.456	16	1.025	23	1.567	34	2.037	37	2.45	85	5.256	1	0.046	2	0.108	6	0.437	5	0.27	36	2.62	631	35.806	Spastin	Q719N1		NO
11064291	1338	658	66.692	544	35.946	1141	72.785	307	20.818	933	55.652	334	22.014	688	42.35	328	15.153	133	7.143	386	27.994	109	5.861	976	70.703	514	29.036	Presenilin-2	Q90ZE4	Notch signaling pathway	YES
11064292	336	393	158.62	75	19.734	331	84.081	228	61.567	374	88.835	377	98.949	529	129.669	80	14.717	156	33.362	249	71.91	95	20.341	449	129.524	702	157.917	Protein dpy-30 homolog	Q9C005		YES
11064293	1461	138	12.81	49	2.965	76	4.44	59	3.664	86	4.698	72	4.346	73	4.115	35	1.481	12	0.59	86	5.712	20	0.985	147	9.752	114	5.898	Sphingosine-1-phosphate phosphatase 1	Q99P55	Sphingolipid metabolism	YES
11064294	1158	23	2.694	34	2.596	32	2.359	31	2.429	68	4.687	52	3.96	62	4.41	19	1.014	6	0.372	38	3.184	10	0.621	73	6.11	77	5.026	WD repeat-containing protein 89	Q5FVP5		YES
11064295	949	711	101.603	34	3.167	8	0.72	18	1.721	9	0.757	2	0.186	17	1.475	0	0	0	0	10	1.022	1	0.076	0	0	446	35.522	Centrin-1	Q32LE3	Nucleotide excision repair	YES
11064296	1872	180	13.04	416	19.647	803	36.612	68	3.296	170	7.248	26	1.225	552	24.286	40	1.321	82	3.148	735	38.099	11	0.423	102	5.281	6033	243.589	Sterol-4-alpha-carboxylate 3-dehydrogenase, decarboxylating	Q15738	Steroid biosynthesis; Metabolic pathways	YES
11064297	1206	1	0.112	381	27.931	1990	140.837	1	0.075	0	0	1	0.073	1	0.068	0	0	15	0.894	703	56.563	10	0.597	0	0	1	0.063	Mucin-2	Q02817		NO
11064298	1207	74	8.314	157	11.5	644	45.54	569	42.772	182	12.034	106	7.745	991	67.622	737	37.742	535	31.85	214	17.204	678	40.411	291	23.368	265	16.595	Thioredoxin-related transmembrane protein 2-B	Q6IQC7		YES
11064299	875	42	6.509	41	4.143	125	12.193	95	9.851	237	21.617	28	2.822	455	42.828	8	0.565	52	4.27	212	23.51	18	1.48	121	13.404	1119	96.661	Polyamine-modulated factor 1	Q9CPV5		YES
11064300	1092	31	3.85	0	0	0	0	1	0.083	0	0	0	0	29	2.187	0	0	0	0	0	0	0	0	0	0	15	1.038	Coiled-coil domain-containing protein 148	Q8NFR7		NO
11064301	1717	3559	281.101	243	12.512	160	7.954	211	11.15	221	10.272	355	18.233	183	8.778	96	3.456	26	1.088	188	10.625	94	3.939	349	19.701	110	4.842	Neuropeptide-like protein C4orf48 homolog	B5X8I6		YES
11064302	2115	270	17.312	328	13.711	280	11.299	116	4.976	335	12.641	193	8.047	338	13.162	51	1.49	60	2.038	159	7.295	73	2.483	314	14.39	3375	120.613	Negative elongation factor A	Q9H3P2		NO
11064303	477	1384	393.479	144	26.69	13	2.326	31	5.897	7	1.171	2	0.37	0	0	14	1.814	34	5.122	19	3.865	11	1.659	16	3.251	8	1.268	CD9 antigen	P21926	Hematopoietic cell lineage	NO
11064304	3081	3	0.132	14	0.402	207	5.734	126	3.71	462	11.967	125	3.578	141	3.769	184124	3693.92	3	0.07	6	0.189	330	7.705	171	5.38	12	0.294	Complement C3	P98093	Phagosome; Herpes simplex infection	NO
11064305	600	15	3.39	12	1.768	35	4.979	13	1.966	13	1.729	12	1.764	25	3.432	37	3.812	6	0.719	12	1.941	11	1.319	9	1.454	138	17.384	UDP-N-acetylglucosamine transferase subunit ALG14 homolog	Q96F25	N-Glycan biosynthesis; Metabolic pathways	NO
11064306	582	10	2.33	3	0.456	6	0.88	0	0	1	0.137	0	0	7	0.991	9	0.956	0	0	16	2.668	0	0	0	0	2	0.26	Transmembrane protein 56-B	Q6PGS5		YES
11064307	882	10	1.538	361	36.186	0	0	0	0	1	0.09	0	0	0	0	0	0	0	0	0	0	1	0.082	0	0	10	0.857	Cyclin-dependent kinase 5 activator 1	Q28199		YES
11064308	816	1	0.166	4	0.433	25	2.615	3	0.334	78	7.629	28	3.026	22	2.221	0	0	0	0	1	0.119	0	0	21	2.494	1	0.093	Nuclear factor interleukin-3-regulated protein	Q5FW38		NO
11064309	680	14	2.792	0	0	5	0.628	14	1.868	11	1.291	6	0.778	4	0.484	2	0.182	0	0	2	0.285	14	1.481	27	3.849	0	0	[GO:0051607 "defense response to virus" evidence=IDA]			NO
11064310	621	32	6.988	212	30.182	0	0	1	0.146	3	0.386	0	0	0	0	0	0	0	0	1	0.156	0	0	1	0.156	0	0	Plasma membrane calcium-transporting ATPase 2	P58165	Calcium signaling pathway	NO
11064311	2025	2	0.134	0	0	13	0.548	5	0.224	25	0.985	1	0.044	49	1.993	71	2.167	80	2.839	11	0.527	3	0.107	7	0.335	7	0.261	Protein-lysine 6-oxidase	P28301		YES
11064312	2677	8	0.405	792	26.157	0	0	1	0.034	0	0	0	0	1	0.031	0	0	0	0	12	0.435	0	0	0	0	2	0.056	Leucine-rich repeat, immunoglobulin-like domain and transmembrane domain-containing protein 1	Q9P2V4		YES
11064313	1622	9	0.752	1	0.055	0	0	0	0	2	0.098	0	0	1413	71.748	1	0.038	0	0	0	0	0	0	3	0.179	1	0.047	Solute carrier family 2, facilitated glucose transporter member 9	Q9NRM0		NO
11064314	1142	1	0.119	7	0.542	27	2.018	28	2.225	206	14.396	11	0.849	404	29.136	0	0	9	0.566	72	6.118	0	0	42	3.565	1322	87.498	Spindle and kinetochore-associated protein 1	Q6DHG8		YES
11064315	822	24	3.96	1	0.108	1	0.104	1	0.11	1	0.097	0	0	133	13.326	0	0	0	0	1	0.118	3	0.263	4	0.472	13	1.195	UBX domain-containing protein 10	Q96LJ8		NO
11064316	846	24	3.847	35	3.658	8	0.807	7	0.751	9	0.849	3	0.313	30	2.921	4	0.292	4	0.34	19	2.179	4	0.34	25	2.864	159	14.206	ATP-dependent RNA helicase DDX19A	Q61655		NO
11064317	1302	197	20.519	270	18.334	236	15.471	139	9.686	408	25.009	187	12.666	346	21.887	86	4.083	53	2.925	210	15.651	57	3.149	422	31.415	1022	59.329	Integrator complex subunit 11	Q503E1		YES
11064318	1607	94	7.933	0	0	0	0	4	0.226	1	0.05	5	0.274	1	0.051	0	0	0	0	1	0.06	0	0	2	0.121	5	0.235	RAD51-associated protein 2	Q09MP3		NO
11064319	1380	1	0.098	10	0.641	73	4.515	0	0	0	0	0	0	11	0.656	3	0.134	0	0	3	0.211	6	0.313	2	0.14	1	0.055	Ras association domain-containing protein 10	B1A193		YES
11064320	913	35	5.199	88	8.521	18	1.683	99	9.838	74	6.469	10	0.966	30	2.706	23	1.557	3	0.236	2	0.213	22	1.734	2177	231.116	9	0.745	ATP-sensitive inward rectifier potassium channel 8	Q15842		NO
11064321	1020	54	7.18	111	9.621	213	17.823	72	6.404	335	26.212	52	4.496	217	17.522	35	2.121	43	3.029	192	18.265	25	1.763	145	13.779	388	28.752	Phosphatidylinositol 4-kinase type 2-beta	Q49GP5	Inositol phosphate metabolism; Metabolic pathways; Phosphatidylinositol signaling system	NO
11064322	760	0	0	1	0.116	4	0.449	0	0	0	0	0	0	0	0	0	0	0	0	28	3.575	0	0	0	0	7	0.696	GRAM domain-containing protein 1B	Q3KR37		NO
11064323	3150	4	0.172	843	23.66	0	0	0	0	1	0.025	1	0.028	2	0.052	0	0	0	0	1	0.031	0	0	0	0	6	0.144	ATP-binding cassette sub-family G member 1	Q64343	ABC transporters	NO
11064324	792	2	0.342	3	0.335	3	0.323	1	0.115	3	0.302	4	0.445	5	0.52	0	0	4	0.363	7	0.858	0	0	3	0.367	1	0.095	Coiled-coil domain-containing protein 106	Q1LZ89		NO
11064325	2518	343	18.473	36	1.264	0	0	21	0.757	20	0.634	99	3.467	3	0.098	0	0	1	0.029	7	0.27	0	0	1	0.038	7	0.21	Probable G-protein coupled receptor 149	Q86SP6		NO
11064326	420	108	34.872	54	11.367	91	18.493	30	6.481	75	14.252	50	10.499	54	10.589	30	4.415	4	0.684	29	6.7	5	0.856	98	22.616	65	11.698	Amino-terminal enhancer of split	P63003		NO
11064327	3920	1012	35.011	1224	27.606	1225	26.672	402	9.304	1468	29.888	840	18.897	1283	26.956	148	2.334	83	1.521	1177	29.135	120	2.202	975	24.108	1056	20.361	Protein furry homolog-like	O94915		NO
11064328	6343	3898	83.34	960	13.381	419	5.638	734	10.499	684	8.606	665	9.246	477	6.194	100	0.974	78	0.884	906	13.86	338	3.834	1195	18.261	331	3.944	Triple functional domain protein	Q1LUA6		NO
11064329	3071	256	11.305	1	0.029	1	0.028	0	0	0	0	0	0	0	0	0	0	0	0	4	0.126	0	0	4	0.126	0	0	Voltage-dependent R-type calcium channel subunit alpha-1E	Q02343	MAPK signaling pathway; Calcium signaling pathway; Type II diabetes mellitus	NO
11064330	771	16	2.814	1	0.115	0	0	0	0	1	0.104	0	0	0	0	4	0.321	0	0	0	0	0	0	8	1.006	1	0.098	High choriolytic enzyme 2	P31581		NO
11064331	1530	686	60.805	70	4.045	0	0	7	0.415	3	0.156	0	0	0	0	0	0	0	0	0	0	0	0	0	0	0	0	Microtubule-associated protein 6 homolog	O73737		YES
11064332	6309	1	0.021	67	0.939	1177	15.923	0	0	0	0	0	0	171	2.232	4	0.039	4	0.046	215	3.307	1	0.011	0	0	1	0.012	ATP-binding cassette sub-family A member 12	Q86UK0	ABC transporters	NO
11064333	411	77	25.407	4	0.86	5	1.038	18	3.974	3	0.583	20	4.291	2	0.401	0	0	5	0.874	3	0.708	2	0.35	0	0	85	15.632	Regulator of G-protein signaling 8	Q6DGI0		NO
11064334	1248	89	9.671	145	10.272	167	11.421	56	4.071	127	8.122	84	5.936	168	11.087	47	2.328	18	1.036	72	5.598	5	0.288	97	7.534	272	16.473	DDB1- and CUL4-associated factor 10	Q6NWH1		NO
11064335	2714	1362	68.057	2343	76.325	4463	140.355	2262	75.62	6761	198.817	1530	49.716	9526	289.082	7432	169.264	1786	47.287	4672	167.04	1628	43.154	4877	174.175	9406	261.954	Nucleophosmin	P16039		YES
11064336	919	2129	314.17	57	5.484	11	1.022	26	2.567	18	1.563	194	18.616	2	0.179	0	0	92	7.193	8	0.845	10	0.783	2	0.211	0	0	14-3-3 protein gamma-2	Q6UFZ2	Cell cycle; Oocyte meiosis	YES
11064337	1813	2	0.15	212	10.338	24	1.13	28	1.401	70	3.081	13	0.632	0	0	0	0	2	0.079	57	3.051	51	2.024	46	2.459	0	0	RIMS-binding protein 2	O15034		NO
11064338	879	13	2.006	0	0	1	0.097	720	74.318	0	0	0	0	2	0.187	0	0	0	0	0	0	0	0	0	0	9	0.774	Solute carrier family 13 member 1	Q9BZW2		NO
11064339	382	7	2.485	18	4.166	54	12.065	28	6.65	64	13.371	31	7.157	21	4.528	6	0.971	4	0.752	38	9.653	4	0.753	73	18.523	0	0	Neoverrucotoxin subunit beta	A0ZSK4		NO
11064340	666	187	38.078	746	99.03	140	17.942	102	13.896	178	21.33	380	50.318	230	28.443	56	5.197	184	19.852	199	28.994	111	11.99	172	25.032	187	21.223	ATP synthase-coupling factor 6, mitochondrial	Q5RBY3		YES
11064341	741	186	34.041	22	2.625	1	0.115	0	0	0	0	0	0	0	0	0	0	0	0	0	0	0	0	0	0	1	0.102	Lipid phosphate phosphatase-related protein type 5	Q32ZL2		NO
11064342	2887	457	21.467	280	8.575	508	15.019	223	7.008	731	20.208	472	14.418	1054	30.069	308	6.594	209	5.202	432	14.52	122	3.04	638	21.42	309	8.09	GTPase Era, mitochondrial	B5X2B8		YES
11064343	915	2	0.296	0	0	2	0.187	2	0.198	7	0.611	19	1.831	23	2.07	1	0.068	0	0	0	0	0	0	3	0.318	0	0	T-box transcription factor TBX6L	P79742		NO
11064344	813	59	9.842	13	1.414	39	4.094	83	9.263	15	1.472	15	1.627	103	10.434	211	16.042	8	0.707	25	2.984	2	0.177	39	4.65	17	1.58	Sepiapterin reductase	B0BML7		YES
11064345	507	322	86.13	18	3.139	1	0.168	0	0	0	0	0	0	0	0	0	0	0	0	0	0	0	0	0	0	2	0.298	Voltage-dependent L-type calcium channel subunit beta-4	Q8R0S4	MAPK signaling pathway; Cardiac muscle contraction	NO
11064346	1254	1707	184.604	980	69.093	1485	101.074	1510	109.253	1706	108.576	1798	126.445	2146	140.946	781	38.497	1267	72.601	1310	101.368	719	41.249	2364	182.723	1408	84.866	S-phase kinase-associated protein 1	Q6PEC4	Cell cycle; Oocyte meiosis; Ubiquitin mediated proteolysis; Protein processing in endoplasmic reticulum; Wnt signaling pathway; TGF-beta signaling pathway; Circadian rhythm; Herpes simplex infection	YES
11064347	1377	350	34.47	522	33.515	76	4.711	230	15.155	60	3.478	769	49.25	186	11.125	141	6.329	222	11.585	538	37.912	356	18.599	208	14.641	83	4.556	Serine/threonine-protein phosphatase 2A catalytic subunit alpha isoform	P67776	mRNA surveillance pathway; Oocyte meiosis; TGF-beta signaling pathway; Tight junction	NO
11064348	1382	3	0.294	769	49.195	2	0.124	0	0	1	0.058	0	0	1	0.06	1	0.045	1	0.052	2	0.14	0	0	0	0	0	0	Protein lifeguard 2	Q5R4I4		YES
11064349	1727	82	6.439	42	2.15	298	14.728	67	3.52	37	1.71	516	26.349	61	2.909	21	0.752	16	0.666	124	6.967	7	0.292	89	4.995	1	0.044	RNA-binding motif, single-stranded-interacting protein 2	Q15434		NO
11064350	1251	5	0.542	7	0.495	6	0.409	0	0	1	0.064	0	0	0	0	1	0.049	3	0.172	2	0.155	0	0	0	0	11	0.665	5-hydroxytryptamine receptor 1E	Q6VB83	Neuroactive ligand-receptor interaction; Serotonergic synapse	YES
11064351	1138	429	51.123	42	3.263	23	1.725	72	5.74	71	4.979	22	1.705	149	10.784	2	0.109	10	0.631	8	0.682	44	2.782	206	17.546	3	0.199	Dual specificity protein phosphatase 26	Q5R6H6		YES
11064352	333	44	17.919	7	1.858	9	2.307	10	2.725	24	5.752	12	3.178	16	3.957	0	0	1	0.216	6	1.748	9	1.944	34	9.896	83	18.839	U6 snRNA-associated Sm-like protein LSm1	Q8VC85	RNA degradation	YES
11064353	1509	196	17.615	488	28.591	375	21.211	426	25.614	627	33.161	238	13.909	546	29.801	151	6.185	135	6.429	362	23.278	273	13.015	549	35.264	966	48.386	General transcription factor IIF subunit 1	Q04870	Basal transcription factors	NO
11064354	354	8	3.065	2	0.499	14	3.375	2	0.513	20	4.509	19	4.733	36	8.376	19	3.318	6	1.218	21	5.756	18	3.658	15	4.107	103	21.992	DNA-directed RNA polymerase I subunit RPA12	Q6MFY5	Purine metabolism; Pyrimidine metabolism; Metabolic pathways; RNA polymerase	NO
11064355	678	71	14.201	14	1.826	13	1.637	3	0.401	11	1.295	9	1.171	6	0.729	0	0	4	0.424	26	3.721	5	0.531	10	1.43	173	19.286	SH3 domain-binding protein 5-like	Q7L8J4		NO
11064356	840	351	56.667	159	16.735	39	3.963	21	2.268	147	13.967	85	8.924	105	10.295	7	0.515	47	4.021	21	2.426	12	1.028	138	15.924	462	41.571	Spliceosome RNA helicase DDX39B	Q5WR10	RNA transport; mRNA surveillance pathway; Spliceosome	YES
11064357	732	19	3.52	7	0.845	0	0	2	0.248	0	0	0	0	0	0	0	0	0	0	0	0	0	0	6	0.794	3	0.31	Complement C1q-like protein 4	Q86Z23		NO
11064358	1326	192	19.636	87	5.801	66	4.248	25	1.711	99	5.959	345	22.945	35	2.174	13	0.606	11	0.596	8	0.585	11	0.597	110	8.041	20	1.14	Transcription factor SOX-7	P40646		YES
11064359	1176	20	2.306	69	5.187	136	9.871	0	0	7	0.475	6	0.45	67	4.692	0	0	15	0.917	216	17.823	0	0	0	0	2	0.129	5-hydroxytryptamine receptor 1D	P79748	Neuroactive ligand-receptor interaction; Serotonergic synapse	YES
11064360	1404	1	0.097	0	0	9	0.547	0	0	39	2.217	0	0	11	0.645	0	0	0	0	2	0.138	4	0.205	14	0.967	1	0.054	Lymphocyte activation gene 3 protein	Q61790		NO
11064361	792	3	0.514	3	0.335	22	2.371	6	0.687	0	0	0	0	0	0	0	0	2	0.181	10	1.225	3	0.273	33	4.039	7	0.668	Noggin-3	Q9YHV3	TGF-beta signaling pathway	YES
11064362	249	7	3.812	26	9.232	32	10.969	30	10.931	26	8.333	9	3.188	32	10.585	36	8.937	6	1.731	38	14.809	10	2.889	28	10.899	35	10.624	Mitochondrial import receptor subunit TOM20 homolog B	Q6DH66		NO
11064363	2485	75	4.093	51	1.814	47	1.614	24	0.876	74	2.377	55	1.952	91	3.016	15	0.373	10	0.289	84	3.28	14	0.405	95	3.705	199	6.053	TOX high mobility group box family member 4	Q99PM1		YES
11064364	1207	677	76.065	638	46.732	473	33.448	168	12.629	310	20.498	492	35.947	331	22.586	90	4.609	147	8.751	204	16.4	31	1.848	302	24.252	372	23.295	Clathrin heavy chain 1	P11442	Lysosome; Endocytosis; Synaptic vesicle cycle; Endocrine and other factor-regulated calcium reabsorption; Huntington's disease; Bacterial invasion of epithelial cells	NO
11064365	564	198	47.609	126	19.751	33	4.994	9	1.448	22	3.113	154	24.08	10	1.46	1	0.11	66	8.409	17	2.925	8	1.02	37	6.359	66	8.845	Clathrin heavy chain 1	Q68FD5	Lysosome; Endocytosis; Synaptic vesicle cycle; Endocrine and other factor-regulated calcium reabsorption; Huntington's disease; Bacterial invasion of epithelial cells	NO
11064366	841	226	36.443	294	30.907	263	26.691	73	7.876	153	14.519	228	23.908	165	16.159	43	3.16	40	3.418	100	11.538	7	0.599	157	18.094	159	14.29	Clathrin heavy chain 1	P11442	Lysosome; Endocytosis	NO
11064367	1005	53	7.152	76	6.686	491	41.699	105	9.479	221	17.55	245	21.499	402	32.944	115	7.073	25	1.787	288	27.807	21	1.503	282	27.197	230	17.298	Protein lifeguard 3	Q969X1		YES
11064368	1370	4	0.396	59	3.807	127	7.912	39	2.583	240	13.981	28	1.802	359	21.582	4	0.18	35	1.836	221	15.653	27	1.418	115	8.136	46	2.538	Zygotic DNA replication licensing factor mcm6-B	Q7ZY18	DNA replication; Cell cycle	NO
11064369	568	3	0.716	5	0.778	0	0	0	0	0	0	0	0	0	0	0	0	0	0	0	0	0	0	0	0	0	0	Leucine-rich repeat-containing protein 3	A8WHP9		NO
11064370	662	9	1.844	80	10.684	2	0.258	0	0	0	0	0	0	4	0.498	0	0	0	0	3	0.44	0	0	0	0	4	0.457	Septin-4	Q4R4X5		NO
11064371	597	15	3.407	13	1.925	1	0.143	9	1.368	4	0.535	215	31.76	6	0.828	0	0	1	0.12	28	4.551	0	0	4	0.649	3	0.38	Beta-1,3-N-acetylglucosaminyltransferase lunatic fringe	Q8JHF2	Other types of O-glycan biosynthesis; Notch signaling pathway	NO
11064372	544	7	1.745	12	1.95	5	0.784	4	0.667	12	1.76	5	0.811	4	0.606	7	0.795	0	0	6	1.07	0	0	13	2.316	22	3.057	tRNA modification GTPase GTPBP3, mitochondrial	Q501Z5		NO
11064373	6780	1341	26.823	1204	15.7	1363	17.158	376	5.032	1295	15.244	1115	14.503	1539	18.695	223	2.033	126	1.335	1076	15.4	106	1.125	1505	21.515	1504	16.767	Protein PRRC2C	Q9Y520		NO
11064374	888	189	28.864	62	6.173	272	26.144	27	2.759	78	7.01	39	3.873	85	7.884	25	1.74	30	2.428	180	19.669	6	0.486	110	12.007	803	68.349	Abhydrolase domain-containing protein FAM108B1	Q6DCC5		NO
11064375	1185	349	39.94	229	17.085	366	26.362	273	20.902	379	25.525	257	19.126	354	24.604	96	5.008	77	4.669	360	29.479	276	16.756	468	38.28	429	27.363	Pre-mRNA-splicing factor 18	Q6GMH0	Spliceosome	NO
11064376	1455	131	12.21	55	3.342	12	0.704	4	0.249	17	0.932	42	2.546	11	0.623	1	0.042	6	0.296	23	1.534	2	0.099	38	2.531	0	0	Ral guanine nucleotide dissociation stimulator-like 1	Q9NZL6		NO
11064377	2356	751	43.228	1167	43.792	2542	92.09	1526	58.767	2603	88.176	1428	53.452	2666	93.198	474	12.436	749	22.844	2534	104.366	723	22.077	2611	107.417	4213	135.16	Rab GDP dissociation inhibitor beta	P50397		YES
11064378	9714	978	13.654	317	2.885	911	8.004	505	4.717	1262	10.368	985	8.942	1218	10.327	185	1.177	156	1.154	1777	17.751	229	1.696	1623	16.194	1792	13.943	Protein FAM208B	Q5DTT3		NO
11064379	1917	6	0.424	2	0.092	0	0	1	0.047	1	0.042	0	0	1	0.043	0	0	0	0	0	0	1	0.038	6	0.303	4	0.158	Otolin-1	P83371		YES
11064380	801	259	43.85	22	2.428	4	0.426	311	35.227	4	0.399	0	0	406	41.746	298	22.996	0	0	2	0.242	1	0.09	2	0.242	0	0	Pyruvate kinase muscle isozyme	Q92122	Glycolysis / Gluconeogenesis; Purine metabolism; Pyruvate metabolism; Metabolic pathways	NO
11064381	492	1	0.276	0	0	9	1.561	14	2.582	264	42.824	15	2.689	59	9.877	3	0.377	0	0	1	0.197	1	0.146	77	15.169	0	0				NO
11064382	1242	11	1.201	14	0.997	35	2.405	200	14.61	13	0.835	216	15.337	102	6.764	5	0.249	3	0.174	26	2.031	46	2.664	23	1.795	3	0.183	Laminin subunit alpha-3	Q16787	PI3K-Akt signaling pathway; Focal adhesion; ECM-receptor interaction; Toxoplasmosis; Amoebiasis; Pathways in cancer; Small cell lung cancer	NO
11064383	804	6	1.012	191	21.003	175	18.578	126	14.219	13	1.29	142	15.576	39	3.995	7	0.538	79	7.061	1855	223.88	324	28.991	21	2.532	1	0.094	Laminin subunit alpha-3	Q16787	PI3K-Akt signaling pathway; Focal adhesion; ECM-receptor interaction; Toxoplasmosis; Amoebiasis; Pathways in cancer; Small cell lung cancer	NO
11064384	474	186	53.216	56	10.445	63	11.344	24	4.594	30	5.051	28	5.209	64	11.12	5	0.652	7	1.061	36	7.37	4	0.607	56	11.451	726	115.768	Cytohesin-2	Q76MY7		NO
11064385	1655	167	13.684	82	4.38	179	9.231	67	3.673	259	12.49	126	6.714	313	15.576	167	6.237	44	1.91	173	10.143	14	0.609	295	17.277	305	13.929	Probable RNA-binding protein 19	Q8R3C6		NO
11064386	1215	101	11.273	173	12.588	159	11.169	170	12.695	153	10.05	105	7.621	204	13.828	89	4.528	9	0.532	151	12.059	11	0.651	160	12.764	51	3.173	Protein transport protein Sec31A	Q7SYD5	Protein processing in endoplasmic reticulum	NO
11064387	324	9	3.767	1	0.273	23	6.059	88	24.643	46	11.331	23	6.26	46	11.693	29	5.533	35	7.762	65	19.467	133	29.531	61	18.249	13	3.033				NO
11064388	2176	185	11.53	228	9.264	273	10.708	210	8.756	303	11.113	272	11.024	253	9.576	104	2.954	252	8.322	347	15.474	222	7.34	454	20.223	203	7.051	Cysteine protease ATG4A	Q8C9S8	Regulation of autophagy	YES
11064389	988	67	9.196	77	6.89	163	14.081	102	9.367	134	10.824	77	6.873	168	14.005	39	2.44	75	5.455	170	16.696	121	8.811	164	16.089	221	16.907	Protein CXorf40A	Q8TE69		YES
11064390	507	708	189.378	1906	332.367	104	17.508	392	70.15	171	26.918	770	133.935	744	120.861	619	75.466	305	43.227	124	23.732	62	8.798	111	21.221	4883	727.963	High mobility group protein B3	O15347		NO
11064391	2514	0	0	2	0.07	2	0.068	0	0	23	0.73	0	0	199	6.519	0	0	2	0.057	4	0.154	0	0	1	0.039	3948	118.698	Insulin receptor substrate 2-A	Q9DF49	Insulin signaling pathway; Adipocytokine signaling pathway	YES
11064392	807	0	0	0	0	0	0	0	0	0	0	0	0	0	0	0	0	0	0	0	0	0	0	0	0	0	0	Mitochondrial ornithine transporter 1	Q9Y619		NO
11064393	971	216	30.167	315	28.681	548	48.17	412	38.497	456	37.48	739	67.117	755	64.04	376	23.935	1276	94.427	466	46.569	388	28.747	344	34.339	1152	89.673	Aurora kinase A-interacting protein	Q9DCJ7		YES
11064394	1317	16	1.648	50	3.357	130	8.425	74	5.098	13	0.788	42	2.812	5	0.313	3	0.141	16	0.873	70	5.158	33	1.803	25	1.84	2	0.115	Matrix-remodeling-associated protein 8	Q90WI4		NO
11064395	434	2	0.625	0	0	0	0	0	0	0	0	0	0	10	1.898	0	0	0	0	0	0	0	0	0	0	8	1.393				NO
11064396	1413	180	17.276	323	20.21	429	25.914	495	31.784	3024	170.802	324	20.221	602	35.089	150	6.562	104	5.289	950	65.239	371	18.889	8170	560.431	16	0.856	Fibroleukin	Q14314		YES
11064397	1716	13	1.027	11	0.567	102	5.073	33	1.745	313	14.557	43	2.21	152	7.295	3	0.108	0	0	37	2.092	17	0.713	267	15.081	8	0.352	Semaphorin-4F	O95754	Axon guidance	NO
11064398	1755	212	16.382	75	3.778	50	2.432	22	1.137	4	0.182	0	0	94	4.411	101	3.557	16	0.655	1	0.055	34	1.394	1	0.055	274	11.801	Frizzled-9	Q9R216	Wnt signaling pathway; Hippo signaling pathway; Melanogenesis; HTLV-I infection; Pathways in cancer; Basal cell carcinoma	NO
11064399	888	245	37.416	388	38.63	829	79.681	502	51.291	502	45.117	206	20.458	498	46.189	416	28.957	156	12.623	681	74.415	170	13.773	453	49.446	670	57.029	RING finger protein 121	Q9H920		NO
11064400	1606	7	0.591	11	0.606	25	1.329	14	0.791	66	3.28	8	0.439	133	6.821	3	0.115	1	0.045	90	5.438	1	0.045	22	1.328	360	16.943	Short transient receptor potential channel 2	Q9R283		YES
11064401	861	148	23.311	42	4.313	102	10.111	40	4.215	154	14.275	145	14.852	71	6.792	8	0.574	10	0.835	67	7.551	17	1.42	229	25.78	37	3.248	Homeobox-containing protein 1	Q6NT76		NO
11064402	2702	2243	112.577	734	24.017	2401	75.843	2634	88.447	1939	57.272	1560	50.915	1719	52.398	1132	25.896	785	20.876	3470	124.615	2028	53.996	2166	77.699	535	14.966	Eukaryotic translation initiation factor 4E-binding protein 2	Q13542		YES
11064403	879	426	65.724	401	40.333	49	4.758	18	1.858	16	1.453	11	1.104	8	0.75	0	0	7	0.572	11	1.214	46	3.765	2	0.221	3	0.258	Testican-2	Q9ER58		NO
11064404	1318	576	59.267	313	20.996	1796	116.306	1054	72.557	6201	375.491	478	31.983	3766	235.335	1151	53.979	208	11.34	742	54.628	127	6.932	768	56.479	2787	159.828	Inorganic pyrophosphatase	Q4R543	Oxidative phosphorylation	YES
11064405	627	5	1.081	3	0.423	8	1.089	6	0.868	4	0.509	39	5.485	1	0.131	38	3.746	296	33.923	0	0	0	0	0	0	4	0.482	GTP-binding protein SAR1b	Q3T0T7	Protein processing in endoplasmic reticulum	YES
11064406	1455	62	5.779	23	1.398	39	2.288	35	2.183	67	3.675	22	1.333	82	4.642	34	1.444	8	0.395	56	3.735	9	0.445	90	5.995	781	40.571	Peroxisomal leader peptide-processing protease	Q9DBA6		NO
11064407	2514	53	2.859	78	2.743	137	4.651	41	1.48	1	0.032	0	0	0	0	0	0	2	0.057	96	3.705	3	0.086	6	0.231	3	0.09	SLIT and NTRK-like protein 6	Q8C110		YES
11064408	3120	256	11.127	244	6.914	547	14.964	255	7.415	416	10.641	286	8.084	610	16.103	287	5.686	153	3.524	367	11.414	183	4.22	355	11.028	423	10.247	Glutamyl-tRNAGln amidotransferase subunit B, mitochondrial	Q7T010		NO
11064409	558	44	10.694	33	5.229	140	21.414	45	7.317	167	23.886	21	3.319	314	46.346	37	4.099	49	6.31	116	20.172	10	1.289	97	16.849	2571	348.256	dCTP pyrophosphatase 1	Q9QY93	Pyrimidine metabolism; Metabolic pathways	YES
11064410	2538	18	0.962	365	12.715	536	18.025	150	5.362	12	0.377	4	0.139	263	8.535	51	1.242	38	1.076	790	30.204	102	2.891	8	0.306	934	27.815	Protein FAM160A1	Q05DH4		NO
11064411	2641	470	24.134	1443	48.306	1515	48.962	847	29.098	2190	66.18	708	23.642	2119	66.082	1281	29.981	433	11.781	1480	54.378	483	13.157	1983	72.777	2404	68.801	WD repeat-containing protein 75	Q7ZVR1	Ribosome biogenesis in eukaryotes	YES
11064412	1722	95	7.482	91	4.672	326	16.158	362	19.073	542	25.12	51	2.612	454	21.714	264	9.476	23	0.96	243	13.693	10	0.418	1076	60.565	13	0.571	Solute carrier family 40 member 1	Q9I9R3		YES
11064413	669	4	0.811	6	0.793	15	1.914	33	4.475	13	1.551	2	0.264	15	1.847	21	1.94	7	0.752	14	2.031	8	0.86	20	2.898	10	1.13				NO
11064414	702	402	77.659	342	43.072	414	50.336	155	20.033	375	42.633	353	44.345	349	40.946	103	9.069	63	6.449	358	49.485	56	5.739	474	65.446	158	17.012	Mitogen-activated protein kinase 1	P26696	MAPK signaling pathway; ErbB signaling pathway; Oocyte meiosis; mTOR signaling pathway; Vascular smooth muscle contraction; Dorso-ventral axis formation; TGF-beta signaling pathway; VEGF signaling pathway; Focal adhesion; Adherens junction; Gap junction; Toll-like receptor signaling pathway; NOD-like receptor signaling pathway; Regulation of actin cytoskeleton; Insulin signaling pathway; GnRH sig…	NO
11064415	1649	122	10.033	53	2.842	0	0	0	0	0	0	11	0.588	0	0	0	0	0	0	0	0	0	0	0	0	0	0	Inward rectifier potassium channel 4	P48050	Cholinergic synapse	NO
11064416	2118	308	19.721	15	0.626	0	0	1	0.043	1	0.038	1	0.042	0	0	0	0	0	0	3	0.137	0	0	1	0.046	22	0.785	Serine/threonine-protein kinase DCLK1	O15075		NO
11064417	993	97	13.247	63	5.609	75	6.446	88	8.041	59	4.742	62	5.506	66	5.474	77	4.793	17	1.23	66	6.449	6	0.435	99	9.663	162	12.331	Spartin	Q8N0X7		NO
11064418	1254	12	1.298	13	0.917	73	4.969	42	3.039	33	2.1	35	2.461	65	4.269	3	0.148	3	0.172	147	11.375	73	4.188	82	6.338	7	0.422	Serine/threonine-protein kinase Nek1	P51954		NO
11064419	653	102	21.183	107	14.487	98	12.809	46	6.391	93	11.366	48	6.482	101	12.739	23	2.177	15	1.651	94	13.968	31	3.415	78	11.578	257	29.748	Glycosaminoglycan xylosylkinase	Q5RH51		NO
11064420	520	23	5.998	33	5.611	32	5.252	16	2.792	45	6.907	88	14.924	28	4.435	3	0.357	3	0.415	9	1.679	7	0.968	275	51.259	0	0	Epidermal growth factor-like protein 7	Q9UHF1		NO
11064421	825	1	0.164	0	0	0	0	1	0.11	1	0.097	0	0	0	0	12	0.899	0	0	0	0	0	0	12	1.41	0	0	Trypsin-1	P35031		YES
11064422	896	4	0.605	0	0	0	0	437	44.251	3661	326.095	59	5.807	110	10.111	16086	1109.71	1	0.08	21	2.274	561	45.044	17997	1946.86	21	1.772	Trypsin-1	P35031		YES
11064423	828	7	1.146	0	0	0	0	0	0	0	0	0	0	0	0	0	0	0	0	0	0	0	0	2	0.234	9	0.822	Transcription factor LBX1	Q0P4H6		YES
11064424	444	42	12.828	45	8.961	67	12.88	33	6.743	112	20.132	29	5.76	116	21.518	5	0.696	25	4.046	60	13.113	21	3.403	75	16.373	86	14.64	Anaphase-promoting complex subunit 10	Q9UM13	Cell cycle; Oocyte meiosis; Ubiquitin mediated proteolysis; Progesterone-mediated oocyte maturation	NO
11064425	948	126	18.025	4	0.373	1	0.09	0	0	1	0.084	0	0	2	0.174	0	0	0	0	6	0.614	0	0	1	0.102	0	0	Protein FAM189B	P81408		NO
11064426	961	70	9.878	85	7.82	223	19.806	101	9.536	199	16.527	73	6.699	154	13.198	24	1.544	52	3.888	123	12.42	21	1.572	236	23.803	218	17.146	G protein-coupled receptor kinase 5	P43249	Chemokine signaling pathway; Endocytosis; Morphine addiction	NO
11064427	1815	129	9.639	249	12.129	366	17.211	108	5.399	346	15.214	144	6.997	417	18.923	47	1.601	69	2.732	170	9.089	37	1.467	218	11.642	3485	145.13	Mediator of RNA polymerase II transcription subunit 26	Q90YL3		YES
11064428	1593	241	20.517	308	17.094	434	23.253	854	48.64	713	35.721	241	13.342	496	25.644	111	4.307	107	4.827	635	38.68	315	14.226	575	34.986	50	2.372	Leukocyte receptor cluster member 9	Q96B70		YES
11064429	660	136	27.945	55	7.368	131	16.941	42	5.774	96	11.609	61	8.151	93	11.605	9	0.843	182	19.815	72	10.586	17	1.853	139	20.413	80	9.162	Folliculin	Q5M7Q1		YES
11064430	547	175	43.387	723	116.857	1367	213.301	1215	201.531	3180	463.973	575	92.702	1494	224.949	238	26.894	148	19.442	512	90.826	592	77.86	17760	3147.01	65	8.982	Complement C1q subcomponent subunit C	P31722	Complement and coagulation cascades; Prion diseases; Pertussis; Chagas disease (American trypanosomiasis); Staphylococcus aureus infection; Systemic lupus erythematosus	NO
11064431	924	0	0	0	0	34	3.141	0	0	0	0	0	0	0	0	0	0	2	0.156	138	14.492	0	0	0	0	0	0				NO
11064432	679	6	1.198	17	2.214	1	0.126	2	0.267	0	0	4	0.52	1	0.121	0	0	0	0	2	0.286	4	0.424	2	0.285	1	0.111	Sodium-coupled neutral amino acid transporter 1	Q9JM15		NO
11064433	879	140	21.599	80	8.046	92	8.933	7	0.723	115	10.441	38	3.812	81	7.59	3	0.211	9	0.736	118	13.026	22	1.801	125	13.784	319	27.43	Lysophosphatidylcholine acyltransferase 1	Q1LWG4	Glycerophospholipid metabolism; Ether lipid metabolism; Metabolic pathways	NO
11064434	687	56	11.054	156	20.076	62	7.703	112	14.792	0	0	4	0.513	71	8.512	37	3.329	2	0.209	25	3.531	4	0.419	1	0.141	161	17.713	Ensconsin	Q5ZIA2		YES
11064435	404	5	1.678	4	0.875	5	1.056	4	0.898	6	1.185	3	0.655	2	0.408	2	0.306	0	0	3	0.721	2	0.356	15	3.599	9	1.684				NO
11064436	944	2	0.287	11483	1075.44	1	0.09	4	0.384	0	0	0	0	0	0	0	0	0	0	1	0.103	4	0.305	0	0	0	0	Guanine nucleotide-binding protein Gt subunit alpha-2	P19087	Phototransduction	NO
11064437	755	97	17.423	2	0.234	35	3.957	0	0	5	0.529	11	1.285	8	0.873	109	8.924	0	0	15	1.928	0	0	1	0.128	3	0.3	Receptor tyrosine-protein kinase erbB-4	Q15303	ErbB signaling pathway; Calcium signaling pathway; Endocytosis	NO
11064438	1323	29	2.973	8	0.535	32	2.064	2	0.137	69	4.162	18	1.2	74	4.607	0	0	2	0.109	25	1.834	6	0.326	55	4.029	120	6.856	Bromodomain adjacent to zinc finger domain protein 2B	Q9UIF8		NO
11064439	5705	747	17.757	907	14.056	1239	18.536	307	4.882	2037	28.496	413	6.384	3364	48.565	132	1.43	138	1.738	1128	19.186	171	2.156	1307	22.206	15883	210.43	DNA -methyltransferase 1	Q92072	Cysteine and methionine metabolism; Metabolic pathways	YES
11064440	881	686	105.597	1213	121.727	1692	163.921	1089	112.151	2275	206.091	1272	127.327	1644	153.69	802	56.269	818	66.718	1247	137.347	1660	135.553	1392	153.146	740	63.487	Eukaryotic translation initiation factor 3 subunit G	Q6DRC4	RNA transport	YES
11064441	1221	58	6.442	1	0.072	0	0	873	64.871	1	0.065	0	0	3	0.202	11	0.557	0	0	0	0	0	0	0	0	6	0.371	Zinc transporter ZIP8	Q9C0K1		NO
11064442	1209	26	2.916	23	1.682	33	2.33	10	0.75	90	5.941	22	1.605	63	4.292	3	0.153	6	0.357	29	2.328	7	0.417	99	7.937	198	12.379	Protection of telomeres protein 1	P62597		YES
11064443	1001	7	0.948	6	0.53	2258	192.531	1	0.091	1	0.08	2	0.176	0	0	0	0	0	0	146	14.153	0	0	1	0.097	0	0	Cell wall integrity and stress response component 4	P38739		NO
11064444	3595	363	13.693	149	3.664	391	9.283	308	7.773	582	12.92	258	6.329	582	13.334	55	0.946	57	1.139	596	16.087	138	2.762	725	19.547	1955	41.103	Protein FAM76B	Q6PBM7		NO
11064445	936	93	13.474	38	3.589	115	10.487	36	3.49	144	12.278	71	6.689	75	6.599	33	2.179	21	1.612	92	9.538	25	1.922	109	11.287	385	31.09	Myotubularin-related protein 2	A0JMK5		NO
11064446	1347	57	5.739	1	0.066	1	0.063	1	0.067	8	0.474	0	0	6	0.367	0	0	0	0	0	0	0	0	0	0	171	9.595	Potassium channel subfamily K member 9	Q63ZI0		YES
11064447	1418	116	11.094	166	10.35	147	8.848	59	3.775	120	6.754	156	9.702	210	12.197	54	2.354	44	2.23	152	10.401	47	2.385	108	7.382	715	38.112	2-methoxy-6-polyprenyl-1,4-benzoquinol methylase, mitochondrial	Q66L51	Ubiquinone and other terpenoid-quinone biosynthesis; Metabolic pathways	YES
11064448	546	12	2.981	10	1.619	11	1.72	0	0	3	0.439	7	1.131	4	0.603	4	0.453	0	0	12	2.133	0	0	6	1.065	31	4.291	Transmembrane protein 110	Q86TL2		NO
11064449	1545	72	6.32	803	45.95	2198	121.426	480	28.188	1341	69.271	151	8.619	825	43.979	23	0.92	155	7.209	1552	97.474	209	9.732	627	39.335	183	8.953	Protein kinase C delta type	Q5PU49	Vascular smooth muscle contraction; Tight junction	NO
11064450	524	2	0.518	4	0.675	67	10.913	14	2.424	15	2.285	10	1.683	4	0.629	0	0	3	0.411	64	11.852	3	0.412	37	6.844	1	0.144	Stonustoxin subunit beta	Q91453		NO
11064451	696	14	2.728	5	0.635	28	3.434	10	1.304	6	0.688	7	0.887	10	1.183	2	0.178	2	0.206	9	1.255	2	0.207	5	0.696	3	0.326	Nuclear receptor coactivator 1	Q4PJW2		NO
11064452	3642	592	22.044	464	11.264	585	13.71	182	4.534	626	13.718	585	14.165	557	12.596	63	1.069	65	1.282	381	10.151	80	1.58	740	19.694	870	18.056	Trinucleotide repeat-containing gene 6B protein	Q8BKI2		NO
11064453	744	210	38.278	165	19.607	182	20.879	85	10.366	175	18.772	182	21.573	204	22.583	14	1.163	16	1.545	164	21.389	20	1.934	310	40.386	202	20.521	Trinucleotide repeat-containing gene 6B protein	Q8BKI2		NO
11064454	1368	12	1.19	1	0.065	0	0	0	0	0	0	2	0.129	0	0	0	0	89	4.675	0	0	12	0.631	0	0	0	0	Potassium voltage-gated channel subfamily A member 3	P22001		NO
11064455	1339	223	22.585	268	17.695	1703	108.554	1022	69.25	1107	65.981	169	11.131	1045	64.277	305	14.08	135	7.245	881	63.844	296	15.903	1029	74.486	2819	159.127	17-beta-hydroxysteroid dehydrogenase 14	Q9BPX1		YES
11064456	1533	65	5.75	61	3.518	177	9.855	75	4.439	1300	67.679	139	7.996	646	34.707	9	0.363	26	1.219	43	2.722	22	1.032	629	39.77	1048	51.671	Src kinase-associated phosphoprotein 2	Q6PG29		NO
11064457	2800	843	40.829	718	22.671	1393	42.462	667	21.613	1624	46.289	770	24.252	1973	58.035	569	12.561	310	7.956	1243	43.077	391	10.046	1335	46.213	1043	28.155	Apoptosis inhibitor 5	Q9BZZ5		YES
11064458	2511	14	0.756	100	3.521	20	0.68	5	0.181	18	0.572	20	0.702	17	0.558	5	0.123	3	0.086	18	0.696	0	0	21	0.811	20	0.602	Sorting nexin-19	Q92543		NO
11064459	1040	1	0.13	2	0.17	280	22.979	0	0	1	0.077	8	0.678	13	1.03	0	0	1	0.069	283	26.405	7	0.484	31	2.889	8	0.581	Urokinase-type plasminogen activator	P15120		NO
11064460	384	0	0	0	0	8	1.778	0	0	0	0	0	0	1	0.214	0	0	0	0	4	1.011	0	0	0	0	0	0				NO
11064461	1623	39	3.259	130	7.082	235	12.358	245	13.696	984	48.387	83	4.51	996	50.543	402	15.31	24	1.063	305	18.235	57	2.527	858	51.24	3775	175.804	Acid sphingomyelinase-like phosphodiesterase 3a	Q92484		YES
11064462	715	27146	5148.77	322	39.816	239	28.53	52	6.599	20653	2305.31	599	73.881	15011	1729.12	30	2.593	40	4.02	1487	201.805	109	10.967	438	59.376	243	25.688	Fatty acid-binding protein, brain	Q09139	PPAR signaling pathway	YES
11064463	928	99	14.467	12	1.143	14	1.288	11	1.075	22	1.892	12	1.14	48	4.26	116	7.726	9	0.697	52	5.437	18	1.395	26	2.716	282	22.968	6-pyruvoyl tetrahydrobiopterin synthase	Q90W95	Folate biosynthesis; Metabolic pathways	YES
11064464	2157	3	0.189	0	0	0	0	198	8.329	0	0	0	0	2	0.076	0	0	0	0	4	0.18	116	3.869	4	0.18	0	0	Glucagon-like peptide 2 receptor	O95838	Neuroactive ligand-receptor interaction	NO
11064465	441	1	0.308	2	0.401	15	2.903	6	1.234	26	4.705	11	2.2	22	4.109	6	0.841	3	0.489	7	1.54	0	0	13	2.857	46	7.884	cAMP-specific 3,5-cyclic phosphodiesterase 4D	Q01063	Purine metabolism; Morphine addiction	NO
11064466	4275	7384	234.239	1916	39.624	1993	39.791	1195	25.362	2084	38.906	3167	65.331	2072	39.919	462	6.68	1136	19.095	1881	42.695	405	6.815	4297	97.425	1270	22.454	E3 ubiquitin-protein ligase TRIP12	F1RCR6	Ubiquitin mediated proteolysis	NO
11064467	1329	155	15.817	36	2.395	68	4.367	57	3.891	81	4.864	69	4.579	68	4.214	28	1.302	12	0.649	90	6.571	34	1.84	189	13.784	174	9.896	UV-stimulated scaffold protein A	E7EXT2		YES
11064468	1197	353	39.993	240	17.726	310	22.104	142	10.763	293	19.536	278	20.481	332	22.844	88	4.544	73	4.382	217	17.591	46	2.765	427	34.576	1776	112.145	Macrophage erythroblast attacher	Q7SXR3		YES
11064469	1326	31	3.17	21	1.4	18	1.159	7	0.479	1	0.06	0	0	7	0.435	1	0.047	1	0.054	15	1.098	0	0	86	6.286	44	2.508	Coiled-coil domain-containing protein 3	Q9BQI4		YES
11064470	2737	1091	54.057	728	23.516	1464	45.654	1001	33.183	1166	34	1033	33.284	1263	38.006	274	6.188	477	12.523	1071	37.97	661	17.374	2314	81.947	789	21.789	Optineurin	Q5RI56		YES
11064471	3677	40	1.475	144	3.462	259	6.012	66	1.629	383	8.313	60	1.439	786	17.606	20	0.336	67	1.309	333	8.788	22	0.43	215	5.667	4508	92.666	Protein MCM10 homolog	Q5RHY1		YES
11064472	141	0	0	0	0	0	0	0	0	0	0	0	0	0	0	0	0	0	0	0	0	0	0	0	0	0	0				NO
11064473	877	41	6.34	38	3.831	56	5.45	29	3	5	0.455	474	47.664	72	6.762	1	0.07	3	0.246	37	4.094	1	0.082	27	2.984	51	4.395	DNA-binding protein inhibitor ID-2	Q2VIU1	TGF-beta signaling pathway	YES
11064474	1230	0	0	73	5.247	466	32.336	7	0.516	0	0	1	0.072	20	1.339	2	0.101	13	0.759	277	21.853	0	0	0	0	0	0	Pyrin	O15553		NO
11064475	2013	155	10.442	226	9.926	129	5.47	116	5.228	347	13.757	121	5.301	228	9.328	19	0.583	62	2.213	168	8.098	34	1.215	270	13.001	795	29.851	Kelch repeat and BTB domain-containing protein 2	Q8IY47		YES
11064476	1164	204	23.767	43	3.266	126	9.239	12	0.935	417	28.591	81	6.137	166	11.746	1	0.053	3	0.185	13	1.084	2	0.124	163	13.573	38	2.468	Beta-galactoside alpha-2,6-sialyltransferase 2	Q5QQ37	N-Glycan biosynthesis; Other types of O-glycan biosynthesis; Metabolic pathways	NO
11064477	1254	34	3.677	20	1.41	24	1.634	15	1.085	216	13.747	15	1.055	154	10.114	9	0.444	1	0.057	19	1.47	159	9.122	119	9.198	2	0.121	Trans-2-enoyl-CoA reductase, mitochondrial	Q6GQN8	Fatty acid elongation; Metabolic pathways	YES
11064478	972	706	98.501	9	0.819	2	0.176	1	0.093	2	0.164	0	0	21	1.779	8	0.509	0	0	1	0.1	0	0	0	0	1	0.078	Neuronal pentraxin-2	P47972		NO
11064479	1737	208	16.239	392	19.952	401	19.704	104	5.432	347	15.943	207	10.509	382	18.113	59	2.1	36	1.489	225	12.569	25	1.035	302	16.852	1357	59.049	E3 ubiquitin-protein ligase RNF12-B	Q7T037		NO
11064480	818	2047	339.366	9104	983.97	15087	1574.2	16642	1845.88	15661	1527.98	5205	561.148	14054	1415.04	12376	935.181	8703	764.508	14830	1759.2	25056	2203.62	10246	1214.07	2178	201.25	Ubiquitin-like protein FUBI	P62865	Ribosome	YES
11064481	3294	2018	83.081	1145	30.732	1496	38.763	1715	47.238	3535	85.648	1803	48.271	2795	69.884	398	7.468	383	8.355	2922	86.076	972	21.229	3692	108.638	1495	34.304	Pre-mRNA-processing factor 39	Q1JPZ7		YES
11064482	1514	1206	108.025	396	23.124	1041	58.686	1103	66.1	1618	85.291	1212	70.597	2324	126.424	776	31.681	3325	157.809	1138	72.936	638	30.316	1892	121.126	3506	175.032	Peptidyl-prolyl cis-trans isomerase FKBP3	P26884		YES
11064483	528	111	28.51	146	24.447	436	70.48	262	45.021	947	143.143	173	28.895	765	119.33	211	24.701	67	9.118	448	82.333	95	12.944	370	67.922	633	90.615	ADP-ribosylation factor 6	P26990	Endocytosis	YES
11064484	1071	17	2.153	28	2.311	559	44.549	10	0.847	12	0.894	14	1.153	52	3.999	17	0.981	19	1.275	57	5.164	15	1.008	6	0.543	214	15.103	C-factor	P21158		YES
11064485	525	1	0.258	1	0.168	9	1.463	427	73.794	0	0	0	0	39	6.118	2	0.235	0	0	6	1.109	17	2.33	0	0	0	0	Transmembrane protein 238	C9JI98		NO
11064486	1914	57	4.039	5	0.231	8	0.357	8	0.379	51	2.127	1	0.046	17	0.732	1	0.032	0	0	0	0	7	0.263	29	1.469	12	0.474	Cadherin-23	Q99PF4		NO
11064487	1323	193	19.783	100	6.683	429	27.676	9	0.617	47	2.835	7	0.467	11	0.685	4	0.187	1	0.054	46	3.374	53	2.882	20	1.465	0	0				NO
11064488	1056	24	3.082	64	5.358	34	2.748	18	1.547	62	4.686	6	0.501	53	4.134	12	0.702	10	0.68	71	6.524	42	2.861	57	5.232	0	0	Formyl peptide receptor 2	O88536		YES
11064489	1183	298	34.161	83	6.203	56	4.04	104	7.976	685	46.212	94	7.007	378	26.316	46	2.403	26	1.579	38	3.117	8	0.486	3955	324.044	12	0.767	Down syndrome cell adhesion molecule	O60469		NO
11064490	1665	161	13.113	168	8.921	339	17.378	157	8.555	215	10.306	367	19.438	251	12.416	58	2.153	30	1.295	184	10.723	27	1.167	160	9.314	1519	68.956	WD repeat-containing protein 20	Q8TBZ3		NO
11064491	3033	447	19.987	1096	31.948	1855	52.201	422	12.624	1859	48.917	691	20.092	2860	77.663	605	12.33	271	6.42	1357	43.415	124	2.941	1131	36.144	4422	110.199	Importin subunit beta-1	P70168	RNA transport	YES
11064492	360	31	11.678	27	6.631	23	5.453	24	6.049	68	15.075	32	7.839	65	14.871	5	0.858	11	2.196	34	9.164	13	2.598	57	15.347	177	37.162				NO
11064493	745	2192	399.014	1013	120.214	10397	1191.14	10502	1278.99	23299	2495.94	3257	385.542	28525	3153.48	6531	541.866	1937	186.827	7078	921.896	9157	884.249	7950	1034.32	2962	300.51	Thioredoxin	Q9DGI3		YES
11064494	1321	155	15.912	53	3.547	618	39.93	25	1.717	75	4.531	136	9.079	92	5.736	10	0.468	38	2.067	589	43.265	3	0.163	39	2.862	1393	79.704	Prostaglandin reductase 1	P97584		YES
11064495	723	19	3.564	14	1.712	12	1.417	0	0	6	0.662	1	0.122	2	0.228	3	0.256	6	0.596	9	1.208	0	0	71	9.518	2	0.209	Multiple epidermal growth factor-like domains protein 10	A0JM12		NO
11064496	1288	594	62.542	26	1.785	2	0.133	3	0.211	0	0	79	5.409	2	0.128	0	0	1	0.056	2	0.151	0	0	15	1.129	9	0.528	Citron Rho-interacting kinase	O14578		NO
11064497	709	0	0	4	0.499	10	1.204	1	0.128	1	0.113	0	0	10	1.162	0	0	2	0.203	15	2.053	4	0.406	1	0.137	76	8.102	Interleukin-17F	Q5BJ95		YES
11064498	701	1	0.193	0	0	8	0.974	0	0	0	0	0	0	0	0	0	0	0	0	0	0	0	0	0	0	0	0	Viral interleukin-17	O40633		YES
11064499	981	7	0.968	13	1.172	0	0	0	0	0	0	0	0	1	0.084	0	0	0	0	0	0	0	0	1	0.099	0	0	Membrane progestin receptor beta	Q8TEZ7		NO
11064500	615	1	0.221	10	1.438	194	26.924	23	3.393	0	0	0	0	2	0.268	0	0	16	1.869	133	20.985	10	1.17	0	0	0	0	Protein FAM3C	Q91VU0		NO
11064501	748	1322	239.681	1464	173.038	2291	261.418	1509	183.037	2503	267.062	1940	228.723	2647	291.456	809	66.852	1269	121.906	1851	240.122	969	93.197	1701	220.417	3114	314.664	Transcription elongation factor B polypeptide 1	Q15369	HIF-1 signaling pathway; Ubiquitin mediated proteolysis; Pathways in cancer; Renal cell carcinoma	YES
11064502	771	22	3.87	246	28.209	1480	163.839	473	55.662	91	9.42	28	3.203	216	23.074	58	4.65	37	3.448	544	68.466	23	2.146	109	13.703	292	28.626	Plasma alpha-L-fucosidase	Q9BTY2	Other glycan degradation	NO
11064503	732	17	3.15	5	0.604	10	1.166	4	0.496	3	0.327	1	0.12	14	1.575	0	0	0	0	0	0	0	0	0	0	296	30.564	Protein FAM167A	Q96KS9		YES
11064504	1620	0	0	0	0	0	0	0	0	0	0	0	0	0	0	0	0	0	0	0	0	0	0	0	0	0	0	Transmembrane protease serine 3	Q8K1T0		YES
11064505	1131	84	10.072	40	3.127	202	15.244	159	12.755	229	16.159	117	9.123	167	12.161	65	3.552	135	8.577	184	15.786	224	14.248	325	27.852	42	2.807	Protein C19orf12 homolog	Q1L990		YES
11064506	744	8	1.458	2	0.238	6	0.688	9	1.098	7	0.751	3	0.356	5	0.554	6	0.498	0	0	6	0.783	5	0.483	6	0.782	7	0.711	protein F13E9.13, mitochondrial	Q1NZ26		NO
11064507	2272	25	1.492	48	1.868	68	2.555	63	2.516	172	6.042	65	2.523	747	27.079	1	0.027	16	0.506	120	5.125	20	0.633	67	2.858	16623	553.008	G1/S-specific cyclin-E1	P47794	Cell cycle; Oocyte meiosis; p53 signaling pathway	YES
11064508	1320	2	0.205	36	2.411	541	34.981	2	0.137	72	4.353	6	0.401	13	0.811	0	0	24	1.306	410	30.14	44	2.398	7	0.514	1	0.057	Pleckstrin homology domain-containing family F member 1	Q96S99		YES
11064509	810	275	46.042	123	13.425	128	13.488	107	11.985	112	11.035	122	13.283	90	9.151	32	2.442	445	39.477	97	11.62	51	4.53	271	32.428	9	0.84				NO
11064510	1575	4	0.344	1888	105.98	1021	55.329	7	0.403	0	0	0	0	0	0	0	0	135	6.159	3380	208.24	27	1.233	0	0	5	0.24	Natterin-like protein	Q5CZR5		YES
11064511	1627	0	0	97	5.271	97	5.089	2	0.112	0	0	0	0	0	0	0	0	5	0.221	371	22.127	21	0.929	2	0.119	0	0				NO
11064512	1762	0	0	0	0	14	0.678	260	13.388	99	4.484	590	29.53	8	0.374	37	1.298	1	0.041	2	0.11	280	11.432	103	5.666	208	8.923	Heart- and neural crest derivatives-expressed protein 2	P57102		YES
11064513	1079	27	3.393	13	1.065	3	0.237	9	0.757	4	0.296	5	0.409	18	1.374	4	0.229	1	0.067	9	0.809	4	0.267	5	0.449	25	1.751	Polypeptide N-acetylgalactosaminyltransferase 9	Q9GM01	Mucin type O-Glycan biosynthesis; Metabolic pathways	NO
11064514	973	233	32.475	76	6.906	260	22.807	204	19.023	208	17.061	151	13.686	202	17.099	110	6.988	260	19.201	241	24.034	198	14.64	207	20.621	293	22.761				NO
11064515	953	0	0	2	0.186	68	6.09	148	14.09	0	0	0	0	3	0.259	2	0.13	0	0	3	0.305	4	0.302	1	0.102	4	0.317	XK-related protein 9	Q49LS6		YES
11064516	3603	973	36.623	896	21.986	868	20.562	407	10.249	982	21.752	683	16.717	987	22.562	174	2.985	234	4.667	506	13.627	176	3.514	826	22.221	3599	75.5	E3 ubiquitin-protein ligase RNF6	Q9Y252		YES
11064517	456	144	42.825	34	6.592	38	7.113	49	9.75	44	7.701	25	4.835	97	17.52	70	9.489	8	1.261	29	6.171	6	0.947	119	25.294	106	17.57	D-beta-hydroxybutyrate dehydrogenase, mitochondrial	Q02337	Synthesis and degradation of ketone bodies; Butanoate metabolism; Metabolic pathways	NO
11064518	2615	617	31.998	895	30.259	801	26.144	456	15.821	929	28.353	604	20.369	959	30.204	158	3.735	298	8.189	698	25.901	206	5.667	772	28.615	5204	150.417	Exocyst complex component 3	O60645	Tight junction	YES
11064519	1500	18	1.627	11	0.648	4	0.228	0	0	0	0	0	0	2	0.11	0	0	1	0.048	0	0	0	0	2	0.129	45	2.268	Aryl hydrocarbon receptor repressor	A9YTQ3		NO
11064520	861	0	0	0	0	561	55.612	0	0	0	0	0	0	0	0	0	0	0	0	12	1.352	0	0	0	0	1	0.088	Annexin A2	Q07936		NO
11064521	1908	238	16.916	407	18.859	454	20.309	254	12.078	447	18.697	255	11.786	514	22.187	111	3.596	69	2.599	351	17.851	130	4.902	370	18.796	1167	46.23	Bromodomain-containing protein 3	Q15059		NO
11064522	486	0	0	0	0	5	0.878	0	0	155	25.454	3	0.544	17	2.881	809	102.892	0	0	0	0	3	0.444	4	0.798	0	0	Nattectin	Q66S03		NO
11064523	1221	1	0.111	88	6.372	0	0	7	0.52	1	0.065	14	1.011	1	0.067	0	0	0	0	1	0.079	0	0	3	0.238	0	0	Adenylate cyclase type 8	P40145	Purine metabolism; Calcium signaling pathway; Oocyte meiosis; Vascular smooth muscle contraction; Gap junction; GnRH signaling pathway; Progesterone-mediated oocyte maturation; Melanogenesis	NO
11064524	964	27	3.798	0	0	0	0	0	0	0	0	0	0	60	5.126	0	0	0	0	1	0.101	2	0.149	2	0.201	1	0.078	transmembrane protein DDB_G0289901	Q54GV8		NO
11064525	4772	516	14.664	847	15.692	1191	21.302	853	16.218	1359	22.729	736	13.602	1057	18.243	366	4.741	379	5.707	962	19.561	643	9.694	1435	29.147	1098	17.391	Interferon regulatory factor 2-binding protein 1	Q1LV17		YES
11064526	1770	0	0	3	0.15	3	0.145	3	0.154	1	0.045	2	0.1	1	0.047	3	0.105	1	0.041	5	0.274	1	0.041	2	0.11	1	0.043	Interferon regulatory factor 2-binding protein 1	Q1LV17		YES
11064527	603	0	0	1	0.147	0	0	2	0.301	3	0.397	1	0.146	258	35.239	498	51.048	0	0	1	0.161	1	0.119	0	0	10	1.253	Cytochrome P450 2M1	Q92088	Metabolism of xenobiotics by cytochrome P450	YES
11064528	474	105	30.041	27	5.036	9	1.621	2	0.383	52	8.755	2	0.372	10	1.738	4	0.522	9	1.364	7	1.433	3	0.455	18	3.681	0	0	IgLON family member 5	Q8HW98		NO
11064529	986	287	39.474	102	9.146	20	1.731	9	0.828	28	2.266	65	5.814	53	4.427	4	0.251	17	1.239	15	1.476	5	0.365	45	4.424	44	3.373	Kinesin light chain 1	P37285	Salmonella infection	NO
11064530	501	3	0.812	4	0.706	0	0	0	0	0	0	29	5.105	0	0	0	0	3	0.43	0	0	0	0	0	0	1	0.151	Inactive ubiquitin carboxyl-terminal hydrolase 53	Q70EK8		NO
11064531	1702	1128	89.878	19	0.987	272	13.64	203	10.822	2154	101.004	201	10.415	929	44.955	225116	8175.53	32	1.351	24	1.368	730	30.856	624	35.536	35	1.554	Hemopexin	Q6PHG2		YES
11064532	750	12	2.17	0	0	6	0.683	4	0.484	19	2.022	11	1.293	6	0.659	1	0.082	0	0	2	0.259	0	0	116	14.991	6	0.605	Toll-like receptor 13	Q6R5N8		NO
11064533	966	1126	158.076	5573	510.052	751	66.355	295	27.707	988	81.627	390	35.604	682	58.147	168	10.75	72	5.356	472	47.412	67	4.99	489	49.065	485	37.949	Guanine nucleotide-binding protein GI/GS/GT subunit beta-1	Q6PH57	Phototransduction	NO
11064534	561	44	10.636	25	3.94	0	0	0	0	1	0.142	0	0	0	0	0	0	0	0	1	0.173	0	0	0	0	10	1.347	Neuroligin-1	Q8N2Q7	Cell adhesion molecules (CAMs)	NO
11064535	1690	11	0.883	73	3.819	178	8.99	54	2.899	559	26.398	23	1.2	1035	50.44	8	0.293	60	2.551	301	17.283	15	0.639	142	8.144	2915	130.371	Protein HGV2	Q02508		YES
11064536	4057	2021	67.556	3231	70.41	2195	46.179	863	19.3	2305	45.344	1562	33.954	2047	41.556	468	7.13	730	12.93	1486	35.542	834	14.789	2545	60.803	3331	62.058	Vasculin-like protein 1	Q9HC44		YES
11064537	1833	110	8.138	33	1.592	100	4.656	83	4.108	182	7.924	111	5.34	115	5.167	23	0.776	12	0.47	170	8.999	39	1.531	271	14.33	193	7.958	Actin-binding protein IPP	P28575		YES
11064538	1771	674	51.611	213	10.633	486	23.422	40	2.049	44	1.983	71	3.535	97	4.511	2	0.07	31	1.258	307	16.821	20	0.812	182	9.961	187	7.981	Phosphatidylinositol 3-kinase regulatory subunit gamma	O46404	ErbB signaling pathway; Chemokine signaling pathway; HIF-1 signaling pathway; Phosphatidylinositol signaling system; mTOR signaling pathway; PI3K-Akt signaling pathway; Apoptosis; VEGF signaling pathway; Osteoclast differentiation; Focal adhesion; Toll-like receptor signaling pathway; Jak-STAT signaling pathway; Natural killer cell mediated cytotoxicity; T cell receptor signaling pathway; B cell …	YES
11064539	192	0	0	0	0	0	0	0	0	0	0	0	0	0	0	0	0	0	0	0	0	0	0	0	0	0	0				NO
11064540	1080	169	21.221	335	27.424	522	41.253	110	9.241	1335	98.653	297	24.252	2938	224.052	143	8.184	149	9.914	199	17.88	64	4.263	323	28.988	902	63.127	Uroporphyrinogen decarboxylase	Q9PTS2	Porphyrin and chlorophyll metabolism; Metabolic pathways	NO
11064541	591	11	2.524	41	6.133	103	14.875	65	9.979	97	13.099	17	2.537	80	11.149	51	5.334	10	1.216	79	12.971	4	0.487	73	11.972	69	8.825	Diacylglycerol O-acyltransferase 1	Q9Z2A7		NO
11064542	2316	240	14.053	226	8.627	255	9.398	111	4.348	276	9.511	66	2.513	317	11.273	5	0.133	25	0.776	430	18.016	101	3.137	459	19.21	547	17.852	AT-rich interactive domain-containing protein 5B	E7F888		NO
11064543	2680	175	8.855	105	3.464	154	4.905	135	4.57	407	12.12	120	3.949	345	10.602	41	0.946	43	1.153	167	6.047	112	3.006	265	9.584	2067	58.296	Mediator of RNA polymerase II transcription subunit 26	Q90YL3		YES
11064544	2942	362	16.687	567	17.039	1356	39.339	686	21.156	519	14.079	353	10.581	589	16.489	283	5.946	253	6.179	1170	38.59	436	10.662	433	14.266	928	23.842	Solute carrier family 35 member E1	Q96K37		NO
11064545	828	106	17.361	48	5.125	212	21.853	394	43.174	111	10.699	87	9.266	68	6.764	50	3.733	77	6.682	350	41.017	303	26.326	133	15.569	103	9.402	Small integral membrane protein 7	Q2KKX7		YES
11064546	1800	314	23.657	235	11.542	78	3.699	10	0.504	69	3.059	912	44.682	98	4.484	3	0.103	7071	282.276	6	0.323	140	5.595	119	6.408	64	2.687	Trimeric intracellular cation channel type A	Q6P2T0		YES
11064547	2058	2	0.132	0	0	0	0	1	0.044	1	0.039	6	0.257	2	0.08	0	0	13	0.454	0	0	1	0.035	1	0.047	1	0.037	Thrombospondin-4	Q06441	Phagosome; Focal adhesion; ECM-receptor interaction	NO
11064548	489	0	0	0	0	0	0	4	0.742	0	0	0	0	0	0	0	0	0	0	0	0	11	1.618	0	0	0	0	Prostaglandin E2 receptor EP4 subtype	P35408	Neuroactive ligand-receptor interaction	NO
11064549	960	18	2.543	39	3.592	232	20.627	138	13.042	94	7.815	246	22.598	142	12.183	45	2.897	105	7.859	117	11.826	65	4.871	184	18.578	6	0.472	Nicotinamide phosphoribosyltransferase	Q52I78	Nicotinate and nicotinamide metabolism	NO
11064550	1038	760	99.293	26	2.215	0	0	0	0	0	0	0	0	0	0	0	0	0	0	0	0	0	0	1	0.093	11	0.801	Neurogenic differentiation factor 2	Q63689		NO
11064551	786	174	30.021	20	2.25	38	4.126	13	1.501	25	2.538	46	5.161	67	7.021	5	0.393	8	0.731	31	3.827	5	0.458	46	5.673	523	50.293	Spindlin-Z	Q90WG1		YES
11064552	432	3	0.942	3	0.614	11	2.173	3	0.63	132	24.386	16	3.266	19	3.622	1	0.143	0	0	0	0	0	0	46	10.321	1	0.175	Src-like-adapter	Q13239		NO
11064553	2451	5662	313.279	737	26.584	0	0	15	0.555	4	0.13	0	0	0	0	0	0	0	0	2	0.079	0	0	3	0.119	9	0.278	Neuronal pentraxin-1	Q62443		YES
11064554	333	3	1.222	1	0.265	0	0	0	0	0	0	0	0	0	0	0	0	0	0	0	0	0	0	0	0	0	0	Protocadherin gamma-A1	Q9Y5H4		NO
11064555	1760	47	3.622	17	0.854	51	2.473	261	13.455	651	29.52	189	9.47	2734	127.94	3	0.105	19	0.776	203	11.192	43	1.758	112	6.168	55796	2396.19	G2/mitotic-specific cyclin-B2	Q60FX9	Cell cycle; Oocyte meiosis; p53 signaling pathway; Progesterone-mediated oocyte maturation	YES
11064556	977	43	5.969	110	9.954	58	5.067	103	9.565	57	4.656	38	3.43	37	3.119	9	0.569	27	1.986	87	8.641	70	5.154	78	7.738	38	2.94	E3 ubiquitin-protein ligase Arkadia	Q5R476		NO
11064557	2949	217	9.979	298	8.934	2674	77.392	88	2.707	129	3.491	290	8.672	97	2.709	94	1.97	59	1.438	480	15.794	56	1.366	575	18.899	36	0.923	Unconventional myosin-Ie	E9Q634		NO
11064558	1593	51	4.342	32	1.776	74	3.965	22	1.253	17	0.852	43	2.38	42	2.171	12	0.466	3	0.135	67	4.081	24	1.084	69	4.198	36	1.708	CBP80/20-dependent translation initiation factor	O43310		NO
11064559	3730	190	6.908	182	4.314	762	17.436	115	2.797	148	3.167	395	9.339	140	3.091	27	0.447	40	0.771	1691	43.991	204	3.935	1182	30.715	108	2.188	Serpin H1	P13731		YES
11064560	652	3	0.624	7	0.949	2	0.262	0	0	0	0	0	0	5	0.632	0	0	1	0.11	3	0.446	0	0	1	0.149	1	0.116	Collagen alpha-6IV chain	Q14031	PI3K-Akt signaling pathway; Focal adhesion; ECM-receptor interaction; Protein digestion and absorption; Amoebiasis; Pathways in cancer; Small cell lung cancer	NO
11064561	927	6	0.878	0	0	0	0	0	0	0	0	0	0	0	0	0	0	0	0	0	0	0	0	0	0	0	0	Cyclin-dependent kinase 5 activator 1	Q28199		NO
11064562	1052	19	2.449	10	0.84	16	1.298	28	2.415	29	2.2	24	2.012	55	4.306	12	0.705	4	0.273	65	5.995	16	1.094	54	4.975	69	4.958	Oral cancer-overexpressed protein 1	Q8WV07		YES
11064563	1236	44	4.828	105	7.511	407	28.105	168	12.332	91	5.876	78	5.565	48	3.198	19	0.95	113	6.569	358	28.106	179	10.419	339	26.584	17	1.04	Probable glutathione peroxidase 8	Q4RSM6	Glutathione metabolism; Arachidonic acid metabolism	YES
11064564	1563	11	0.954	0	0	0	0	3	0.174	5	0.255	3	0.169	15	0.79	0	0	0	0	0	0	1	0.046	2	0.124	234	11.316	Cyclin-O	P22674		YES
11064565	1945	5	0.349	51	2.318	65	2.852	35	1.633	0	0	0	0	0	0	2	0.064	6	0.222	11	0.549	5	0.185	0	0	0	0	Bone morphogenetic protein 5	P22003	TGF-beta signaling pathway	YES
11064566	678	1	0.2	1	0.13	1	0.126	7	0.937	0	0	4	0.52	0	0	0	0	0	0	20	2.862	0	0	4	0.572	2	0.223	Collagen alpha-1XXI chain	Q96P44	Protein digestion and absorption	NO
11064567	847	397	63.564	326	34.028	748	75.375	186	19.924	394	37.125	187	19.47	269	26.157	301	21.966	123	10.435	729	83.516	71	6.03	421	48.177	157	14.01	Retinol dehydrogenase 13	Q8NBN7		NO
11064568	861	101	15.908	36	3.697	43	4.263	34	3.583	31	2.874	14	1.434	63	6.026	293	21.035	2	0.167	49	5.522	3	0.251	48	5.404	148	12.992	Sialin	Q8BN82	Lysosome	NO
11064569	2206	4177	256.781	9562	383.218	1723	66.664	1531	62.968	1055	38.168	1808	72.278	843	31.473	640	17.933	3399	110.716	904	39.764	1128	36.786	1171	51.451	372	12.746	Elongation factor 1-alpha 1	P68104	RNA transport	YES
11064570	2184	15	0.931	31	1.255	111	4.338	3	0.125	16	0.585	9	0.363	18	0.679	4	0.113	9	0.296	235	10.441	4	0.132	123	5.459	6	0.208	Cyclic GMP-AMP synthase	Q8C6L5		YES
11064571	1461	11	1.021	4	0.242	14	0.818	16	0.994	1	0.055	1	0.06	1	0.056	1	0.042	0	0	7	0.465	1	0.049	3	0.199	9	0.466	Nodal homolog	Q91619	TGF-beta signaling pathway	NO
11064572	1761	135	10.396	78	3.916	133	6.446	36	1.855	97	4.396	49	2.454	152	7.109	60	2.106	22	0.898	185	10.194	24	0.98	98	5.394	824	35.367	Deoxyguanosine kinase, mitochondrial	Q9QX60		YES
11064573	1163	192	22.389	158	12.011	234	17.173	2382	185.829	394	27.038	421	31.924	1588	112.458	1595	84.771	122	7.538	254	21.192	367	22.702	1679	139.931	2549	165.661	Transcobalamin-2	Q9XSC9		NO
11064574	1127	309	37.183	359	28.163	1178	89.214	696	56.032	762	53.962	321	25.118	986	72.057	639	35.047	272	17.342	990	85.239	180	11.49	798	68.631	240	16.096	Eukaryotic translation initiation factor 4E-binding protein 2	Q13542		YES
11064575	1245	922	100.431	2436	172.986	3657	250.707	3315	241.583	4398	281.928	1137	80.538	4496	297.425	6659	330.604	916	52.868	2863	223.141	1719	99.331	2685	209.034	3524	213.943	Translocon-associated protein subunit delta	Q62186	Protein processing in endoplasmic reticulum	YES
11064576	2472	2479	135.998	1510	54.005	1700	58.696	1010	37.07	1493	48.202	2016	71.92	1911	63.67	561	14.028	1057	30.725	1484	58.252	564	16.414	1525	59.795	2772	84.757	Isocitrate dehydrogenase subunit gamma 1, mitochondrial	P70404	Citrate cycle (TCA cycle); Metabolic pathways; 2-Oxocarboxylic acid metabolism	YES
11064577	875	128	19.838	33	3.334	107	10.437	42	4.355	193	17.604	69	6.954	255	24.002	59	4.168	26	2.135	83	9.204	13	1.069	128	14.179	8546	738.219	Histidine protein methyltransferase 1 homolog	Q4KM84		NO
11064578	2730	257	12.767	81	2.623	197	6.159	232	7.71	133	3.888	124	4.006	204	6.154	28	0.634	38	1	411	14.609	90	2.372	329	11.681	9	0.249	Probable palmitoyltransferase ZDHHC16	Q4R7E2		YES
11064579	1155	205	24.07	251	19.213	255	18.844	143	11.233	300	20.73	132	10.079	242	17.257	30	1.605	36	2.24	217	18.231	36	2.242	318	26.686	341	22.315	WW domain-containing adapter protein with coiled-coil	Q7ZUK7		NO
11064580	1345	15092	1521.7	47964	3152.8	62495	3965.83	47885	3230.2	68790	4081.84	31647	2075.01	52254	3199.76	46879	2154.39	20147	1076.35	49908	3600.6	84814	4536.52	46715	3366.48	27160	1526.29	60S ribosomal protein L3	P39023	Ribosome	YES
11064581	1237	79	8.661	94	6.718	125	8.625	45	3.301	160	10.323	140	9.981	412	27.431	67	3.348	45	2.614	88	6.903	70	4.071	132	10.343	142	8.677	Solute carrier family 25 member 39	Q7SXW0		YES
11064582	1407	37	3.566	79	4.964	400	24.265	56	3.611	241	13.67	162	10.154	207	12.117	15	0.659	7	0.357	75	5.172	12	0.614	271	18.669	88	4.727	Granulins	P28799		NO
11064583	1339	138	13.977	22	1.453	187	11.92	9	0.61	68	4.053	63	4.149	103	6.335	5	0.231	13	0.698	33	2.391	1	0.054	69	4.995	271	15.297				NO
11064584	905	9	1.349	100	9.769	206	19.428	169	16.943	2873	253.361	83	8.088	1928	175.46	8	0.546	7	0.556	54	5.79	200	15.899	556	59.548	6	0.501	Glioma pathogenesis-related protein 1	P48060		YES
11064585	3621	3270	122.468	215	5.249	157	3.701	171	4.285	40	0.882	251	6.113	183	4.162	89	1.519	51	1.012	397	10.639	119	2.364	455	12.179	29	0.605	Rho GTPase-activating protein 21	Q5T5U3		NO
11064586	790	0	0	0	0	80	8.643	52	5.972	225	22.73	23	2.568	117	12.198	13	1.017	4	0.364	27	3.316	423	38.52	556	68.217	3	0.287	Interleukin-8	P08317	Cytokine-cytokine receptor interaction; Toll-like receptor signaling pathway; NOD-like receptor signaling pathway; RIG-I-like receptor signaling pathway; Salmonella infection; Influenza A	YES
11064587	1132	157	18.809	50	3.905	76	5.73	45	3.607	73	5.147	92	7.167	67	4.875	13	0.71	20	1.27	84	7.2	11	0.699	137	11.73	203	13.554	Phosphatidylinositol 4-phosphate 5-kinase type-1 alpha	P70182	Inositol phosphate metabolism; Metabolic pathways; Phosphatidylinositol signaling system; Endocytosis; Fc gamma R-mediated phagocytosis; Regulation of actin cytoskeleton	NO
11064588	732	2	0.371	0	0	0	0	0	0	0	0	40	4.819	0	0	0	0	1	0.098	2	0.265	0	0	0	0	0	0	Ovochymase-2	P79953		NO
11064589	630	287	61.78	199	27.926	716	97.003	556	80.073	828	104.892	440	61.592	840	109.814	247	24.234	897	102.31	607	93.492	321	36.656	919	141.39	217	26.035	Proteasome maturation protein	Q3SZV5	Proteasome	YES
11064590	918	124	18.318	3	0.289	1	0.093	0	0	9	0.782	18	1.729	634	56.881	0	0	1	0.078	2	0.211	4	0.313	19	2.006	238	19.596				NO
11064591	1860	2935	213.993	95	4.516	17	0.78	23	1.122	14	0.601	10	0.474	19	0.841	3	0.1	4	0.155	17	0.887	11	0.425	39	2.032	134	5.445	Noelin	Q9IAK4		YES
11064592	729	34	6.325	10	1.213	0	0	0	0	0	0	0	0	2	0.226	1	0.085	1	0.099	0	0	0	0	0	0	15	1.555	Protein eyes shut homolog	Q5T1H1		NO
11064593	639	96	20.374	120	16.603	202	26.981	218	30.953	118	14.738	34	4.692	197	25.391	2	0.193	25	2.811	419	63.627	68	7.656	241	36.556	985	116.511	Syntaxin-3	Q08849	SNARE interactions in vesicular transport	NO
11064594	417	21	6.829	4	0.848	23	4.708	8	1.741	27	5.168	15	3.172	37	7.308	12	1.779	15	2.585	3	0.698	0	0	23	5.346	308	55.827	Threonylcarbamoyladenosine tRNA methylthiotransferase	Q6NS26		NO
11064595	105	0	0	0	0	0	0	0	0	0	0	0	0	0	0	0	0	0	0	0	0	0	0	0	0	0	0	Guanine nucleotide-binding protein GI/GS/GO subunit gamma-13	Q9P2W3		NO
11064596	2181	13	0.808	24	0.973	2	0.078	2329	96.887	0	0	0	0	15	0.566	75	2.126	2	0.066	0	0	1	0.033	1	0.044	0	0	Angiopoietin-related protein 7	Q8R1Q3		YES
11064597	977	4	0.555	4	0.362	5	0.437	24	2.229	10	0.817	3	0.271	5	0.421	0	0	30	2.206	9	0.894	3	0.221	42	4.167	0	0	KATNB1-like protein 1	Q9H079		NO
11064598	453	22	6.586	136	26.543	112	21.102	59	11.817	148	26.075	27	5.256	123	22.363	49	6.686	32	5.076	98	20.992	83	13.181	62	13.266	49	8.176	Transmembrane protein 251	Q5TZA3		YES
11064599	1808	132	9.901	31	1.516	6	0.283	7	0.351	8	0.353	7	0.341	58	2.642	0	0	0	0	41	2.2	3	0.119	11	0.59	55	2.299	protein C7orf63	B0VXE6		NO
11064600	2811	95	4.583	174	5.473	392	11.902	64	2.066	850	24.133	515	16.157	648	18.986	11	0.242	34	0.869	34	1.174	49	1.254	742	25.585	814	21.887	Na+/H+ exchanger beta	Q01345	Cardiac muscle contraction; Regulation of actin cytoskeleton	YES
11064601	2077	10	0.653	20	0.851	22	0.904	28	1.223	86	3.305	65	2.76	70	2.776	0	0	4	0.138	11	0.514	22	0.762	49	2.287	93	3.384	Mannosyl-oligosaccharide 1,2-alpha-mannosidase IC	Q9NR34	N-Glycan biosynthesis; Metabolic pathways; Protein processing in endoplasmic reticulum	NO
11064602	359	7	2.644	0	0	0	0	0	0	0	0	0	0	3	0.688	0	0	0	0	0	0	0	0	0	0	3	0.632	protein C7orf63 homolog	B0CM26		NO
11064603	884	436	66.886	465	46.505	366	35.338	574	58.913	577	52.093	340	33.919	563	52.454	191	13.355	83	6.747	647	71.02	204	16.602	912	99.997	681	58.227				NO
11064604	330	1	0.411	0	0	1	0.259	1	0.275	2	0.484	7	1.871	3	0.749	610	114.258	0	0	0	0	3	0.654	1	0.294	0	0	Fatty acid-binding protein, liver	P80856		NO
11064605	504	3	0.807	0	0	4	0.677	2	0.36	1	0.158	3	0.525	0	0	0	0	1	0.143	1	0.193	1	0.143	9	1.731	0	0	Stonustoxin subunit beta	Q91453		NO
11064606	156	0	0	0	0	0	0	0	0	0	0	0	0	0	0	0	0	0	0	0	0	0	0	0	0	0	0	Fibroblast growth factor 14	Q92915	MAPK signaling pathway; Regulation of actin cytoskeleton	NO
11064607	2564	77	4.073	215	7.414	195	6.491	81	2.866	83	2.584	336	11.557	282	9.058	120	2.893	75	2.102	263	9.953	51	1.431	284	10.736	1768	52.119	Serine/threonine-protein kinase N2	A7MBL8	PI3K-Akt signaling pathway; Salmonella infection	NO
11064608	1170	0	0	1	0.076	246	17.946	444	34.431	0	0	1	0.075	360	25.342	234	12.362	3	0.184	53	4.396	28	1.722	1	0.083	0	0	HERV-H LTR-associating protein 2	Q9UM44		NO
11064609	759	92	16.438	6	0.699	3	0.337	42	5.021	13	1.367	1	0.116	13	1.411	0	0	0	0	3	0.384	3	0.284	549	70.109	60	5.975	Lecithin retinol acyltransferase	O95237	Retinol metabolism; Vitamin digestion and absorption	NO
11064610	3348	207	8.385	63	1.664	119	3.034	134	3.631	214	5.101	221	5.821	185	4.551	51	0.942	66	1.417	171	4.956	98	2.106	354	10.248	522	11.785	[GO:0019901 "protein kinase binding" evidence=IEA] [GO:0000079 "regulation of cyclin-dependent protein serine/threonine kinase activity" evidence=IEA]			NO
11064611	309	83	36.427	202	57.796	275	75.96	1040	305.371	81	20.921	14624	4173.67	1845	491.766	682	136.425	2570	597.642	6	1.884	1599	372.278	90	28.231	4	0.978	Cytochrome c oxidase subunit 6A, mitochondrial	O13085	Oxidative phosphorylation; Metabolic pathways; Cardiac muscle contraction	YES
11064612	2316	143	8.373	75	2.863	458	16.879	280	10.969	225	7.753	143	5.445	226	8.037	13	0.347	87	2.699	563	23.588	211	6.554	585	24.483	186	6.07				NO
11064613	2583	202	10.605	121	4.142	198	6.543	193	6.779	272	8.404	180	6.146	246	7.844	55	1.316	115	3.199	208	7.814	102	2.841	455	17.074	901	26.365	Gypsy retrotransposon integrase-like protein 1	Q4R6I1		YES
11064614	1702	182	14.502	95	4.935	252	12.637	164	8.743	235	11.019	144	7.461	184	8.904	119	4.322	41	1.731	254	14.481	72	3.043	421	23.975	128	5.684	[GO:0016021 "integral to membrane" evidence=IEA]			NO
11064615	3957	573	19.638	307	6.859	276	5.953	224	5.136	434	8.753	276	6.151	583	12.135	113	1.765	63	1.144	295	7.234	122	2.218	626	15.334	3624	69.223	Armadillo repeat-containing protein 5	Q96C12		YES
11064616	1434	457	43.219	197	12.146	250	14.88	158	9.997	383	21.316	323	19.864	360	20.676	88	3.793	198	9.922	145	9.812	91	4.565	478	32.309	896	47.227	Transcription elongation factor B polypeptide 2	P62870		NO
11064617	801	4	0.677	3	0.331	57	6.074	256	28.997	6	0.598	0	0	496	51	1394	107.572	3	0.269	24	2.907	0	0	4	0.484	0	0	Phosphoethanolamine N-methyltransferase 3	Q9C6B9		NO
11064618	1239	17	1.861	40	2.854	462	31.826	262	19.186	426	27.44	80	5.694	248	16.485	11	0.549	55	3.19	309	24.2	117	6.793	283	22.139	2	0.122	Proteasome subunit beta type-9	Q9DD33	Proteasome	YES
11064619	2026	38	2.544	88	3.84	454	19.126	221	9.897	405	15.954	97	4.222	351	14.269	25	0.763	50	1.773	266	12.74	107	3.799	499	23.873	12	0.448	Antigen peptide transporter 2	Q03519	ABC transporters; Phagosome; Herpes simplex infection	NO
11064620	843	0	0	26	2.727	40	4.05	36	3.875	0	0	0	0	0	0	30	2.2	10	0.852	47	5.41	2	0.171	0	0	0	0	UDP-glucuronosyltransferase 2B17	P17717		NO
11064621	3564	30	1.142	19	0.471	84	2.012	32	0.815	62	1.388	6	0.148	24	0.555	3	0.052	3	0.06	53	1.443	5	0.101	51	1.387	0	0	Interleukin-12 receptor subunit beta-2	P97378	Cytokine-cytokine receptor interaction; Jak-STAT signaling pathway	YES
11064622	1831	592	43.847	99	4.78	9	0.42	438	21.704	83	3.618	43	2.071	300	13.494	1459	49.253	1	0.039	21	1.113	30	1.179	80	4.235	1	0.041	Cytochrome P450 2J2	P51589		YES
11064623	1686	842	67.726	126282	6621.96	10289	520.867	519	27.929	71	3.361	1003	52.463	64	3.126	119	4.363	120915	5153.34	279515	16087	799	34.093	573	32.941	273	12.239	Keratin, type I cytoskeletal 13	Q8JFQ6		YES
11064624	1287	28	2.95	0	0	18	1.194	0	0	4	0.248	0	0	9	0.576	34	1.633	0	0	0	0	0	0	2	0.151	6	0.352	Galactosylceramide sulfotransferase	Q99999	Sphingolipid metabolism; Metabolic pathways	YES
11064625	594	54	12.329	22	3.274	32	4.598	21	3.208	30	4.031	20	2.969	25	3.466	16	1.665	10	1.21	27	4.411	1	0.121	43	7.017	40	5.09	SPRY domain-containing SOCS box protein 3	Q6PJ21		NO
11064626	2703	362	18.162	130	4.252	207	6.536	45	1.51	204	6.023	229	7.471	222	6.764	94	2.15	394	10.474	169	6.067	19	0.506	348	12.479	348	9.731	Autophagy-related protein 9A	Q3T904		YES
11064627	2429	515	28.753	235	8.553	299	10.506	174	6.499	327	10.744	201	7.298	350	11.868	45	1.145	41	1.213	525	20.973	112	3.317	545	21.748	577	17.955	SWI/SNF-related matrix-associated actin-dependent regulator of chromatin subfamily B member 1	Q5ZK40		NO
11064628	1517	2	0.179	197	11.481	2492	140.208	3	0.179	1	0.053	2	0.116	0	0	0	0	25	1.184	471	30.127	5	0.237	0	0	6	0.299	SAM domain and HD domain-containing protein 1	Q502K2		NO
11064629	1059	49	6.275	50	4.174	71	5.722	29	2.485	141	10.626	161	13.407	124	9.644	24	1.401	72	4.885	78	7.147	7	0.476	119	10.892	81	5.781	p53 and DNA damage-regulated protein 1	Q9NUG6		YES
11064630	1008	40	5.382	20	1.754	40	3.387	14	1.26	50	3.959	43	3.762	53	4.33	5	0.307	10	0.713	32	3.08	5	0.357	30	2.885	86	6.449	Coiled-coil domain-containing protein 71	Q2HJ91		NO
11064631	633	195	41.777	76	10.615	146	19.686	60	8.6	203	25.594	212	29.535	161	20.948	11	1.074	5	0.568	102	15.636	25	2.841	295	45.171	77	9.194	Single-stranded DNA-binding protein 3	Q98948		NO
11064632	699	0	0	12	1.518	0	0	0	0	0	0	2	0.252	0	0	0	0	0	0	0	0	3	0.309	4	0.555	2	0.216	Protein FAM150B	Q80UG6		YES
11064633	1113	1	0.122	5	0.397	22	1.687	5	0.408	75	5.378	6	0.475	222	16.428	0	0	1	0.065	61	5.318	0	0	9	0.784	659	44.753	Pachytene checkpoint protein 2 homolog	Q15645		NO
11064634	1233	239	26.287	344	24.666	346	23.951	407	29.949	561	36.312	296	21.171	461	30.793	120	6.016	159	9.266	554	43.599	189	11.027	628	49.367	552	33.838	Bromodomain-containing protein 9	Q7ZUF2		NO
11064635	570	1	0.238	2	0.31	0	0	0	0	1	0.14	0	0	1	0.144	0	0	0	0	0	0	0	0	0	0	0	0	Guanylyl cyclase-activating protein 2	P79881		NO
11064636	2497	1268	68.866	524	18.553	845	28.883	407	14.789	1204	38.482	996	35.176	1564	51.587	476	11.783	634	18.245	957	37.19	576	16.595	1441	55.936	1501	45.435	Proliferation-associated protein 2G4	P50580		NO
11064637	1662	490	39.982	124	6.596	285	14.636	153	8.352	362	17.383	218	11.567	193	9.564	76	2.827	95	4.107	231	13.487	149	6.45	472	27.527	900	40.93	Protein cereblon	Q68EH9		YES
11064638	2093	711	46.069	121	5.111	20	0.816	17	0.737	39	1.487	67	2.823	5	0.197	0	0	1	0.034	16	0.742	8	0.275	29	1.343	16	0.578	Cytoplasmic dynein 1 light intermediate chain 1	Q9Y6G9	Phagosome; Salmonella infection	NO
11064639	1967	3315	228.551	1584	71.196	44	1.909	9	0.415	17	0.69	6	0.269	15	0.628	0	0	0	0	63	3.108	4	0.146	56	2.759	29	1.114	Calsyntenin-3	Q0VCN6		NO
11064640	588	32	7.38	9	1.353	26	3.774	7	1.08	25	3.393	34	5.099	37	5.183	24	2.523	12	1.466	29	4.786	0	0	25	4.121	127	16.325	Protein-lysine methyltransferase METTL21D	Q8C436		NO
11064641	594	231	52.739	67	9.972	384	55.177	152	23.217	820	110.174	291	43.203	551	76.399	313	32.571	56	6.774	319	52.111	54	6.54	427	69.676	574	73.039	ADP-ribosylation factor 6	P26990	Endocytosis	YES
11064642	674	3	0.604	3	0.394	26	3.292	33	4.442	8	0.947	4	0.523	6	0.733	0	0	0	0	10	1.44	4	0.427	23	3.308	0	0	Neoverrucotoxin subunit alpha	A0ZSK3		NO
11064643	2965	1623	74.233	2303	68.671	5012	144.277	4488	137.335	8207	220.909	682	20.285	8201	227.805	113	2.356	1398	33.88	13884	454.378	3387	82.18	4149	135.632	162	4.13	Coactosin-like protein	B0BNA5		YES
11064644	438	0	0	0	0	0	0	0	0	1	0.182	0	0	0	0	0	0	0	0	0	0	0	0	5	1.106	1	0.173	Kelch-like protein 36	Q8R124		NO
11064645	3049	370	16.457	230	6.669	274	7.67	132	3.928	305	7.984	199	5.756	337	9.103	52	1.054	83	1.956	366	11.648	47	1.109	460	14.623	864	21.418	[GO:0003674 "molecular_function" evidence=ND] [GO:0008150 "biological_process" evidence=ND] [GO:0005575 "cellular_component" evidence=ND]			NO
11064646	2366	47	2.694	37	1.383	170	6.133	66	2.531	134	4.52	93	3.466	171	5.953	60	1.567	16	0.486	111	4.552	25	0.76	221	9.054	266	8.498	Transmembrane protein 168	A0JNG0		YES
11064647	405	6	2.009	1	0.218	11	2.318	7	1.568	6	1.182	5	1.089	5	1.017	3	0.458	0	0	15	3.594	0	0	6	1.436	75	13.997	Transmembrane protein 60	Q8K174		YES
11064648	1251	138	14.96	132	9.329	111	7.573	19	1.378	531	33.876	45	3.172	246	16.196	1	0.049	24	1.379	168	13.031	22	1.265	108	8.368	2	0.121	Proline-rich protein 5	Q8AVJ1		YES
11064649	1926	21	1.479	17	0.78	13	0.576	9	0.424	77	3.191	13	0.595	168	7.184	0	0	2	0.075	38	1.914	8	0.299	25	1.258	1829	71.777	DNA repair protein RAD52 homolog	P39022	Homologous recombination	YES
11064650	976	61	8.476	38	3.442	2	0.175	0	0	1	0.082	0	0	1	0.084	0	0	0	0	9	0.895	0	0	0	0	1	0.077	Neuronal pentraxin-2	P97738		NO
11064651	1763	30	2.308	18	0.903	0	0	0	0	1	0.045	40	2.001	46	2.149	0	0	0	0	0	0	0	0	0	0	0	0	Cadherin-17	Q12864		NO
11064652	528	1780	457.183	799	133.788	325	52.536	147	25.26	226	34.161	710	118.586	495	77.213	12	1.405	143	19.461	153	28.118	43	5.859	226	41.487	25	3.579	High mobility group protein B3	Q32L31		NO
11064653	2692	107	5.39	100	3.284	527	16.709	182	6.134	341	10.11	78	2.555	319	9.76	50	1.148	101	2.696	393	14.166	62	1.657	396	14.258	343	9.631	UNC93-like protein MFSD11	Q4R495		YES
11064654	544	3	0.748	0	0	3	0.471	2	0.334	8	1.174	2	0.324	8	1.211	4	0.454	4	0.528	10	1.784	0	0	10	1.782	2	0.278	Methyltransferase-like protein 23	Q6DJF8		YES
11064655	1503	3078	277.724	4051	238.29	6059	344.075	3293	198.786	8245	437.809	2899	170.098	10235	560.854	2015	82.868	2259	108	7152	461.738	2144	102.623	6974	449.744	5247	263.866	Serine/arginine-rich splicing factor 2	Q5R1W5	Spliceosome; Herpes simplex infection	YES
11064656	1504	113	10.189	136	7.995	169	9.591	357	21.536	84	4.457	145	8.502	80	4.381	16	0.658	60	2.867	91	5.871	138	6.601	409	26.358	232	11.659				NO
11064657	2616	174	9.02	185	6.252	750	24.47	241	8.359	3	0.092	233	7.855	4	0.126	0	0	131	3.598	224	8.309	41	1.128	4	0.148	5	0.144	Thrombospondin-4-B	Q8JGW0	Phagosome; Focal adhesion; ECM-receptor interaction	NO
11064658	4128	1188	39.028	416	8.91	597	12.344	134	2.945	607	11.736	440	9.4	687	13.707	81	1.213	48	0.836	380	8.932	31	0.54	721	16.929	819	14.996	E1A-binding protein p400	Q8CHI8		NO
11064659	690	19	3.734	42	5.381	58	7.174	9	1.183	53	6.13	16	2.045	31	3.7	20	1.792	6	0.625	32	4.5	5	0.521	41	5.759	53	5.806	Major facilitator superfamily domain-containing protein 3	Q4V8E5		NO
11064660	1236	426	46.741	261	18.669	4	0.276	1	0.073	3	0.194	1	0.071	0	0	0	0	0	0	9	0.707	0	0	4	0.314	8	0.489	G-protein coupled receptor family C group 5 member B	Q9NZH0		NO
11064661	1194	166	18.854	181	13.402	315	22.517	236	17.933	521	34.825	195	14.403	518	35.731	273	14.133	141	8.486	614	49.899	381	22.956	405	32.877	1636	103.564				NO
11064662	366	29	10.745	146	35.268	142	33.115	92	22.807	51	11.121	61	14.698	63	14.177	29	4.898	66	12.958	190	50.373	96	18.87	54	14.301	89	18.38	Exosome complex component CSL4	Q9DAA6	RNA degradation	NO
11064663	555	23	5.62	1	0.159	0	0	0	0	1	0.144	4	0.636	3	0.445	0	0	3	0.388	1	0.175	10	1.296	0	0	23	3.132	GDNF family receptor alpha-4	O93512		NO
11064664	497	48	13.098	36	6.404	24	4.122	55	10.041	140	22.481	488	86.591	382	63.303	122	15.173	97	14.024	1	0.195	5	0.724	959	187.027	16	2.433				NO
11064665	1141	0	0	28	2.17	24	1.795	0	0	5	0.35	3	0.232	16	1.155	0	0	588	37.03	0	0	0	0	1	0.085	21	1.391	Complement C1q-like protein 2	Q7Z5L3		YES
11064666	1755	52	4.018	241	12.141	39	1.897	404	20.886	4	0.182	6	0.301	535	25.107	285	10.038	0	0	7	0.387	6	0.246	2	0.11	1	0.043	Frizzled-5	P58421	Wnt signaling pathway; Melanogenesis	YES
11064667	1531	86	7.618	34	1.963	55	3.066	23	1.363	45	2.346	34	1.958	141	7.585	2	0.081	11	0.516	57	3.613	5	0.235	65	4.115	921	45.469	Flt3-interacting zinc finger protein 1	Q96SL8		YES
11064668	2056	69	4.551	6	0.258	22	0.913	1	0.044	4	0.155	0	0	40	1.602	0	0	0	0	25	1.18	0	0	0	0	9	0.331	Adenylate kinase 7	Q96M32	Purine metabolism; Metabolic pathways	YES
11064669	780	0	0	0	0	0	0	0	0	1	0.102	0	0	0	0	0	0	0	0	0	0	0	0	3	0.373	0	0	Tripartite motif-containing protein 60	Q495X7		NO
11064670	1917	4	0.283	19	0.876	36	1.603	37	1.751	18	0.749	16	0.736	14	0.601	3	0.097	29	1.087	94	4.758	15	0.563	62	3.135	3	0.118	Collagen alpha-3VI chain	P15989	Focal adhesion; ECM-receptor interaction	NO
11064671	829	6	0.982	3	0.32	6	0.618	13	1.423	2	0.193	0	0	37	3.676	1	0.075	3	0.26	9	1.053	6	0.521	12	1.403	4	0.365	Alveolar macrophage chemotactic factor 2	P22952	Cytokine-cytokine receptor interaction; Toll-like receptor signaling pathway; NOD-like receptor signaling pathway; RIG-I-like receptor signaling pathway; Salmonella infection; Influenza A	NO
11064672	1497	87	7.881	33	1.949	49	2.794	16	0.97	91	4.851	51	3.004	72	3.961	7	0.289	11	0.528	18	1.167	1	0.048	71	4.597	288	14.541	Transcriptional adapter 2-beta	Q503N9		YES
11064673	556	11	2.683	75	11.926	1785	274.015	184	30.026	1300	186.604	488	77.403	213	31.552	41	4.558	20	2.585	189	32.985	4	0.518	201	35.04	2	0.272	C-C motif chemokine 14	Q16627	Cytokine-cytokine receptor interaction; Chemokine signaling pathway	YES
11064674	938	299	43.229	567	53.442	832	75.706	480	46.429	570	48.498	762	71.641	1196	105.014	859	56.606	234	17.926	455	47.069	262	20.094	525	54.25	1359	109.508	GrpE protein homolog 1, mitochondrial	P97576		YES
11064675	1257	60	6.473	3	0.211	12	0.815	3	0.217	69	4.381	18	1.263	9	0.59	1	0.049	3	0.171	11	0.849	1	0.057	38	2.93	2	0.12	CUGBP Elav-like family member 2	Q6P0B1		NO
11064676	548	27	6.682	25	4.033	53	8.255	34	5.629	135	19.661	63	10.138	91	13.677	7	0.79	17	2.229	72	12.749	37	4.857	170	30.068	0	0	Stonustoxin subunit beta	Q91453		NO
11064677	1068	7	0.889	33	2.732	20	1.598	14	1.189	17	1.27	6	0.495	5	0.386	4	0.232	6	0.404	63	5.724	5	0.337	61	5.536	6	0.425	Globoside alpha-1,3-N-acetylgalactosaminyltransferase 1	Q5ZLK4	Glycosphingolipid biosynthesis - globo series; Metabolic pathways	YES
11064678	3450	669	26.297	540	13.838	329	8.139	310	8.153	399	9.23	350	8.947	338	8.069	72	1.29	173	3.603	600	16.876	133	2.773	1068	30.005	840	18.403	WD repeat-containing protein 48	Q8TAF3	Fanconi anemia pathway	YES
11064679	717	0	0	0	0	16	1.905	4	0.506	922	102.628	3	0.369	220	25.271	0	0	1	0.1	0	0	0	0	164	22.17	1	0.105	Ig heavy chain V-III region VH26	P01764		NO
11064680	445	1	0.305	0	0	0	0	0	0	0	0	0	0	6	1.11	0	0	0	0	0	0	0	0	0	0	59	10.021	Protein lin-28 homolog A	Q9H9Z2		NO
11064681	2505	457	24.741	144	5.082	184	6.269	67	2.427	297	9.462	240	8.449	277	9.107	36	0.888	40	1.147	124	4.803	37	1.063	454	17.567	253	7.634	Zinc finger protein 438	Q5RC05		NO
11064682	3099	399	17.46	429	12.239	416	11.457	271	7.934	732	18.851	400	11.383	451	11.986	139	2.772	494	11.454	392	12.274	118	2.739	775	24.239	1673	40.804	Phosphatidylinositol 3-kinase catalytic subunit type 3	Q6PF93	Inositol phosphate metabolism; Metabolic pathways; Phosphatidylinositol signaling system; Regulation of autophagy; Phagosome; Tuberculosis	YES
11064683	1477	251	23.046	124	7.422	179	10.344	242	14.866	30	1.621	18	1.075	135	7.528	6	0.251	10	0.487	227	14.913	61	2.971	291	19.097	481	24.615	Dual specificity testis-specific protein kinase 1	Q15569		NO
11064684	1452	4	0.374	14	0.852	8	0.47	2	0.125	8	0.44	2	0.121	8	0.454	0	0	1	0.049	7	0.468	3	0.149	12	0.801	1	0.052				NO
11064685	1294	159	16.664	313	21.385	454	29.946	225	15.776	288	17.763	198	13.494	326	20.749	115	5.493	86	4.776	270	20.247	38	2.113	323	24.194	141	8.236	Dipeptidyl peptidase 9	Q86TI2		NO
11064686	1563	43	3.731	11	0.622	165	9.01	46	2.67	567	28.952	40	2.257	160	8.431	6	0.237	8	0.368	84	5.215	50	2.301	378	23.441	6	0.29	Regulator of G-protein signaling 18	Q9NS28		YES
11064687	549	0	0	21	3.382	0	0	0	0	0	0	0	0	0	0	0	0	0	0	0	0	0	0	0	0	0	0	Myosin-4	Q076A5		YES
11064688	6860	3386	66.937	6874	88.591	939	11.683	304	4.021	30	0.349	102	1.311	433	5.199	3	0.027	222	2.325	2235	31.614	35	0.367	70	0.989	10	0.11	Protein translocase subunit SecA	A6GX63		YES
11064689	4370	420	13.034	983	19.887	542	10.586	242	5.024	1338	24.436	282	5.691	852	16.058	146	2.065	91	1.496	493	10.947	174	2.864	493	10.935	1181	20.427	Xylosyltransferase 2	Q9H1B5	Glycosaminoglycan biosynthesis - chondroitin sulfate / dermatan sulfate; Glycosaminoglycan biosynthesis - heparan sulfate / heparin; Metabolic pathways	YES
11064690	456	7	2.082	3	0.582	0	0	2	0.398	1	0.175	0	0	0	0	0	0	0	0	0	0	0	0	0	0	1	0.166	Ras-related protein Rab-26	Q504M8		NO
11064691	2009	19	1.283	9	0.396	67	2.846	19	0.858	20	0.795	23	1.01	216	8.855	3	0.092	2	0.072	3	0.145	8	0.286	34	1.64	11	0.414				NO
11064692	1251	23	2.493	59	4.17	20	1.365	7	0.508	33	2.105	16	1.128	31	2.041	12	0.593	3	0.172	13	1.008	3	0.173	41	3.177	177	10.694	ATP-dependent DNA helicase Q5	O94762		NO
11064693	601	12	2.708	6	0.883	3	0.426	2	0.302	2	0.266	0	0	23	3.152	0	0	0	0	0	0	0	0	3	0.484	8	1.006	Cortexin-3	Q8BXZ0		YES
11064694	2677	261	13.222	490	16.183	827	26.367	427	14.472	461	13.744	279	9.191	522	16.06	343	7.92	123	3.302	821	29.759	294	7.901	574	20.783	353	9.967	Protein PRRC1	Q5XJA3		NO
11064695	981	4	0.553	0	0	0	0	179	16.555	3	0.244	0	0	9	0.756	1	0.063	0	0	1	0.099	1	0.073	2	0.198	5	0.385	Diacylglycerol O-acyltransferase 2	Q96PD7	Glycerolipid metabolism; Metabolic pathways; Fat digestion and absorption	NO
11064696	1275	71	7.552	373	25.864	617	41.303	121	8.61	514	32.174	401	27.736	228	14.728	33	1.6	27	1.522	295	22.451	38	2.144	462	35.122	32	1.897	Cytokine-inducible SH2-containing protein	Q9PW70	Jak-STAT signaling pathway	YES
11064697	979	5	0.693	21	1.896	23	2.005	10	0.927	5	0.408	5	0.45	8	0.673	0	0	3	0.22	9	0.892	7	0.514	2	0.198	5	0.386	Twinfilin-2	Q6GMH3		NO
11064698	660	383	78.697	98	13.128	147	19.01	38	5.224	101	12.213	206	27.525	156	19.467	40	3.746	33	3.593	69	10.145	9	0.981	198	29.078	55	6.299	TOM1-like protein 2	Q68FJ8		NO
11064699	3259	1956	81.393	331	8.979	9	0.236	170	4.733	4	0.098	0	0	2	0.051	0	0	13	0.287	0	0	28	0.618	3	0.089	2	0.046	Leucine-rich repeat neuronal protein 1	Q61809		NO
11064700	876	4	0.619	902	91.034	11	1.072	0	0	0	0	19	1.913	0	0	1	0.071	453	37.159	1338	148.211	0	0	2	0.221	5	0.431	Glycoprotein hormone beta-5	Q812B2		YES
11064701	3375	283	11.371	515	13.491	787	19.903	326	8.764	544	12.864	224	5.853	1469	35.848	929	17.014	96	2.044	972	27.946	1069	22.787	2994	85.985	1523	34.108	Inverted formin-2	Q0IHV1		NO
11064702	333	2	0.814	2	0.531	0	0	13	3.542	2	0.479	32	8.475	6	1.484	1	0.186	49	10.573	0	0	1	0.216	5	1.455	4	0.908	Adenylosuccinate synthetase isozyme 1 A	B5X2Z0	Purine metabolism; Alanine, aspartate and glutamate metabolism; Metabolic pathways	NO
11064703	660	0	0	0	0	0	0	0	0	0	0	0	0	0	0	0	0	0	0	0	0	0	0	0	0	0	0	Chymotrypsin-like elastase family member 2A	P08217	Pancreatic secretion; Protein digestion and absorption	NO
11064704	1413	1683	161.527	49	3.066	94	5.678	41	2.633	190	10.732	71	4.431	110	6.412	189	8.268	36	1.831	144	9.889	78	3.971	64	4.39	390	20.862	Receptor-type tyrosine-protein phosphatase delta	Q64487		NO
11064705	1925	41	2.888	166	7.624	529	23.455	381	17.958	201	8.333	35	1.603	356	15.231	129	4.142	85	3.173	681	34.328	267	9.978	634	31.923	567	22.263	Butyrophilin subfamily 1 member A1	Q62556	Cell adhesion molecules (CAMs); Toll-like receptor signaling pathway; Intestinal immune network for IgA production; Type I diabetes mellitus; Autoimmune thyroid disease; Systemic lupus erythematosus; Rheumatoid arthritis; Allograft rejection; Graft-versus-host disease; Viral myocarditis	YES
11064706	933	49	7.122	18	1.706	64	5.855	17	1.653	58	4.961	31	2.93	64	5.65	3	0.199	8	0.616	89	9.256	2	0.154	45	4.675	173	14.015	Coiled-coil domain-containing protein 71	Q8VEG0		NO
11064707	3282	305	12.603	369	9.94	297	7.724	180	4.976	426	10.359	215	5.777	493	12.372	73	1.375	83	1.817	200	5.913	53	1.162	511	15.091	3342	76.966	Zinc finger protein 62	Q8C827		NO
11064708	642	17	3.591	10	1.377	3	0.399	6	0.848	2	0.249	2	0.275	7	0.898	1	0.096	0	0	12	1.814	0	0	13	1.963	3	0.353	CLIP-associating protein 2	O75122		NO
11064709	2557	40	2.121	43	1.487	102	3.405	4	0.142	35	1.092	29	1	185	5.959	0	0	2	0.056	112	4.25	0	0	18	0.682	2183	64.529	Hypermethylated in cancer 2 protein	Q90W33		YES
11064710	1059	109	13.958	0	0	2	0.161	1	0.086	0	0	3	0.25	2	0.156	0	0	0	0	0	0	0	0	33	3.02	0	0	POU domain, class 3, transcription factor 4	A1L0Z1		YES
11064711	2359	449	25.812	476	17.839	228	8.249	332	12.769	137	4.635	1102	41.197	185	6.459	2012	52.719	214	6.519	281	11.559	664	20.25	1727	70.959	6	0.192	GTP cyclohydrolase 1 feedback regulatory protein	Q6PBT6		NO
11064712	3528	404	15.529	381	9.548	2184	52.837	1723	44.311	2348	53.116	449	11.223	2045	47.74	432	7.569	213	4.338	1930	53.083	888	18.108	1444	39.672	945	20.246	Secretory carrier-associated membrane protein 2	O15127		YES
11064713	1293	35	3.671	21	1.436	92	6.073	51	3.579	45	2.778	69	4.706	101	6.433	4	0.191	252	14.005	122	9.156	33	1.836	75	5.622	45	2.631	RILP-like protein 2	A4IGC3		YES
11064714	483	3	0.842	0	0	0	0	0	0	2	0.33	1	0.183	2	0.341	0	0	0	0	2	0.402	1	0.149	4	0.803	3	0.469	Cyclin-dependent kinase 2-associated protein 2	Q9CPY4		NO
11064715	859	98	15.472	20	2.058	68	6.757	45	4.753	140	13.007	185	18.993	144	13.807	54	3.886	37	3.095	74	8.359	23	1.926	88	9.93	78	6.863	Probable peptide chain release factor C12orf65 homolog, mitochondrial	A5WUX7		YES
11064716	1524	25	2.225	5	0.29	18	1.008	18	1.072	84	4.399	17	0.984	159	8.593	8	0.324	10	0.471	77	4.903	9	0.425	47	2.989	2031	100.729	N-lysine methyltransferase SETD8-A	Q071E0	Lysine degradation	YES
11064717	1569	108	9.335	0	0	0	0	0	0	3	0.153	6	0.337	12	0.63	0	0	0	0	0	0	0	0	3	0.185	62	2.987	T-box brain protein 1	Q64336		NO
11064718	840	21	3.39	162	17.051	0	0	0	0	0	0	0	0	0	0	0	0	0	0	0	0	0	0	0	0	0	0	Vesicular glutamate transporter 1	Q6INC8		NO
11064719	1077	11	1.385	27	2.216	255	20.209	49	4.128	1786	132.348	94	7.697	456	34.871	10	0.574	11	0.734	31	2.793	91	6.079	256	23.039	42	2.948	Platelet-activating factor receptor	Q9TTY5	Calcium signaling pathway; Neuroactive ligand-receptor interaction; Staphylococcus aureus infection	YES
11064720	1468	23484	2169.45	89674	5400.62	55089	3202.95	67161	4150.91	26775	1455.65	118524	7120.17	53066	2977.22	47895	2016.66	48779	2387.66	33281	2199.87	85454	4187.78	29487	1946.91	23862	1228.6	ADP/ATP translocase 2	Q09073	Calcium signaling pathway	YES
11064721	726	27	5.043	14	1.705	25	2.939	23	2.874	24	2.638	3	0.364	20	2.269	8	0.681	10	0.99	24	3.208	4	0.396	36	4.806	1	0.104	Solute carrier family 25 member 43	Q5U3V7		NO
11064722	237	0	0	0	0	0	0	0	0	0	0	0	0	0	0	0	0	0	0	0	0	0	0	0	0	0	0	Solute carrier family 25 member 43	Q5U3V7		YES
11064723	546	171	42.472	69	11.173	111	17.352	107	17.78	83	12.132	63	10.176	96	14.481	7	0.792	19	2.501	124	22.037	66	8.696	180	31.954	36	4.984	Sorting nexin-15	Q91WE1		NO
11064724	1737	170	13.273	86	4.377	43	2.113	4	0.209	5	0.23	8	0.406	6	0.284	0	0	2	0.083	70	3.91	0	0	28	1.562	35	1.523	Ankyrin repeat and BTB/POZ domain-containing protein BTBD11-A	Q1LVW0		NO
11064725	3355	413	16.694	223	5.876	367	9.337	127	3.434	492	11.704	322	8.464	448	10.998	29	0.534	24	0.514	320	9.255	47	1.008	520	15.023	1073	24.173	Chromodomain-helicase-DNA-binding protein 8	B0R0I6	Wnt signaling pathway	NO
11064726	1585	4003	342.5	10	0.558	0	0	0	0	0	0	0	0	0	0	0	0	0	0	0	0	0	0	1	0.061	1	0.048	Cerebellin-1	P23435		YES
11064727	1759	176	13.569	162	8.142	253	12.276	95	4.9	327	14.837	208	10.428	380	17.793	41	1.441	18	0.735	244	13.46	31	1.268	389	21.435	425	18.262	Chromodomain-helicase-DNA-binding protein 8	B0R0I6	Wnt signaling pathway	NO
11064728	309	0	0	7	2.003	0	0	0	0	0	0	0	0	0	0	0	0	0	0	0	0	0	0	0	0	0	0	[GO:0005622 "intracellular" evidence=IEA] [GO:0008270 "zinc ion binding" evidence=IEA] [GO:0046872 "metal ion binding" evidence=IEA]			NO
11064729	909	14	2.089	9	0.875	12	1.127	25	2.495	21	1.844	10	0.97	18	1.631	19	1.292	6	0.474	22	2.348	2	0.158	27	2.879	51	4.241	Protein phosphatase 1 regulatory subunit 3D	O95685	Insulin signaling pathway	YES
11064730	1343	79	7.977	0	0	0	0	3	0.203	0	0	0	0	86	5.274	2	0.092	0	0	1	0.072	0	0	2	0.144	14	0.788	Probable tubulin polyglutamylase TTLL9	Q3SXZ7		NO
11064731	1233	96	10.559	51	3.657	0	0	0	0	2	0.129	0	0	0	0	0	0	0	0	0	0	0	0	0	0	0	0	Failed axon connections homolog	D3ZAT9		YES
11064732	1672	5970	484.219	984	52.031	1353	69.067	1801	97.73	2257	107.733	727	38.345	4747	233.832	72	2.662	253	10.873	2005	116.36	813	34.981	3008	174.375	52	2.351	Tubulin alpha-1A chain	P68370		YES
11064733	3683	6838	251.786	2889	69.35	25	0.579	246	6.06	214	4.637	2	0.048	70	1.565	0	0	1	0.02	27	0.711	33	0.645	11	0.289	259	5.315	Receptor-type tyrosine-protein phosphatase-like N	Q16849	Type I diabetes mellitus	YES
11064734	2211	501	30.729	758	30.31	864	33.353	4794	196.726	1019	36.782	369	14.718	1105	41.162	374	10.456	334	10.855	739	32.433	344	11.193	1257	55.105	1457	49.808	Aspartyl aminopeptidase	Q2HJH1		YES
11064735	1674	12	0.972	18	0.951	97	4.946	4	0.217	232	11.061	17	0.896	184	9.053	10	0.369	8	0.343	146	8.463	9	0.387	201	11.638	30	1.355	PHD finger protein 19	Q5T6S3		YES
11064736	846	25	4.008	21	2.195	147	14.831	140	15.014	114	10.754	41	4.274	167	16.258	46	3.361	4	0.34	86	9.864	29	2.466	35	4.01	283	25.284	AP-1 complex subunit sigma-1A	P61966	Lysosome	YES
11064737	2465	7	0.385	293	10.509	1876	64.957	1	0.037	2	0.065	4	0.143	4	0.134	0	0	55	1.603	587	23.107	2	0.058	1	0.039	90	2.76	Oncoprotein-induced transcript 3 protein	Q8WWZ8		YES
11064738	480	14	3.955	2	0.368	0	0	0	0	0	0	0	0	0	0	0	0	0	0	3	0.606	0	0	0	0	0	0	Pituitary adenylate cyclase-activating polypeptide type I receptor	P41586	Neuroactive ligand-receptor interaction	NO
11064739	1565	253	21.924	51	2.881	0	0	536	31.074	1	0.051	1	0.056	589	30.997	0	0	0	0	0	0	0	0	0	0	5	0.241	Excitatory amino acid transporter 3	P43005		NO
11064740	1254	78	8.435	62	4.371	54	3.675	48	3.473	17	1.082	104	7.314	15	0.985	0	0	19	1.089	15	1.161	16	0.918	132	10.203	49	2.953	Stonin-1	Q8CDJ8		YES
11064741	1477	62	5.693	17	1.018	33	1.907	7	0.43	13	0.702	30	1.791	28	1.561	14	0.586	0	0	15	0.985	16	0.779	95	6.234	147	7.523	Cadherin-like and PC-esterase domain-containing protein 1	A4D0V7		NO
11064742	360	0	0	11	2.701	115	27.265	0	0	2	0.443	0	0	8	1.83	0	0	2	0.399	47	12.668	0	0	0	0	63	13.227	Vesicle transport protein SFT2B	O95562		NO
11064743	1158	205	24.008	72	5.497	189	13.93	76	5.955	281	19.366	158	12.033	250	17.781	26	1.388	15	0.931	186	15.586	19	1.18	324	27.119	361	23.563	Ubiquitin carboxyl-terminal hydrolase 48	Q5ZM45		NO
11064744	1237	257	28.175	147	10.506	296	20.424	287	21.051	249	16.065	277	19.748	371	24.702	230	11.493	418	24.281	319	25.024	220	12.795	273	21.391	293	17.903	COX assembly mitochondrial protein homolog	Q3SZM6		NO
11064745	1086	210	26.224	111	9.036	59	4.637	41	3.425	85	6.247	91	7.39	43	3.261	15	0.854	12	0.794	50	4.468	27	1.789	149	13.298	132	9.187	Eukaryotic translation initiation factor 4B	Q8BGD9	RNA transport; mTOR signaling pathway; PI3K-Akt signaling pathway	NO
11064746	2235	244	14.805	328	12.975	742	28.336	185	7.51	114	4.071	321	12.666	78	2.874	10	0.277	38	1.222	109	4.732	137	4.41	472	20.469	96	3.247	EGF-containing fibulin-like extracellular matrix protein 2	Q9WVJ9		NO
11064747	603	102	22.94	17	2.492	9	1.274	12	1.806	5	0.662	6	0.877	1	0.137	0	0	0	0	3	0.483	3	0.358	17	2.733	1	0.125	Coiled-coil domain-containing protein 85B	Q15834		YES
11064748	1110	279	34.087	274	21.824	143	10.996	147	12.016	43	3.092	310	24.629	16	1.187	8	0.445	15	0.971	316	27.624	60	3.889	253	22.092	10	0.681	Echinoderm microtubule-associated protein-like 1	Q05BC3		NO
11064749	3967	871	29.776	787	17.539	1056	22.72	721	16.49	833	16.759	771	17.14	1429	29.668	620	9.66	321	5.814	1092	26.711	502	9.104	918	22.43	11878	226.314	Protein YIPF1	Q91VU1		YES
11064750	885	72	11.033	82	8.192	219	21.121	4	0.41	138	12.445	36	3.587	68	6.328	0	0	10	0.812	124	13.596	6	0.488	47	5.148	2	0.171	Rab11 family-interacting protein 5	Q9BXF6	Endocytosis	NO
11064751	1111	27	3.296	24	1.91	83	6.376	85	6.942	114	8.189	53	4.207	66	4.893	10	0.556	9	0.582	119	10.393	49	3.173	112	9.771	81	5.511	F-box only protein 6	Q3SX24	Protein processing in endoplasmic reticulum	YES
11064752	5189	1806	47.2	62	1.056	67	1.102	32	0.56	47	0.723	60	1.02	109	1.73	41	0.488	6	0.083	47	0.879	17	0.236	418	7.808	167	2.433	Inositol 1,4,5-trisphosphate receptor type 1	P11881	Calcium signaling pathway; Phosphatidylinositol signaling system; Oocyte meiosis; Vascular smooth muscle contraction; Gap junction; Circadian entrainment; Long-term potentiation; Retrograde endocannabinoid signaling; Glutamatergic synapse; Cholinergic synapse; Serotonergic synapse; Dopaminergic synapse; Long-term depression; GnRH signaling pathway; Salivary secretion; Gastric acid secretion; Panc…	NO
11064753	1538	0	0	154	8.853	2278	126.418	5	0.295	0	0	0	0	1	0.054	1	0.04	12	0.561	385	24.29	2	0.094	0	0	17	0.835	Secretory phospholipase A2 receptor	P49260		NO
11064754	3862	782	27.46	2393	54.781	1503	33.217	924	21.708	1611	33.292	409	9.339	2059	43.91	431	6.898	430	8.001	1251	31.432	326	6.073	935	23.466	2096	41.021	V-type proton ATPase 116 kDa subunit a isoform 1	Q29466	Oxidative phosphorylation; Metabolic pathways; Lysosome; Phagosome	YES
11064755	2295	17	1.005	90	3.467	537	19.971	16	0.633	0	0	0	0	0	0	0	0	14	0.438	317	13.403	0	0	13	0.549	3	0.099	Multiple C2 and transmembrane domain-containing protein 2	Q6DN12		YES
11064756	1793	122	9.227	6	0.296	6	0.286	50	2.53	1	0.045	12	0.59	0	0	0	0	5	0.2	27	1.461	0	0	7	0.378	0	0	Probable G-protein coupled receptor 133	Q80T32		NO
11064757	1158	0	0	0	0	11	0.811	1	0.078	2	0.138	3	0.228	0	0	0	0	0	0	1	0.084	0	0	4	0.335	0	0	Free fatty acid receptor 2	Q8VCK6		YES
11064758	783	0	0	0	0	0	0	0	0	0	0	1	0.113	360	37.867	0	0	0	0	0	0	0	0	0	0	1	0.097	Claudin-10	Q5E9L0	Cell adhesion molecules (CAMs); Tight junction	YES
11064759	1120	15	1.816	0	0	4	0.305	37	2.997	7	0.499	9	0.709	732	53.829	411	22.683	0	0	2	0.173	21	1.349	4	0.346	0	0	[GO:0016020 "membrane" evidence=IEA] [GO:0030097 "hemopoiesis" evidence=IMP]			NO
11064760	1484	158	14.439	55	3.277	224	12.883	30	1.834	429	23.072	500	29.713	817	45.343	11	0.458	3	0.145	22	1.439	5	0.242	283	18.484	3	0.153	T-cell acute lymphocytic leukemia protein 1 homolog	O93507		YES
11064761	498	2	0.545	2	0.355	16	2.742	5	0.911	8	1.282	8	1.417	9	1.488	3	0.372	0	0	5	0.974	0	0	12	2.336	0	0	Chemokine XC receptor 1	P46094	Cytokine-cytokine receptor interaction	NO
11064762	720	30	5.651	0	0	0	0	4	0.504	4	0.443	0	0	0	0	0	0	0	0	9	1.213	0	0	5	0.673	3	0.315	Butyrophilin-like protein 10	Q9JK39		NO
11064763	1964	0	0	1	0.045	0	0	2277	105.19	0	0	0	0	134	5.619	9	0.283	0	0	0	0	0	0	0	0	0	0	Sodium-dependent neutral amino acid transporter B0AT1	Q9D687		NO
11064764	451	24	7.217	3	0.588	15	2.839	4	0.805	10	1.77	9	1.76	13	2.374	3	0.411	8	1.275	14	3.012	0	0	19	4.083	53	8.882	[GO:0005622 "intracellular" evidence=IEA] [GO:0008270 "zinc ion binding" evidence=IEA] [GO:0003676 "nucleic acid binding" evidence=IEA]			NO
11064765	2346	53	3.064	44	1.658	283	10.296	57	2.204	28	0.953	203	7.631	302	10.602	76	2.002	11	0.337	143	5.915	38	1.165	196	8.098	5	0.161	Tensin-3	Q68CZ2		YES
11064766	2078	17	1.109	6	0.255	4	0.164	10	0.437	9	0.346	61	2.589	19	0.753	232	6.901	2	0.069	12	0.56	1	0.035	94	4.385	17	0.618	Cytochrome P450 2K1	Q92090		NO
11064767	2439	848	47.151	213	7.721	5	0.175	9	0.335	4	0.131	5	0.181	1	0.034	0	0	1	0.029	11	0.438	0	0	8	0.318	2	0.062	Protocadherin alpha-C2	Q9Y5I4		NO
11064768	2475	567	31.068	236	8.43	216	7.449	414	15.177	195	6.288	799	28.47	197	6.556	8	0.2	3	0.087	75	2.94	17	0.494	322	12.61	419	12.796	Taperin	Q5XHX2		YES
11064769	1572	232	20.014	142	7.986	179	9.719	715	41.267	260	13.2	308	17.279	432	22.634	14	0.55	21	0.96	176	10.864	242	11.075	371	22.875	3573	171.795	Sjoegren syndrome nuclear autoantigen 1 homolog	Q5E9C3		YES
11064770	678	57	11.401	101	13.17	58	7.301	8	1.071	71	8.358	66	8.585	91	11.054	18	1.641	32	3.391	67	9.589	8	0.849	51	7.291	275	30.657	F-box/WD repeat-containing protein 5	Q969U6		NO
11064771	2854	306	14.54	551	17.069	909	27.184	236	7.503	894	25	233	7.2	1609	46.433	131	2.837	205	5.161	797	27.098	111	2.798	397	13.483	241	6.383	Delta-aminolevulinic acid dehydratase	Q60HH9	Porphyrin and chlorophyll metabolism; Metabolic pathways	YES
11064772	1260	46	4.951	23	1.614	80	5.419	56	4.032	698	44.212	26	1.82	304	19.871	2	0.098	1	0.057	18	1.386	93	5.31	124	9.539	72	4.319	G-protein coupled receptor 183	B5X337		YES
11064773	672	4	0.807	12	1.579	6	0.762	7	0.945	2	0.238	2	0.262	4	0.49	1	0.092	0	0	9	1.3	3	0.321	7	1.01	0	0	Ubiquitin-associated domain-containing protein 2	Q5ZJQ8		YES
11064774	465	84	24.498	24	4.563	0	0	1	0.195	0	0	1	0.19	6	1.063	0	0	0	0	1	0.209	0	0	0	0	3	0.488	Synapse differentiation-inducing gene protein 1-like	Q5TZE2		YES
11064775	797	4	0.681	13	1.442	145	15.528	19	2.163	305	30.542	0	0	67	6.924	0	0	3	0.27	30	3.653	7	0.632	115	13.986	1	0.095				NO
11064776	1233	416	45.755	150	10.756	327	22.636	115	8.462	274	17.735	178	12.731	315	21.041	36	1.805	22	1.282	321	25.262	12	0.7	432	33.96	283	17.348	ADP-ribosylation factor GTPase-activating protein 1	Q9EPJ9	Endocytosis	YES
11064777	2934	7	0.324	1	0.03	2	0.058	1064	32.903	0	0	0	0	1	0.028	174	3.666	0	0	1	0.033	6	0.147	1	0.033	0	0	Niemann-Pick C1-like protein 1	Q9UHC9	Fat digestion and absorption	NO
11064778	441	2	0.615	0	0	0	0	0	0	0	0	0	0	0	0	0	0	0	0	0	0	0	0	0	0	0	0	Uridine phosphorylase 1	P52624	Pyrimidine metabolism; Drug metabolism - other enzymes; Metabolic pathways	NO
11064779	1457	7	0.652	1	0.061	100	5.858	146	9.092	328	17.967	92	5.569	57	3.222	121383	5149.52	2	0.099	3	0.2	287	14.171	55	3.659	6	0.311	Protein AMBP	P36992		YES
11064780	876	19	2.941	15	1.514	21	2.046	86	8.907	82	7.471	55	5.537	77	7.239	3	0.212	0	0	13	1.44	18	1.478	177	19.584	1	0.086	Coiled-coil domain-containing protein 129	Q6ZRS4		NO
11064781	1071	381	48.244	2	0.165	0	0	0	0	0	0	0	0	0	0	0	0	0	0	0	0	0	0	1	0.091	0	0	Neurogenic differentiation factor 6-A	Q6NYU3		YES
11064782	532	2	0.51	0	0	0	0	0	0	2	0.3	1	0.166	0	0	1	0.116	0	0	0	0	0	0	0	0	0	0				NO
11064783	823	10	1.648	16	1.719	0	0	0	0	1	0.097	0	0	94	9.407	0	0	0	0	0	0	0	0	0	0	0	0	Zinc/cadmium resistance protein	P20107		NO
11064784	4386	849	26.251	267	5.382	500	9.73	330	6.826	64	1.165	119	2.393	39	0.732	4	0.056	91	1.491	202	4.469	93	1.525	1444	31.911	38	0.655	Cadherin-10	P79995		YES
11064785	1674	51	4.132	1	0.053	5	0.255	2	0.108	69	3.29	1	0.053	1	0.049	12	0.443	0	0	23	1.333	2	0.086	6	0.347	1	0.045	Insulinoma-associated protein 2	Q96T92		YES
11064786	1041	205	26.706	67	5.69	83	6.805	25	2.179	138	10.58	68	5.761	69	5.459	13	0.772	21	1.45	39	3.635	7	0.484	112	10.428	7	0.508	KH domain-containing, RNA-binding, signal transduction-associated protein 2	Q5VWX1		YES
11064787	1384	2	0.196	1	0.064	0	0	11	0.721	80	4.613	0	0	507	30.171	1	0.045	0	0	9	0.631	5	0.26	4	0.28	8994	491.188	Cell division cycle-associated protein 7	Q9BWT1		YES
11064788	852	25	3.979	16	1.66	59	5.91	29	3.088	34	3.185	35	3.623	33	3.19	46	3.337	9	0.759	39	4.442	6	0.507	69	7.85	14	1.242	Beta-hexosaminidase subunit alpha	Q641X3	Other glycan degradation; Amino sugar and nucleotide sugar metabolism; Glycosaminoglycan degradation; Glycosphingolipid biosynthesis - globo series; Glycosphingolipid biosynthesis - ganglio series; Metabolic pathways; Lysosome	NO
11064789	507	98	26.213	49	8.545	56	9.427	23	4.116	57	8.973	54	9.393	71	11.534	13	1.585	50	7.086	34	6.507	0	0	51	9.75	80	11.926	E3 ubiquitin-protein ligase arih1	Q6PFJ9		NO
11064790	949	708	101.175	192	17.887	579	52.074	431	41.206	863	72.577	482	44.791	927	80.452	241	15.697	210	15.901	553	56.544	240	18.194	1009	103.055	2282	181.752	U4/U6.U5 small nuclear ribonucleoprotein 27 kDa protein	Q6DH74	Spliceosome	YES
11064791	2385	1982	112.699	327	12.122	109	3.901	82	3.119	267	8.935	251	9.281	523	18.061	4	0.104	2	0.06	5	0.203	10	0.302	177	7.193	147	4.659	Beta-adducin	Q9QYB8		YES
11064792	1341	117	11.832	29	1.912	0	0	1	0.068	0	0	11	0.723	2	0.123	0	0	0	0	0	0	0	0	0	0	0	0	ATP-sensitive inward rectifier potassium channel 12	Q4TZY1		NO
11064793	708	154	29.498	89	11.114	51	6.148	18	2.307	6	0.676	69	8.595	40	4.653	2	0.175	13	1.319	35	4.797	6	0.61	51	6.982	83	8.861	Single-stranded DNA-binding protein 3	Q9BWW4		NO
11064794	639	140	29.712	33	4.566	61	8.148	10	1.42	59	7.369	33	4.554	48	6.187	1	0.097	10	1.125	16	2.43	4	0.45	64	9.708	208	24.603	RING finger protein 44	Q08CG8		NO
11064795	1263	266	28.562	254	17.78	338	22.841	274	19.683	600	37.914	474	33.097	398	25.954	29	1.419	62	3.527	597	45.867	177	10.082	814	62.469	261	15.62	Beta-galactosidase	P16278		NO
11064796	816	191	31.743	31	3.359	69	7.217	222	24.684	120	11.737	212	22.912	157	15.846	12	0.909	51	4.491	107	12.724	101	8.904	223	26.488	251	23.25	A-kinase anchor protein 7 isoform gamma	Q7TN79		YES
11064797	1481	3	0.275	46	2.746	27	1.556	0	0	0	0	2	0.119	9	0.501	0	0	3	0.146	1	0.066	0	0	0	0	0	0	Matrilin-4	O95460		YES
11064798	945	0	0	28	2.62	0	0	0	0	1	0.084	0	0	1	0.087	0	0	2	0.152	6	0.616	0	0	16	1.641	7	0.56	Melanophilin	Q9BV36		NO
11064799	707	11	2.11	57	7.128	86	10.382	129	16.555	22	2.483	608	75.839	17	1.98	7	0.612	17	1.728	7	0.961	57	5.8	326	44.693	2	0.214	Phosphoglucomutase-like protein 5	Q15124		NO
11064800	197	0	0	0	0	0	0	0	0	0	0	0	0	0	0	0	0	0	0	0	0	0	0	0	0	0	0	Stonustoxin subunit beta	Q91453		NO
11064801	1050	55	7.104	2	0.168	0	0	0	0	1	0.076	1	0.084	1	0.078	0	0	0	0	0	0	31	2.124	0	0	1	0.072	Ephrin type-B receptor 1	Q07494	Axon guidance	NO
11064802	2753	241	11.872	291	9.345	1	0.031	0	0	10	0.29	0	0	36	1.077	0	0	0	0	1	0.035	0	0	4	0.141	210	5.766	Group 3 secretory phospholipase A2	Q9NZ20	Glycerophospholipid metabolism; Ether lipid metabolism; Arachidonic acid metabolism; Linoleic acid metabolism; alpha-Linolenic acid metabolism; Metabolic pathways; Vascular smooth muscle contraction; Pancreatic secretion; Fat digestion and absorption	YES
11064803	363	0	0	0	0	0	0	0	0	0	0	0	0	0	0	0	0	0	0	0	0	0	0	0	0	0	0	Adenine phosphoribosyltransferase	Q28MD3	Purine metabolism; Metabolic pathways	NO
11064804	2019	1600	107.47	226	9.896	157	6.637	43	1.932	202	7.985	103	4.499	162	6.608	50	1.531	15	0.534	225	10.814	44	1.568	266	12.77	107	4.006	Transcription elongation factor SPT6	Q8UVK2		NO
11064805	2342	1	0.058	38	1.434	232	8.455	2459	95.263	14	0.477	2004	75.461	9	0.317	3	0.079	3	0.092	55	2.279	41	1.259	2533	104.831	13	0.42	Homeobox protein Nkx-2.3	Q8TAU0		YES
11064806	501	26	7.038	128	22.588	234	39.865	28	5.071	98	15.611	42	7.393	85	13.973	21	2.591	38	5.45	203	39.317	29	4.164	38	7.352	50	7.543	Tumor protein D52	P55327		NO
11064807	771	13	2.287	37	4.243	0	0	0	0	0	0	0	0	1	0.107	0	0	0	0	0	0	0	0	0	0	0	0	Nuclear factor 7, ovary	Q91431		NO
11064808	369	50	18.376	6	1.438	44	10.177	14	3.442	36	7.786	13	3.107	55	12.276	18	3.015	7	1.363	58	15.252	7	1.365	41	10.77	21	4.302	Myelin P2 protein	P02691		NO
11064809	1333	188	19.126	0	0	0	0	0	0	4	0.239	0	0	4	0.247	0	0	0	0	4	0.291	0	0	2	0.145	54	3.062	Fibroblast growth factor 13	P70377	MAPK signaling pathway; PI3K-Akt signaling pathway; Regulation of actin cytoskeleton; Pathways in cancer; Melanoma	YES
11064810	1548	232	20.325	102	5.825	4	0.221	0	0	0	0	0	0	17	0.904	0	0	0	0	1	0.063	0	0	0	0	4	0.195	Down syndrome cell adhesion molecule-like protein 1	Q8TD84		NO
11064811	708	197	37.734	11	1.374	5	0.603	6	0.769	0	0	0	0	3	0.349	0	0	0	0	1	0.137	0	0	15	2.054	1	0.107	Claudin-20	P56880	Cell adhesion molecules (CAMs); Tight junction	YES
11064812	297	0	0	0	0	0	0	0	0	0	0	0	0	0	0	0	0	0	0	0	0	0	0	0	0	0	0				NO
11064813	1059	1	0.128	0	0	34	2.74	5	0.428	76	5.728	21	1.749	23	1.789	1	0.058	0	0	5	0.458	5	0.34	179	16.383	0	0	Interleukin-2 receptor subunit beta	Q38J85	Cytokine-cytokine receptor interaction; Endocytosis; PI3K-Akt signaling pathway; Jak-STAT signaling pathway; Measles; HTLV-I infection; Transcriptional misregulation in cancer	NO
11064814	855	1	0.159	9	0.931	29	2.895	14	1.486	5	0.467	1	0.103	15	1.445	0	0	3	0.252	16	1.816	6	0.505	6	0.68	0	0	Complement C1q tumor necrosis factor-related protein 1	Q5XIG2		NO
11064815	1080	0	0	0	0	0	0	0	0	0	0	0	0	0	0	0	0	0	0	0	0	0	0	0	0	2	0.14	SH2 domain-containing protein 4B	Q5SQS7		NO
11064816	948	0	0	0	0	2	0.18	0	0	1	0.084	87	8.093	0	0	0	0	13	0.985	0	0	0	0	0	0	0	0				NO
11064817	723	5	0.938	0	0	0	0	0	0	2	0.221	0	0	1	0.114	316	27.016	0	0	0	0	1	0.1	6	0.804	0	0	Mannan-binding lectin serine protease 2	O00187	Complement and coagulation cascades; Staphylococcus aureus infection	NO
11064818	408	0	0	0	0	0	0	2	0.445	0	0	1	0.216	0	0	24	3.636	0	0	0	0	0	0	0	0	0	0	Complement C1r-A subcomponent	Q8CG16	Phagosome; Complement and coagulation cascades; Pertussis; Staphylococcus aureus infection; Systemic lupus erythematosus	NO
11064819	1554	0	0	212	12.061	1295	71.126	0	0	0	0	2	0.113	0	0	0	0	118	5.456	694	43.335	2	0.093	0	0	2	0.097	Probable polypeptide N-acetylgalactosaminyltransferase 8	Q9NY28	Mucin type O-Glycan biosynthesis; Metabolic pathways	NO
11064820	7476	1312	23.8	957	11.317	1236	14.111	976	11.845	1584	16.91	1654	19.511	1914	21.086	159	1.315	173	1.663	1994	25.881	423	4.071	2494	32.335	3981	40.249	Zinc finger protein 292	O60281		NO
11064821	627	5	1.081	0	0	0	0	0	0	0	0	0	0	13	1.708	0	0	0	0	0	0	0	0	0	0	1	0.121	Tetratricopeptide repeat protein 24	Q8BYG0		NO
11064822	5254	210	5.42	122	2.053	347	5.637	88	1.52	185	2.81	235	3.944	176	2.759	79	0.929	107	1.463	329	6.076	48	0.657	440	8.117	26	0.374	FYVE and coiled-coil domain-containing protein 1	Q9BQS8		NO
11064823	1399	7	0.679	58	3.665	523	31.908	0	0	37	2.111	3	0.189	29	1.707	0	0	51	2.62	202	14.011	0	0	1	0.069	0	0	Biglycan	P28653		YES
11064824	517	85	22.296	4	0.684	104	17.169	0	0	0	0	3	0.512	1	0.159	0	0	1	0.139	15	2.815	1	0.139	1	0.187	4	0.585	Extracellular matrix protein 2	Q3MHH9		NO
11064825	1317	29	2.986	17	1.141	49	3.176	12	0.827	121	7.333	58	3.884	84	5.253	16	0.751	3	0.164	44	3.242	15	0.819	118	8.684	493	28.294	Zinc finger CCCH domain-containing protein 7B	Q9UGR2		NO
11064826	2063	769	50.551	26	1.114	0	0	0	0	18	0.696	0	0	2	0.08	7	0.21	0	0	0	0	0	0	0	0	0	0				NO
11064827	1318	18	1.852	13	0.872	1	0.065	5	0.344	41	2.483	6	0.401	25	1.562	3	0.141	7	0.382	18	1.325	5	0.273	109	8.016	0	0	Ras-related protein Rab-34	Q06AU4		YES
11064828	2584	527	27.658	334	11.428	422	13.939	156	5.478	260	8.03	295	10.068	317	10.104	115	2.751	130	3.615	443	16.636	124	3.452	332	12.453	1930	56.454	Aryl hydrocarbon receptor nuclear translocator-like protein 1	O88529	Herpes simplex infection	YES
11064829	1443	359	33.739	259	15.869	388	22.95	209	13.141	406	22.455	314	19.19	452	25.798	120	5.14	548	27.289	344	23.132	122	6.082	486	32.645	2071	108.479	BTB/POZ domain-containing protein 10	Q80X66		YES
11064830	495	115	31.506	171	30.542	113	19.484	140	25.661	135	21.766	100	17.816	126	20.965	159	19.855	29	4.21	109	21.367	103	14.97	186	36.421	578	88.258	Leucine-rich repeat-containing protein 59	Q6NWG1		NO
11064831	1423	88	8.387	72	4.473	210	12.596	75	4.782	48	2.692	14	0.868	477	27.608	290	12.597	7	0.353	76	5.182	20	1.011	53	3.61	298	15.829	Mitochondrial dicarboxylate carrier	Q9QZD8		YES
11064832	2759	405	19.907	304	9.741	403	12.467	204	6.709	407	11.773	181	5.785	420	12.538	49	1.098	85	2.214	362	12.732	157	4.094	375	13.174	4378	119.937	PHD finger protein 6	Q8IWS0		YES
11064833	2681	2125	107.49	474	15.631	1070	34.064	1132	38.309	3544	105.499	2683	88.254	3472	106.661	6058	139.669	1260	33.771	1154	41.767	1017	27.29	5765	208.423	712	20.073	Hypoxanthine-guanine phosphoribosyltransferase	Q9W719	Purine metabolism; Drug metabolism - other enzymes; Metabolic pathways	YES
11064834	2689	355	17.904	260	8.548	320	10.157	196	6.613	325	9.646	148	4.854	303	9.281	45	1.034	58	1.55	470	16.96	72	1.926	383	13.805	999	28.081	Protein FAM122A	Q5ZLN7		YES
11064835	291	1	0.466	2	0.608	2	0.587	1	0.312	3	0.823	1	0.303	1	0.283	0	0	1	0.247	0	0	0	0	1	0.333	0	0	Integrator complex subunit 6	Q7SYD9		YES
11064836	3628	642	23.998	442	10.771	496	11.669	440	11.004	509	11.197	535	13.005	512	11.623	432	7.36	3143	62.251	511	13.667	501	9.935	934	24.953	1021	21.271	Motile sperm domain-containing protein 1	Q9UJG1		YES
11064837	1032	255	33.509	231	19.79	734	60.705	184	16.177	451	34.878	283	24.183	526	41.978	100	5.989	95	6.615	686	64.502	48	3.346	506	47.524	398	29.15	Calcium-binding protein 39	Q9Y376	mTOR signaling pathway	YES
11064838	852	52	8.277	195	20.235	345	34.561	215	22.896	1480	138.636	514	53.203	612	59.161	19	1.378	60	5.06	204	23.234	261	22.038	677	77.018	408	36.195	Myeloid-associated differentiation marker homolog	Q63ZU3		NO
11064839	603	11	2.474	11	1.613	9	1.274	12	1.806	259	34.28	12	1.755	95	12.976	1	0.103	5	0.596	20	3.218	38	4.534	128	20.575	0	0				NO
11064840	1179	85	9.777	109	8.174	360	26.062	268	20.624	434	29.378	144	10.771	379	26.476	489	25.637	124	7.557	350	28.806	124	7.566	312	25.65	152	9.745	Derlin-2	Q9GZP9	Protein processing in endoplasmic reticulum	NO
11064841	957	0	0	325	30.024	0	0	0	0	0	0	0	0	0	0	0	0	0	0	0	0	0	0	1	0.101	0	0	Beta-1,3-galactosyltransferase 2	Q5R5Y3	Glycosphingolipid biosynthesis - lacto and neolacto series; Metabolic pathways	NO
11064842	2054	14	0.924	161	6.93	9	0.374	4	0.177	23	0.894	10	0.429	27	1.083	6221	187.21	0	0	2	0.094	6	0.21	8	0.378	0	0	Fatty acyl-CoA hydrolase precursor, medium chain	Q04791	Drug metabolism - other enzymes	YES
11064843	1167	147	17.082	81	6.136	22	1.609	6	0.466	30	2.052	784	59.246	32	2.258	4	0.212	0	0	12	0.998	4	0.247	65	5.399	94	6.088	protein KIAA0513	O60268		YES
11064844	2457	424	23.403	565	20.33	686	23.83	253	9.343	1066	34.626	436	15.649	749	25.107	128	3.22	44	1.287	495	19.549	126	3.689	951	37.516	1375	42.299	Zinc finger CCCH domain-containing protein 4	Q9UPT8		NO
11064845	618	0	0	1	0.143	2	0.276	0	0	3	0.387	1899	270.986	2	0.267	0	0	7	0.814	3	0.471	0	0	1	0.157	0	0	Myosin-7B	A2AQP0	Tight junction; Viral myocarditis	NO
11064846	1698	1050	83.86	924	48.11	1182	59.414	737	39.381	1107	52.031	1055	54.793	1249	60.582	175	6.37	154	6.517	731	41.774	141	5.974	1042	59.48	4179	186.022	Bromodomain-containing protein 2	Q32S26		YES
11064847	1129	0	0	10	0.783	716	54.129	1317	105.839	6	0.424	2	0.156	444	32.39	233	12.756	0	0	194	16.674	149	9.494	5	0.429	20	1.339	Zinc-binding protein A33	Q02084		NO
11064848	4091	9	0.298	0	0	0	0	1438	31.892	4	0.078	1	0.022	28	0.564	2	0.03	0	0	0	0	7	0.123	32	0.758	6	0.111	Unconventional myosin-VIIa	Q13402		NO
11064849	1124	1052	126.927	1005	79.05	455	34.551	457	36.889	1308	92.874	1425	111.804	1065	78.038	175	9.624	496	31.709	442	38.158	233	14.913	948	81.749	2682	180.353	GTP-binding nuclear protein Ran	P79735	Ribosome biogenesis in eukaryotes; RNA transport	YES
11064850	1739	46	3.587	445	22.624	12	0.589	9	0.47	6	0.275	14	0.71	7	0.332	1	0.036	0	0	7	0.391	1	0.041	10	0.557	4	0.174	Syntaxin-3	Q13277	SNARE interactions in vesicular transport	YES
11064851	2287	175	10.377	163	6.301	204	7.613	47	1.865	203	7.084	141	5.437	238	8.571	34	0.919	48	1.508	171	7.255	22	0.692	202	8.561	1327	43.857	Lysine-specific demethylase 2A	Q9Y2K7		YES
11064852	396	21	7.192	13	2.902	26	5.604	10	2.291	52	10.48	9	2.004	40	8.319	1	0.156	3	0.544	9	2.205	1	0.182	18	4.406	4	0.763	Cytospin-B	Q5SXY1		YES
11064853	2139	1552	98.398	121	5.001	23	0.918	0	0	0	0	0	0	0	0	0	0	0	0	1	0.045	0	0	1	0.045	1	0.035	Glutamate receptor ionotropic, NMDA 1	Q05586	Calcium signaling pathway; Neuroactive ligand-receptor interaction	NO
11064854	192	11	7.77	7	3.223	28	12.447	44	20.792	19	7.898	11	5.052	12	5.148	5	1.61	4	1.497	35	17.689	6	2.248	43	21.707	1	0.394	Krueppel-like factor 3	P57682	Transcriptional misregulation in cancer	NO
11064855	921	38	5.595	50	4.8	124	11.491	54	5.32	67	5.806	59	5.649	73	6.528	5	0.336	23	1.794	123	12.959	27	2.109	130	13.681	21	1.723	Immediate early response gene 5-like protein	Q6NYT3		YES
11064856	1764	73	5.612	12	0.601	0	0	0	0	3	0.136	1	0.05	0	0	0	0	0	0	0	0	0	0	2	0.11	0	0	High affinity choline transporter 1	Q9JMD7	Cholinergic synapse	YES
11064857	1280	567	60.073	88	6.078	79	5.268	30	2.126	40	2.494	77	5.305	169	10.874	5	0.241	23	1.291	40	3.032	17	0.955	126	9.541	189	11.16	ADP-ribosylation factor-like protein 6	Q5M9P8		YES
11064858	471	0	0	0	0	0	0	0	0	0	0	0	0	0	0	0	0	0	0	0	0	0	0	0	0	0	0				NO
11064859	2014	292	19.662	25	1.097	17	0.72	153	6.893	13	0.515	463	20.274	72	2.944	47	1.442	12	0.428	60	2.891	126	4.501	4	0.193	792	29.723	CD81 antigen	Q62745		YES
11064860	1256	3	0.324	1	0.07	0	0	3	0.217	0	0	0	0	2	0.131	70	3.445	0	0	0	0	0	0	2	0.154	0	0	Thyrotropin subunit beta	P37240	Neuroactive ligand-receptor interaction	YES
11064861	2298	682	40.247	1215	46.744	1026	38.107	3200	126.343	2153	74.773	1396	53.573	1899	68.061	163	4.384	167	5.222	5896	248.963	1280	40.072	2809	118.48	3530	116.106	Mitochondrial glutamate carrier 1	Q9H936		YES
11064862	372	0	0	1	0.238	80	18.355	0	0	0	0	0	0	2	0.443	0	0	3	0.579	24	6.26	1	0.193	1	0.261	0	0	Transmembrane protein 91	Q8C581		NO
11064863	2646	17	0.871	12	0.401	18	0.581	31	1.063	62	1.87	39	1.3	49	1.525	9	0.21	5	0.136	36	1.32	9	0.245	57	2.088	26	0.743	Mitochondrial intermediate peptidase	Q5RF14		NO
11064864	379	0	0	1	0.233	10	2.252	0	0	0	0	0	0	0	0	0	0	1	0.19	14	3.584	0	0	0	0	2	0.399				NO
11064865	810	201	33.652	30	3.274	3	0.316	0	0	19	1.872	9	0.98	15	1.525	0	0	0	0	15	1.797	5	0.444	91	10.889	76	7.092	Transmembrane protein 117	Q8BH18		NO
11064866	1083	127	15.903	58	4.735	209	16.471	42	3.519	89	6.559	34	2.769	131	9.962	46	2.625	7	0.464	61	5.465	2	0.133	72	6.444	442	30.848	GPI transamidase component PIG-T	Q969N2	Glycosylphosphatidylinositol(GPI)-anchor biosynthesis; Metabolic pathways	NO
11064867	1710	29	2.3	1275	65.92	73	3.644	9	0.478	30	1.4	4	0.206	13	0.626	2	0.072	4	0.168	14	0.794	1	0.042	4	0.227	4	0.177	Leucine-rich repeat-containing protein 15	Q8R5M3		YES
11064868	1404	129	12.46	520	32.745	714	43.405	101	6.527	694	39.45	712	44.722	1276	74.852	25	1.101	9	0.461	24	1.659	15	0.769	442	30.514	6	0.323	Carboxypeptidase N subunit 2	Q9DBB9		NO
11064869	1168	60	6.966	20	1.514	0	0	2	0.155	0	0	1	0.076	0	0	0	0	1	0.062	2	0.166	0	0	0	0	11	0.712	VPS10 domain-containing receptor SorCS3	Q8VI51		NO
11064870	303	59	26.407	2	0.584	56	15.775	4	1.198	44	11.589	24	6.985	63	17.125	44	8.976	12	2.846	41	13.13	10	2.374	43	13.755	91	22.7	Coiled-coil domain-containing protein 167	Q5RHZ2		YES
11064871	2606	408	21.232	317	10.754	411	13.461	142	4.944	149	4.563	160	5.414	132	4.172	196	4.649	84	2.316	978	36.416	1097	30.284	1310	48.724	46	1.334	Suppression of tumorigenicity 5 protein	P78524		NO
11064872	1090	218	27.123	88	7.138	66	5.168	93	7.741	208	15.23	150	12.136	106	8.009	25	1.418	19	1.253	98	8.724	64	4.224	409	36.37	133	9.223	Cyclin-Y	Q8ND76		YES
11064873	1878	1259	90.915	369	17.371	63	2.863	14	0.676	3	0.127	0	0	0	0	2	0.066	5	0.191	26	1.343	11	0.421	395	20.387	0	0	Leucine-rich repeat and immunoglobulin-like domain-containing nogo receptor-interacting protein 3	P0C6S8		YES
11064874	375	24	8.679	3	0.707	9	2.048	9	2.178	13	2.767	39	9.172	5	1.098	0	0	1	0.192	4	1.035	2	0.384	27	6.979	3	0.605	Membrane-bound O-acyltransferase domain-containing protein 2	Q5ZKL6	Glycerolipid metabolism; Glycerophospholipid metabolism; Metabolic pathways	NO
11064875	1215	23	2.567	34	2.474	241	16.93	7	0.523	24	1.576	27	1.96	20	1.356	0	0	9	0.532	155	12.379	0	0	172	13.721	0	0	Retinoic acid receptor gamma-A	Q91392		NO
11064876	1340	3722	376.683	7031	463.89	13410	854.152	5406	366.036	18868	1123.76	3385	222.774	13296	817.216	1422	65.594	2011	107.838	9763	706.978	2756	147.963	12051	871.687	10532	594.069	Actin-related protein 2/3 complex subunit 2	O15144	Regulation of actin cytoskeleton; Salmonella infection	YES
11064877	1041	0	0	6	0.51	19	1.558	0	0	1	0.077	0	0	2	0.158	0	0	0	0	9	0.839	0	0	0	0	0	0	2-oxoglutarate receptor 1	Q6Y1R5		NO
11064878	2896	518	24.257	626	19.111	161	4.745	132	4.135	496	13.669	473	14.404	284	8.077	74	1.579	52	1.29	65	2.178	131	3.254	534	17.872	181	4.724	LIM domain-binding protein 2	Q9W676		NO
11064879	1773	5	0.382	96	4.787	158	7.606	3391	173.529	119	5.357	13	0.647	1889	87.749	2690	93.78	5	0.203	130	7.115	581	23.575	60	3.28	10	0.426	CD82 antigen	P27701	p53 signaling pathway	YES
11064880	705	25	4.809	4	0.502	2	0.242	17	2.188	1	0.113	13	1.626	122	14.253	277	24.286	4	0.408	93	12.8	49	5	20	2.75	0	0	Thymidine phosphorylase	P19971	Pyrimidine metabolism; Drug metabolism - other enzymes; Metabolic pathways; Bladder cancer	NO
11064881	1153	26	3.058	24	1.84	23	1.703	11	0.866	36	2.492	24	1.836	45	3.214	7	0.375	4	0.249	25	2.104	3	0.187	38	3.194	683	44.774	THAP domain-containing protein 5	Q4R7M0		YES
11064882	1562	160	13.891	191	10.811	409	22.349	252	14.638	290	14.817	80	4.517	235	12.391	111	4.392	151	6.946	312	19.382	91	4.191	430	26.683	426	20.614	Dipeptidyl peptidase 2	Q9EPB1		YES
11064883	1755	139	10.741	61	3.073	195	9.484	174	8.995	237	10.778	109	5.477	230	10.794	79	2.782	5	0.205	185	10.229	21	0.861	225	12.426	468	20.156	Endoplasmic reticulum mannosyl-oligosaccharide 1,2-alpha-mannosidase	A2AJ15	N-Glycan biosynthesis; Metabolic pathways; Protein processing in endoplasmic reticulum	NO
11064884	810	228	38.173	97	10.587	159	16.754	155	17.362	142	13.991	342	37.235	177	17.997	2	0.153	30	2.661	169	20.246	42	3.73	161	19.266	473	44.137	6-phosphofructo-2-kinase/fructose-2, 6-bisphosphatase 4	Q16877	Fructose and mannose metabolism	NO
11064885	1242	324	35.378	212	15.091	394	27.076	191	13.953	368	23.647	311	22.083	403	26.724	106	5.275	86	4.976	246	19.219	65	3.765	426	33.245	542	32.984	SURP and G-patch domain-containing protein 1	Q8IWZ8		NO
11064886	1065	147	18.719	83	6.89	170	13.624	51	4.345	177	13.264	112	9.274	187	14.461	17	0.987	15	1.012	126	11.48	30	2.027	208	18.93	781	55.428	RING finger protein 126	Q91YL2		YES
11064887	963	131	18.448	108	9.915	195	17.283	81	7.632	214	17.735	88	8.059	154	13.171	35	2.247	25	1.865	194	19.548	25	1.868	176	17.714	272	21.349	STAM-binding protein-like A	Q6TH47	Endocytosis	NO
11064888	2907	85	3.965	29	0.882	71	2.085	181	5.649	4	0.11	30	0.91	401	11.361	1	0.021	11	0.272	143	4.773	22	0.544	7	0.233	190	4.94	Mitogen-activated protein kinase 15	Q9Z2A6		YES
11064889	1209	16	1.795	29	2.121	32	2.259	8	0.6	15	0.99	6	0.438	4	0.272	0	0	1	0.059	29	2.328	4	0.238	35	2.806	53	3.313	Plexin-A1	Q9UIW2		YES
11064890	321	0	0	0	0	1	0.266	0	0	0	0	0	0	0	0	0	0	0	0	0	0	0	0	0	0	0	0	Protein FAM19A5	Q3ZBS2		YES
11064891	1970	0	0	17	0.763	11	0.477	3	0.138	68	2.755	51	2.283	24	1.003	9	0.282	0	0	3	0.148	0	0	32	1.574	2	0.077	Perforin-1	P35763		YES
11064892	2243	570	34.463	45	1.774	11	0.419	0	0	79	2.811	22	0.865	10	0.367	0	0	16	0.513	44	1.903	2	0.064	21	0.907	42	1.415	Iroquois-class homeodomain protein irx-1	Q6F2E3		YES
11064893	1686	29	2.333	209	10.96	162	8.201	11	0.592	5	0.237	14	0.732	670	32.729	2	0.073	1	0.043	65	3.741	16	0.683	2	0.115	4	0.179	Ral guanine nucleotide dissociation stimulator-like 1	Q60695		NO
11064894	3338	148	6.013	431	11.415	1017	26.004	64	1.74	307	7.34	236	6.235	346	8.537	47	0.87	141	3.035	1527	44.389	385	8.298	346	10.047	1864	42.208	Choline transporter-like protein 2	B5X3W7		NO
11064895	1599	8	0.678	187	10.339	346	18.469	1	0.057	0	0	0	0	26	1.339	15	0.58	48	2.157	852	51.703	6	0.27	1	0.061	75	3.545	Tumor protein p73	Q9JJP2	p53 signaling pathway	NO
11064896	1683	246	19.822	154	8.09	69	3.499	115	6.2	124	5.88	85	4.454	189	9.249	61	2.24	15	0.64	145	8.36	11	0.47	139	8.005	531	23.847	CAS1 domain-containing protein 1	Q1LW89		NO
11064897	975	5	0.695	16	1.451	108	9.454	4	0.372	423	34.625	35	3.166	168	14.191	2	0.127	0	0	23	2.289	3	0.221	222	22.069	4	0.31	Probable G-protein coupled receptor 174	Q9BXC1	Neuroactive ligand-receptor interaction	NO
11064898	966	146	20.497	114	10.434	198	17.494	78	7.326	252	20.82	123	11.229	326	27.795	75	4.799	78	5.802	138	13.862	42	3.128	237	23.78	753	58.918	Peptidyl-prolyl cis-trans isomerase CWC27 homolog	Q7ZW86		YES
11064899	1049	196	25.339	103	8.681	382	31.081	532	46.014	388	29.52	504	42.371	830	65.166	362	21.331	326	22.331	440	40.701	199	13.648	272	25.133	575	41.431	Mitochondrial import receptor subunit TOM40 homolog	Q6P825		NO
11064900	2226	693	42.219	423	16.8	364	13.957	583	23.763	736	26.388	398	15.768	513	18.981	58	1.611	32	1.033	726	31.647	159	5.139	783	34.094	522	17.725				NO
11064901	4140	24	0.786	278	5.937	323	6.659	131	2.871	50	0.964	34	0.724	58	1.154	18	0.269	15	0.26	145	3.399	121	2.103	711	16.646	39	0.712	Collagen alpha-6VI chain	A6NMZ7	PI3K-Akt signaling pathway; Focal adhesion; ECM-receptor interaction; Protein digestion and absorption	NO
11064902	1521	0	0	1	0.058	263	14.758	35	2.088	18	0.944	12	0.696	16	0.866	8283	336.61	0	0	7	0.447	57	2.696	9	0.574	1	0.05	Selenoprotein Pb	Q98SV0		NO
11064903	1608	330	27.831	376	20.673	287	15.234	164	9.254	332	16.478	148	8.117	411	21.051	126	4.843	111	4.96	149	8.991	65	2.908	547	32.972	754	35.442	Dual specificity testis-specific protein kinase 2	Q924U5		NO
11064904	971	0	0	0	0	0	0	0	0	0	0	0	0	0	0	0	0	0	0	0	0	0	0	0	0	0	0	Elongation of very long chain fatty acids protein 4	Q95K73	Fatty acid elongation	NO
11064905	1086	0	0	0	0	0	0	0	0	0	0	0	0	0	0	0	0	0	0	0	0	0	0	0	0	0	0	Ig heavy chain V-I region HG3	P01743		YES
11064906	604	5	1.123	0	0	0	0	2	0.3	0	0	3	0.438	3	0.409	0	0	1	0.119	2	0.321	7	0.834	2	0.321	6	0.751	MAGUK p55 subfamily member 7	Q6P0D7		NO
11064907	618	96	21.066	89	12.732	193	26.655	205	30.097	299	38.613	85	12.129	174	23.189	135	13.502	35	4.07	105	16.486	47	5.471	357	55.991	2	0.245	N4-Beta-N-acetylglucosaminyl-L-asparaginase	P30919	Other glycan degradation; Lysosome	NO
11064908	2017	76	5.11	213	9.336	365	15.445	910	40.934	562	22.237	264	11.543	301	12.291	2657	81.424	70	2.494	468	22.515	2806	100.083	505	24.268	57	2.136	Peptidyl-prolyl cis-trans isomerase FKBP11	Q9D1M7		YES
11064909	2330	58	3.376	7	0.266	22	0.806	15	0.584	53	1.815	22	0.833	75	2.651	3	0.08	4	0.123	41	1.707	5	0.154	67	2.787	1358	44.053	Zinc finger protein Eos	Q9H2S9		YES
11064910	1752	90	6.966	19	0.959	5	0.244	20	1.036	11	0.501	33	1.661	81	3.808	1	0.035	1	0.041	4	0.222	1	0.041	23	1.272	188	8.111	Coiled-coil domain-containing protein 65	Q6DHI2		YES
11064911	2227	47	2.862	188	7.463	0	0	8	0.326	3	0.108	1	0.04	8	0.296	1	0.028	0	0	1	0.044	1	0.032	9	0.392	5	0.17	Alpha-1,6-mannosylglycoprotein 6-beta-N-acetylglucosaminyltransferase B	Q3V5L5	N-Glycan biosynthesis; Other types of O-glycan biosynthesis; Metabolic pathways	NO
11064912	1707	405	32.176	124	6.422	78	3.9	64	3.402	70	3.273	103	5.321	176	8.492	65	2.354	5	0.21	38	2.16	3	0.126	128	7.268	676	29.933	TBC1 domain family member 24	A1A5K6		YES
11064913	2055	302	19.93	74	3.184	215	8.93	32	1.413	57	2.214	37	1.588	92	3.687	35	1.053	21	0.734	214	10.105	13	0.455	98	4.622	539	19.825	Interleukin-17 receptor D	Q8QHJ9		NO
11064914	492	0	0	0	0	0	0	0	0	0	0	0	0	0	0	0	0	0	0	0	0	0	0	2	0.394	1	0.154	Interleukin-17 receptor D	Q8QHJ9		NO
11064915	1960	0	0	100	4.511	509	22.165	0	0	0	0	0	0	0	0	0	0	14	0.513	824	40.794	4	0.147	1	0.049	0	0	Neuroblast differentiation-associated protein AHNAK	Q09666		NO
11064916	441	0	0	0	0	0	0	16	3.292	0	0	0	0	1	0.187	0	0	0	0	0	0	0	0	0	0	0	0	Patched domain-containing protein 3	Q0EEE2		NO
11064917	1719	15	1.183	4	0.206	28	1.39	516	27.235	61	2.832	22	1.129	452	21.656	8	0.288	1	0.042	8	0.452	31	1.297	74	4.173	304	13.367	Patched domain-containing protein 3	Q0EEE2		NO
11064918	1885	1	0.072	47	2.204	306	13.855	25	1.203	31	1.313	1	0.047	125	5.462	0	0	21	0.801	303	15.598	16	0.611	1	0.051	1213	48.638	protein C1orf172 homolog	Q6AY88		YES
11064919	303	0	0	0	0	0	0	0	0	1	0.263	0	0	0	0	0	0	0	0	0	0	0	0	0	0	1	0.249	Potassium voltage-gated channel subfamily H member 2	O35219		NO
11064920	1425	82	7.804	32	1.985	127	7.607	35	2.228	204	11.425	84	5.198	124	7.167	7	0.304	8	0.403	107	7.286	5	0.252	168	11.427	122	6.471	Transcription initiation factor TFIID subunit 4	O00268	Basal transcription factors; Huntington's disease; Herpes simplex infection	NO
11064921	1140	21	2.498	12	0.931	2	0.15	22	1.751	104	7.281	9	0.696	634	45.804	1	0.054	4	0.252	28	2.383	4	0.252	22	1.871	6449	427.581	Protein LSM14 homolog B	Q566L7		YES
11064922	4268	1480	47.026	2073	42.942	2040	40.796	1483	31.526	3008	56.248	1207	24.94	3457	66.711	762	11.036	435	7.324	1732	39.378	555	9.355	2439	55.39	14085	249.438	Serine/threonine-protein phosphatase 4 regulatory subunit 3-B	Q801Q7		YES
11064923	2058	237	15.617	166	7.131	306	12.691	161	7.098	325	12.603	405	17.355	476	19.049	136	4.085	60	2.095	308	14.522	62	2.167	414	19.498	1054	38.71	Polyribonucleotide nucleotidyltransferase 1, mitochondrial	Q8TCS8	Purine metabolism; Pyrimidine metabolism; RNA degradation	NO
11064924	1323	97	9.943	2	0.134	4	0.258	35	2.4	3	0.181	5	0.333	2	0.125	0	0	0	0	2	0.147	0	0	6	0.44	1	0.057	Inactive phospholipase D5	Q3UNN8		NO
11064925	1630	525	43.679	519	28.15	325	17.018	48	2.672	131	6.414	77	4.166	283	14.299	31	1.176	127	5.599	161	9.584	54	2.383	175	10.406	1064	49.338	Coiled-coil domain-containing protein 104	Q1RM35		YES
11064926	1092	17	2.111	49	3.967	24	1.876	16	1.329	72	5.262	15	1.211	30	2.263	7	0.396	1	0.066	5	0.444	15	0.988	290	25.741	7	0.485	Vascular endothelial growth factor C	P49767	Cytokine-cytokine receptor interaction; Focal adhesion	NO
11064927	801	3	0.508	1	0.11	0	0	2	0.227	0	0	2	0.22	2	0.206	1	0.077	0	0	3	0.363	0	0	0	0	0	0				NO
11064928	1209	129	14.47	8	0.585	0	0	0	0	0	0	0	0	0	0	0	0	0	0	0	0	0	0	0	0	22	1.375	LIM/homeobox protein Lhx1	Q90476		YES
11064929	1431	288	27.293	401	24.775	598	35.668	120	7.608	501	27.942	301	18.55	356	20.489	43	1.857	36	1.808	353	23.937	32	1.609	501	33.934	249	13.152	Histone-lysine N-methyltransferase MLL5	Q3UG20	Lysine degradation	NO
11064930	949	12	1.715	6	0.559	1	0.09	0	0	21	1.766	11	1.022	6	0.521	0	0	0	0	0	0	0	0	24	2.451	1	0.08				NO
11064931	1008	24	3.229	9	0.789	112	9.484	14	1.26	1032	81.709	42	3.675	1069	87.345	1	0.061	0	0	22	2.118	32	2.284	114	10.962	0	0	Zinc finger protein Gfi-1b	Q5VTD9		YES
11064932	812	0	0	0	0	8	0.841	1	0.112	2	0.197	0	0	1	0.101	0	0	0	0	2	0.239	0	0	2	0.239	0	0	Ecto-ADP-ribosyltransferase 5	Q96L15		NO
11064933	1179	593	68.21	130	9.748	155	11.221	183	14.083	309	20.917	365	27.302	212	14.81	74	3.88	36	2.194	351	28.888	65	3.966	839	68.975	685	43.914	CLK4-associating serine/arginine rich protein	Q5HZB6		YES
11064934	735	25	4.613	114	13.713	30	3.484	11	1.358	3	0.326	11	1.32	3	0.336	13	1.093	13	1.271	115	15.182	31	3.034	2	0.264	76	7.816	Cellular retinoic acid-binding protein 1	Q6T499		YES
11064935	4547	1156	34.478	410	7.972	820	15.392	365	7.283	1051	18.447	718	13.925	1087	19.689	96	1.305	79	1.248	783	16.71	126	1.994	1112	23.704	1695	28.176	Paired amphipathic helix protein Sin3a	Q60520	Huntington's disease; Transcriptional misregulation in cancer	YES
11064936	3031	513	22.953	940	27.419	1880	52.94	349	10.447	3453	90.921	240	6.983	2545	69.155	671	13.684	134	3.177	670	21.449	179	4.249	670	21.426	2088	52.069	Transaldolase	P37837	Pentose phosphate pathway; Metabolic pathways	NO
11064937	1409	118	11.357	67	4.204	15	0.909	54	3.477	4	0.227	1	0.063	0	0	0	0	92	4.692	29	1.997	8	0.408	29	1.995	2	0.107	Gliomedin	Q8BMF8		NO
11064938	1590	175	14.926	53	2.947	100	5.368	20	1.141	114	5.722	14	0.776	92	4.766	24	0.933	12	0.542	52	3.173	7	0.317	89	5.425	58	2.757	Endoplasmic reticulum metallopeptidase 1	Q7Z2K6		NO
11064939	1270	23	2.456	7	0.487	1	0.067	14	1	26	1.634	1	0.069	0	0	0	0	0	0	7	0.535	4	0.227	0	0	0	0	P2X purinoceptor 2	Q9UBL9	Calcium signaling pathway; Neuroactive ligand-receptor interaction	NO
11064940	1342	662	66.897	1050	69.173	1518	96.545	469	31.708	1590	94.558	515	33.843	1880	115.379	1694	78.024	808	43.264	971	70.209	137	7.344	1491	107.688	2695	151.788	Pescadillo homolog	B5X171		NO
11064941	923	40	5.877	0	0	0	0	0	0	0	0	0	0	0	0	0	0	0	0	0	0	0	0	0	0	1	0.082	Potassium channel subfamily K member 12	Q9HB15		NO
11064942	1433	40	3.785	35	2.159	4	0.238	0	0	1	0.056	0	0	0	0	0	0	0	0	0	0	0	0	0	0	4	0.211	Synaptotagmin-6	Q5T7P8		NO
11064943	2595	836	43.689	985	33.558	1317	43.317	619	21.642	1541	47.393	728	24.74	1859	59.001	702	16.721	599	16.587	940	35.149	302	8.372	1285	47.996	1845	53.739	HIV Tat-specific factor 1 homolog	Q8BGC0		YES
11064944	398	0	0	0	0	1	0.214	0	0	12	2.406	2	0.443	0	0	0	0	0	0	0	0	0	0	5	1.218	0	0	Ig lambda chain V-III region LOI	P80748		NO
11064945	447	3	0.91	3	0.593	0	0	0	0	0	0	5	0.986	2	0.369	0	0	0	0	0	0	0	0	0	0	0	0	Ankyrin-2	Q8C8R3		NO
11064946	1832	373	27.611	29	1.4	18	0.839	10	0.495	13	0.566	7	0.337	7	0.315	0	0	0	0	4	0.212	11	0.432	311	16.454	1	0.041	Adenylate cyclase type 1	Q08828	Purine metabolism; Calcium signaling pathway; Oocyte meiosis; Vascular smooth muscle contraction; Gap junction; GnRH signaling pathway; Progesterone-mediated oocyte maturation; Melanogenesis	NO
11064947	3793	11	0.393	1205	28.087	1	0.023	5	0.12	2	0.042	1	0.023	12	0.261	0	0	1	0.019	3	0.077	1	0.019	1	0.026	235	4.683	Pleckstrin homology domain-containing family A member 5	Q9HAU0		YES
11064948	771	18	3.166	18	2.064	33	3.653	48	5.649	36	3.726	461	52.73	42	4.487	21	1.684	207	19.292	22	2.769	30	2.799	136	17.097	201	19.705	Egl nine homolog 3	Q91UZ4		NO
11064949	387	0	0	0	0	1	0.221	2	0.469	4	0.825	1	0.228	6	1.277	2	0.319	0	0	2	0.501	0	0	3	0.751	1	0.195				NO
11064950	1175	145	16.735	178	13.393	548	39.806	791	61.079	1607	109.152	443	33.249	925	64.837	410	21.568	82	5.015	222	18.333	828	50.696	2506	206.721	21	1.351	Cornifelin	Q9BYD5		YES
11064951	1288	49	5.159	5	0.343	79	5.235	24	1.691	219	13.57	40	2.739	111	7.098	5	0.24	0	0	24	1.808	19	1.061	384	28.897	3	0.176	Olfactory receptor 52B2	Q96RD2		NO
11064952	477	0	0	1	0.185	11	1.968	12	2.283	30	5.019	4	0.74	51	8.806	2	0.259	1	0.151	6	1.221	1	0.151	10	2.032	204	32.325	Centromere protein P	Q1LV50		NO
11064953	2319	113	6.608	153	5.833	255	9.385	129	5.047	361	12.424	148	5.628	418	14.846	189	5.038	92	2.851	471	19.708	143	4.436	431	18.014	341	11.114	Nucleolar protein 8	Q3UHX0		NO
11064954	764	6	1.065	9	1.041	31	3.463	1	0.119	0	0	0	0	8	0.862	0	0	4	0.376	21	2.667	7	0.659	0	0	0	0	Peptidyl-prolyl cis-trans isomerase-like 6	Q1RMP7		NO
11064955	1065	6	0.764	335547	27855.2	103	8.255	71	6.049	0	0	0	0	0	0	0	0	0	0	0	0	80	5.404	0	0	0	0	Rhodopsin	P79756	Phototransduction	YES
11064956	702	0	0	3	0.378	13	1.581	0	0	0	0	0	0	1	0.117	0	0	13	1.331	58	8.017	1	0.102	0	0	2	0.215				NO
11064957	1217	458	51.036	127	9.226	465	32.612	600	44.731	519	34.035	326	23.623	705	47.711	184	9.345	312	18.422	571	45.527	322	19.035	650	51.768	2169	134.71	Zinc finger matrin-type protein 5	Q6AXL8		YES
11064958	786	175	30.194	17	1.912	0	0	6	0.693	1	0.102	0	0	0	0	0	0	0	0	1	0.123	0	0	0	0	0	0	Calcium-binding protein 7	Q866X0		NO
11064959	995	251	34.21	160	14.217	284	24.362	295	26.9	819	65.692	473	41.923	466	38.573	154	9.567	369	26.648	288	28.086	293	21.185	780	75.983	143	10.863	Ragulator complex protein LAMTOR3	Q9UHA4	MAPK signaling pathway	YES
11064960	3859	340	11.948	168	3.849	467	10.329	99	2.328	510	10.547	126	2.879	375	8.003	22	0.352	18	0.335	248	6.236	11	0.205	390	9.796	342	6.699	Probable phospholipid-transporting ATPase VD	Q9P241		NO
11064961	588	6	1.384	8	1.203	6	0.871	17	2.623	137	18.595	42	6.299	39	5.463	5	0.526	0	0	4	0.66	7	0.856	66	10.88	66	8.484	Dual adapter for phosphotyrosine and 3-phosphotyrosine and 3-phosphoinositide	Q9QXT1		NO
11064962	516	0	0	25	4.283	15	2.481	5	0.879	5	0.773	3	0.513	0	0	4	0.479	670	93.302	7	1.316	9	1.255	3	0.564	8	1.172	Aminoacyl tRNA synthase complex-interacting multifunctional protein 1	P31230		NO
11064963	483	1	0.281	0	0	1	0.177	2	0.376	1	0.165	0	0	2	0.341	271	34.681	0	0	1	0.201	0	0	2	0.401	45	7.042	Nucleoside diphosphate kinase, mitochondrial	O00746	Purine metabolism; Pyrimidine metabolism; Metabolic pathways	NO
11064964	1644	243	20.045	119	6.4	80	4.153	38	2.097	29	1.408	239	12.821	40	2.004	17	0.639	10	0.437	154	9.09	5	0.219	328	19.338	245	11.264	Breakpoint cluster region protein	P11274	Pathways in cancer; Chronic myeloid leukemia	NO
11064965	387	73	25.581	104	23.759	195	43.007	445	104.328	211	43.514	103	23.471	190	40.436	262	41.847	152	28.223	309	77.477	623	115.812	249	62.364	230	44.921	Protein transport protein Sec61 subunit gamma RecName: Full	P60058	Protein export; Protein processing in endoplasmic reticulum; Phagosome	YES
11064966	792	107	18.322	63	7.033	1	0.108	1	0.115	0	0	0	0	0	0	0	0	0	0	1	0.123	0	0	0	0	7	0.668	Retinol dehydrogenase 12	Q96NR8		NO
11064967	750	40	7.233	7	0.825	137	15.591	134	16.21	8	0.851	0	0	56	6.15	0	0	13	1.246	14	1.811	68	6.523	1	0.129	449	45.25	Ferritin, middle subunit	P49947	Porphyrin and chlorophyll metabolism	YES
11064968	1162	38	4.435	1	0.076	1	0.073	1	0.078	2	0.137	3	0.228	1	0.071	0	0	0	0	1	0.084	0	0	9	0.751	1	0.065	Dyslexia-associated protein KIAA0319 homolog	P0CI71		NO
11064969	1197	20	2.266	24	1.773	275	19.609	142	10.763	410	27.336	61	4.494	359	24.701	58	2.995	197	11.826	510	41.343	73	4.387	170	13.766	837	52.852	Protein FADD	Q13158	Apoptosis; Toll-like receptor signaling pathway; RIG-I-like receptor signaling pathway; Alzheimer's disease; Chagas disease (American trypanosomiasis); Tuberculosis; Hepatitis B; Herpes simplex infection; Pathways in cancer	YES
11064970	2262	90	5.396	6	0.235	3	0.113	1	0.04	3	0.106	2	0.078	1	0.036	0	0	1	0.032	0	0	1	0.032	51	2.185	0	0	Serine/threonine-protein kinase DCLK3	Q8BWQ5		NO
[truncated: 17,602 more rows]
