# Supplementary material for: The Genome and Linkage Map of the Northern Pike (Esox lucius): Conserved Synteny Revealed between the Salmonid Sister Group and the Neoteleostei
Source: PLoS One. 2014 Jul 28;9(7):e102089. doi: 10.1371/journal.pone.0102089 (PMC4113312; doi:10.1371/journal.pone.0102089)
Supplement: Table S4 — Top 10 expressed specialized transcripts from each tissue in Esox lucius . Sorted by highest FPKM for transcripts >3 standard deviations above average across all tissues; based on results from 38K Trinity-assembled transcriptome. (XLSX) [file pone.0102089.s006.xlsx]

## Sheet: Table S4
	Brain	Eye	Gill	Gut	Head Kidney	Heart	Kidney	Liver	Muscle	Nose	stomach	spleen	testis
1)	Ependymin	Rhodopsin	Carbonic anhydrase 4	Type-4 ice-structuring protein	72 kDa type IV collagenase	Myoglobin	Cystatin-A	Hemopexin	Glyceraldehyde-3-phosphate dehydrogenase	Ictacalcin	Chymosin	Complement factor D	NADPH dehydrogenase 1
2)	Myelin basic protein	Gamma-crystallin M2	Ammonium transporter Rh type C	Apolipoprotein A-I	Ig kappa chain V region K29-213	Myosin regulatory light chain 2	Sodium/potassium-transporting ATPase subunit alpha-1	Alpha-2-HS-glycoprotein	Parvalbumin alpha	Sperm acrosome membrane-associated protein 4	Gastricsin	Heme oxygenase	G2/mitotic-specific cyclin-B2
3)	Synaptosomal-associated protein 25-A	Alpha-crystallin A chain	Keratin	Meprin A subunit alpha	Ig kappa chain V-III region ABPC 22/PC 9245	Heat shock protein beta-1	Fructose-1	Alpha-1-antitrypsin homolog	Actin	NADPH oxidase 1	Pepsin A	Complement C1q subcomponent subunit C	Histone H2A
4)	Protein S100-B	Beta-crystallin S-1	Testisin	Fatty acid-binding protein	Stromal cell-derived factor 1	Myosin light chain 4	Phosphoenolpyruvate carboxykinase	Fibrinogen beta chain	Myosin-13	Protein S100-A16	Pepsin-3	Galectin-3-binding protein A	Nanos homolog 2
5)	Myelin protein P0	Beta-crystallin B1	Glutathione S-transferase P	Acidic mammalian chitinase	Ig kappa-b4 chain C region	Myosin-7	Cytochrome P450 2K1	Serotransferrin-2	Myosin heavy chain	Epithelial membrane protein 2	Acidic mammalian chitinase	BUD13 homolog	Serotriflin
6)	Protein Jumonji	Beta-crystallin A1-2	Pancreatic secretory trypsin inhibitor	Intelectin-1	Carboxypeptidase A1	Natriuretic peptides A	Sulfate transporter	Fibrinogen alpha chain	Fructose-bisphosphate aldolase A	Macrophage-capping protein	Hyaluronidase PH-20	DNA-binding protein inhibitor ID-1	Ataxin-2 homolog
7)	Glutamine synthetase	Beta-crystallin A3	Cell wall protein DAN4	Apolipoprotein B-100	Ig heavy chain V-III region HIL	Brain natriuretic peptide	Solute carrier family 12 member 3	Fetuin-B	Myosin light chain 1	Neuroblast differentiation-associated protein AHNAK	Protein S100-P	Metalloproteinase inhibitor 3	Sorting nexin-10
8)	Prolactin-2	Gamma-crystallin M1	Sodium/potassium-transporting ATPase subunit alpha-1	Type-2 ice-structuring protein	Sphingosine 1-phosphate receptor 4	Cytochrome c oxidase subunit 6A	Solute carrier family 22 member 6	Complement C1q tumor necrosis factor-related protein 3	Myosin regulatory light chain 2	Mannose-specific lectin	Potassium-transporting ATPase alpha chain 1	Caldesmon	Protein B4
9)	Neurofilament light polypeptide	Purpurin	Apolipoprotein D	Aminopeptidase N	Steroidogenic acute regulatory protein	Troponin I	Carbonic anhydrase 4	Fibrinogen gamma chain	Phosphoglycerate mutase 2	Transcription factor jun-B	Lectoxin-Thr1	Collagen alpha-4VI chain	Enhancer of rudimentary homolog
10)	Proteinase-activated receptor 1	Retinal rod rhodopsin-sensitive cGMP 3	Ammonium transporter Rh type B	Retinol-binding protein 2	Ig kappa chain V-IV region	Actin	Mucin-2	Haptoglobin	Beta-enolase	CUB and zona pellucida-like domain-containing protein 1	Mucin-2	Septin-7	G2/mitotic-specific cyclin-B1
Total > 1 SD above average	14168	3419	3303	3090	4932	3707	3600	887	1166	6790	973	9991	7748
Total > 3 SD	5408	1055	374	659	338	630	406	332	430	804	140	1100	2784
# Transcripts	33637	27564	28031	27172	29023	27953	29365	20484	21725	29262	23062	30237	24692
