# Supplementary material for: The Genome and Linkage Map of the Northern Pike (Esox lucius): Conserved Synteny Revealed between the Salmonid Sister Group and the Neoteleostei
Source: PLoS One. 2014 Jul 28;9(7):e102089. doi: 10.1371/journal.pone.0102089 (PMC4113312; doi:10.1371/journal.pone.0102089)
Supplement: Table S5 — Pathways Identified in duplicated transcripts. Significant DAVID results (sorted by p-value) for duplicated transcripts between 77–89% similarity in northern pike. Gene_Ontology terms presented from the molecular function (GOTERM_MF_FAT) and biological process (GOTERM_BP_FAT) categories. (XLSX) [file pone.0102089.s007.xlsx]

## Sheet: Molecular Function
CATEGORY	TERM	COUNT	%	P-VALUE	BENJAMINI
GOTERM_MF_FAT	Purine ribonucleotide binding	694	17.1	2.8e-13	3.9e-10
GOTERM_MF_FAT	ribonucleotide binding	694	17.1	2.8e-13	3.9e-10
GOTERM_MF_FAT	protein kinase activity	286	7	6.2e-12	4.3e-09
GOTERM_MF_FAT	adenyl ribonucleotide binding	576	14.2	6.2e-12	2.9e-09
GOTERM_MF_FAT	purine nucleotide binding	701	17.3	3.1e-11	1.1e-08
GOTERM_MF_FAT	ATP binding	561	13.8	5.7e-11	1.6e-08
GOTERM_MF_FAT	purine nucleoside binding	591	14.6	3.2e-10	7.5e-08
GOTERM_MF_FAT	nucleoside binding	592	14.6	6.3e-10	1.3e-07
GOTERM_MF_FAT	nucleotide binding	782	19.3	6.5e-10	1.2e-07
GOTERM_MF_FAT	adenyl nucleotide binding	583	14.4	7.7e-10	1.2e-07
GOTERM_MF_FAT	nucleoside-triphosphate regulator activity	183	4.5	1.6e-09	2.3e-07
GOTERM_MF_FAT	GTPase regulator activity	181	4.5	2.3e-09	3e-07
GOTERM_MF_FAT	guanyl-nucleotide exchange factor activity	90	2.2	5e-09	5.8e-07
GOTERM_MF_FAT	protein serine/threonine kinase activity	206	5.1	1e-08	1.1e-06
GOTERM_MF_FAT	gated channel activity	173	4.3	7.5e-08	7.5e-06
GOTERM_MF_FAT	transcription regulator activity	441	10.9	8.1e-08	7.7e-06
GOTERM_MF_FAT	ion channel activity	193	4.8	8.7e-08	7.7e-06
GOTERM_MF_FAT	substrate specific channel activity	195	4.8	1.3e-07	1.1e-05
GOTERM_MF_FAT	calcium ion binding	376	9.3	1.6e-07	1.3e-05
GOTERM_MF_FAT	channel activity	196	4.8	4.5e-07	3.3e-05
GOTERM_MF_FAT	passive transmembrane transporter activity	196	4.8	5.3e-07	3.8e-05
GOTERM_MF_FAT	cytoskeletal protein binding	212	5.2	6.4e-07	4.3e-05
GOTERM_MF_FAT	calcium channel activity	59	1.5	6.6e-07	4.2e-05
GOTERM_MF_FAT	cation channel activity	147	3.6	8e-07	4.9e-05
GOTERM_MF_FAT	transcription factor activity	285	7	1.3e-06	7.5e-05
GOTERM_MF_FAT	voltage-gated ion channel activity	116	2.9	1.6e-06	8.9e-05
GOTERM_MF_FAT	voltage-gated channel activity	116	2.9	2e-06	0.00011
GOTERM_MF_FAT	voltage-gated cation channel activity	9	2.3	2e-06	0.00011
GOTERM_MF_FAT	metal ion transmembrane transporter activity	161	4	4e-06	0.0002
GOTERM_MF_FAT	actin binding	157	3.9	4.4e-06	0.00021
GOTERM_MF_FAT	magensium ion binding	184	4.5	5.2e-06	0.00025
GOTERM_MF_FAT	sequence-specific DNA binding	213	5.2	7e-06	0.00032
GOTERM_MF_FAT	protein domain specific binding	121	3	1.5e-05	0.00066
GOTERM_MF_FAT	voltage-gated calcium channel activity	29	0.7	1.8e-05	0.00079
GOTERM_MF_FAT	small GTPase regulator activity	115	2.8	2.7e-05	0.0011
GOTERM_MF_FAT	hydrolase activity, acting on acid anhydrides, catalyzing transmembrane movement of substances	52	1.3	3.1e-05	0.0013
GOTERM_MF_FAT	protein tyrosine kinase activity	80	2	4.8e-05	0.0019
GOTERM_MF_FAT	3',5'-cyclic-nucleotide phosphodiesterase activity	22	0.5	5.2e-05	0.002
GOTERM_MF_FAT	cyclic-nucleotide phosphodiesterase activity	22	0.5	5.2e-05	0.002
GOTERM_MF_FAT	RAS guanyl-nucleotide exchange factor activity	52	1.3	5.9e-05	0.0022
GOTERM_MF_FAT	ATPase activity, coupled to transmembrane movement of substances	50	1.2	8.6e-05	0.0031
GOTERM_MF_FAT	ATPase activity, coupled to movement of substances	50	1.2	0.00012	0.0041
GOTERM_MF_FAT	glutamate receptor activity	32	0.8	0.00012	0.0042
GOTERM_MF_FAT	metal ion binding	1174	28.9	0.00013	0.0045
GOTERM_MF_FAT	ATPase activity, coupled to transmembrane movement of ions	38	0.9	0.00017	0.0057
GOTERM_MF_FAT	Rho guanyl-nucleotide exchange factor activity	46	1.1	0.00019	0.006
GOTERM_MF_FAT	ion binding	1202	29.6	0.0002	0.0061
GOTERM_MF_FAT	calmodulin binding	80	2	0.00022	0.0066
GOTERM_MF_FAT	enzyme binding	142	3.5	0.00026	0.0077
GOTERM_MF_FAT	ATPase activity, coupled to transmembrane movement of ions, phosphorylative mechanism	31	0.8	0.00033	0.0097
GOTERM_MF_FAT	cation bindin	1177	29	0.00033	0.0095
GOTERM_MF_FAT	primary active transmembrane transporer activity	51	1.3	0.0005	0.14
GOTERM_MF_FAT	P-P-bond-hydrolysis-driven transmembrane transporter activity	51	1.3	0.0005	0.014
GOTERM_MF_FAT	PDZ domain binding	28	0.7	0.0006	0.016
GOTERM_MF_FAT	manganese ion binding	63	1.6	0.0006	0.016
GOTERM_MF_FAT	ligand-gated channel activity	70	1.7	0.00077	0.02
GOTERM_MF_FAT	ligand-gated ion channel activity	70	1.7	0.00077	0.02
GOTERM_MF_FAT	ryanodine-sensitive calcium-release channel activity	8	0.2	0.0012	0.03
GOTERM_MF_FAT	intracellular ligand-gated calcium channel activity	8	0.2	0.0012	0.03
GOTERM_MF_FAT	Rac guanyl-nucleotide exchange factor activity	8	0.2	0.0012	0.03
GOTERM_MF_FAT	chromatin binding	56	1.4	0.0013	0.033
GOTERM_MF_FAT	GTPase activator activity	86	2.1	0.0017	0.043
GOTERM_MF_FAT	potassium ion binding	76	1.9	0.0018	0.044
GOTERM_MF_FAT	non-membrane spanning protein tyrosine kinase activity	22	0.5	0.002	0.047
GOTERM_MF_FAT	transcritpion activator activity	112	2.8	0.0022	0.051
GOTERM_MF_FAT	transmembrane receptor protein tyrosine kinase activity	39	1	0.0022	0.05
GOTERM_MF_FAT	DNA binding	546	13.5	0.0024	0.054
GOTERM_MF_FAT	AMP binding	21	0.5	0.0024	0.054
GOTERM_MF_FAT	enzyme activator activity	107	2.6	0.0032	0.069
GOTERM_MF_FAT	phosphatidate phosphatase activity	10	0.2	0.0036	0.077
GOTERM_MF_FAT	SH3 domain binding	46	1.1	0.004	0.083
GOTERM_MF_FAT	GTPase binding	42	1	0.0042	0.086
GOTERM_MF_FAT	ATPase activity	108	2.7	0.0046	0.093
GOTERM_MF_FAT	actin filament binding	28	0.7	0.0047	0.092
GOTERM_MF_FAT	phosphoric diester hydrolase activity	41	1	0.005	0.098
GOTERM_MF_FAT	cation-transporting ATPase activity	19	0.5	0.0055	0.1
GOTERM_MF_FAT	transcription repressor activity	83	2	0.0055	0.1
GOTERM_MF_FAT	microfilmanet motor activity	14	0.3	0.0064	0.12
GOTERM_MF_FAT	alkali metal ion binding	110	2.7	0.0082	0.15
GOTERM_MF_FAT	ATPase activity, coupled	83	2	0.0083	0.15
GOTERM_MF_FAT	adeenylate cyclase inhibiting metabotropic glutamate receptor activity	9	0.2	0.0087	0.15
GOTERM_MF_FAT	ionotropic glutamate receptor activity	18	0.4	0.0098	0.17
GOTERM_MF_FAT	GTPase activity	56	1.4	0.01	0.17
GOTERM_MF_FAT	cyclic nucleotide binding	21	0.5	0.01	0.17
GOTERM_MF_FAT	extracellular-glutamate-gated ion channel activity	18	0.4	0.014	0.22
GOTERM_MF_FAT	symporter activity	62	1.5	0.014	0.22
GOTERM_MF_FAT	3'-5'-cyclic-AMP phospphodiesterease activity	9	0.2	0.017	0.25
GOTERM_MF_FAT	diacylglycerol binding	37	0.9	0.022	0.32
GOTERM_MF_FAT	acetate-CoA ligase activity	6	0.1	0.027	0.37
GOTERM_MF_FAT	calcium potassium:sodium antiporter activity	6	0.1	0.027	0.37
GOTERM_MF_FAT	group III metabotropic glutamate receptor activity	6	0.1	0.027	0.37
GOTERM_MF_FAT	SNARE binding	16	0.4	0.029	0.39
GOTERM_MF_FAT	sodium:potassium-exchanging ATPase activity	9	0.2	0.029	0.39
GOTERM_MF_FAT	calcium ion transmembrane transporter activity	11	0.3	0.03	0.39
GOTERM_MF_FAT	L-amino acid transmembrane transporter activity	20	0.5	0.03	0.39
GOTERM_MF_FAT	Ras GTPase activator activity	34	0.8	0.03	0.39
GOTERM_MF_FAT	channel regulator activity	21	0.5	0.032	0.4
GOTERM_MF_FAT	glucuronosyltransferase activity	14	0.3	0.032	0.4
GOTERM_MF_FAT	cAMP binding	14	0.3	0.032	0.4
GOTERM_MF_FAT	transmembrane receptor protein serine/threonine kinase activity	12	0.3	0.035	0.43
GOTERM_MF_FAT	transforming growth factor beta receptor activity	12	0.3	0.035	0.43
GOTERM_MF_FAT	mannosyl-oligosaccharide mannosidase activity	8	0.2	0.036	0.43
GOTERM_MF_FAT	beta-1,3-galactosyltransferase activity	8	0.2	0.036	0.43
GOTERM_MF_FAT	guanyl nucleotide binding	133	3.3	0.037	0.43
GOTERM_MF_FAT	guanyl ribonucleotdie binding	133	3.3	0.037	0.43
GOTERM_MF_FAT	sodium ion biding	55	1.4	0.037	0.43
GOTERM_MF_FAT	calcium-transporting ATPase activity	10	0.2	0.037	0.43
GOTERM_MF_FAT	acetylgalactosaminyltransferase activity	13	0.3	0.04	0.45
GOTERM_MF_FAT	phosphoinositide phospholipase C activity	13	0.3	0.04	0.45
GOTERM_MF_FAT	voltage-gated potassium channel activity	51	1.3	0.043	0.47
GOTERM_MF_FAT	small GTPase binding	34	0.8	0.043	0.47
GOTERM_MF_FAT	phosphotransferase activity, nitrogenous group as acceptor	14	0.3	0.044	0.48
GOTERM_MF_FAT	beta-tubulin binding	7	0.2	0.045	0.47
GOTERM_MF_FAT	retinoic acid receptor activity	7	0.2	0.045	0.47
GOTERM_MF_FAT	actin-dependent ATPase activity	7	0.2	0.045	0.47
GOTERM_MF_FAT	amino acid transmemebrane transporter activity	27	0.7	0.047	0.49
GOTERM_MF_FAT	inward rectifier potassium channel activity	15	0.4	0.348	0.49
GOTERM_MF_FAT	structural constituent of eye lens	12	0.3	0.05	0.5
GOTERM_MF_FAT	calmodulin-dependent protein kinase activity	12	0.3	0.05	0.5
GOTERM_MF_FAT	anion transmemebrane transporter activity	57	1.4	0.052	0.52
GOTERM_MF_FAT	neurotransmitter:soidum sumporter activity	17	0.4	0.054	0.53
GOTERM_MF_FAT	Rho GTPase binding	17	0.4	0.054	0.53
GOTERM_MF_FAT	UDP-galactose:beta-N-acetylglucosamine beta-1,3-galactosyltransferase activity	6	0.1	0.055	0.53
GOTERM_MF_FAT	kinase binding	47	1.2	0.056	0.53
GOTERM_MF_FAT	steroid hormone receptor activity	27	0.7	0.056	0.53
GOTERM_MF_FAT	ligand-dependent nuclear receptor activity	28	0.7	0.057	0.53
GOTERM_MF_FAT	channel inhibitor activity	8	0.2	0.058	0.54
GOTERM_MF_FAT	solute:cation symporter activity	36	0.9	0.059	0.53
GOTERM_MF_FAT	potassium channel activity	62	1.5	0.062	0.55
GOTERM_MF_FAT	GTP binding	125	3.1	0.063	0.55
GOTERM_MF_FAT	low voltage-gated calcium channel activity	5	0.1	0.067	0.58
GOTERM_MF_FAT	clathrin binding	5	0.1	0.067	0.58
GOTERM_MF_FAT	Ras GTPase binding	30	0.7	0.068	0.58
GOTERM_MF_FAT	tubulin binding	30	0.7	0.068	0.58
GOTERM_MF_FAT	protein kinase C activity	12	0.3	0.068	0.58
GOTERM_MF_FAT	neurotransmitter transporter activity	17	0.4	0.068	0.57
GOTERM_MF_FAT	Rab GTPase activator activity	20	0.5	0.074	0.6
GOTERM_MF_FAT	intracellular ligand-gated ion chanel cativity	10	0.2	0.078	0.62
GOTERM_MF_FAT	amine transmembrane transporter activity	32	0.8	0.079	0.62
GOTERM_MF_FAT	transcription corepressor activity	29	0.7	0.079	0.62
GOTERM_MF_FAT	pyruvate dehydrogenase (acetyl-transferring) kinase activity	4	0.1	0.081	0.62
GOTERM_MF_FAT	RNA polymerase binding	4	0.1	0.081	0.62
GOTERM_MF_FAT	endothelin receptor activity	4	0.1	0.081	0.62
GOTERM_MF_FAT	transmembrane receptor protein tyrosine kinase adaptor protein activity	4	0.1	0.081	0.62
GOTERM_MF_FAT	calcium-dependent ATPase activity	4	0.1	0.081	0.62
GOTERM_MF_FAT	extracellular ligand-gated ion channel activity	38	0.9	0.087	0.65
GOTERM_MF_FAT	carbohydrate phosphatase activity	8	0.2	0.088	0.65
GOTERM_MF_FAT	RNA polymerase II transcription factor activity, enhancer binding	12	0.3	0.09	0.66
GOTERM_MF_FAT	Rac GTPase binding	6	0.1	0.094	0.67
GOTERM_MF_FAT	sterol binding	6	0.1	0.094	0.67
GOTERM_MF_FAT	protein kinase binding	40	1	0.096	0.68
GOTERM_MF_FAT	transcription cofactor activity	71	1.7	0.096	0.67
	1450 gene from the list are not in the output

## Sheet: Biological Processes
CATEGORY	TERM	COUNT	%	P-VALUE	BENJAMINI
GOTERM_BP_FAT	Protein amino acid phosphorylation	308	7.6	3.8e-16	1.5e-12
GOTERM_BP_FAT	Phosphorylation	333	8.2	1.4e-15	3.3e-12
GOTERM_BP_FAT	Phosphorus metabolic process	378	9.3	2.9e-14	4.4e-11
GOTERM_BP_FAT	phosphate metabolic process	377	9.3	4.2e-14	4.7e-11
GOTERM_BP_FAT	regulation of RNA metabolc process	470	11.6	6.2e-13	5.6e-10
GOTERM_BP_FAT	regulation of transcription, DNA-dependent	459	11.3	7.1e-13	5.4e-10
GOTERM_BP_FAT	sensory organ development	132	3.3	4.7e-12	3e-09
GOTERM_BP_FAT	eye development	89	2.2	1e-09	5.8e-07
GOTERM_BP_FAT	regulation of transcription	665	16.4	4.4e-09	2.2e-06
GOTERM_BP_FAT	intracellular signaling cascade	387	9.5	1e-08	4.6e-06
GOTERM_BP_FAT	regulation of small GTPase mediated signal transduction	12	3	3e-08	1.2e-05
GOTERM_BP_FAT	neuron development	158	3.9	5.2e-08	2e-05
GOTERM_BP_FAT	neuron differeniation	192	4.7	5.6e-08	1.9e-05
GOTERM_BP_FAT	actin cytoskeleton organization	108	2.7	6.4e-08	2.1e-05
GOTERM_BP_FAT	ion transport	308	7.6	8.3e-08	2.5e-05
GOTERM_BP_FAT	calcium ion transport	84	2.1	1.3e-07	3.6e-05
GOTERM_BP_FAT	camera-type eye development	67	1.7	1.6e-07	4.4e-05
GOTERM_BP_FAT	actin filament-based process	111	2.7	2.1e-07	5.2e-05
GOTERM_BP_FAT	small GTPase mediated signal transduction	119	2.9	3.7e-07	8.8e-05
GOTERM_BP_FAT	cation transport	228	5.6	3.9e-07	8.8e-05
GOTERM_BP_FAT	transmembrane receptor protein tyrosine kinase signalling pathway	99	2.4	3.9e-07	8.5e-05
GOTERM_BP_FAT	embryonic morphogenesis	134	3.3	4.6e-07	9.4e-05
GOTERM_BP_FAT	enzyme linked receptor protein singaling pathway	133	3.3	5.5e-07	0.00011
GOTERM_BP_FAT	cell morphogenesis involved in differentiation	122	3	1.8e-06	0.00034
GOTERM_BP_FAT	cell morphogenesis	156	3.8	1.9e-06	0.00034
GOTERM_BP_FAT	tissue morphogenesis	90	2.2	2.4e-06	0.00041
GOTERM_BP_FAT	neuron projection development	120	3	3.2e-06	0.00054
GOTERM_BP_FAT	purine nucleotide metabolic process	90	2.2	4.9e-06	0.0009
GOTERM_BP_FAT	regulation of Ras protein signal transduction	96	2.4	6.2e-06	0.00097
GOTERM_BP_FAT	embryonic organ morphogenesis	61	1.5	6.3e-06	0.00095
GOTERM_BP_FAT	eye morphogenesis	49	1.2	7.8e-06	0.0011
GOTERM_BP_FAT	cellular component morphogenesis	169	4.2	8.2e-06	0.0012
GOTERM_BP_FAT	cell morphogenesis involved in neuron differentiation	106	2.6	1e-05	0.0014
GOTERM_BP_FAT	metal ion transport	198	4.9	1.2e-05	0.0015
GOTERM_BP_FAT	neuron projection morphogenesis	101	2.5	1.7e-05	0.0022
GOTERM_BP_FAT	di, tri-valent inorganic cation transport	86	2.1	1.7e-05	0.0021
GOTERM_BP_FAT	cell surface recptor linked signal transduction	422	10.4	1.7e-05	0.0021
GOTERM_BP_FAT	tube development	87	2.1	1.8e-05	0.0021
GOTERM_BP_FAT	transcription	527	13	2.6e-05	0.003
GOTERM_BP_FAT	cell projection organization	157	3.9	2.9e-05	0.0033
GOTERM_BP_FAT	synaptic transmission	105	2.6	3.2e-05	0.0035
GOTERM_BP_FAT	ear development	50	1.2	3.5e-05	0.0037
GOTERM_BP_FAT	purine nucleotide catabolic process	21	0.5	3.5e-05	0.0037
GOTERM_BP_FAT	glutamate signaling pathway	20	0.5	4e-05	0.0042
GOTERM_BP_FAT	inner ear development	46	1.1	4.2e-05	0.0042
GOTERM_BP_FAT	ATP metabolic process	53	1.3	4.6e-05	0.0045
GOTERM_BP_FAT	cell-cell signaling	145	3.6	4.9e-05	0.0047
GOTERM_BP_FAT	transmission of nerve impulse	124	3.1	5.1e-05	0.0048
GOTERM_BP_FAT	ATP biosynthetic process	48	1.2	5.3e-05	0.0049
GOTERM_BP_FAT	monovalent inorganic cation transport	142	3.5	5.7e-05	0.0052
GOTERM_BP_FAT	cytoskeleton organization	155	3.8	7e-05	0.0062
GOTERM_BP_FAT	cell motion	150	3.7	7.3e-05	0.0063
GOTERM_BP_FAT	neurological system process	249	6.1	7.5e-05	0.0064
GOTERM_BP_FAT	axonogenesis	91	2.2	8.4e-05	0.007
GOTERM_BP_FAT	regulation of transcription from RNA polymerase II promoter	189	4.7	0.0001	0.0083
GOTERM_BP_FAT	regulation of neurogenesis	66	1.6	0.0001	0.0082
GOTERM_BP_FAT	regulation of neuron differentiation	56	1.4	0.00013	0.01
GOTERM_BP_FAT	regulation of cell development	76	1.9	0.00014	0.011
GOTERM_BP_FAT	regulation of axongenesis	32	0.8	0.00014	0.011
GOTERM_BP_FAT	lung alveolus development	13	0.3	0.00016	0.012
GOTERM_BP_FAT	regulation of cell morphogeneis involved in differentiation	38	0.9	0.00017	0.012
GOTERM_BP_FAT	chordate embryonic development	129	3.2	0.00017	0.013
GOTERM_BP_FAT	embryonic skeletal system development	27	0.7	0.00018	0.013
GOTERM_BP_FAT	embryonic development ending in birth or egg hatching	132	3.3	0.0002	0.014
GOTERM_BP_FAT	regulation of Rho potein signal transduction	51	1.3	0.00022	0.015
GOTERM_BP_FAT	morphogenesis of an epthelium	59	1.5	0.00025	0.017
GOTERM_BP_FAT	ear morphogenesis	36	0.9	0.00026	0.017
GOTERM_BP_FAT	purine nucleotide biosynthetic process	70	1.7	0.00028	0.019
GOTERM_BP_FAT	metabotropic glutamate receptor signaling pathway	9	2	0.0003	0.02
GOTERM_BP_FAT	regulation of neuron projection development	36	0.9	0.00036	0.023
GOTERM_BP_FAT	epithelium development	78	1.9	0.00039	0.025
GOTERM_BP_FAT	cyclic nucleotide catabolic process	10	0.2	0.00039	0.024
GOTERM_BP_FAT	inner ear morphogenesis	34	0.8	0.0004	0.025
GOTERM_BP_FAT	regulation of nervous system development	68	1.7	0.00041	0.025
GOTERM_BP_FAT	purine ribonucleotide metabolic process	60	1.5	0.00041	0.025
GOTERM_BP_FAT	nucleoside triphosphate biosynthetic process	49	1.2	0.00042	0.025
GOTERM_BP_FAT	purine nucleoside triphosphate biosynthetic process	49	1.2	0.00042	0.025
GOTERM_BP_FAT	nucleoside monophosphat catabolic process	11	0.3	0.00043	0.025
GOTERM_BP_FAT	positive regulation of developmental growth	12	0.3	0.00043	0.025
GOTERM_BP_FAT	developmental induction	12	0.3	0.00043	0.025
GOTERM_BP_FAT	muscle contraction	50	1.2	0.00044	0.025
GOTERM_BP_FAT	auditory receptor cell differentiation	17	0.4	0.00048	0.027
GOTERM_BP_FAT	cell motility	107	2.6	0.00048	0.027
GOTERM_BP_FAT	localization of cell	107	2.6	0.00048	0.027
GOTERM_BP_FAT	muscle system process	52	1.3	0.00049	0.027
GOTERM_BP_FAT	cell projection morphogenesis	105	2.6	0.00049	0.026
GOTERM_BP_FAT	potassium ion transport	85	2.1	0.00049	0.026
GOTERM_BP_FAT	regulation of cell projection organization	43	1.1	0.0005	0.026
GOTERM_BP_FAT	negative regulation of cell differentiation	68	1.7	0.0005	0.026
GOTERM_BP_FAT	cell migration	98	2.4	0.0005	0.026
GOTERM_BP_FAT	ribonucleoside triphosphae biosynthetic process	48	1.2	0.00052	0.026
GOTERM_BP_FAT	purine ribonucleoside triphosphate biosynthetic process	48	1.2	0.00052	0.026
GOTERM_BP_FAT	ribonucleotide metabolic process	61	1.5	0.00053	0.026
GOTERM_BP_FAT	cell part morphogenesis	108	2.7	0.00056	0.028
GOTERM_BP_FAT	regulation of system process	97	2.4	0.00059	0.029
GOTERM_BP_FAT	cyclic nucleotide metabolic process	27	0.7	0.00063	0.03
GOTERM_BP_FAT	purine ribonucleoside triphosphate metabolic process	53	1.3	0.00064	0.031
GOTERM_BP_FAT	purine ribonucleotide biosythetic process	53	1.3	0.00064	0.031
GOTERM_BP_FAT	ribonucleoside triphosphate metabolic process	53	1.3	0.00064	0.031
GOTERM_BP_FAT	mammary gland development	25	0.6	0.00065	0.031
GOTERM_BP_FAT	central nervous system neuron differentiation	25	0.6	0.00065	0.031
GOTERM_BP_FAT	ribonucleotide biosynthetic process	54	1.3	0.00066	0.031
GOTERM_BP_FAT	chromatin assembly of disassembly	33	0.8	0.00069	0.032
GOTERM_BP_FAT	purine nucleoside triphosphate metabolic process	54	1.3	0.00083	0.038
GOTERM_BP_FAT	nucleotide biosynthetic process	75	1.8	0.00094	0.043
GOTERM_BP_FAT	nucleoside monophosphate metabolic process	33	0.8	0.00096	0.043
GOTERM_BP_FAT	regionalization	78	1.9	0.00096	0.042
GOTERM_BP_FAT	regulation of cellular component size	79	1.9	0.00096	0.042
GOTERM_BP_FAT	gland morphogenesis	19	0.5	0.00098	0.042
GOTERM_BP_FAT	regulation of GTPase activity	52	1.3	0.00098	0.042
GOTERM_BP_FAT	regulation of developmental growth	21	0.5	0.001	0.043
GOTERM_BP_FAT	embryonic organ development	78	1.9	0.0011	0.048
GOTERM_BP_FAT	nucleoside triphosphate metabolic process	55	1.4	0.0013	0.054
GOTERM_BP_FAT	muscle organ development	73	1.8	0.0013	0.055
GOTERM_BP_FAT	nucleobase, nucleoside and nucleotide biosynthetic process	76	1.9	0.0013	0.054
GOTERM_BP_FAT	nucleobase, nucleoside, nucleotide and nucleic acid biosynthesis process	76	1.9	0.0013	0.054
GOTERM_BP_FAT	protein amino acid autophosphorylation	34	0.8	0.0014	0.057
GOTERM_BP_FAT	cAMP metabolic process	17	0.4	0.0015	0.059
GOTERM_BP_FAT	peptidyl-serine phosphorylation	16	0.4	0.0018	0.072
GOTERM_BP_FAT	negative regulation of transcription	121	3	0.0018	0.072
GOTERM_BP_FAT	pattern specification process	100	2.5	0.0018	0.071
GOTERM_BP_FAT	positive regulation of kinase activity	70	1.7	0.0018	0.072
GOTERM_BP_FAT	nucleotide catabolic process	22	0.5	0.0019	0.072
GOTERM_BP_FAT	protein kinase cascade	109	2.7	0.0019	0.072
GOTERM_BP_FAT	respiratory system development	39	1	0.0019	0.072
GOTERM_BP_FAT	negative regulation of nucleobase, nucleoside, nucleotide and nucleic acid metabolic process	134	3.3	0.0021	0.079
GOTERM_BP_FAT	cell-cell signaling inolved in cell fate specification	12	0.3	0.0021	0.078
GOTERM_BP_FAT	growth	64	1.6	0.0022	0.078
GOTERM_BP_FAT	anterion/posterior pattern formtion	53	1.3	0.0023	0.083
GOTERM_BP_FAT	memory	21	0.5	0.0024	0.084
GOTERM_BP_FAT	embryonic skeletal system morphogenesis	21	0.5	0.0024	0.084
GOTERM_BP_FAT	circulatory system process	46	1.1	0.0025	0.087
GOTERM_BP_FAT	blood circulation	46	1.1	0.0025	0.087
GOTERM_BP_FAT	respiratory tube development	35	0.9	0.0026	0.091
GOTERM_BP_FAT	striated muscle tissue development	51	1.3	0.0027	0.095
GOTERM_BP_FAT	embryonic eye morphogenesis	14	0.3	0.0028	0.094
GOTERM_BP_FAT	negative regulation of microtubule polymerization or depolymerization	14	0.3	0.0028	0.094
GOTERM_BP_FAT	mechanoreceptor differentiation	22	0.5	0.0028	0.095
GOTERM_BP_FAT	positive regulation of nucleobase, nucleoside, nucleotide and nucleic acid metabolic process	166	4.1	0.0028	0.095
GOTERM_BP_FAT	camera-type eye morphogenesis	28	0.7	0.0028	0.094
GOTERM_BP_FAT	mammary gland morphogenesis	10	0.2	0.0028	0.094
GOTERM_BP_FAT	regulation of kinase activity	94	2.3	0.0029	0.097
GOTERM_BP_FAT	inner ear receptor cell differentiation	20	0.5	0.003	0.097
GOTERM_BP_FAT	positive regulation of transferase activity	70	1.7	0.003	0.098
GOTERM_BP_FAT	nerve-nerve synaptic transmission	18	0.4	0.0031	0.099
GOTERM_BP_FAT	regulation of phosphorylation	125	3.1	0.0031	0.099
GOTERM_BP_FAT	gland development	48	1.2	0.0032	0.1
GOTERM_BP_FAT	cell growth	23	0.6	0.0032	0.1
GOTERM_BP_FAT	cAMP catabolic process	8	0.2	0.0032	0.1
GOTERM_BP_FAT	epithilial tube mophogenesis	34	0.8	0.0032	0.099
GOTERM_BP_FAT	lung development	34	0.8	0.0032	0.099
GOTERM_BP_FAT	neurotransmitter transport	50	1.2	0.0033	0.1
GOTERM_BP_FAT	negative regulation of nitrogen compound metabolic process	134	3.3	0.0033	0.1
GOTERM_BP_FAT	muscle tissue development	52	1.3	0.0033	0.1
GOTERM_BP_FAT	negativeregulation of gene expression	132	3.3	0.0034	0.1
GOTERM_BP_FAT	regulation of cell size	55	1.4	0.0035	0.1
GOTERM_BP_FAT	positive regulation o cellular component organization	56	1.4	0.0035	0.1
GOTERM_BP_FAT	skeletal system morphogenesis	37	0.9	0.0037	0.11
GOTERM_BP_FAT	central nervous system neuron development	19	0.5	0.0037	0.11
GOTERM_BP_FAT	behavior	126	3.1	0.0038	0.11
GOTERM_BP_FAT	muscle cell differentiation	49	1.2	0.004	0.11
GOTERM_BP_FAT	embryonic cranial skeleton morphogenesis	12	0.3	0.0041	0.12
GOTERM_BP_FAT	regulation of phosphate metabolic process	127	3.1	0.0042	0.12
GOTERM_BP_FAT	regulation of phosphorus metabolic process	127	3.1	0.0042	0.12
GOTERM_BP_FAT	positive regulation of protein kinase activity	66	1.6	0.0042	0.12
GOTERM_BP_FAT	positive regulation of nitrogen compound metabolic process	167	4.1	0.0044	0.12
GOTERM_BP_FAT	regulation of Ras GTPase activity	44	1.1	0.0045	0.12
GOTERM_BP_FAT	regulation of cell proliferation	166	4.1	0.0045	0.12
GOTERM_BP_FAT	chromatin organization	99	2.4	0.0046	0.13
GOTERM_BP_FAT	regulation of cellular localization	71	1.7	0.0048	0.13
GOTERM_BP_FAT	regultation of transferase activity	94	2.3	0.0049	0.13
GOTERM_BP_FAT	rythmic process	40	1	0.0051	0.13
GOTERM_BP_FAT	negative regulation of biosynthetic process	144	3.5	0.0051	0.13
GOTERM_BP_FAT	positive regulation of macromolecule biosynthetic process	167	4.1	0.0053	0.14
GOTERM_BP_FAT	regulation of synaptic transmission	47	1.2	0.0057	0.15
GOTERM_BP_FAT	neuromuscular process	30	0.7	0.0057	0.15
GOTERM_BP_FAT	positive regulation of biosynthetic process	172	4.2	0.0057	0.15
GOTERM_BP_FAT	endocytosis	81	2	0.0058	0.15
GOTERM_BP_FAT	membrane invagination	81	2	0.0058	0.15
GOTERM_BP_FAT	regulation of microtubule depolymerization	13	0.3	0.0058	0.15
GOTERM_BP_FAT	regulation of microtubule polymerization or depolymerization	17	0.4	0.0059	0.15
GOTERM_BP_FAT	regulation of cell motion	59	1.5	0.0059	0.15
GOTERM_BP_FAT	actin filament organization	31	0.8	0.006	0.15
GOTERM_BP_FAT	retina development in camera-type eye	23	0.6	0.0062	0.15
GOTERM_BP_FAT	negative regulation of RNA metabolic process	101	2.5	0.0064	0.16
GOTERM_BP_FAT	negative regulation of cellular biosynthetic process	141	3.5	0.0065	0.16
GOTERM_BP_FAT	vesicle-mediated transport	173	4.3	0.0066	0.16
GOTERM_BP_FAT	regulation of protein kinase activity	89	2.2	0.0068	0.16
GOTERM_BP_FAT	inhibition of adenylate cyclase activity by G-protein signaling	18	0.4	0.0069	0.16
GOTERM_BP_FAT	morphogenesis of embryonic epithelium	35	0.9	0.0069	0.16
GOTERM_BP_FAT	regulation of neurological system process	51	1.3	0.007	0.16
GOTERM_BP_FAT	negative regulation of neurogenesis	21	0.5	0.007	0.16
GOTERM_BP_FAT	positive regulation of axonogenesis	16	0.4	0.0074	0.17
GOTERM_BP_FAT	striated muscle cell differentiation	39	1	0.0075	0.17
GOTERM_BP_FAT	regulation of Rho GTPase activity	14	0.3	0.0076	0.17
GOTERM_BP_FAT	nitrogen compund catabolic process	26	0.6	0.0077	0.18
GOTERM_BP_FAT	positive regulation of transcription	151	3.7	0.0078	0.18
GOTERM_BP_FAT	peptidyl-serine modification	19	0.5	0.0078	0.18
GOTERM_BP_FAT	positive regulation of cell motion	32	0.8	0.0079	0.18
GOTERM_BP_FAT	positive regulation of axon extension	8	0.2	0.008	0.18
GOTERM_BP_FAT	cell fate commitment	49	1.2	0.0082	0.18
GOTERM_BP_FAT	axon guidance	50	1.2	0.0083	0.18
GOTERM_BP_FAT	regulation of protein amino acid phosphorylation	53	1.3	0.0083	0.18
GOTERM_BP_FAT	nucleobase, nucleoside , nucleotide and nucleic acid catabolic process	23	0.6	0.0084	0.18
GOTERM_BP_FAT	nucleobase, nucleoside , nucleotide catabolic process	23	0.6	0.0084	0.18
GOTERM_BP_FAT	positive regulation of transcription from RNA polymerase II promoter	103	2.5	0.0086	0.19
GOTERM_BP_FAT	inhibition of adenulate culcase activity by metabotropic gluatamate receptor signalling pathway	6	0.1	0.0088	0.19
GOTERM_BP_FAT	positive regulation of RNA metabolic process	130	3.2	0.0088	0.19
GOTERM_BP_FAT	establishment or maintenance of cell polarity	24	0.6	0.009	0.19
GOTERM_BP_FAT	gastrulation	38	0.9	0.0091	0.19
GOTERM_BP_FAT	Wnt receptor signaling pathway	58	1.4	0.0095	0.2
GOTERM_BP_FAT	embryonic camera-type eye development	13	0.3	0.0095	0.2
GOTERM_BP_FAT	forebrain development	57	1.4	0.0096	0.2
GOTERM_BP_FAT	mesoderm development	31	0.8	0.0096	0.2
GOTERM_BP_FAT	hindbrain develoment	31	0.8	0.0096	0.2
GOTERM_BP_FAT	regulation of cell morphogenesis	53	1.3	0.0097	0.2
GOTERM_BP_FAT	positive regulation of gene expression	153	3.8	0.0098	0.2
GOTERM_BP_FAT	positive regulation of cellular biosynthetic process	168	4.1	0.01	0.2
GOTERM_BP_FAT	chemical homeostasis	132	3.3	0.01	0.21
GOTERM_BP_FAT	activation of protein kinase activity	34	0.8	0.01	0.21
GOTERM_BP_FAT	negative regulation of transcription, DNA-dependent	97	2.4	0.011	0.21
GOTERM_BP_FAT	regulation of pthway-restriced SMAD protein phosphorylation	10	0.2	0.011	0.22
GOTERM_BP_FAT	negative regulation of cyclase acitivity	23	0.6	0.011	0.22
GOTERM_BP_FAT	negative regulation of lyase activity	23	0.6	0.011	0.22
GOTERM_BP_FAT	negative regulation of adenylate cyclase activity	23	0.6	0.011	0.22
GOTERM_BP_FAT	striated muscle cell development	29	0.7	0.011	0.22
GOTERM_BP_FAT	heart morphogenesis	29	0.7	0.011	0.22
GOTERM_BP_FAT	tube morphogenesis	50	1.2	0.012	0.22
GOTERM_BP_FAT	regulation of tranmission of nerve impulse	48	1.2	0.012	0.22
GOTERM_BP_FAT	cardiac muscle tissue morphogenesis	14	0.3	0.012	0.22
GOTERM_BP_FAT	fibroblast growth factor receptor signalling pathway	14	0.3	0.012	0.22
GOTERM_BP_FAT	muscle tissue morphogenesis	14	0.3	0.012	0.22
GOTERM_BP_FAT	negative regulation of microtubule depolymerization	12	0.3	0.012	0.23
GOTERM_BP_FAT	vesicle organization	20	0.5	0.012	0.23
GOTERM_BP_FAT	posiive regulation of transcription, DNA-dependet	127	3.1	0.012	0.23
GOTERM_BP_FAT	regulation of synaptic platicity	25	0.6	0.012	0.23
GOTERM_BP_FAT	neuromuscular process controlling balance	21	0.5	0.013	0.24
GOTERM_BP_FAT	negative regulation of cell development	21	0.5	0.013	0.24
GOTERM_BP_FAT	positive regulation of macromolecule metabolic process	205	5.1	0.013	0.24
GOTERM_BP_FAT	regulation of cyclic nucleotide biosynthetic process	37	0.9	0.013	0.24
GOTERM_BP_FAT	regulation of nucleotide biosynthetic process	37	0.9	0.013	0.24
GOTERM_BP_FAT	urogenital system development	39	1	0.014	0.25
GOTERM_BP_FAT	regulation of ncleotide metabolic process	40	1	0.014	0.25
GOTERM_BP_FAT	neural crest formation	9	0.2	0.014	0.25
GOTERM_BP_FAT	positive regulation of pathway-restricted SMAD protein phosphorylaion	9	0.2	0.014	0.25
GOTERM_BP_FAT	membrane organization	110	2.7	0.014	0.25
GOTERM_BP_FAT	sodium ion transport	59	1.5	0.015	0.26
GOTERM_BP_FAT	integrin-mediated signaling pathway	31	0.8	0.015	0.26
GOTERM_BP_FAT	striated muscle contraction	19	0.5	0.015	0.26
GOTERM_BP_FAT	positive regulation of Ras GTPase acitvity	11	0.3	0.015	0.26
GOTERM_BP_FAT	negative regulation of macromolecule biosynthetic process	134	3.3	0.015	0.27
GOTERM_BP_FAT	circadian rhythm	16	0.4	0.016	0.27
GOTERM_BP_FAT	regulation of cAMP biosynthetic process	35	0.9	0.016	0.27
GOTERM_BP_FAT	negative regulation of cellular component organization	47	1.2	0.016	0.27
GOTERM_BP_FAT	regulation of cellular component biogenesis	46	1.1	0.016	0.27
GOTERM_BP_FAT	heart development	85	2.1	0.016	0.27
GOTERM_BP_FAT	positive regulation of protein amino acid phosphorylation	26	0.6	0.017	0.28
GOTERM_BP_FAT	positive regulation of cell development	26	0.6	0.017	0.28
GOTERM_BP_FAT	chromatin modification	84	2.1	0.017	0.28
GOTERM_BP_FAT	cardiac muscle tissue development	27	0.7	0.017	0.28
GOTERM_BP_FAT	cardiac cell differentiation	17	0.4	0.017	0.28
GOTERM_BP_FAT	muscle cell development	30	0.7	0.018	0.3
GOTERM_BP_FAT	regulation of neuron apoptosis	30	0.7	0.018	0.3
GOTERM_BP_FAT	cognition	146	3.6	0.018	0.3
GOTERM_BP_FAT	synapse organization	31	0.8	0.018	0.3
GOTERM_BP_FAT	synaptic transmission, glutamatergic	12	0.3	0.019	0.3
GOTERM_BP_FAT	positive regulation of intracellular transport	12	0.3	0.019	0.3
GOTERM_BP_FAT	regulation of mesenchymal cell proliferation	10	0.2	0.019	0.3
GOTERM_BP_FAT	neural plate development	10	0.2	0.019	0.3
GOTERM_BP_FAT	regulation of MAP kinase activity	44	1.1	0.019	0.3
GOTERM_BP_FAT	kidney development	35	0.9	0.019	0.3
GOTERM_BP_FAT	sensory perception of mechanical stimulus	39	1	0.019	0.3
GOTERM_BP_FAT	developmental growth involved in morphogenesis	7	0.2	0.02	0.31
GOTERM_BP_FAT	mammary gland duct morphogenesis	7	0.2	0.02	0.31
GOTERM_BP_FAT	regulation of muscle contraction	26	0.6	0.021	0.32
GOTERM_BP_FAT	regulation of membrane potential	52	1.3	0.021	0.32
GOTERM_BP_FAT	peptidyl-threonine modification	13	0.3	0.022	0.33
GOTERM_BP_FAT	collagen fibrin organization	17	0.4	0.024	0.35
GOTERM_BP_FAT	negative regulation of CD4-positive, alpha beta T cell differentiation	6	0.1	0.024	0.35
GOTERM_BP_FAT	induction of an organ	6	0.1	0.024	0.35
GOTERM_BP_FAT	negative regulation of T-helper cell differentiation	6	0.1	0.024	0.35
GOTERM_BP_FAT	negative regulation of alpha-beta T cell differentiation	6	0.1	0.024	0.35
GOTERM_BP_FAT	purine ribonucleotide catabolic process	11	0.3	0.024	0.35
GOTERM_BP_FAT	regulation of axon extension	11	0.3	0.024	0.35
GOTERM_BP_FAT	establishment of nucleus localization	9	0.2	0.024	0.35
GOTERM_BP_FAT	negative regulation of alpha-beta T cell activation	9	0.2	0.024	0.35
GOTERM_BP_FAT	L-amino acid transport	14	0.3	0.025	0.36
GOTERM_BP_FAT	regulation of secretion	58	1.4	0.025	0.37
GOTERM_BP_FAT	positive regulation of protein kinase B signaling cascade	5	0.1	0.026	0.37
GOTERM_BP_FAT	clathrin coat assembly	5	0.1	0.026	0.37
GOTERM_BP_FAT	negative regulation of cell proliferation	76	1.9	0.027	0.38
GOTERM_BP_FAT	regulation of cAMP metabolic process	35	0.9	0.027	0.39
GOTERM_BP_FAT	extracellular structure organization	67	1.7	0.028	0.39
GOTERM_BP_FAT	cerebellum morphogenesis	12	0.3	0.028	0.39
GOTERM_BP_FAT	regulation of Rab GTPase activity	21	0.5	0.029	0.4
GOTERM_BP_FAT	regulation of Rab protein signal transduction	21	0.5	0.029	0.4
GOTERM_BP_FAT	cell fate specification	21	0.5	0.029	0.4
GOTERM_BP_FAT	skeletal system development	77	1.9	0.029	0.4
GOTERM_BP_FAT	MAPKKK cascade	57	1.4	0.029	0.4
GOTERM_BP_FAT	positive regulation of cell projection organization	22	0.5	0.03	0.4
GOTERM_BP_FAT	negative regulation of protein complex disassembly	22	0.5	0.03	0.4
GOTERM_BP_FAT	dendrite development	22	0.5	0.03	0.4
GOTERM_BP_FAT	response to estrogen stimulus	22	0.5	0.03	0.4
GOTERM_BP_FAT	ventricular cardiac muscle morphogenesis	10	0.2	0.03	0.41
GOTERM_BP_FAT	nucleus localization	10	0.2	0.03	0.41
GOTERM_BP_FAT	auditory receptor cell morphogenesis	8	0.2	0.03	0.41
GOTERM_BP_FAT	auditory receptor cell sterocilium organization	8	0.2	0.03	0.41
GOTERM_BP_FAT	ATP catabolic process	8	0.2	0.03	0.41
GOTERM_BP_FAT	axon extension	8	0.2	0.03	0.41
GOTERM_BP_FAT	auditory receptor cell development	8	0.2	0.03	0.41
GOTERM_BP_FAT	positive regulation of neurogenesis	23	0.6	0.03	0.41
GOTERM_BP_FAT	positive regulation of developmental process	74	1.8	0.031	0.41
GOTERM_BP_FAT	positive regulation of cell growth	13	0.3	0.031	0.42
GOTERM_BP_FAT	cardiac muscle cell differentiation	13	0.3	0.031	0.42
GOTERM_BP_FAT	regulation of cyclic nucleotide metabolic process	37	0.9	0.032	0.42
GOTERM_BP_FAT	regulation of heart contraction	27	0.7	0.032	0.42
GOTERM_BP_FAT	negative regulation of cytoskeleton organization	27	0.7	0.032	0.42
GOTERM_BP_FAT	sensory perception of sound	36	0.9	0.032	0.42
GOTERM_BP_FAT	regulation of adenylate cyclase activity	32	0.8	0.033	0.42
GOTERM_BP_FAT	ATP synthesis coupled proton transport	18	0.4	0.033	0.43
GOTERM_BP_FAT	energy coupled proton transport, down electrochemical gradient	18	0.4	0.033	0.43
GOTERM_BP_FAT	calcium ion homeostasis	48	1.2	0.033	0.43
GOTERM_BP_FAT	regulation of protein kinase cascade	62	1.5	0.034	0.43
GOTERM_BP_FAT	positive regulation of cell size	14	0.3	0.034	0.44
GOTERM_BP_FAT	ion transmembrane transport	20	0.5	0.035	0.44
GOTERM_BP_FAT	ribonucleotide catabolic process	11	0.3	0.035	0.44
GOTERM_BP_FAT	positive regulation of cell adhesion	21	0.5	0.036	0.45
GOTERM_BP_FAT	appendage morphogenesis	39	1	0.037	0.46
GOTERM_BP_FAT	regulation of neuronal synaptic plasticity	15	0.4	0.037	0.46
GOTERM_BP_FAT	proton transport	22	0.5	0.037	0.45
GOTERM_BP_FAT	regulation of eptihelial cell proliferation	22	0.5	0.037	0.45
GOTERM_BP_FAT	regulation of protein complex disassembly	23	0.6	0.038	0.46
GOTERM_BP_FAT	transmembrane receptor protein serine/threonine kinase signaling pathway	36	0.9	0.038	0.46
GOTERM_BP_FAT	positive regulation of cell differentiation	62	1.5	0.038	0.46
GOTERM_BP_FAT	lung morphogenesis	7	0.2	0.038	0.46
GOTERM_BP_FAT	regulation of protein kinase B signaling cascade	7	0.2	0.038	0.46
GOTERM_BP_FAT	mRNA splice site selection	7	0.2	0.038	0.46
GOTERM_BP_FAT	gamma-aminobutyric acid transport	7	0.2	0.038	0.46
GOTERM_BP_FAT	telencephalon development	24	0.6	0.038	0.46
GOTERM_BP_FAT	positive regulation of mesenchymal cell proliferation	9	0.2	0.039	0.46
GOTERM_BP_FAT	cardiac muscle cell development	9	0.2	0.039	0.46
GOTERM_BP_FAT	cerebellar Pukinje cell layer development	9	0.2	0.039	0.46
GOTERM_BP_FAT	cardiac cell development	9	0.2	0.039	0.46
GOTERM_BP_FAT	neural tube development	32	0.8	0.039	0.46
GOTERM_BP_FAT	response to organic cyclic substance	30	0.7	0.039	0.46
GOTERM_BP_FAT	respiratory gaseous exchange	12	0.3	0.04	0.47
GOTERM_BP_FAT	positive regulation of GTPase activity	12	0.3	0.04	0.47
GOTERM_BP_FAT	epithelial to mesenchymal transition	12	0.3	0.04	0.47
GOTERM_BP_FAT	regulation of protein modification process	70	1.7	0.041	0.47
GOTERM_BP_FAT	sensory perception	117	2.9	0.041	0.48
GOTERM_BP_FAT	cell-cell junction organization	13	0.3	0.044	0.5
GOTERM_BP_FAT	chondrocyte differentiation	13	0.3	0.044	0.5
GOTERM_BP_FAT	positive regulation of cytoskeleton organization	13	0.3	0.044	0.5
GOTERM_BP_FAT	learning or memory	36	0.9	0.044	0.5
GOTERM_BP_FAT	startle response	10	0.2	0.045	0.51
GOTERM_BP_FAT	hippocampus development	10	0.2	0.045	0.51
GOTERM_BP_FAT	regulation of heart rate	10	0.2	0.045	0.51
GOTERM_BP_FAT	regulation of cyclase activity	32	0.8	0.046	0.51
GOTERM_BP_FAT	regulation of lyase activity	32	0.8	0.046	0.51
GOTERM_BP_FAT	developmenal growth	32	0.8	0.046	0.51
GOTERM_BP_FAT	positive regulation of MAP kinase activity	32	0.8	0.046	0.51
GOTERM_BP_FAT	hydrogen transport	22	0.5	0.046	0.51
GOTERM_BP_FAT	adult behavior	31	0.8	0.046	0.51
GOTERM_BP_FAT	regulation of osteoblast differentiation	14	0.3	0.046	0.51
GOTERM_BP_FAT	Notch signaling pathway	24	0.6	0.047	0.51
GOTERM_BP_FAT	neuron migration	26	0.6	0.047	0.51
GOTERM_BP_FAT	ion homeostasis	107	2.6	0.047	0.51
GOTERM_BP_FAT	cellular ion homeostasis	99	2.4	0.047	0.51
GOTERM_BP_FAT	positive regulation of cell proliferation	86	2.1	0.048	0.51
GOTERM_BP_FAT	regulation of a T-helper cell differentiation	6	0.1	0.048	0.52
GOTERM_BP_FAT	positive regulation of Rac GTPase activity	6	0.1	0.048	0.52
GOTERM_BP_FAT	cardiac myofibril assembly	6	0.1	0.048	0.52
GOTERM_BP_FAT	cell migration in hindbrain	6	0.1	0.048	0.52
GOTERM_BP_FAT	glutamate secretion	6	0.1	0.048	0.52
GOTERM_BP_FAT	gamma-aminobutyric acid secretion	6	0.1	0.048	0.52
GOTERM_BP_FAT	methylation-dependent chromatin silencing	6	0.1	0.048	0.52
GOTERM_BP_FAT	regulation of microtubule polymerization	6	0.1	0.048	0.52
GOTERM_BP_FAT	appendage development	40	1	0.049	0.52
GOTERM_BP_FAT	developmental cell growth	8	0.2	0.05	0.53
GOTERM_BP_FAT	positive regulation of Rho GTPase activity	8	0.2	0.05	0.53
GOTERM_BP_FAT	cellular chemical homeostasis	100	2.5	0.05	0.53
GOTERM_BP_FAT	actin cytoskeleton reorganization	11	0.3	0.051	0.53
GOTERM_BP_FAT	peptidyl-threonine phosphorylation	11	0.3	0.051	0.53
GOTERM_BP_FAT	cerebellar cortex development	11	0.3	0.051	0.53
GOTERM_BP_FAT	adult heart development	11	0.3	0.051	0.53
GOTERM_BP_FAT	embryonic heart tube development	11	0.3	0.051	0.53
GOTERM_BP_FAT	cerebellum development	16	0.4	0.051	0.53
GOTERM_BP_FAT	regulation of MAPKKK cascade	36	0.9	0.051	0.53
GOTERM_BP_FAT	limb development	35	0.9	0.052	0.54
GOTERM_BP_FAT	limp morphogenesis	34	0.8	0.052	0.54
GOTERM_BP_FAT	response to mechanical stimulus	18	0.4	0.054	0.55
GOTERM_BP_FAT	gastrulation with mouth forming second	12	0.3	0.055	0.56
GOTERM_BP_FAT	embryonic epithelial tube formation	21	0.5	0.056	0.56
GOTERM_BP_FAT	nitrogen compound biosynthetic process	97	2.4	0.058	0.57
GOTERM_BP_FAT	embryonic camera-type eye morphgenesis	9	0.2	0.058	0.57
GOTERM_BP_FAT	neuromuscular synaptic transmission	9	0.2	0.058	0.57
GOTERM_BP_FAT	negative regulation of neuron differentiation	13	0.3	0.058	0.57
GOTERM_BP_FAT	negative regulation of cell projection organization	13	0.3	0.058	0.57
GOTERM_BP_FAT	response to estradiol stimulus	13	0.3	0.058	0.57
GOTERM_BP_FAT	negative regulation of transcription from RNA polymerase II promoter	66	1.6	0.059	0.58
GOTERM_BP_FAT	cytokinesis after mitosis	5	0.1	0.06	0.58
GOTERM_BP_FAT	activin receptor signaling pathway	5	0.1	0.06	0.58
GOTERM_BP_FAT	development of secondary female sexual characteristics	5	0.1	0.06	0.58
GOTERM_BP_FAT	regulation of hydrolase activity	582	2	0.061	0.59
GOTERM_BP_FAT	peptidyl-tyrosine phosphorylation	15	0.4	0.063	0.6
GOTERM_BP_FAT	peptidyl-tyrosine modification	15	0.4	0.063	0.6
GOTERM_BP_FAT	negativeregulation of muscle development	7	0.2	0.064	0.6
GOTERM_BP_FAT	substrate-bound cell migration	7	0.2	0.064	0.6
GOTERM_BP_FAT	establishment of tissue polarity	7	0.2	0.064	0.6
GOTERM_BP_FAT	cartilage development	29	0.7	0.065	0.6
GOTERM_BP_FAT	cytokinesis	16	0.4	0.065	0.6
GOTERM_BP_FAT	metencephalon development	16	0.4	0.065	0.6
GOTERM_BP_FAT	peripheral nervous system development	16	0.4	0.065	0.6
GOTERM_BP_FAT	positive regulation of cell communication	75	1.8	0.065	0.6
GOTERM_BP_FAT	regulation of cytoskeletal organization	45	1.1	0.066	0.61
GOTERM_BP_FAT	Golgi vesicle transport	27	0.7	0.066	0.61
GOTERM_BP_FAT	muscle fiber development	19	0.5	0.067	0.61
GOTERM_BP_FAT	transforming growth factor beta receptor signaling pathway	23	0.6	0.068	0.61
GOTERM_BP_FAT	negative regulation of multicellular organismal process	36	0.9	0.068	0.61
GOTERM_BP_FAT	tube lumen formation	22	0.5	0.068	0.61
GOTERM_BP_FAT	regulation of blood pressure	21	0.5	0.068	0.61
GOTERM_BP_FAT	metal ion homeostasis	49	1.2	0.068	0.61
GOTERM_BP_FAT	locomotory behavior	68	1.7	0.069	0.62
GOTERM_BP_FAT	positive regulation of signal transduction	68	1.7	0.069	0.62
GOTERM_BP_FAT	neuromuscular junction development	11	0.3	0.07	0.62
GOTERM_BP_FAT	negative regulation of axonogenesis	11	0.3	0.07	0.62
GOTERM_BP_FAT	di-, tri-valent inorganic cation homeostasis	52	1.3	0.071	0.63
GOTERM_BP_FAT	negative regulation of organelle organization	31	0.8	0.073	0.64
GOTERM_BP_FAT	cellular calcium ion homeostasis	45	1.1	0.074	0.64
GOTERM_BP_FAT	response to peptide hormone stimulus	38	0.9	0.075	0.64
GOTERM_BP_FAT	cell differentiation in hindbrain	8	0.2	0.075	0.64
GOTERM_BP_FAT	purine nucleoside triphosphate catabolic process	8	0.2	0.075	0.64
GOTERM_BP_FAT	cerebellar cortex formation	8	0.2	0.075	0.64
GOTERM_BP_FAT	ribonucleoside triphosphate catabolic process	8	0.2	0.075	0.64
GOTERM_BP_FAT	positive regulation of Wnt receptor signalling pathway	8	0.2	0.075	0.64
GOTERM_BP_FAT	regulation of steroid metabolic process	8	0.2	0.075	0.64
GOTERM_BP_FAT	apical protein localization	8	0.2	0.075	0.64
GOTERM_BP_FAT	purine ribonucleoside triphosphate catabolic process	8	0.2	0.075	0.64
GOTERM_BP_FAT	response to insulin stimulus	29	0.7	0.075	0.64
GOTERM_BP_FAT	activation of MAPK activity	27	0.7	0.077	0.65
GOTERM_BP_FAT	choride transport	26	0.6	0.078	0.65
GOTERM_BP_FAT	post-Golgi vesicle-mediated transport	14	0.3	0.079	0.66
GOTERM_BP_FAT	skeletal muscle fiber development	14	0.3	0.079	0.66
GOTERM_BP_FAT	receptor mtabolic process	15	0.4	0.08	0.66
GOTERM_BP_FAT	visual perception	69	1.7	0.081	0.66
GOTERM_BP_FAT	mesoderm formation	16	0.4	0.081	0.66
GOTERM_BP_FAT	negative regulation of neuron apoptosis	17	0.4	0.082	0.67
GOTERM_BP_FAT	mesoderm morphogenesis	17	0.4	0.082	0.67
GOTERM_BP_FAT	membrane depolarization	18	0.4	0.082	0.67
GOTERM_BP_FAT	regulation of intracellular transport	19	0.5	0.082	0.67
GOTERM_BP_FAT	reflex	9	0.2	0.083	0.67
GOTERM_BP_FAT	phophoinositide 3-kinase cascade	6	0.1	0.083	0.67
GOTERM_BP_FAT	morphogenesis of a epithelial fold	6	0.1	0.083	0.67
GOTERM_BP_FAT	pectoral fin development	6	0.1	0.083	0.67
GOTERM_BP_FAT	otic placode formation	6	0.1	0.083	0.67
GOTERM_BP_FAT	regulation of glutamate secretion	6	0.1	0.083	0.67
GOTERM_BP_FAT	development of secondary sexual characteristics	6	0.1	0.083	0.67
GOTERM_BP_FAT	sensory perception of light stimulus	69	1.7	0.088	0.69
GOTERM_BP_FAT	retina morphogenesis in camera-type eye	10	0.2	0.089	0.69
GOTERM_BP_FAT	positive regulation of osteoblast differentiation	10	0.2	0.089	0.69
GOTERM_BP_FAT	positive regulation of glucose import	10	0.2	0.089	0.69
GOTERM_BP_FAT	cortical actin cytoskeleton organization	10	0.2	0.089	0.69
GOTERM_BP_FAT	positive regulation of glucose transport	10	0.2	0.089	0.69
GOTERM_BP_FAT	heterocycle catabolic process	26	0.6	0.091	0.7
GOTERM_BP_FAT	positive regulation of phosphorylation	26	0.6	0.091	0.7
GOTERM_BP_FAT	regulation of neurotransmitter secretion	11	0.3	0.093	0.71
GOTERM_BP_FAT	neural tuve patterning	11	0.3	0.093	0.71
GOTERM_BP_FAT	negative regulation of macromolecule metabolic process	159	3.9	0.095	0.72
GOTERM_BP_FAT	actin filament bundle formation	12	0.3	0.096	0.72
GOTERM_BP_FAT	palate development	13	0.3	0.098	0.72
GOTERM_BP_FAT	acetyl-CoA metabolic process	13	0.3	0.098	0.72
GOTERM_BP_FAT	regulation of Rac protein signal transduction	7	0.2	0.098	0.72
GOTERM_BP_FAT	midbrain development	7	0.2	0.098	0.72
GOTERM_BP_FAT	detection of mechanical stimulus involved in sensory perception	7	0.2	0.098	0.72
GOTERM_BP_FAT	heparan sulfate proteoglycan metabolic process	7	0.2	0.098	0.72
GOTERM_BP_FAT	positive regulation of DNA replication	7	0.2	0.098	0.72
GOTERM_BP_FAT	negative regulation of lymphocyte differentiation	7	0.2	0.098	0.72
GOTERM_BP_FAT	regulation of synaptic transmission, glutamatergic	7	0.2	0.098	0.72
GOTERM_BP_FAT	plasma membrane organization	7	0.2	0.098	0.72
GOTERM_BP_FAT	cell junction organiation	19	0.5	0.099	0.72
GOTERM_BP_FAT	smooth muscle contraction	14	0.3	0.099	0.72
GOTERM_BP_FAT	detection of stimulus	36	0.9	0.099	0.72
GOTERM_BP_FAT	regulation of microtubule cytoskeleton organization	18	0.4	0.099	0.72
GOTERM_BP_FAT	actomyosin structure organization	17	0.4	0.1	0.72
GOTERM_BP_FAT	regulation of muscle development	16	0.4	0.1	0.72
GOTERM_BP_FAT	insulin receptor signaling pathway	16	0.4	0.1	0.72
	1622 genes from the list are not in the output
