# Supplementary material for: The Genome and Linkage Map of the Northern Pike (Esox lucius): Conserved Synteny Revealed between the Salmonid Sister Group and the Neoteleostei
Source: PLoS One. 2014 Jul 28;9(7):e102089. doi: 10.1371/journal.pone.0102089 (PMC4113312; doi:10.1371/journal.pone.0102089)
Supplement: Table S6 — Comparative synteny between Esox lucius and three model organisms. Reciprocal blast results (≥50% of total length, ≤1e-5) between scaffold-linked E. lucius transcripts and published genome assemblies of A) Gasterosteus aculeatus (gasAcu1 – Feb 2006), B) Oryzias latipes (oryLat2 – Oct 2005) and C) Danio rerio (ZV9 - Jul 2010). The table provides numerical results used to produce Figure 6. (XLSX) [file pone.0102089.s008.xlsx]

## Sheet: Synteny Grids
A)
		Esox lucius Linkage Groups
		1	2	3	4	5	6	7	8	9	10	11	12	13	14	15	16	17	18	19	20	21	22	23	24	25
Gasterosteus aculeatus Chromosomes	1	74	1				2	6	1								2				2		29					>50% Blast Hits
	2		63			3									1	6	1	4		3			22	1				>20% Blast Hits
	3	1		90				1	4						1							3		1				>10% Blast Hits
	4				72									1	2	2	1			1				46		1		BOLD = Highest Number BLAST hits in Linkage Group
	5			2		59	13					2		1
	6		1			21	44			3				1			1						3
	7	1			2	1		58							1						1				37	1
	8			5		1			80			1			1								1	1
	9		1		2		1			66					1										1	49
	10										58										1
	11					1	1	1		2		90		1	1					1
	12												65		1			4							1
	13							1						105	8			1
	14													5	83	1								8
	15								1							93			5			1	11	1
	16							2									65	1			19		10
	17		8												1			68						1
	18														27	5			95			1		3
	19		4				1							1						108		1		1
	20			1				2			5	1					13		1		93			1
	21										1											71
	Un	4	4	13	0	3	7	7	9	5	5	3	2	4	11	3	10	55	4	2	3	11	7	7	12
Transcript Blast Hits (<e-5)		80	82	111	76	89	69	78	95	76	69	97	67	119	139	110	93	133	105	115	119	88	83	71	51	51
No Blast Hits (<e-5)		597	586	756	542	678	629	678	852	604	622	866	543	756	911	827	631	908	735	847	726	562	529	542	343	423
Transcripts mapped to LG		677	668	867	618	767	698	756	947	680	691	963	610	875	1050	937	724	1041	840	962	845	650	612	613	394	474
B)
		Esox lucius Linkage Groups
		1	2	3	4	5	6	7	8	9	10	11	12	13	14	15	16	17	18	19	20	21	22	23	24	25
Oryzias latipes Chromosomes	13	77	1					4						1	1						1							>50% Blast Hits
	3		56			2	2								2	8	1	2		7			19					>20% Blast Hits
	17	1		103				1	2													3						>10% Blast Hits
	10				54			1				3			10	1		1	1							1		BOLD = Highest Number BLAST hits in Linkage Group
	19					51	14					6									1		1
	15				1	24	50	1		3
	14	2			1	1		50							1						1
	4			5		1			81			1			1								1	1		1
	1				1					60		2			1							1			3	34
	11										54										2
	8					2	1	2		2		78		1	1				1	1
	7												53		1		1	7	1
	9							1						92				1
	12				1									9	68					1				5
	22					1	1		1							87			3				10	1
	21							1									59	1			15		4
	5		7	1		1							1		1	2		99
	24														25	3			83					2
	6		3															1		89				1
	16			1		1		1			4	2					13		1		87			1	1
	20			3												1						70
	2	1	1											1			1				3		30
	23														2				2	2		1		42
	18							1							1							1			38	2
	Scaffold	1	9	2	11	6	2	3		7	3	4	12	4	8	1	10	11	2	8	2	2	4	3	1	3
Transcript Blast Hits (<e-5)		82	77	115	69	90	70	66	84	72	61	96	66	108	123	103	85	123	94	108	112	78	69	56	43	41
No Blast Hits (<e-5)		595	591	752	549	677	628	690	863	608	630	867	544	767	927	834	639	918	746	854	733	572	543	557	351	433
Transcripts mapped to LG		677	668	867	618	767	698	756	947	680	691	963	610	875	1050	937	724	1041	840	962	845	650	612	613	394	474
		Esox lucius Linkage Groups
		1	2	3	4	5	6	7	8	9	10	11	12	13	14	15	16	17	18	19	20	21	22	23	24	25
Danio rerio Chromosomes	15	68						3													6			1	1			>50% Blast Hits
	7		59					3					1					2		5		8			41			>20% Blast Hits
	2	2	1	91		1			4	1				2							2	3	7					>10% Blast Hits
	14				77			1									1	2								2		BOLD = Highest Number BLAST hits in Linkage Group
	12					56	16					6		1								6			4
	13				1	25	30			4				1	1	38
	21	2			1			36						4	38			7			2	1		2
	22		3	3			1		33	12		1		1				11			1		1		1
	1		1	1	5	1				28		2		1			6		1				26		4	52
	19							1			67	6					1		1		5	1
	3					3	1			7		90
	23			1				1	3				55					5	6		1				1	1
	5	2				1		22						58	36			3			1			3
	8			2					10				17	53	4			3
	10	1						29						9	40			1						6
	17		1			2	13									68			7
	9			1				1									65	1			25		8
	11		8	2			2		10	14			1		1			58					9	1
	20			2					30						24	10			99					5
	25		5	1										1						81				1
	18	11	12											1				1		40				1
	16			1						1	5				1		14				94		1	1
	24			8	2	12													1			62			1
	6			5		3			30	19		1					1	43	1				27
	4											1			4				2	4				55
	Un	1	1				2				1	1			2		1			2	1		2
Transcript Blast Hits (<e-5)		87	91	118	86	104	65	97	120	86	73	108	74	132	151	116	89	137	118	132	138	81	81	76	53	55
No Blast Hits (<e-5)		590	577	749	532	663	633	659	827	594	618	855	536	743	899	821	635	904	722	830	707	569	531	537	341	419
Transcripts mapped to LG		677	668	867	618	767	698	756	947	680	691	963	610	875	1050	937	724	1041	840	962	845	650	612	613	394	474
