# Supplementary material for: The Genome and Linkage Map of the Northern Pike (Esox lucius): Conserved Synteny Revealed between the Salmonid Sister Group and the Neoteleostei
Source: PLoS One. 2014 Jul 28;9(7):e102089. doi: 10.1371/journal.pone.0102089 (PMC4113312; doi:10.1371/journal.pone.0102089)
Supplement: Table S7 — Microsatellite marker information and primer sequences used in construction of first-generation linkage map. Includes relevant information regarding the location of the microsatellite marker within the scaffolds, the primers used to amplify the repeats, and the results from tandem repeats finder representing information on the repeats, based on the EST/scaffold sequence used to design the primer pairs targeting the repeats. (XLSX) [file pone.0102089.s009.xlsx]

## Sheet: Markers and Linkage Groups
Esox linkage map			uSat Info										Primers and Amplicons						Primary Amplified Repeat Details															Secondary Amplified Repeat Details
Mapped Marker	Linkage Group	Position in cM (Merged Map)	Row ID	uSat Set	Motivation	Original Marker ID	Primer Blast Scaffold ID	Amplicon Start bp	Amplicon End bp	Lower Primer Eval	Upper Primer Eval	Amplicon Length	Left primer (5' -> 3')	Right primer (5' -> 3')	Left primer (oC)	Right primer (oC)	Product Size	Design Sequence (from Genome)	Repeat Start (From Sequence in Column to Left)	Repeat End (From Sequence in Two Columns to Left)	Period Size	Copy Number	Consensus Size	Percent Matches	Percent Indels	Score	A	C	G	T	Entropy	Consensus Repeat	Contig Repeat sequence	Repeat Start (From Sequence in Column to Left)	Repeat End (From Sequence in Two Columns to Left)	Period Size	Copy Number	Consensus Size	Percent Matches	Percent Indels	Score	A	C	G	T	Entropy	Consensus Repeat	Contig Repeat sequence
u0400d	LG-01	0	1372	3	Uncovered long scaffold	u0398d	scaffold00400	448538	448699	0.009	0.009	161	AAGGACATAAAACCCCTTCC	ACAGTTTAAAGGCTCCCTGC	57.003	58.462	161	GGTACCAGATTCAGGAGACTGGAGGGAGATGAACTGTAGCTGTAGCTCAGGGACAGAGGAAATGTTTCACCTTTTCAGCTTAGAGATTCGATCTAGCAACCTTTCAGTTATTGGTCAGACTATTGCTAGTCTACCTGTTCTCATATTCCCTGAACCAGACCCATGAATATCTGTGGAGTTGTGTCTCAAATGACGCGATTTCTCCTAACGTACAGTACATAGTGAGTTTGAGCTTTTGTAACAGATATCGTACTACATAGGGCACATTACAGAATTTAGGAAGTCATTTTGGATGTGCACTACCACTCCTGGTTCCATAAGAACAGAGGAAGATGAAAAGCTGCACTACACACTCTCACACATACCAGCGTGGCGGGAGCATCCGTTGGTAAAGGTGTG…	511	547	2	18.5	2	100	0	74	51	48	0	0	1	AC	ACACACACACACACACACACACACACACACACACACA	-	-	-	-	-	-	-	-	-	-	-	-	-	-	-
u0086c	LG-01	4.5	128	2	2 Markers per top scaffold	u0086c	scaffold00086	1465882	1466098	0.033	0.0007	216	ATGCTGCTCTCTGTCCTGC	GACAATAGTTGGACATTTGAGG	59.255	56.237	216	AACACACACTATAAACACGTACACTTACTTATCCACATTCACGTACACACACACCTCAGACACATACATTTCTTTTAAAGTCTTGATTGACCATACAACACTCACACTTGAGACATTATCTATGGTTCCCTCTTATCATGATACACGTAAATGTTCAGTATAGACTTGCGCATTAAGGCTTATGTCCGATACCCACACTTATTTCCAATATGTCCCTGAAACAATTACAGAATCCCAACACACACACACACAGAAACATAACAAGAACACACCATAACTGAGTCCTCTGACAGTGGACAGACATACACTTGTGTTGCCCACACTGTGTGGCTAATGGATTGGATCTCGGTGGCTTCACTTGGAGAGGAGACTGATGAATTGCTATTTACCAGACACGAC…	511	556	2	23	2	100	0	92	0	50	0	50	1	TC	TCTCTCTCTCTCTCTCTCTCTCTCTCTCTCTCTCTCTCTCTCTCTC	556	581	2	13	2	100	0	52	50	50	0	0	1	CA	CACACACACACACACACACACACACA
u0467d	LG-01	4.5	1418	3	Uncovered long scaffold	u0469d	scaffold00467	261071	261261	0.009	0.033	190	CAGATAGGGAGGAGAGTGGG	ATGCATGTCCACAGAAACG	58.689	58.035	190	AGGAAACTTGTGAAAGGATGACAGAGTGTTTTTCAAACTCTCCAGAAACTTAAGAGTTATACCGTAGAATCTTAGGGTTGTGGTTTATGTTATGAGACTGCAGATGCAAAGAATGATAAATCAGTGATTATGGACAGACACCCACACACACACACACACACACACACACACACACGCACGCACGCACGCACGCACACGTGTAGTGACATAATCGTACCAATGAACAAAGGCAGAATGTTTAAAGGATGTGCTCGGTAAAAGCCTAAATGCCATCCAACAGGGGGAAAGGACAGAAGGAGATCAAAGTGCAGGTTTTCAACTGATGCGGAGGACATGTGGGGAGACAGCTGCGTGAGGAGAAACAGAAAACACACACACCATGTCAACATAAATGCCAGA…	511	546	2	18	2	100	0	72	0	50	0	50	1	CT	CTCTCTCTCTCTCTCTCTCTCTCTCTCTCTCTCTCT	-	-	-	-	-	-	-	-	-	-	-	-	-	-	-
u0086a	LG-01	8.9	127	2	2 Markers per top scaffold	u0086a	scaffold00086	478139	478301	0.009	0.003	162	AAACAGCTCAACTACACGGC	TTGATTATTTACAGAGGGGGC	58.036	58.075	162	ACGGAAGGTCTGTCAGTGTATACCTTTCCGATACCTACCTGCATTTTTGTACAAAGTTGCACAGATGTTTTTCTGTAGTCATTCAGAGACTGAGGAAGTAGCTGTCTGGCTCAAAAGGCAAAGTTGGACATTTGGCTGGTCCTCACAAACAAAATGCAATGTTAGGCTTAGGGTTTAAGGTTAGTGCTAAGGTTGGAAACAGGGTTATGCCACACCGTATGGTCCATTTTGATTGGACCCAGTGTTCAACTGATGACTAGGTGAATTGAATCATTAATGTGTTATTATGCTGTGTGTCAGGCAGGCCTGGACATCACACTGACAGTGTATGAAAAGACTCACCAATACCTTAGTACTGCCAGCCTGTCTGGGCATGCAGTGACTGGCTGTGTTTGGTGT…	511	563	2	26.5	2	96	0	88	45	50	3	0	1.19	CA	CACACACACACACGCGCACACACACACACACACACACACACACACACACACAC	-	-	-	-	-	-	-	-	-	-	-	-	-	-	-
u0111i_(u008)	LG-01	8.9	430	1	EST	u008	scaffold00111	376947	377246	0.009	0.009	299	GAAGTCTCGAGAATGTCCCC	ACAAAATGAAACCCACAACC	58.666	57.268	335	AGCATTCATTTTCTTAATTAAATACTTAAAGTAAAGCGAAAAAGTATTTACAAAATATTTAATTAAATTGTAATCAATGACTTTAGGTGGATAATTACAAGCCCCTTCTGCTAGCTGAGGAGAGAAAAATATAAATACAGGGAAATCTGCCACATTTCAGAAAGGAAAAAAAGAATGCATGGCATAACTTTAGCATTTATTTTTGAAAAATAAAACAAATGGCATATATATTTACAGAACCCTCCTGAAATGCATTTCCACTAAACGGAAGCAGAAAAGGCCTTAGGACTTTTAATGTCATCATTGAAATTTTTACCCTACTTTTTTAAATTCATTTTTTTTAAAGTTGATTTTGCTATATACCTTTTTCAAGTTTTAATATTGATTTTATATTTTTAA…	823	907	2	42.5	2	100	0	170	0	0	49	50	1	TG	TGTGTGTGTGTGTGTGTGTGTGTGTGTGTGTGTGTGTGTGTGTGTGTGTGTGTGTGTGTGTGTGTGTGTGTGTGTGTGTGTGTGT	-	-	-	-	-	-	-	-	-	-	-	-	-	-	-
u0307d	LG-01	16.7	1314	3	Uncovered long scaffold	u0308d	scaffold00307	315904	316126	0.009	0.009	222	TAGCTGGAGAGATGCAGAGG	GCCAAACTGACATCTTCTGG	58.287	58.287	222	GCACAAGGTCAAACCATCATTTAGCGGATCAAGTTCTGATCTCAATCCCATTGAAATTTGCAGTACACATGCGTCATTCAAGCAACCTGAACAACCTGGGGACAAAATGACAAAAAATTTACAACAAAGCCACTCTGACATGTGCAAACCAGGTACTTAAAACCTTGTGATATTGTTGTGAAAGATGGCACAAATACCAAAATCTAATGTTTGTGGGTGGAATACTTGTTTTTTTCTTACTAATATTTTAAAACATAAAACATTGAAATTCAGGAACATTAAGAGAATTGGTCAGGGGTTAGAACGTTTTTGCAAGGCACTGCAAATCTGTATTATATGTTTTCCTACTATTTTATAGCCAAAACACAAAAGGCAAGCAATCAATGAGGCATCAAACCA…	511	558	2	24	2	95	0	87	47	50	2	0	1.12	CA	CACACACACACACACACACACACACACACACACACACACACGCACACA	-	-	-	-	-	-	-	-	-	-	-	-	-	-	-
u0469d	LG-01	20.5	1419	3	Uncovered long scaffold	u0470d	scaffold00469	67469	67627	0.003	0.009	158	TACTGTTGTCAGTGTTGTCCC	TGTTTCTCCTAGTTGCCTGG	56.035	57.952	158	TGTACAGCTCAAAGAGGGCCCAGGCAGCCAGCCTATTCCCTGCAATGTAAACTCTGTTTACCATGTTGATAGGTCACAGGATGTTTCATGAACAATATTTTAGTAATGTTACCTAGCTAGTTTTCTAACTGCTAAATCTACCTTAATGTTGTGGCTGGACACTGACTGCTAGGCTGTGAACACATTTTGATGGCACAGGAAGAAACTGAAACTCAAAGAGATTGTGGTTGAAAAGGTTGCGTTTGAGGCAGTGTGTGTGCGAGAGACAATTTAAGTGAGAAAGTAAAGAGAGATAGGGTGTGGGATTGAGGGAGAGTGTGTAGGCGGCCAATGTATATAATGTTATCTGAAGAGTAAGGATGGTTGCAATATGTTTTCATAACATTGTTAGACAGGTTT…	511	548	2	19	2	100	0	76	50	0	0	50	1	AT	ATATATATATATATATATATATATATATATATATATAT	-	-	-	-	-	-	-	-	-	-	-	-	-	-	-
u0479d	LG-01	20.5	1426	3	Uncovered long scaffold	u0479d	scaffold00479	163575	163744	0.009	0.009	169	CAACATGGTTATTCCCTTGG	TAGAGAACAGCTCAGGGTCC	57.795	57.032	169	CCAGAAGAGAGATGGGTGGGTGGCTCACAAATGTAACAAAATGTAATTATACGGGCTGAGGGACTTCCTGTAACAGGGCACCCAGTGGTCTGGTAAGCAAACTGTCCGTTGACCTCTACTGCCTCATATTCCTGCCTCCCCGTCTCCCCCTAGTCTTCCTCTCCCTGCACCATATGGACACGAGGCCCCTGGAGGCAGACACACCTCCATTTACTCCACAGCTGAAAATAGTGCACATTGCTTCAGTCTCAGATGGTTATAATCCTACAGCTATCTGCATTTATACTGATGTCACTTTTCGGAAGAAAGCACAGAGCTTAAGGCAGCAACATAAAAATCCTTTCTGGCCTCAGCCTCTGCAAAAGTCTGGTTAACAAACCACATAGATCAATTCAAACA…	511	553	2	21.5	2	100	0	86	51	48	0	0	1	AC	ACACACACACACACACACACACACACACACACACACACACACA	-	-	-	-	-	-	-	-	-	-	-	-	-	-	-
u0501d	LG-01	25.3	1436	3	Uncovered long scaffold	u0504d	scaffold00501	311494	311708	0.009	0.0007	214	CATCTTTCTGTCACATCCCC	TCCTGGAGTGAGACTTTAGACC	57.91	57.52	214	GATCTGCAGGGTGACAATGCAACACAGAATTCTTGGACGCTATATAAGCCTTAATATCAATAAACTCTCTGTCATTCTCCAAGTCACAATTCTCAAGGGCTACACTATCAAGTCCTGCACAGACCACTAAGGGCTAGCCAACAGTTAACAGGTAAATTCCACATCACCATAATGAAAGTATAGTTTCCGTGTAGAGTTAAAGTAATCAGAGAGATGAATGGTGAACTACAGCAGAAAAATCAGACCTGCTGGAATAGGGATCAGTGGGTTTATTTGTCATGGTGAGAGACGTGGGATAGGCTGGCTAGCGGGGAGCTATCTTCAGGTCCGAACCAGAGAGGAAAAGGAGATGAAGAAACATGGTCAGAGATCGATTGAGGGATAAAAGTCAGCTTCCAT…	511	561	2	25.5	2	95	0	93	50	1	0	47	1.12	AT	ATATATATATATATATATATATATATATATATATATATATATATACATATA	-	-	-	-	-	-	-	-	-	-	-	-	-	-	-
u0688d	LG-01	25.3	1572	3	Uncovered long scaffold	u0688d	scaffold00688	244551	244728	0.003	0.009	177	CACACATAATCACACTCACGC	TCTCTCTTTGTTTTGGCACC	57.616	57.923	177	TAGGTGCAGGAATATAGCCTGTATTGGGTCATTTATTCTGACAGACGGAAACATTAGTTGTGATGTGTTTATAAGTGCAGTGTTATTAAGCTATTGGATATCACATCACACTCACACTCACTCCCTTTTACACACACCTATAACTTATCTTCTTAAATGGGGACATCAATATTTATTTCCCTTAATAATCAGGTTTTTACTAATCCTAACCCAACCATAACCCTAAAAACCTAACCTTAAATCTAATCCTAACTCTCAATGACCATCTCTAATACCAACCTTAACCCCAGTTGTAAGATTTACCCTAAACCTAATACTTAAGCTAAAAATGAGAACATGTCCCCATTAATTGCATTGTTCTGGTTTAACTGTAGTTTGGGGATATTTATGTTCCCCTTT…	511	556	2	23	2	100	0	92	50	50	0	0	1	CA	CACACACACACACACACACACACACACACACACACACACACACACA	-	-	-	-	-	-	-	-	-	-	-	-	-	-	-
u0018a	LG-01	30.7	33	2	2 Markers per top scaffold	u0018a	scaffold00018	578988	579181	0.009	0.003	193	AAGTTCAGGAAGGTCATCCC	TGCAGAGGTCTAATGTGAAGG	58.021	57.966	193	TATTATGCATTTATTTTAATTGGACATTCGCAGTCAACTCTTAGTTCAAAAGCAGGTGAGTTGCTTTTACTTTTGATGGCGTATTTCTGTTGGTCTGGAAAACTGAGATGGTCGAGCATAACACATCAACCCTTTTACCTGTTGATACAGGCTAAACAAGCTTCTATTCACATTGTCACAGATGGATTTAAGATTGTCGAACTGTTATGATCTTAGGCAAAGGGTACTGGTACTCACAAGTTCCTCTGACTCAATGGTAGTAGATAAAGAGCCTTGGTGCCAAAATCCCCCACTATTCCATTGTTTATCCTCCATTCTTTATCATCCACAAGGCTACCTTCTATTAAACTGTGATTCCCTGGCTTGCAAGTCTTGCAGAATCTGCTGAGAAAGGAGAAT…	511	550	2	20	2	100	0	80	50	0	0	50	1	AT	ATATATATATATATATATATATATATATATATATATATAT	-	-	-	-	-	-	-	-	-	-	-	-	-	-	-
u0018i_(u108)	LG-01	30.7	530	1	EST	u108	scaffold00018	732190	732419	0.009	0.033	229	CTGTGTTGCATGGATGTAGG	TTGACTTCAACAGGCAAGC	57.539	57.522	225	CTGGTAGGCTGATTGGTAGTTCGCATTTGATTCAATAAAAACACCAGCTTGATATATTGGAATAGATAGTTGAAGTCCACGCCTCACCTTCCATTTCTGAGGCATGCATAATGTTCCTAGTACGTTCGACTGACATAAGTAAAGGAATTAACATTGGCCTCGACTGAAATAAGGAGACGAAACATAAAGCATAAAATAAATGTCTACAGGTTTTCATTGAAAACGCGACTCAATTTCGGGTGGAGAGAACTACTGTAGCGCATCAAGTATCGAATATTTGGAACGACTACAGCGCGCCAGTTTTCGTATTCAAGTAGAGTGGACGCAGAAACGAGCTTTTTATGAACATGGAATTGAATTTAGTGCTTTTGACGACGAGTGTCTCTTTTGGATTTTTTA…	1973	2024	2	26	2	92	0	86	50	46	0	3	1.2	CA	CACACACACACATACACACATACACACACACACACACACACACACACACACA	-	-	-	-	-	-	-	-	-	-	-	-	-	-	-
u0175c	LG-01	31.2	236	2	2 Markers per top scaffold	u0174c	scaffold00175	772792	772988	6e-05	0.009	196	TATGTTTGTGTACAATACAAAGGC	TGTTGATGAAATCGAATGGG	56.078	59.325	196	GATGTCTGGCAGCCTCCCGTGCTACAGGGAGACAGCAAGAAGTTGGGCAACGGATAGGAGGGAGCCACTGGGACTCAGGGACAGGAGCCGATGCCTGGGGCACCAAAATGGCCGCTCAGTTTCCATCTGACTGTCTTACCTTTACGCAGGGTGTTGAGGTCGTTCAGTTGTAGGTTGGAAGGTAAGGACATGTTCTCTCTGGGTAAATGCATCTTGTCAATCTTCACAGTGGGCGACTCGATACTGAAACAACAATCATGAGGCTTGTTCATTAGAGCCCATCGTAGGAAAACAACCTTGCAACAAAAGTGAGTTTCTTATTGGTAAGTTAGGCACGTCCCCACTCAATTTGGTTTATTTTTGTTTCCTATTGAACACACCCATGTGAATCATCTTAAT…	511	546	2	18	2	100	0	72	50	50	0	0	1	AC	ACACACACACACACACACACACACACACACACACAC	-	-	-	-	-	-	-	-	-	-	-	-	-	-	-
u165_(EST)	LG-01	34.1	587	1	EST	u165	NO_HIT	NO_HIT	NO_HIT	NO_HIT	NO_HIT	NO_HIT	TTGCAAATCATTTTCTTGGG	TTGTAAGTGGGAAAACCTGC	58.6	57.729	191	CGCTCCTATAGGACTGCTGAGAACATTGAAGTAGTCATTAACAGCCTTTTGTATGAGTTGAAACATTGGATCGTTATATTCAAACCGGTGTCCAAACACTATGGAACTGATCACATTGCCAATAGAATTGCAAATCATTTTCTTGGGATTGACAACTGAATCTGGATAACAGAAGAAAGGTAAACACATACACACAAACACACACACACACACACACACACACACACACACATATTCACTTTTAAACATATGATTGTTCATCAATAATTATGTGACAATTTAAGAAATACCGGATGAGGCAGGTTTTCCCACTTACAAAGCATGTAGAAGTCTGTATCATAGGTACTCTTCAACTGTGAGTGACGGAATCTAAAACAAAAATCCAGAAAATCCCATAGT…	184	232	2	24.5	2	91	0	80	53	44	0	2	1.12	AC	ACACATACACACAAACACACACACACACACACACACACACACACACACA	-	-	-	-	-	-	-	-	-	-	-	-	-	-	-
u0010i_(u407)	LG-01	36.9	829	1	EST	u407	scaffold00010	2671052	2671246	0.009	0.009	194	GGTCAGTCCAGTGTCAGAGG	TGGTTTTAATAGCGCTCAGG	58.202	58.071	194	CAGCTCAGAGTGGAGAGGGAGAGTGCAGGGGAACCGAGGGAGAGACAGAGGGAGAGGGAGAGAGAAGCGAGGATCGCCTGAGCAGCAATCAAAAATGGCCAACATTAACGTGATGGATCTGATCTACTGGAAGGACGTGGAGCGTACTGGCATTGTGTTCACCGGGCTGGTGGTGGGCCTGCTGTCCCTGTTCCAGCTCAGCATCATCACCGTCATCTCCACCGTCTGCCTGGCTGTCATGTGCTTCACCGTCTCGGTCAGCCTCTACTACAGATTCCTGCACCTGCTGAACATGGGAGATGGAGTGCACCCCTTTCAGTCATATCTAGATCTGGACATCAGTTTCAGTGGAGAGCAGGCTGAAAATTACATGCAAAAGGCCATTGTTACAGTCATCTC…	1318	1358	2	20.5	2	89	0	64	2	0	48	48	1.14	TG	TGTGTGTGTGTGTGGGTGTATGTGTGTGTGTGTGTGTGTGT	-	-	-	-	-	-	-	-	-	-	-	-	-	-	-
u0010a	LG-01	49.9	19	2	2 Markers per top scaffold	u0010a	scaffold00010	492390	492606	0.009	0.009	216	ACACAACGAAAGACAGAGGC	AGTAGGTACCAGGTGAGGGG	57.929	57.983	216	GTTTTTGGGGAATGTCTTTCCCCAGAAGATGTATTTCCTATATTGGGTTTAGATTTTGAACAGAATCCTTCAATATTTTGGGACACACTGTAAACGAACGTCCTTTGGAGGGACACAGGGAGGTTGAGAGAAGGGATATAGAATTATGGGGATATAGGATTATGGGGATATAGAATGACAGAAGTGGAATCCAGGAACTGAGAGGGGGGACGGTAGAGAGGGCTGTGGGAGAGTGGACCTTGTGCTGTTTTTCCACCGGCTTGCAGAGGATCCTCTGAGACAAGACAGAGAAAGCCCTAACTCTGGGACCAACAGACACTGAGGGGAAAGTAGAGTCATAGAAAAGAAAGAGTGAGTTTGTCAACTCTGAGATGCAGCCGAATGGAGAGAAACAGAGAA…	511	557	2	23.5	2	100	0	94	0	0	48	51	1	TG	TGTGTGTGTGTGTGTGTGTGTGTGTGTGTGTGTGTGTGTGTGTGTGT	-	-	-	-	-	-	-	-	-	-	-	-	-	-	-
u0232i_(u530)	LG-01	52	952	1	EST	u530	scaffold00232	744411	744625	0.009	0.009	214	TAACAGATGGTGGTGTGTGG	GTGGTTGATCAATTTGGACC	57.779	57.676	215	GTAAAAATCGATAAATACATCAGTTTGAGATGATAGATATGATTGAGAAAGAAGACTCCATCATTAGCGAGGAAGAGGCGGCTCAGTATGACCGGCAAATCCGACTATGGGGTCTGGATGCACAAAAGAGGCTGCGCGGGTCTCGTGTGCTTCTGGTGGGGCTCAGGGGCCTGGGGGCTGAAGTGGCCAAAAATCTCATCCTGGCTGGAGTGAAGGGGTTAACCTTGCTTGACCATGAACAGGTGACAGAGGAGTCGTGTCGAGCCCAGTTCCTAATCCCGGTTAGCGCTCAGGGCCAGAACCGAGCTCAGGCCTCTCTGGAGCGAGCCCAGTACCTCAACCCCATGGTGGCGGTCAAGGCAGACACTGACAGGGTTGAGGAGAAACCAGATGAGTTCT…	2044	2089	2	24	2	82	8	60	0	2	50	47	1.13	TG	TGTGTGGTGTGTGTGTGTGTGTGTGTGTGTGTCTGGGTTGTGTGTG	-	-	-	-	-	-	-	-	-	-	-	-	-	-	-
u0968i_(u480)	LG-01	57.2	902	1	EST	u480	scaffold00968	2114	2351	0.009	0.009	237	TGACTGAAGACCTCTCTGGC	CAATTTGGAGGTTGTTTTGG	58.082	57.973	221	CTACCATTTAATTCCAAAAGACAAGAAAGCAGTTTTTATTAATTAAAAAAAGATAATGGTGTTCAACAGATAAACCAAGATTAAATTAATATTGTGATTTACAAAAACAATACTCTCAGACAATCCAGATCAAGAAATAAGGCATCCATTTTACTTGTGAACACTGTTCATATGCGGCCACTGCTGTATTCCTACTTGAGATTTGTACAGAATGCTGATGAATTATGATTACAATTGGGAGTCGTGAACCCTTCTCATCACTCTGCATCCATCCGGTAAAAAGCCAAGGGTGATACCAAGGATGATGTTTTGGCGAAACACAGACACGTAAATGTAACTCTTTTCTCTTATGATGCCACAGGAGACTGCAGTCCTAGGAGGATGTTAGAACAGATGGCT…	7277	7307	2	15.5	2	100	0	62	48	51	0	0	1	CA	CACACACACACACACACACACACACACACAC	-	-	-	-	-	-	-	-	-	-	-	-	-	-	-
u0480d	LG-01	59.4	1427	3	Uncovered long scaffold	u0482d	scaffold00480	356734	356944	0.009	0.009	210	TCCACCAAAGTAGAACACCC	AAGACGTGGATCCATTATGC	57.485	57.483	210	AATGTGAAATTCCTCATTAACATGTCCTACACAGCTGAGGCTCCTAAAGCTTTGTCAAATAGAAAGCAAAGTAAGTTCCAACTGTGACCTAGTCGACATCACAAGTTCATTGTGTAACTCTGGTTTCATCAACTAAGCAGCATTGCATCAGTCAGACCTTCTCATGAGGTACATGCGGACAGGAAGGCCGTCCGTCACAGGCCGGATCAGGTTTGTTTAAGATCTGATGTTGATTTTTATCTAATATGTACAGAAATAGATGGAACACATACAACAAATAGATTATGATGAGTTGTCAACCTGAAATCCACACCTTTTCCACCCTGAGGTACAATGGTGTCGTTCCACCAAAGACAATGTGGCATACGCCTCCTAAAAGACACTGCCATCGTTCCACCA…	511	546	2	18	2	100	0	72	50	0	50	0	1	AG	AGAGAGAGAGAGAGAGAGAGAGAGAGAGAGAGAGAG	-	-	-	-	-	-	-	-	-	-	-	-	-	-	-
u0412d	LG-02	0	1379	3	Uncovered long scaffold	u0416d	scaffold00412	204931	205115	0.009	0.003	184	TTTCAGCTGAGAGAAGTGGG	AGACAGACAGACACATCAGGG	58.158	57.695	184	TGATTACCGAACATTAGTAATGAAAATGCACTGTCATATTTTAATAAATTAGTGCATTTTATTTATTCAGGCCATATGTACTAGACATGTTTATTTGTGATTGTACAAAATTACAACAGAAAGACACAACAGATTACAACAGAAAGACACATGAGACAGACAAATTCATGAATCAGACTGCTGACCTCTGCATGCATAAGGAAAAGCAGAACTGTCCCGGAATCAGTGAAAGTCTGTATCTTAGAAGAGCAGTGATTTCCATGGTCTTCTCAATGTGATACAAAAACACCCTTGAAATATAAATGTAGAATTAGTTAGTATTCCACCAGATAATCTCAACTCTATGTTTGTACAGATAGTGAAACATTCTAATTCCAAGCCAAGCCTTGTATATTATTA…	511	558	2	24	2	100	0	96	50	50	0	0	1	AC	ACACACACACACACACACACACACACACACACACACACACACACACAC	-	-	-	-	-	-	-	-	-	-	-	-	-	-	-
u0289d	LG-02	3.1	1301	3	Uncovered long scaffold	u0288d	scaffold00289	685906	686131	0.009	0.009	225	GTTAACGTCTCCCACTGTCG	AAGATTATGATCTGCCAGGG	58.215	56.688	225	CTGAGCCTTCAAAGTGAGAAACAAAAATATTTTATGGCCTTAAGCAAGGCACTTAACCTGAATTGCAAAATTTGTCTGCTAAATTACTAAAATGTTAATGAAATAGTTGACAAAGGAGAAGAGGACACACGTGCTCTGGTCTGATGCTGTACTGAGCCATCACCTTCTATGAATTGATGAATTATAGAATAATCTCTTGTGCAATGAATGGGTTGAAAGTATGTGAATAATTGATTTGTCTGAATCGAGCTGGGAAGTCAGTGGTTGTGCTGGTATGTCCTAATTAGATCTGTGTTTTTTTCATTCACTCTGTTAGTTTTTTACATGTTTATCACATTTAATTTTATTGTGGATAGTGTATTAAAATGGGTTGTCAGATTTGTTTTTGGGAAGGTGGGG…	511	549	2	20	2	94	5	71	51	48	0	0	1	AC	ACACACACACACACACACACACACACACACACACAACAC	-	-	-	-	-	-	-	-	-	-	-	-	-	-	-
u0052d	LG-02	8	1204	3	Uncovered long scaffold	u0052d	scaffold00052	772473	772667	0.009	0.033	194	GACTGCAGTTGAAACACACG	GACGGTGAAGGAAAAGTCC	57.872	57.113	194	GGATGAAAATTATAGCACCTGCAGTTTAGTCCCCACATGCCCTACCATTTAAACCCACCAAACGTATTCGGGCAATGGGGTTCGCGTCGGCGCGTTCGTTAACATATTTTGCGTGCGTACACAAGATGCCACCGTAGCTGTGAGTACCTGTGTAGCCGCCCCCCCCAGGGCGCTCCTCCTGGCGCTGGGACTGCCCGTCTTGGAAGGCCTGGTTCCGGTGCCTGCGCCCTGCCGCCAGACCGCAGATGGGCCGGTCCACGGGCCTCGCCACCTCCACCTCTTGGGTCAATTCGGCAAAGCGCATCACCAACTGTGCCCGAGGGGCACACAGACTTGGTTTATCATTTAGGCATTTCCATTATAAAAACAAAAAGCCTATTCGTGTCAGTATTACCAGGT…	511	546	2	18	2	100	0	72	0	0	50	50	1	GT	GTGTGTGTGTGTGTGTGTGTGTGTGTGTGTGTGTGT	-	-	-	-	-	-	-	-	-	-	-	-	-	-	-
u0521d	LG-02	11.6	1452	3	Uncovered long scaffold	u0520d	scaffold00521	247176	247349	0.0007	0.009	173	CGTAACCACGTAACTATGATCG	AAATTGCTTTATTGGCATGG	57.312	57.662	173	CCCCAACTTACTTTATAATGTATCAGGATAATGAATCTATAGTACTAACTAAATCCTTCCTCCTACTTATTTAATAATGTATCAGGATAATGAATCTACAGTAATAGCTGAATCCTTCCCCCTACTTACTTAATAATGTATCAGGATAATGAATCTACAGTAGTACCTGTATCCTTCCCCCTACTTACTTAATAATGTATCAGGATAATGAATCTACAGTAATACCTGAATCCTTCCCCCTACTTACTTAATAATGTATCAGGATAATGAATCTACAGTAATACTTGTATCTTTCCCCCTACTTACTTAATAACGTATCAGGATAATGAATCTACAGTAATACCTGAATCCTTCCCCCTACTTACTTAATAATGTATCAGGATAATGAATCTACAGTAA…	511	545	2	17.5	2	100	0	70	48	0	0	51	1	TA	TATATATATATATATATATATATATATATATATAT	-	-	-	-	-	-	-	-	-	-	-	-	-	-	-
u0020a	LG-02	14.6	37	2	2 Markers per top scaffold	u0020a	scaffold00020	37916	38098	0.033	0.009	182	CAGCGTTATCTGTTCAGCG	GTGATGGGTGGTGGTATAGG	58.172	57.58	182	ATTGTCATGCAATTTCTTTCTTACTAAACAAAACATGCTTGTTGAGATTAAAGATATTAAAGGTTTAACAAACCTGGATGCTATATAATAATGGAATGTAATTACCTTCTTAAAAAAAATTATCTACTAATGAGCTTCGATATGAGTGTGTAACACAGATCTTTCCCCCCGATTTTGAGACTGTTATTCCTCATCGACCCAGCAGGGGTTTGTGGTTTTGTTGGCTAGTAGGCTGGTTTTGCTGTGACGCTATCTGTCCATGACAGTGCCTGTTTATATTGCAGCATGTCTACCCCTGTGGTAGCTCAGCTGTGAACAGGCAAGAACAAGTATGTTTACTATCCTGCCCCAAGGAGATGTGAGCTGTAGTCAATCTGGTTATAGTATGTCAGCCTTGAC…	511	560	2	25	2	95	0	91	0	0	48	52	1	TG	TGTGTGTGTGTGTGTGTGTGTGTGTGTGTGTGTGTGTGTGTGTTTGTGTG	-	-	-	-	-	-	-	-	-	-	-	-	-	-	-
u0020c	LG-02	18	38	2	2 Markers per top scaffold	u0020c	scaffold00020	2320584	2320744	0.009	0.009	160	ATCCTGGATCTCATCCAACC	TGCAGGTCAGCTTTTTAAGG	58.741	58.174	160	ATCACGGTGGGTTAGTGGGACGTTTTGGGAATGCAATGCTGCATAATGACCTGGATCCTTGCCATTATCAGAACCAGAAAATCTGCTTAACATTAGATAATTCTTAAAGACAGTCAGGCGAGCTCATAAAGCTGAAGCGCATGTGGGACAGCGACACAATTCAAAATGGTTGACAAACAATGGATTCAAGTTGGAGTGGCCTATTCAATGCCAAAAACAGAAAATAAGGAAACAAATACTTTTTCATGTCAAGTTTTTCTGCACTGTCCTAATAAGAAGGGTAATATTGGCTGACCTCAACACTTCCTTTTAGGAATATTGCACAGTTGGCTCGGCTGGGCAGGCTGCTTGGAACCCTGAAGAGAAGTATTTTATCTAATACAAAAATCTATGGGTATG…	511	563	2	26.5	2	96	0	97	52	47	0	0	1	AC	ACACAAACACACACACACACACACACACACACACACACACACACACACACACA	-	-	-	-	-	-	-	-	-	-	-	-	-	-	-
u0305d	LG-02	31.8	1312	3	Uncovered long scaffold	u0305d	scaffold00305	418576	418735	0.009	0.009	159	TAGACTTTTCTGAGGCGAGG	GGAAATCCAGACACACAAGC	57.302	58.129	159	TAGCTGGATCCACTGAGTCTGGTGTTTTTTCATTTATGGAGGGCTTGCAACCCATAGTGTAAAGGTCACAGAGATGAGTGTTGTGAGAGGCGCACAGCTAGTTCAGATCTTAAAGAAATATATTATTTCACAATAGCCTGGAATTACGTGTTATTAGACTCTGTTATAAACTGAGTAGTTGATGATGTGTATTCAAATAGTGTTCTTTTGTTTGGGATATTGTACGTGTCATTCCTAGCCCAGACTATAGACCATGAAATGCTGTCATGGCTTCATTGGAAACAATCGGTTGTGTTACACATTTCCAATGCACATGCTGCCTATTTTGCCATGTAAAACAGCACTCCCGAAATACACAACAGGTGAGGCATTATCAGTGTTCTTGGGTTTTTACATGTT…	511	551	2	20.5	2	100	0	82	0	0	48	51	1	TG	TGTGTGTGTGTGTGTGTGTGTGTGTGTGTGTGTGTGTGTGT	-	-	-	-	-	-	-	-	-	-	-	-	-	-	-
u0040c	LG-02	42.2	68	2	2 Markers per top scaffold	u0041c	scaffold00040	2228025	2228224	0.009	0.009	199	TCCCCATATACAGTCCAAGG	ATTGTCTTAGGCCTTAGGGG	57.334	57.324	199	ATACGTCTGGTTCACCACACGCAACTTATTTAAATCAGAGATTCATCAAAACACAAACAGAAAAATAAGTCTTTGGAGAATTATACATTCCTTCTCTTAAATCAATCAGTTTCATTACAGCTCAGTCCCTCTCTCTGACCATTACAGCCTCTTCACCTTCGCAAACACTGCCTTAAGCATATGTTATTCACTACAATAAATGGTGTGCCAACCTATCAAGGCCAAGTGTTAGTGACCAGATAATGGAGTGTGTGAAGTGGGCTAAACAAACCTGCAAAAACAAAAGGGACGTTGCGTCACACTGTGATGTCTCTAAACATATTTTCCAGGCAAAAGCCATTCTAACATTTAAAAAGGGGATGTGGTGTTTGTTTTGATAATTGGTTTTGTTTTATAAGC…	511	565	2	29.5	2	85	14	82	49	0	0	50	1	AT	ATATTATATATATATATATATATATATATATATATATTATAATATATATTATATA	-	-	-	-	-	-	-	-	-	-	-	-	-	-	-
u0023c	LG-02	44.9	42	2	2 Markers per top scaffold	u0023c	scaffold00023	1857540	1857738	0.009	0.009	198	ATGTTTCATCGACAACATGC	TTAGATTAGCCCAGCACAGG	56.943	57.999	198	ATATTCCAAATGTTGTAAAATGACAATGTAGCTCTTTACAATTTATAATATACAGCCTTAATTATTAATCTCTATTAAGGGTACCAGTATTTTTGGAGGAGTCTGTACTTGACAATTGTTGGTTTAGCATAGCAATGATGAATTAATGGAATTAAGCACTGGTTCAAAACATGCCAAAATAATAAAAAAATGTATGACCTGCTTAACAATTCCTGGAACCCAGAATGAACAGCTGGCACTTGCCTGGTCTAGGCCTACTTCTGGTTGAGGCTATTAGTTGGTGTCAATCAGTAATCCCTCGGTTTGCAAGCCTTACTGGTTAATATTGTTTCCATGTTATTTAATAATAGGCACTTTAAAATAACTTGGCCCATGAAAACATTGGATTTTAGACTGCAC…	511	557	2	23.5	2	100	0	94	0	0	48	51	1	TG	TGTGTGTGTGTGTGTGTGTGTGTGTGTGTGTGTGTGTGTGTGTGTGT	-	-	-	-	-	-	-	-	-	-	-	-	-	-	-
u0023i_(u637)	LG-02	44.9	1059	1	EST	u637	scaffold00023	1885932	1886102	0.009	0.009	170	AAGCCAAACCCTATCAGTCC	GGTGCTTGAGACGTAATTGG	58.121	58.228	170	CTTTCCACAGCACCGGCCTCTCAGGCCCCCTCCACACTATTAACATGGATGGCAGAGATGACTTCATTGAGCACAGCGAATGCCACAGCAACAATTCCCAGCAGGACAGCATTTCAGNNNNNNNNNNNNNNNNNNNNNAGACAGTGATAGTGACCTGGACAACCACGACTCGTCCTCCAACACCTCCGTTGACGACCATATGACCTCCACCAAAAGAACACACCGCAGGGGAGTAAAGGAAGAGAGTGAGGAGGGGGCCAACCTGATGAGCAGCTATGTGTGTCCTCTGTGCACCCTGGAGTTCAGCAGCCCTGAGCAGCTTATCACACACGTCTACCAGCACACGTCTCTGATGGGCAGTAGTAAGAGCTATGTGTGCCCAGTGTGTGGCCGTGCTCT…	2123	2150	2	14	2	100	0	56	50	50	0	0	1	AC	ACACACACACACACACACACACACACAC	-	-	-	-	-	-	-	-	-	-	-	-	-	-	-
u0294d	LG-02	44.9	1305	3	Uncovered long scaffold	u0294d	scaffold00294	567054	567267	0.009	0.009	213	GATGAGGACATGCTAGTGGG	ATGCATAGTTTCTTTCCCCC	58.1	57.992	213	ATAGGGCTCCTGAGCCCCTTAGGCACCAGGACCCCTAATAAGTTTTTGTTGCTTATTATTGTATTAATATTTCTTTGGTGTTTACTCCATTGTTGTTTGTTACTTTTTAACAAATAAACTCTCACTTACTCCTCAGATAAATTACTTTAAATTGAATTTTTCAGTGGGCTGTGATGTTGGCACAGTACTGTACTTCTGTGTGGTGTTAGCATGACATTATGCATTATGGCAAATAAACATCAGAACTTGCTCATGTGGAAGCATTACCTCACATATAGTGAGGTGGTTTTGAGGGGGCTGCTGCTCTGCTACGTCAAATGTTTTATGTTGTGTCAAATTTGTTAGCAAATTTGTGTTATTCTTGGGGTTATGAGTAATGCATCCACATATTAAAATAGA…	511	545	2	17.5	2	100	0	70	48	0	51	0	1	GA	GAGAGAGAGAGAGAGAGAGAGAGAGAGAGAGAGAG	-	-	-	-	-	-	-	-	-	-	-	-	-	-	-
u0455i_(u561)	LG-02	45.9	983	1	EST	u561	scaffold00455	476573	476772	0.009	0.009	199	AGTCTTGTTCCCTCTGACCC	CTATTGGCTCCTCAACATCG	58.159	58.325	199	GCGACTTTAAGTTTACCTCTCAAGGCTCCAGTTTTGTTTAGTGGGTAAATAACGCTTCATTTCAAGCCATGGTGAGAAAATAGCTATTAGGTCTGCAGAGACGTGTTCGAAAACATTTTAAGCTTTCTCTGTCGCTTGTTTGGGTACAGGAATTAGCTAACGTTAGATAGCTAGCACTAGCCTAGGAGACGAGCTAGCCTAGCTCGCTAACGTTAGCATCCAGTGGTCTGATTACCAACTCAGATGTTTGCAGTATTTCTCGGATGTCTACTGACGGCAGACTGCTGAGCCGGAGGGCCTCAAATGGGAAAAACAAGCATCGGACAGGAATATCAGGGATAAACTTGTCGATGTAACTCAGATTTTGCTGAACTGAAACCAGGATTCTTTGGACATTTC…	6632	6678	3	15.7	3	90	0	58	42	0	57	0	0.98	GAG	GAGGAGGAAGAGGAGGAGGAGGAAGAAGAAGAGGAGGAGGAGGAGGA	6575	6675	15	6.7	15	77	0	76	40	3	49	5	1.46	GAGGAAGAGGAAGAG	GAGGAAGATGATGAGGAGGAGGAGGACGATGACGATGAGGAAGATGATGACGACGAAGAGGAGGAAGAGGAGGAGGAGGAAGAAGAAGAGGAGGAGGAGGA
u0261d	LG-02	49.3	1284	3	Uncovered long scaffold	u0263d	scaffold00261	344096	344315	0.009	0.0007	219	TACACTGACAACTCCATCCG	GGACAATAGGCTTAAAAACTGG	57.071	57.063	219	GTATTCCGACATAGCACGTTTTAACAACAGCCATAAGGAATGGATGGATAATGCAAAACATGTTTTGGTTTGTCATTAGCCTGCAGGATTTCGTTTTCACTAATTAAAAGGCCTATTTATGGGTGTACAAAATCGTCCTGATTCAATTGTCCTATATTAGGCCATATTTTAATGCAAGGCTACATGCTAAATTGCTGTTTTACTTCTAGGTCTGCGAGGAACAGAAATGCGAGGAGGAAGTTTTTCCCCTGGCTATGAACTACTTGGATAGATTTTTGTCTGTGGAGCACACAAAGAAAACCAGATTACAACTTCTCGGAGCTACATGTATGTTTCTGGCCTCAAAGATGAAGGAAACGGTCCCTTTAACTGCAGAGAAGTTGTGCATTTACACTGACA…	511	547	2	18.5	2	100	0	74	0	0	48	51	1	TG	TGTGTGTGTGTGTGTGTGTGTGTGTGTGTGTGTGTGT	-	-	-	-	-	-	-	-	-	-	-	-	-	-	-
u0646d	LG-02	49.3	1540	3	Uncovered long scaffold	u0646d	scaffold00646	166624	166972	0.009	0.009	348	ACCTGGTAGCTCAGTCATGG	GATTTATGGACAATTTGGGC	57.74	56.892	348	TACACCCATCCACAAAAAGCAACTAAACCTTTTCCAAAGGTCTACAGTATAGGCTCCAGCATATTTTATAAATATCTAGTGAATGGCTCTCACAGGCGTCAGGGCACTCCGAACCTTCCTATCCATTTCAAACGTGATTAATATTTATAGTGTTCATTGAAAATTGTGAAATTGGCCTGCATTGTCCATGTTTGGAGAGTTTGTAATCAAATGTGGTGCCATGCCTCGTTGTGCTTCAGAGACACCTTGTGGAAGCTTAGACACCTGGTAGCTCAGTCATGGCAAAGGCTTTTACTTCTGGAATATAAGGATTCTGGTCTAGTGTTCCTGGTTGAGTTAGTAGTGTGATAAGAACCAGAATCAAATTATTGGAAACAAAAATGGGATACAATTATGTAT…	511	551	2	20.5	2	100	0	82	51	48	0	0	1	AC	ACACACACACACACACACACACACACACACACACACACACA	-	-	-	-	-	-	-	-	-	-	-	-	-	-	-
u0471d	LG-02	53.8	1420	3	Uncovered long scaffold	u0472d	scaffold00471	327854	328071	0.009	0.009	217	TAACCAGCAATTTGTCCTGC	GCCTGAATAAAGCCTGAAGC	58.773	59.07	217	TGAATGATTAATTGAGTGTGAGCACTTAGGTTATTATAAGAGAATTATGTTAAGACAGTATGGTCAAATATAGAAAGTAAAGTTGACAAGCAAGAGAGACTGTTGTACAGCGATGTCATTTTAGCACTTCAGGCATCGTGCCTTTTGGTTTCCTTGATACCAGCGTGTAGGGGAAACACTGGAACTGGCCTAGGCAGTGAGTCAGACTGTGTGAAAGAACATCAATTATACATGAACTACTTTAACTTAAGCCTGCTTGTTATATGTACTACAAATAAATTCTATTCATCTAGCTAGCCAAAAAATTACCTAAAATGAATGTTTGTACGTTGGTGAACATTAGTAACAAATTATTTGGGGGTAACATTAGCAACCTTTCAAATCTTTCTCTGTTAACCA…	511	554	2	22	2	95	0	79	47	50	2	0	1.13	CA	CACACACGCACACACACACACACACACACACACACACACACACA	-	-	-	-	-	-	-	-	-	-	-	-	-	-	-
u0122i_(u106)	LG-03	0	528	1	EST	u106	scaffold00122	131369	131573	0.009	0.009	204	ACAAAGACATTGGAACCAGC	AAAACAGGGTTTTCTGAGGC	57.639	58.293	206	AAATTTGGACCAACCAACAAAGTTTAATTGTCTCGACAATTTCCCAAGGCCAAATAACAAGACACCTGCAAGTAGCCCATGTCACAAAGGCCAGTAACCCACACAAAACAAGAAAAAGAATACCCCAACAACTGGTCATTTACAAAGATTAAATAGGTTTCAAAGAGGTATTACGCCTGTTTAACTGGTAGATCTTCCTGAACTTTGATCATATTCAACACTCTCCAGCATACTGCACTTCTACCATGAGAGCTATAGGAATGGTCGAAAAACATCTGTACGCCATACGGTGTGTTGGCCTTAGGTACATCATTTGTTTCCATGAACACTCGCTACTAGGACATGTAATGTATTTGTGTGTGTTCGTTCTCAGGGCAAACTTGTACAAAGCACTTTGTA…	2833	2875	2	21.5	2	100	0	86	51	48	0	0	1	AC	ACACACACACACACACACACACACACACACACACACACACACA	-	-	-	-	-	-	-	-	-	-	-	-	-	-	-
u0333d	LG-03	0.6	1332	3	Uncovered long scaffold	u0330d	scaffold00333	590979	591147	0.009	0.009	168	TGGGAGTCTGGATAAACAGG	ATGTTGTGTTTGGCTTTTCG	57.582	58.675	168	GTCTGGAAACAATGAAAAATAATAAAAAGCATGCAGTTAATTCCCTCCAAGTGAACAAACCCATCACATTTGCCTGGGAGTGTAACTTTCAGTTTGTTTCATGTTATCATAATATAATTATACCAAAAAATAGAATTGTAATATAATACAACTGTTATCCCTCTCTGTTGTTTTCCATTCAAATGTATTCCAGTGGATAATGGCTTCATGGCCCTGCCGCTGTATAAACTACCGAGTGCGAGGAGGCTGCTTCCCAGTGGGCTTTGGCTATCCTGGCAGAGGCCTGGGTGCTGGGTACTATTGGCATGGAGCACCGCAGCAGCGCCAGGACACGACTGTCAGCGAGACTGGCACCATCGGCTTGATTCATGGACCTGGTTGTAGGGTCCAAAAGGAGAC…	511	547	2	18.5	2	100	0	74	48	51	0	0	1	CA	CACACACACACACACACACACACACACACACACACAC	-	-	-	-	-	-	-	-	-	-	-	-	-	-	-
u0342d	LG-03	0.6	1337	3	Uncovered long scaffold	u0344d	scaffold00342	208354	208544	0.009	0.0007	190	CCAAAAGTAAGCTTCCCTCC	AGTTGAATCAGGTAAGTGGAGC	57.93	57.488	190	ACTGATGTTGGTTTATTATAATATCTATGGTAATATTCACAATGCCATGTTGTATGATTACAGAACATGACAATATGTGTTTTTCTTTGGTAGCGTTAAAGTAGCATAGATTATTTAATTTTATCACTGAATGTATGTTGTCCCAGTAATCAAATATAGATTAGTTCAGTTGTACCACAGTCAACATGTCTTAATAAGCTATGACAGTACATCACCCACGTAAAACAATAAAGTAACTGACTATCAGAATAGCATTATTTTGATTACCCTTGTATAAAAATATGTTATTTTCATTCAGTTGTGATCTTATTTCAGGGAGATTTTTCTACACAATCCTGTCCATAGAAATCAGACAAAATGTAATCAATGAAAGAATATAAGAACTTACTTATTTTCAAC…	511	549	2	19.5	2	100	0	78	51	0	0	48	1	AT	ATATATATATATATATATATATATATATATATATATATA	-	-	-	-	-	-	-	-	-	-	-	-	-	-	-
u0645d	LG-03	0.6	1539	3	Uncovered long scaffold	u0647d	scaffold00645	24938	25159	0.009	0.009	221	CACGATCCATCTGAAAGAGG	TAACAGGTGAAAAACCTCCG	58.23	57.73	221	AGGTTTGATAGATTAAGATAAAATGATATTGTTACTTACGCTAACGGCTTTTATGCATTCGAGAGTGTTTAACCTTTTCTCGCACGCAAACTGCGTGTTCTTCGCTACTAAAGCAGTGCATTTACTCATTTCTTCATTCGACTTCACGCACCATTTCACCTTTCTTTCAGCGGGTGCAGCATACGCCGTAGCTGAGAATAGAATACATGCAAAGCTTATATTAAAATATATATTAGAGCAATATGTTGTTATTGATAGTTTTCAGTTTTTGTGTGAACAAGGTTACTTACCGATGCACCCTACCAGCGCTAAAGCAAAAAGCAGTTTCATTTCGACGACTTGTCAAATTCAACCACCTCCGGAGTAAATAAGCAGGCCGTTTTAAGAAGCAACTTTGGC…	511	548	2	19	2	100	0	76	0	0	50	50	1	TG	TGTGTGTGTGTGTGTGTGTGTGTGTGTGTGTGTGTGTG	-	-	-	-	-	-	-	-	-	-	-	-	-	-	-
u0657d	LG-03	0.6	1548	3	Uncovered long scaffold	u0656d	scaffold00657	174178	174341	0.003	0.009	163	CGAGAGAATACTGCTTTGTGC	TGAGCTGAATAGCTTGGAGG	57.798	58.201	163	AAATGTATATTCAAGGGAATGGGTAACTGTGTCCAAACATTTGACTGGTACTACATAGGGAATAGGGTGCCACTTCAGGGACATTATCTCAGGACCAGTGTGAGGCTGCCAGCCAAAAGAGGTCCTGACTAACAGTAACCAACCATGGGCCATAAAGCAAATTCAGAGAAGCCTCTCAGGAACTGCCAAAAGAACAGGCGATTTACGGAAATCGTAGCTTTTAGGACAGAGTTTCCTTTCAAACCAGAGTTTCCCTGTCTATGATGAGTGTAAACTGTTTTTATGGCTCACAAAATAGCTGCAGTTGCACCACAGTATCCCTTTTTGAATCCTTTCACTGTTTCGAGTGTCGTTTGAAACCCTGTGATTATCCCATTTGTCATTGCAGTTACCTAGGAC…	511	556	2	23	2	95	0	83	47	52	0	0	1	AC	ACACACACCCACACACACACACACACACACACACACACACACACAC	-	-	-	-	-	-	-	-	-	-	-	-	-	-	-
u0685d	LG-03	0.6	1570	3	Uncovered long scaffold	u0685d	scaffold00685	239588	239758	0.009	0.009	170	TTAAGGGGTTGAAGTGATCG	CTCTCCGACTCACCTAGTGC	57.672	57.609	170	CCATCAACACTACCGCCGCGAGGCTATATACTGCGTTCCACCCCATGTCAACTAAGATTGTCAGCCAAGTCAAGATCTGCGTCTGCCAGAATTCTGCATTTGTTTAGTTTCGTTTTTGTAGTGTTGTAAGGCTCAGTTTGTAATGAAAAGCTCTCTATAAAATAAATATTTCTAGCCTAAATAAATGCAGGACAACGTAGTTTTCTATATGTATAAAATAATATAATTTTAAGTGACATTTTGGTCAAGTCGAGAGTGGAGAGTGTATACCACCCAGTACTACTTCGACAATATCCCTAATCCTTAAACAGGGAGACCTACAAATATTTTCTATTGCAGCAGTTTAACATAGTCAGTGTCTCCTATAACCCAGCAGATTTATTTTCTGGAGAAATGCCC…	511	555	2	22.5	2	100	0	90	0	0	48	51	1	TG	TGTGTGTGTGTGTGTGTGTGTGTGTGTGTGTGTGTGTGTGTGTGT	-	-	-	-	-	-	-	-	-	-	-	-	-	-	-
u0073c	LG-03	6.5	110	2	2 Markers per top scaffold	u0073c	scaffold00073	1528594	1528793	0.009	0.009	199	GCGTGGCATTAAACTACAGG	TTGCCTGCTTATTCTGATCC	58.32	57.915	199	GTGTTGAAATTCCAGCATTAGATTTCCCAGAGGCTTGATCTAACAAATTAGTCTAAGTCTACAAACTGCGTTTTTAAAATCAGGATAAAGGTCTATCTAGAGACAGAGGAAAACACTAGACTCCCATCTCTGAACCATTCATAATACATCATAGCCATGGGTGTAATTAATATCCCAGTTCTAAACACAGACCTGGTCCCAACCCTCATACTGTGTCTCTGAGCAGTGGCATAATTAAAGTGGAGGGTGGTTAACAAAGCACTAATTAAGGCATCCTAGAGAATGAAAATCAGAAACCAACACGCTTTTAGCCAACAGAGAAAGACTGCCATCAACAGAAAGCAGAAAGTCTACCGTGACCATGGAAATAACACACGGGTCGAAGACCGGCAATGACCA…	511	554	2	22	2	100	0	88	0	0	50	50	1	GT	GTGTGTGTGTGTGTGTGTGTGTGTGTGTGTGTGTGTGTGTGTGT	-	-	-	-	-	-	-	-	-	-	-	-	-	-	-
u0647d	LG-03	6.5	1541	3	Uncovered long scaffold	u0643d	scaffold00647	163573	163775	0.009	0.003	202	GGTCAACTGGACAAGTCAGG	AACTGACTAACCAACCAACCC	58.113	57.95	202	ATGCTGCACTAATGATAAACACTACACAATTTGCTACTCTTCTGGTAATTGGGATCCCAATCATATTACCAAAAATAAGGTTAAGGGTTAAAACCAGAGTGAAATTGAAACAGAATCGATTGTCTTGTCGTGTAAGTTCCCTGCAACCGGGCCGGTTGGGTCATTACGGAAGTGCTAATCGATCGACAGGAAGAATTGAAAGAATCCTCCTTGTCCTTTAATGGACCCAAACTCCCCAGATGTTAAAGGAGAATGCAGCCTAACTGGATTTGGAGGCAGGAAAAAAAACACAAGACAAGGTCCTAATCCAATCCAGTTGACGAGTCACCACGATGACAAAAGACTAGCCCGGGATGCCCCATCATCAGCCTAATGACACACAGGAGGTCAACTGGACAA…	511	546	2	18	2	100	0	72	50	0	50	0	1	AG	AGAGAGAGAGAGAGAGAGAGAGAGAGAGAGAGAGAG	-	-	-	-	-	-	-	-	-	-	-	-	-	-	-
u0016i_(u080)	LG-03	12.8	502	1	EST	u080	scaffold00016	1279157	1279332	0.009	0.009	175	GTCCACTCACAAACACATGC	GTACGTAAAGCAGAATGCCC	57.466	57.392	175	AGTCAGCCAAGCATCCTAGCACACACATAACCCTTTACGCTTTGTTTCACGTTCTGAGCGTATAGAGAAGAAAATAAAATAGGAAAATTCAACAAAAAACAAACAATATTTACATACTGCATTATAAATATGTCAAATGTACATCATTATACACAAAGTACCTCAAATGTTCAGATAATCTAGATTAATTGGCTACATTAACAAAGGCAGCCCAATTCTGATCTTTTACATTAATTAATGTTTTGACCGACAAGATCAGCTATTGGGCAAAAAAAAATCAAATTGGGGTGTCAGTGTGAACACACTCATAGAGACCTAACCACAGTACCTAAAATATTCTTAAAAAATTAACATACCAAATTAAGGTTTACAAGTCAGTGACCATGAATAAGAAATGTT…	1738	1787	2	25	2	95	0	91	48	50	0	2	1.12	CA	CACACACACACACACACACACACACACACACACACACTCACACACACACA	-	-	-	-	-	-	-	-	-	-	-	-	-	-	-
u0064d	LG-03	19.1	1208	3	Uncovered long scaffold	u0064d	scaffold00064	1601645	1601820	0.009	0.009	175	GATGAAAGGAGTGGGTCTCC	ACCTCTGATGTGCTAATCGC	58.512	57.921	175	GACCATAAGTTTATCTTTAAAATACTTTTGACATACTAAAATTGGGAGGGGGTGGGACTATGAGTTTATTCGATGTAGCTGAAAATATTGTTAAAATAAACCTGACAGTCATTGTCAAGTGCTTGAATACAGAGCTCGGAGAAACCAATACATAGGTAGCGGTTCAAATCTTTATGTAGCTCACTGTATATATTTTTTCAGGCATTTGTTTTATGCTTTATTGGACAGAACATTTGGGATAAAGGGGTTTTGGGTTGGATTCAGACCCATGCTGCAGAAGTTCTTGTGCAGTAGAGGTTCTGGGGGACCCCCCCCCGTAGACTCCAAAATGTAAACCATGTCCAACAGGTGGCAGTGTTTAATAAATCTGTTCCCTTCTCTGTTTGTTGCGGCAGGTTT…	511	545	2	17.5	2	100	0	70	0	0	51	48	1	GT	GTGTGTGTGTGTGTGTGTGTGTGTGTGTGTGTGTG	-	-	-	-	-	-	-	-	-	-	-	-	-	-	-
u0156i_(u702)	LG-03	19.1	1124	1	EST	u702	scaffold00156	814632	814819	0.009	0.009	187	AAGCACTAAGCGTTGTTTGC	CCATTTGCCTTACATATGGG	58.253	57.845	187	CCCGTGCCCTTTACAAGCAGGCTGGTGGAGACGGGACCCAAGTGGACAACATTAAGGCAGATTCCAAAACGGTGGGACTCCGTGACTGTTTCAGCTGTCACACCAGTCAAGCCCTCTGTTATAGTCTTGTCATTCCATGTCTGTCAGTATTTCCGTTACCTTTGCATTAGTCATTTCGCAGTACAGTTATCCAGAGTGACTGACGGCATTGAGTGAATACGTTTTCATGCTTTTTCTTACTGGCCCCCTTGGGAATCAAACCCACTACACTGGCGTTTCAAGTGCCATGCTCATACCAAGTGAGCTACATTATATTCTTAAAAGAAGTCCTCATGAGTCACCTTTTCATTCTCACTGTCCAGCCTATTTTAAAATTCAAGTTTTTGGGACGGTAAGCAG…	1397	1453	2	29	2	75	10	55	3	5	50	40	1.42	GT	GTGTGTGTGTGTGTGTGTGTGGATGGTGAGTGTGCGTGTGCGTGCGTGTGTGTGTGT	-	-	-	-	-	-	-	-	-	-	-	-	-	-	-
u0511d	LG-03	19.1	1444	3	Uncovered long scaffold	u0512d	scaffold00511	214605	214789	0.033	0.009	184	GAGAAGACTGCCAACCTGC	ACCACACCGTTTGATACACC	58.526	58.187	184	GACAGCAGCCTGGGACGTAGGCTAGACGGCTACTTAACGGGAACAGAAGCGCTGCAAGCCGGCAACATGACAGGAACAGGGCCTGGACACAGCTGTCCAGCAGTAGACAGAGGGAGCTGACTACATGGCCTAGTGGTGACAATATCACAGCCGTGTGAACACTACATCCAACAGCTTGTCCATTAATAAATATTTAATGTAGTGAATATTAAAGATAATGTATGACCAAATCATTTCTAAGAACAGAATGTCCAATGGGACAAGTTTCTCAACTAGCTGGGGAGGGCTGATCATGAGGACAACCGACTGAACTGGCTGAACGGTCTCGGTTGGAGCGCAGGGCCCAGGCCTGTCAGTGTAGCCTGTCCCACAACATCCTGAACGTCAGCTGGGATGGTA…	511	546	2	18	2	100	0	72	0	0	50	50	1	GT	GTGTGTGTGTGTGTGTGTGTGTGTGTGTGTGTGTGT	-	-	-	-	-	-	-	-	-	-	-	-	-	-	-
u0048a	LG-03	20.2	79	2	2 Markers per top scaffold	u0048a	scaffold00048	106016	106234	0.0007	0.033	218	GGAGAAAAGATTACTGTGCTGC	CCTCCTTCTGTTCTGCTCC	58.149	57.5	218	GGATGAGTTCTCTTCATCCATCTAAGCAGTTTTCTTGGACGGAGTATTTAGGCCGAAAGCCCTCCTAAGAAACAGACTAAAAAGTAGCAGAAACCCTGTCAAAGCAGCAAACCGAGAGAGCAAATAATCCTTGTACTGTACCATCTGCTCCAAGTCCATTCCTCTACTGCAGCCCAGGCTTCAGTCCAGCCTTCGGTTATATTCATCCCAGCACCAGCACATTGTCAAGACTTTTTATAATCTGGAACATTTTGGTCAATTTACAAAGCCTTAAATGTACTTTATGTCCCAAATGGCACCCTATTAACAGTATAGCATACTACTTTTGATCAGGGTACATAGGTCAGAGAGCGCTATATAGGGTGCGCCATTTGGGACGCACACAGGATAGAACCTTTC…	511	553	2	21.5	2	100	0	86	48	51	0	0	1	CA	CACACACACACACACACACACACACACACACACACACACACAC	-	-	-	-	-	-	-	-	-	-	-	-	-	-	-
u0277d	LG-03	20.2	1294	3	Uncovered long scaffold	u0275d	scaffold00277	492093	492289	0.009	0.009	196	AGGATTTATTTTGTGCGTGC	CTGGTCCACAGAGACACTCC	57.779	58.202	196	TATTCAGCTTTTTTAATGAAACATTATACATGTAGCTTTAGCCTTTTTTAGGAAAGTGCATGAATTGTGGGAGATGGAAATGCAAAGTCACATTAGAGCTAATCAAAGTCACATTAGAGCTAACATTAGAGCTAATCTAATAACAGCTGAAACATGTCAAATTACAAAAGTCCAGTTTTTTTTGCTTCCAGCTTTTGTCCTCCAGCCTACGATGGCCTCCCTCCCTGCCCCCTTGATCCCGTCATCCTGACCGTTAACCCCCAGACGACCCATGGAAGACCTGGATGCTCTGAGAGGTCTACCCAGGTCCCCTCCTCCTGAGGACACTCTTTCTCTGTCCCTGTCCACCACCGATTCCATCAACATAGAAGGTATGTCAGGGAGTCCGCCGGCTTGCAG…	511	552	2	22	2	90	9	70	0	0	50	50	1	GT	GTGTGTGTGTGTGTGTGTGTGTGTGTGTGTGGTGTTGTGTGT	-	-	-	-	-	-	-	-	-	-	-	-	-	-	-
u0048c	LG-03	30.3	80	2	2 Markers per top scaffold	u0048c	scaffold00048	1924029	1924236	2e-06	0.0002	207	GACAATTAAGCATACACATTTATAACC	CTTTAGACTTGCCATAGAAATGC	56.683	57.344	207	ATGTTCTTTTTAGGGATTGTTTTAGTAGAGGTGCAAGTAAAGTACCATCATGAGGCCAATAATATTATAAAATGTTATGTAGTTTGTATCTGAAACTTCTGTAAAATTGCAATTGATTACACATGGTTGGCTGTTTAAAAATAATAATAATAATGTCTTCTAATAAACACTTAAATTGCCTTCAAGGCACAAAAAGGTTTGGCTTAAATTAATTCTGGGTGTAATTCCAAATGTGTGGAGCGGATTATTCAAAAGCAACTTTGTATAGAGTGAATAATACTCTATAAATGAATGTTCTCTCAATTTGATTAATGAGAAAACCCCTTTAACTGTGTCCATCCTAAATCTTCTCTTCCAATCATCTCCACTTTGACCTGGAAAATTGAATCAGATTTAATT…	511	553	2	21.5	2	100	0	86	0	0	48	51	1	TG	TGTGTGTGTGTGTGTGTGTGTGTGTGTGTGTGTGTGTGTGTGT	-	-	-	-	-	-	-	-	-	-	-	-	-	-	-
u0117i_(u426)	LG-03	30.3	848	1	EST	u426	scaffold00117	201184	201397	0.009	0.009	213	ATTTCTTTAAGGTCCTGCCG	AGACAGTCTGCCTCATCTGG	58.328	57.948	213	AGCAGGGTCAGTTCACCAACCCAGAAACCCCTGGGTATGTAGGCTTTGCCAACCTGCCGAACCAGGTTCACCGCAAGTCGGTCAAAAAGGGGTTTGAATTCACCCTAATGGTTGTTGGTGAGTGTCACACAGTTTTGAATCTTGATTGTCTGGTGTTGCACTGCAGGTTTTCAGTCATTTGTCCTATGACCACTCTAAGAGGTGTGGAACGGTCAATAAAATGCTCATTACTGGTTCCAGCATGCAAGCAAAATAACAACATGGAGAATAGTAATAGGGACACACTGATAAAGACCAGAGTACAAATAAAATGTACTGGATTTAAGCACAGATTTGTTGGGGAAGTGAGTATTGTCAGACTCTCAAACCGGTTGTTGCATTCAGTTGTGTAGTGGAAGA…	1088	1123	2	18	2	94	0	63	0	0	47	52	1	GT	GTGTTTGTGTGTGTGTGTGTGTGTGTGTGTGTGTGT	-	-	-	-	-	-	-	-	-	-	-	-	-	-	-
u0117b	LG-03	31.5	171	2	2 Markers per top scaffold	u0118b	scaffold00117	476997	477179	0.009	0.009	182	TCTTTTGCCAGTTCTGTTCG	CATTGAGTTTGAGGTGGAGC	59.047	58.287	182	GAACAGTATGGCGACTTCAGGTCTGTTGCAGGCTTCATCGTGACATGTTAGAAGTAACTCTTCATAGAAGTTTTAATCGTGTATCCTTAAACCAAATCACAGCCTATCAAACACCCTCCGAGCTCTTTAAAGTTGCAAGAAAATATTTGATTCTGGACTGACGCTGAAGTGTTTTAATGTGGTAACCCGAAACATTATATTTTCTAAGCCACGAAACATACCTTTAAACCTAAATATTGGAGAAATTTCACTCAAGTTTGTTCTCTAAAACACTCTCCATTCCTGTTAAACATCGAAAGAATTATTATATAGCCTTAACTAAACATTTCTACAGACAGTTTTCTGGCCCGCTGGTCTCCTCCTTCCTCTCATTATGTCTGTCTTCCGCCCCGGGGCAGA…	511	551	2	20.5	2	100	0	82	51	48	0	0	1	AC	ACACACACACACACACACACACACACACACACACACACACA	-	-	-	-	-	-	-	-	-	-	-	-	-	-	-
u0117c	LG-03	32.2	172	2	2 Markers per top scaffold	u0118c	scaffold00117	1350817	1351025	0.009	0.009	208	GTGCTGCTTTAGTAGCTGCC	GATCACCCAGCAGATAAAGG	57.96	57.204	208	TAGGATGGAACGATATGTGAATGATGGAATGTCCTCAGTTGTATCCTGCCACCCAGACAGTTATTGCAAGAAAGGGCACCGGGTTCAGAGAATATGGAGGCCGCCCCACCCCTCTCCTAATTTAATCATTAATTCATTTTCTGGTTTCGTTAGGGAAAGGGATGTAGGTCAGACCGTAATATTTGAAGATCCAGAGGAAAGGGAGCACGAGAGTAAGACACAGAAAGTGATATATAAATCTGTTAAAGTCCCTTACCACTAAGCACTGGTCTTTCAAAAAAATAAAAATAGAGGCATAGGAGGATGGGTTTGAACTGTGTTGTTATGGGCTGTCAGATTAAAGGGGTGTTGGGAGTGAGAACATCCACACGCACTGACAGTTATTTCCGCTCTATACAA…	511	558	2	24	2	100	0	96	50	50	0	0	1	AC	ACACACACACACACACACACACACACACACACACACACACACACACAC	-	-	-	-	-	-	-	-	-	-	-	-	-	-	-
u0297c	LG-03	33.4	328	2	2 Markers per top scaffold	u0297c	scaffold00297	709453	709678	0.003	0.12	225	TGGTGAAGCAACAATAAATGC	TGTTGGAAGAGGACCTGG	58.69	56.986	225	CTTTCTGAAGGTACTGAACATACAGTGTACTCCACATGGATTTATTACTGAAATAAAGATACCAAATATTTGTACTCAAAGCTTTTAGATGTGTGATATGTCTTATTATGACTCTGCCAAAGTATTCCCAAAATATCATGCAAGATTCCCAACTGGCAAAGGTGAGGGAAGTGAGGATTTTCAAAACTGCTTCTTACTTGTTATCCAGAAGCAACACAATAGGGTTCAGATCTTTCCTTAGTCTGTAGGAAGCTCTAAGTGGAACAATGAAGTTGTACAGCCCATTCCCTGCTGTTTCGGCTGACACGATGATGGGCTTGTTCTTAAAGCTGTACGCTTTGGCATCTTCAAAGTTGTTATGCTGACAGCCCTATGGGAAAAAGGACATACATTATTGAT…	511	555	2	22.5	2	95	0	81	53	46	0	0	1	AC	ACACACAAACACACACACACACACACACACACACACACACACACA	-	-	-	-	-	-	-	-	-	-	-	-	-	-	-
u0297a	LG-03	36.4	327	2	2 Markers per top scaffold	u0297a	scaffold00297	159400	159550	0.003	6e-05	150	CAATCTTTTCTTGCTGTTTGG	AAAGGTCTCTGTTATATTGGAACG	57.561	57.888	150	ACTGGGAACAGCCCCCATAGAGTTTGACTAAGAATAGACCCCATAGACTTTCACAGAGAACAGCCCTCATAGAGTTTGACTAAGAATAGACCCCATAGACTTTCACAGAGAACAGCCCTCATAGAATTTGACTGAGAACAGACCCTATAAAGTTTATTTGGCAGATGAATGTCCAGGTTGACTTCTTGAGTTGGGCTGGAAATTAGGCTTAACAAGCCCTCATTGTCCCTGAAAGGGTAAATAGAGTAGAATAGGTTTGAATAAATCTGCATTGACTGTGGTTGTGTGAGGCAGAGGCTTTGTCATTCACAACAACCTTGATCCTAATGACTCAGGTAGAAATACCATGTGGTGCTGATGGGATGACTCTATCTGTTTCTCTCTCGCTCTCTATCTTTG…	511	554	2	22	2	100	0	88	0	50	0	50	1	TC	TCTCTCTCTCTCTCTCTCTCTCTCTCTCTCTCTCTCTCTCTCTC	-	-	-	-	-	-	-	-	-	-	-	-	-	-	-
u0313d	LG-03	37.9	1319	3	Uncovered long scaffold	u0313d	scaffold00313	640671	640862	0.009	0.009	191	GGATCACATGGAAACGTAGC	CAAGACCTGCCTCTATCAGC	58.019	57.639	191	TCTCTAGTGACAGTCTATACCCTGCATCTCTAGTGACTGTCTATACCCTGCATCTCTAGTGACAGTCTATACCCAGCATCTCTAGTGACCGTCTACTGTATACCCTGCATCTCTAGTGACAGTCTATACCCTGCATCTTCTTGTGACAGTATATACCCTGCATCTCTAGTGACAGTCTACTGTATACCCTGCATCTCTAGTGACAGTCTACTGTATACCCAGCATCTCTAGTGGCAGTCTACTGTATACCCAGCATCTCTAGCGGCAGTCTACAGCCAGCATCTCTAGTGGCCTGGCCTTTACCTCGTCACCCAGTAAGACAGGGTGAGAACTACCCCCAGCGGTTCCCATGCTGGGACTGATGGCTGTTGAAGGATGTGTCTCACTGCGCTGGAATGT…	511	545	2	17.5	2	100	0	70	0	0	51	48	1	GT	GTGTGTGTGTGTGTGTGTGTGTGTGTGTGTGTGTG	-	-	-	-	-	-	-	-	-	-	-	-	-	-	-
u0722d	LG-03	39	1593	3	Uncovered long scaffold	u0728d	scaffold00722	74483	74674	0.009	0.003	191	AAGAATCTGAGAATTCCCCC	CAGCACATCTTATCTCATGGC	57.104	58.34	191	GTACTTGGGGTGCCTGTTTCTCAAACGCATGTTAAGGGTAACTTCATTGTCATAACATTTACAGGACATATTGGCATCTGTAAAACCTCAGAGTGTTTTGCCAAAGCCGGCAGTACCAACGTTTTATTTAAAAACTCAAGACCCATTGTAGAACAGCTGGTTTGTTTTCACATCTTTTTCTACACAGATGATCTCTGATAAACATATTAGTCATTAGAAAAACATAGAAGTAAACCTGAACTCTTTTCCTGGGAGGAATGCTTTTGTGGGCCTGTTGTTGTACAATAGAAGTAACATGAGTGAATAGGAATGTGCTGCAGAGGAGTAGAGGATCATGGGATATTGGATGGGGAATTCTCAGAGACGATTGGCCACTACATCCTGGGATTTACAAGTGCT…	511	547	2	18.5	2	100	0	74	48	51	0	0	1	CA	CACACACACACACACACACACACACACACACACACAC	-	-	-	-	-	-	-	-	-	-	-	-	-	-	-
u0499d	LG-04	0	1435	3	Uncovered long scaffold	u0496d	scaffold00499	354188	354411	0.12	0.009	223	TCAGTTGAAAAGCGCACC	AGCCATTACTGTGAACGAGG	58.486	57.826	223	CATGTATAAAAAAATTATGTACTGCGAACAGGCGTAAAAAAAGCATTCATGTCTGCACATGCACTAGGCTAAGATGGAATAACATCAGCCGTCGACCATTAGCACAAGATTGCTCTCACAAGATAGCCTGGATGGCAATTTGTTTTACTACGATGCCAACTCCATAACTCACTGACATGGACCAGGCTATATCTCCTAATGTGTGGTGGCTGTTCTCGTATTCAGTAATAACTGGATGCGTCGTGTGTCAACAAGATAACGATGCACTCCGACGTTTAACTGTCGGGGGCTATTTAGGTCACCCTGGGAGAGAAGACACAACCCGTGCCCAGTCAGACGACAGCTGATAGTCTTTTCACCTTAGCCTCCACAAACATCTGCCAGTAAGAACAGCAGCTG…	511	545	3	11.7	3	100	0	70	68	31	0	0	0.9	AAC	AACAACAACAACAACAACAACAACAACAACAACAA	-	-	-	-	-	-	-	-	-	-	-	-	-	-	-
u0248c	LG-04	2.3	298	2	2 Markers per top scaffold	u0247c	scaffold00248	763740	763962	0.009	0.033	222	AAAAATGTTCCCTACAACGC	AACACTCTGAGCTCCCTCG	56.78	58.098	222	TAGAGAAGGTTATCACCAATATAGCCATGAATGTCTCTGCAATATAATATGTAGCTTTAGGCATCTCAAACCCCTCAAGCACTTGACAGTGAGTCTTTTTTCTGGTGTCTTTGTTTTTTGACATTTTTTATGTCTTTGCCTTTCCTGTTTTCCTATTATGTTGAAGCGATACAGTTGTCAATTTTTCTGCCTTCAGTTGTCAATTTTTTATTTTTTTTGTTGAATTTTGTATCATATTGGAAACACAAAACCTATTACAGTGAATGCAGTTTGTATGTAGAAGAGACATGGTTCTTTCTCTCTGTAGAAAAAGGCATCATCTATACGCATGACATGGATGTCACCAGGGTCCTGGCTGACTTTTAGGTTACACAGAGCCAGCTGGATTCAAGATGTAAT…	511	560	2	25	2	95	0	91	50	0	48	2	1.12	GA	GAGAGATAGAGAGAGAGAGAGAGAGAGAGAGAGAGAGAGAGAGAGAGAGA	-	-	-	-	-	-	-	-	-	-	-	-	-	-	-
u0292d	LG-04	2.5	1303	3	Uncovered long scaffold	u0292d	scaffold00292	138421	138609	0.009	0.009	188	GCCAGCACTAATTAGCAAGG	GCCTTAAATTGCATTTCTCG	57.69	57.545	188	AGCTCTCCAAATACAGGGGAGGAGGGAAGGGGATGGCGACAGAGAGAGGCTGGGTTGCGGGGGTGTAGAAGGCAGGTGGAAGACAGAGATATATTCCCAGAAACCGGACATATCTCAGGTGTCTGGGAAGATATCACTATATAGTCACACAGATAGTCTCCATATTAAGGGGTCCTGAGGGAGGGAGGGGCCTGATTTCTACTGAACTCATTCCAGTAGATCTGTCCGTCTGACTGCTCCTGCAGACACTCTGCAGGAGAGAAAATTATCATTACAATCATTAAATTGAATTGACAGGGCGGCCACTGGTAGGCAAGTGCTGATATTCCGTCCGCCATCTGTGGGATTAGAGCAGGCCCAGAGCCCTTGTCGGTAATTCTTCAAGACAAATAGCGGGTC…	511	557	2	23.5	2	95	0	85	48	48	0	2	1.13	CA	CACACACACACACACACACACACACACACACACACACATACACACAC	-	-	-	-	-	-	-	-	-	-	-	-	-	-	-
u0357c	LG-04	2.5	362	2	2 Markers per top scaffold	u0352c	scaffold00357	486448	486661	0.009	0.009	213	GTTCAGATTCACAGGCATCC	GACAATTCCCATTACGTTGC	58.07	57.943	213	GCTCCCAGAGTTGATCTGCGGACCAAAGGAAAAGATGAAACTGCGTCGACCAAAAACCCTGCCTAGATGAATCAAGAGTTTTATCAAATCTTTTGATTGTCTTTGAGTGTGAGAGTAGTCAGTCGCTTCTTCTGGGCTGCCTCACCTGCTGTCTGTGATTGATGAGGGCTTGAAAAGGCTGAGGATTCTAAACTATCCTGAGTCGGCTTTTCTGTTTGAACTGCTCAAGGTGCTTTGGAATCTGGCCTAGTTATTGATCTGGAATGTTCTGGCTGGTTGACTTGGATGGATGAGTGCACTGCCGGTTAGGACTTAAGAATCACTCTGCTGTCGCTGGCAAATCCAAAATGGCTCTGTTCCCTACCTCATTTCCACCAGTGCATTATGTGTTGTCAATCG…	511	547	2	18.5	2	100	0	74	48	51	0	0	1	CA	CACACACACACACACACACACACACACACACACACAC	-	-	-	-	-	-	-	-	-	-	-	-	-	-	-
u0373d	LG-04	2.5	1362	3	Uncovered long scaffold	u0374d	scaffold00373	144809	145033	0.009	0.0002	224	CGAGACAATGGTAGTGGAGG	TCATCACGTCTCCTTTATGTACC	58.158	58.137	224	TAATCAGAACTTCTATCCAGGTTATGTAATAAAAACATATTTAAAATTTTCAACAATCAAAATAAAGCCTTAGTGGGGAAAAAAAAAATCACTCCAACCAATCATGTTTCGCAGTCTATGCACAGGCTGGCCCCAAGACAGTGATTCATTTTATAAAGTGGAGGTGTTATGAACAAGATAATGATTAATGTTATGAAGTGGTACTATTATGGACAAGATAACAATTGTTATAAGGCGGTGTTATGAACAAGATAATGATTAATGTTACAAAGTGGTGGTGTTATGAACAAGATAATGAATAATATGATAATGTGGTTGTGTTTTGAACAAAATAATGATTATTGTTATAAAGTGGTGGTGTCATGAACGAGACAATGGTAGTGGAGGAAACTGTCCATT…	511	545	2	17.5	2	100	0	70	51	48	0	0	1	AC	ACACACACACACACACACACACACACACACACACA	-	-	-	-	-	-	-	-	-	-	-	-	-	-	-
u0046a	LG-04	4.5	75	2	2 Markers per top scaffold	u0046a	scaffold00046	28297	28502	0.009	0.033	205	TTTGCAATCCTAGTTCTGCC	AGTGCAAGTTTGCTCACCC	57.971	58.869	205	TATAAGTAGTTTGTGCCAATTTCAAAGCTAGTGCAGTATATTGTTCCTTATTTCTGTTAATGAGTTTCACATCTTGGTGGGTTGTTAAGATGATGCTTATCTAACATATCATGTGAAAATTACTAACATTTAATGTCAAGTTTACAGACACTTTAATTAAGTTAATTTCAATAGAAAGAATAAGTTGTAAAGCATTATTTAAATTTAAAACAAGCAAATATCATTGCTGTTAAATATAGTTTCAGTACAAAATACCTACTGTACATACAATACATGTTTTTTCACACAATGTCCACCTCTATTAGTTCATTAATTACTATAATAATGCAACTACTAGAACTCACTGACAATATTGACAAAGCTGTATTATATAGATGTATACAGGGGATATCATTTTAA…	511	571	2	30.5	2	90	6	97	1	1	50	45	1.21	GT	GTGTGTGTGTGTGTGTGTGTGTGTGTGTGTGTGTGTGTGTGTGAGTGTGTGGCTGTGTGTG	-	-	-	-	-	-	-	-	-	-	-	-	-	-	-
u0108d	LG-04	4.5	1219	3	Uncovered long scaffold	u0108d	scaffold00108	1230541	1230714	0.009	0.009	173	AAACCATTGTCAGTGTTGGC	TGGGACACATTTCTTTCTCC	58.47	57.55	173	CTATTGGTGGTGGGTGGAGAGGAGCCCCAAGCCCAGGACTCATCTGTGGGTGAGATTTTAATGGGCACATTCCTCTGATGGGACACTGAACCCGCCCCCCCCCCCAGCATATGTCAGTGGAGCACAATGGAAGCCCTGTCAGATAGCAGAAACAACAACCACAATAGAAGTAATAGCCGCCCCTAAAGCAGCACCTGCCTAAAGGCTTTCCCCAATTATAGTCACAGTCAGTCAGTGTGTTTAGAGCAAGAGATTTGAAATGCACGGCTATTAAAATATTGAAAACACTTTACTTTGATGTCACGGATTGAAACATCAAGACATCACGTTGTCAAAACTGAGCATATAGGCCACATTCACATGGACTGAATCAAAGACTAGAGGGAGAACAGAGATTGT…	511	546	2	18	2	100	0	72	50	0	0	50	1	AT	ATATATATATATATATATATATATATATATATATAT	-	-	-	-	-	-	-	-	-	-	-	-	-	-	-
u0028c	LG-04	23.7	50	2	2 Markers per top scaffold	u0028c	scaffold00028	2436351	2436538	0.009	0.009	187	TCCTATACAGTGCTCCTGCC	TCTCTCTGGGTCTTTCTCCC	57.922	58.385	187	TTTTTTTAATAGGGCCCAGAATATAACGTGAAATTCAGACAGTTTTGAGTTCAACTACTCTCAGCCAAAACTAACCACCTCAGTCAAAATGTCTCGACTTTTTTCCTCCAGCAGATGCTGAACAATAAGTCTCAGAAAGAGAAAGACGGAGAGAGAGAGAGAGAGAGAGGGAGAGGGATTGAGAGAGAGAGAAACAGAAAGAGATGGACAAAAAGAGAAAGTGTCCAAAAAGAGACATGGAGAGAGGGACAGAAAGATAGAGGACTGAAAATAGTGAGAGGCAGAGAAAATGAGATGGAGAGAGACAGAATGAGAGAGACAGAGGAAGCAGCTGCAGTAGTATTTTGATCTCTGCTTGAGCTCCACTCTTCAATTGCTAGTCACAGGGTGTCAGAGCAG…	511	568	2	29	2	92	0	98	48	48	1	1	1.22	CA	CACACACACACACACACAGACACACACACACACACACACACACACACTCACACACACA	-	-	-	-	-	-	-	-	-	-	-	-	-	-	-
u0042d	LG-04	38.6	1202	3	Uncovered long scaffold	u0042d	scaffold00042	210475	210692	0.009	0.009	217	AAAAACTTGCTCTCAATGGG	AGCAAAAGGTCATACCAACG	56.944	57.757	217	CAAACTGTGTTCCACATGGTTGTTGGGGTTTGGGTTTAAAGATTCAAATCCAAAACAATAGCAAGCCTTTCAAGCACAATATCTTGGTTTGTTAGTACACTGCCTATTGTATATAAAGTTATTAAACCTGGGCTGAGGAGCTTGTCTTTACCATGATATGTAGTGGTTCATTTTGTGCATGGTGACCACTGTGTCAAGGACAAAGTCCAGGGATATAAACAGGTAATGCTTTGTCAATGAGGCATTCATGAGTAATTACAGATTGAGCCAATCAGTTTAGAGTTAACTGAATTTAAAGCATTGGCACTGACGTTTTCTTGAAGACAAATATGCCTGCATTTGGATGCATAGTTGAACAGTTGCTTTCTGAGATATTGTTGTTCATGTTTGTGTGCGTGC…	511	545	2	17.5	2	100	0	70	48	0	0	51	1	TA	TATATATATATATATATATATATATATATATATAT	-	-	-	-	-	-	-	-	-	-	-	-	-	-	-
u0049a	LG-04	42.3	81	2	2 Markers per top scaffold	u0050a	scaffold00049	59585	59771	0.009	0.009	186	GTCAGCCTTAGTCAGTCCCC	AGTTTCGAGCCTTCTTTTCC	58.744	57.668	186	TGAGATGCGCCAGACGGTTGGACATGGCGAAGAAAGCAGCAATGGCAGCAATGTCCCAGGCGTCCTCGCGGTGAAAGCCTGCTTCCTCCAGGGACAGGAAGTGCTGGTCGGTGATGGTGTCGCTACGACACACGGCCAAGGCGAAGTCCAGCATTGCCCTCTCCCTAGGGGTCAGTTCTGCCTTCTCATAGTTCACAATAACCTGGGGACGAAGGCGAGTGGGGGGGGGGTAAACATAGGGAGTTGGCTGCCTAAAGTGTGTTTGTGTTGAGTCTCGTTTAGGCCACTAGAAGACCCTTTTCATTATAGATGACCCAGTCAAGGTACCTGGTCGGCCAGGGTGAGTTTCTTGGAGTACACGCGGTGAAGTGCACTATGGGACACGACACAGTAAAGACA…	511	557	2	23.5	2	100	0	94	0	51	0	48	1	CT	CTCTCTCTCTCTCTCTCTCTCTCTCTCTCTCTCTCTCTCTCTCTCTC	-	-	-	-	-	-	-	-	-	-	-	-	-	-	-
u0330a	LG-04	42.3	341	2	2 Markers per top scaffold	u0333a	scaffold00330	144380	144553	0.009	0.009	173	CAACAGGAGACAGTTGGAGG	AGGTACCGAATCCAATAGGC	58.274	58.019	173	AAACCAAAAATGAGGGGTAAAAACTTCCATTGTGAAGCTTCTTTGGGCAAAAGACATCTGGAAGCACAGGAAGAACAAAGACAGGAACATTTTAAGTTTTACAGTGATAACCATGTGGGCCCTGGTCAAAACACTGCTAGAAGAACAATGGTGTGGGTGTGTTTTACCTGTTCTAAACCTCTATGAGAAGAAGCTGTACAAATAGGAAAACGCAACAATCCCAATAATAGCACAGCATAATGTGATCATCATCTTCTTCTGCAGAAACAAAAAACAAAGATTATACAACAGAACACTGACCACCATCAATGGTCCATTTGAAATTTTCCATTAGAAAATTTTATGTCATTTTATCAAAGGTGAAACTTAAATAATTAGTGAACCAAGGCAGAGAAATAT…	511	551	2	20.5	2	100	0	82	0	0	51	48	1	GT	GTGTGTGTGTGTGTGTGTGTGTGTGTGTGTGTGTGTGTGTG	-	-	-	-	-	-	-	-	-	-	-	-	-	-	-
u0049c	LG-04	46.4	82	2	2 Markers per top scaffold	u0050c	scaffold00049	1803131	1803288	0.009	0.009	157	GACCCACTGTTAGGTGATGG	CAGTGATGTTGTTCAGCAGG	57.84	57.81	157	TCAGTGTGGGCGGGTCTGTCAGGAGGTCAGTGTGGGCGGGTCTGTCAGGAGGTCAGTGTGGGCGGGTCTGTCAGGAGGTCTGTGTGCGTGCGCGCGTTTGCAGTGACATGCTACTTGGTCCACGGGGGCCACAGGGCCAACTGCCTCCTGCATCAGGATTGGGGGGCCCCCCCAAAATCTACATGGAGCAACATCACTGTACGGTGATGTTGGTCCACAACATCACTGTACAGTTACACAACGACTGTGTGCTGTTAGACTGTTCTACCGGTCTGAGGGGCCCGGGGCCCTGCTCTGGCAGGACAGGATGATCCGCTTGGTGCTGGGAGGCGTCATTCCCAGGCAGGCTGGCTCCTGCTCCCATGGGGTGCAGATTAAAAAGCACTAACTCGCTTGGTT…	511	552	2	21	2	100	0	84	50	50	0	0	1	AC	ACACACACACACACACACACACACACACACACACACACACAC	-	-	-	-	-	-	-	-	-	-	-	-	-	-	-
u0464c	LG-04	46.4	410	2	2 Markers per top scaffold	u0466c	scaffold00464	408788	408989	0.009	0.009	201	CATACACACCTAACCGAGGC	GAAACCATCAGACACAGTGG	58.104	56.412	201	CTGACTGAGGCCACACATACACCTGATTGAGACCACACACATACCTGATTGAGGCCATTCACACACCTGACTGAGGCCACTCACACGCCTGACCGAGGACACACACACGTCTGACTGAGGCCACTCACACACACACACACACACACATATACAACCTGACCGAAGACACTCACACACTTGACTGAGGCCACTCACACACCTGACTGAGGCCACTCACACACACACACACACATACAACCTGACCGAGGACACTCACACACCTGACTGAGGCCACTCACACACCTGGCCACTCACACACACATACACACACATATACAACCTGACCGAGGCTAGTCATACAGAAACACACCCACATCTGACCAAGACCGCTCACACACACACACACACACACATACTGTA…	511	545	2	17.5	2	100	0	70	48	51	0	0	1	CA	CACACACACACACACACACACACACACACACACAC	-	-	-	-	-	-	-	-	-	-	-	-	-	-	-
u0464a	LG-04	51.1	409	2	2 Markers per top scaffold	u0466a	scaffold00464	65859	66062	0.009	0.009	203	TATCAGAGCAGACACCACCC	GTGCATGGTGGAAAACTACC	58.671	57.922	203	GGGCCTCGGGGTTCCATCATGGGGGGGCCCCGCTGCTCCATCATGGGGGGGCCCCGCTGCTCCATCATGGGGGGGCCCCGGGGCTCTCCCATCATGCCTCTGGGCTCACCCATGGGTGGACCTCTCATGTCATGGGGCGGCCGCATGTCTGGAGGAGGCCCGCCAGCCATCTGGTTCATGTGCATGGGGGGCACCTGGTGTGAAGGGGGCCCTCCAATGAACCCTCCTCCTCGGCTAAACACAGAATAAAAAAGAGTCGGTCGCCGACACCAAAAGTGGCGATTGCAACTGAAGCAATGACTTATATGATGCTAACAGAGACCCCCTCCGCTCACCTGGGTTCAATGACCTCCCCTGTGACCGAGAGCAGAGTTCCTCCTCTGGGGTCGTTAGGGCCGT…	511	558	2	24	2	100	0	96	50	50	0	0	1	AC	ACACACACACACACACACACACACACACACACACACACACACACACAC	-	-	-	-	-	-	-	-	-	-	-	-	-	-	-
u1319i_(u026)	LG-04	51.1	448	1	EST	u026	scaffold01319	133186	133400	0.009	0.009	214	ATGTGACACCATCTGATTGC	TTAGTGCTCCGTTGATTTGG	56.817	58.771	214	CTGGTGGTAGAGGCCTACTGAACAGGACCAGGGTCAGGGCACAGTCCTAGACTGGTGGTAGAGGCCTACTGAACAGTCAAATGCTTAATTAAACAACCCCTGGAACTATTAATGTTGTTTTTGGGATGAGGACATAATGGAACAATCTGTTCACTTCCTGTTCATAATTTTGCAGAACCAATGGGTTAGGTTATATTGTAATGACATCACAAGGGGGAAGGATCACTGTGTGGCTACTATAATTCAAGCCCCCTTGAAAATATGTCTCATAGGAGTGCTGTTCTAGGACCAATTTAATCTTCAGACCATAATGAATGTGATCAACACCAGTACTGTGAGAGGTTCAGAAGGAACAGCTAATGTGACACCATCTGATTGCCTAGAGCAGGGCTAGGCCAC…	397	489	2	46.5	2	86	0	123	48	47	0	4	1.21	CA	CACACACACACACACACACACACACACTCTCACACACACAAACACACAAACACACACACACACACACAAACACTCACACACACTCACACACAC	-	-	-	-	-	-	-	-	-	-	-	-	-	-	-
u0525i_(u100)	LG-05	0	522	1	EST	u100	scaffold00525	87678	87901	0.009	0.009	223	CACCAGGTGTTATCTGACCC	TTTCTTGATTTTCGAGTGGG	57.84	57.795	225	TTAGTTCTATTCATAAAGCTTTTTTTAACAACTCTGACATGTGATTTAAAAGTAGATATTCATTCTGTGAGAGGGTGTGGTGCACAGGGCAGCAGGCAGTGGGGAGTTGTGTTTGAGTCCCAATTCTCTAAGCGCACCACTTCCCCTATGAGCCCTAGTCAAAAGTAGTGCGCTACAGAATAGGGTGCCATTTGAGTCACAAGCGAGGACTTTAGTGAGTTGTCATCTGGGATCATAACAAGAGTTCCTGCAAGTAGTTAAAATAGAGGCCTGTTCAGGTAGGTGGAACATTACAAAACATTCACATAGAAATTGAATGAGTGGAAGTGATACGATTGTCTGCCAGGTTGACTGGGGATCATGGCAGCTCTATTAGAGGTTTTGTCTGAATAAATGTAT…	2103	2159	2	28.5	2	96	0	87	43	50	0	5	1.24	CA	CACACACACTCTCTCACACACACACACACACACACACACACACACACACACACACAC	-	-	-	-	-	-	-	-	-	-	-	-	-	-	-
u0561d	LG-05	2.7	1481	3	Uncovered long scaffold	u0565d	scaffold00561	347729	347885	0.009	0.009	156	CAGAGGTTGAACAGTCCTGC	TCCCTCATAGCATAGCAAGC	58.435	58.092	156	TGTTTTTTGTGACATGTGGGGACCAGAAAAACAAAATTCTAACCTTAACCCTAACCCTAACCTTAACCCTAACCTTAATCTAACCCTAACCTTAACCTAACCTAACCCTAACCTCAATAAAGTAACATTTATGGCTAAACTTTACCTAGATCTAATGCCTAACCTTAACCCTAAACTTAATCAACAACACCTGGACCTTAAAGAAACCCCAATTCTAACTCTAAAGTTAATTGTAAGTTTGACCCTAAAACTAAACCCTGAGCCAGAAAATGACTTTTGAAATGTGGGGACATGACAAATGTCCCCACAAGTCACATTGTTCAGGTTTTACTATAGTTATGGGGACAAAATGTCCTGACAAGTCACAAAAACAAACACACACACACAGTGCATACACAG…	511	546	2	18	2	100	0	72	50	50	0	0	1	CA	CACACACACACACACACACACACACACACACACACA	-	-	-	-	-	-	-	-	-	-	-	-	-	-	-
u0181i_(u453)	LG-05	5.4	875	1	EST	u453	scaffold00181	996786	997008	0.009	0.009	222	ATTTGGCTTACAGAGCCAGG	TGTTTAGGCACAGGGTTAGG	59.336	57.758	222	TTTTTTAAAGATTTAGGTAGTTTATTTTGAAAATGCAACCCATTGCCAGTTGTTCAACATATCTTTAAAAAATTCAAATCATCTACTGCAATATGTGTAAACATACAGCTTTCAGATTGTAATTTCAGCATAAACAGAAAACTGTAAACCTTTTTACCCTTGTCAAGGGTAAATATTAATATGAATTTAATTTGGCTTACAGAGCCAGGCAAAACATATTTCTTGTCTGTCTTTCTTTCATTCAAACACGTGCGCATGTATACACACACACACACACACACACACACACACAAAACCACGCACACAAACAAGCATGCTTGTTTTACTATATTTGTGACAATTATTTTGGGACCAAAATATATTTCTATTAAATATCCTATACACCCCTATTCCTAACCC…	262	292	2	15.5	2	100	0	62	51	48	0	0	1	AC	ACACACACACACACACACACACACACACACA	-	-	-	-	-	-	-	-	-	-	-	-	-	-	-
u0009d	LG-05	7.6	1603	3	Chimeric check	u0009d	scaffold00009	2955607	2955771	0.009	0.009	164	AACATAAATGTGACCACCGC	AACCAACACAATAGAACGGG	58.353	57.455	164	GAACAAAAGACACAGAAAACGAATCAAGCGTCTCAGAATACAGGACCTGTACGGTACTCTTCTTCCTGAGGTACTTTTAGCTCTTTAAGAGCAGCTCTTCTGCACTCGGAGACACCGGCCTGTTTGTAGCAGCTATGCAGAATACAATCTAAAGACAATGTGGATCCACCCAATCAAACGCCCCTGCTTAAACTGCATCGGAGGGCCCGCTCAGAAGACACTGATACACAACATTAATGTGTTCCTGGGATGTTAAACATCTCCAGAGTTGTGGCCATTCATCTGCTGTATAACAACCACAGCAAGGCGTTATGGAAATGTGCCTGTCCTCTAGCCAATTAACACGCAAACACAGTCAATTGTCCAATCGGAAACAGTAGCTTAAACCCTGACCTCAGA…	511	556	2	23	2	100	0	92	50	50	0	0	1	AC	ACACACACACACACACACACACACACACACACACACACACACACAC	-	-	-	-	-	-	-	-	-	-	-	-	-	-	-
u0149a	LG-05	10.8	203	2	2 Markers per top scaffold	u0148a	scaffold00149	257196	257374	0.009	0.009	178	GAGAAGCTGGAGAGAAAGGG	ATGCACACAAGAAAACCTCC	58.201	57.639	178	TAACTGTCAAGATTCACAATGTATTCTGTTTTATCTATTAAGAAATTACAGTAATAGTTCTGATTATTCATTCAGTGTATTTTTTTTTAAATCGTTCTATTAATTGGTTAGATTTTTCGCTAATTTTCTGTAAAATGATCTGTAAAATCTTTTCCTCCCTTTCTTAATCTACTCCTCTCTTTCTCTTTCACTCTTATATTATTTTTCTCTTTCATCCTATTCTATTATTTTCCAGGCATACTGTCTGTACAGCTCTTTGTGACAACTTTTGACATAAAAATTTATTATGAAGCTCCATTTTAATGGATTGATAGATTTGTCTTTGTCCTATATTATCGTCCCTTCCTCCACGTCCTCTTCGTCATCCTATGAATCTTCCTGGTTTGCTGTGTCAGGGAA…	511	558	2	24	2	100	0	96	50	50	0	0	1	CA	CACACACACACACACACACACACACACACACACACACACACACACACA	-	-	-	-	-	-	-	-	-	-	-	-	-	-	-
u0181a	LG-05	10.8	241	2	2 Markers per top scaffold	u0181a	scaffold00181	306547	306747	0.009	0.003	200	ACAGCAGGACTGTAAGACGG	AATTTGTGGAGATCTGAGTGG	57.959	56.684	200	CACAAGCCTTTCCCAGTGTAAGGGCCACGAAAGCCAAAGAGCAGTCTCTTCCATCTGCGAACAGCAAAGTAAATGGAAAGTGGGAATAACTTACATTTCCAATAAGATTGTTGAAGATAAAACAACCACTTAATCTGAACGTACAGCAACGCAACCAATACTGACCGTCTGCATTGCATCAGGTTGACATACAAACACATGGATGGACACAGACCTCTCAAAGCCTGACAGGTTCTCTCCAGGGCAGTGAGCATTCCACTGGCCAGTAAGGGGTAGTACTGCTGGGGGAGGAAGACAGTCTTGTTGTGGGGGTGCAGCTTGTTGGCGGTAAGGTCAGGCAGAGCGACCAGGCGGCCCAGCAGAGTCTCTCTCAGCTGGGGAGTGTCAGAGGGGGCAGTC…	511	558	2	24	2	100	0	96	50	50	0	0	1	CA	CACACACACACACACACACACACACACACACACACACACACACACACA	-	-	-	-	-	-	-	-	-	-	-	-	-	-	-
u0009i_(u252)	LG-05	15.3	674	1	EST	u252	scaffold00009	71013	71192	0.009	0.003	179	TGTATTTGGCTTGGAAATGG	TGGAAGACAAACATTGAAAGG	58.48	57.715	179	AACCCTCAAGCATCCAGTGAGTTGCCAATTTGAGGGAACCTCCTAGCCAAGAGGATCATGGGAGGAGCCGTGGTTGATGATGAGCCTAGTGATGTGAAAGCGCCAGATGGAGGATGGGGCTGGGCTGTGCTAGTTGGAGGATTCGTCATAACTGGGTTCTCCTACGCCTTCCCCAAGGCTGTCAGTGTGTTCTTCAAGGAGCTGATCAAGGAGTTTGGAGTGGGATACAGCGACTGTGCATGGATTTCTTCTTTACTGCTGGCAATGCTCTATGGCACAGGTCCACTTTGCAGCGTGCTGGTGAATAGGTTTGGGTGTCGGCCTGTGATGATGGTGGGAGGGCTGTTTGCCTCCTTGGGAATGATCCTTGCATCCTTGTCCACCAGTATCATACACATC…	2192	2227	2	18	2	100	0	72	50	50	0	0	1	AC	ACACACACACACACACACACACACACACACACACAC	-	-	-	-	-	-	-	-	-	-	-	-	-	-	-
u0085d	LG-05	15.3	1213	3	Uncovered long scaffold	u0085d	scaffold00085	1028364	1028536	0.009	0.009	172	ATTTGGCACAAATGTTCACC	ACAATTGCTATGAAGACCGC	58.326	57.848	172	CCTCTGCGACTCTCCTGGTGCCGGTGTGCCGATGACCATGACTCCAGACACTTCTAGCACCGGGGTAGGTTTTTCAAAAGACGTTGTGGAAGAGCATGTCAGTTCTTCCTAGGTTACAAAGTTCAGAGGAGAGAATTACGTGTCTCCTCTACTCCAGGGTCTTCCAGGGCTGGACTTCGAGCTCTACCTCCAACCCACAGCGAGGGGCAGCCTGTCGCCACAGGAGCTGGGTGTTGCTGAGATGCTGTCGCCCGCTGTTGTAGACATTGAAATGGAGAGTCCGGTGTCTTCGTCTGGAGGGGCACCTCAGGATAATGTGTCATCTCCCACAGGTAGTTGGGGCTGTCTGTCTGTGCACTCACCTGGGTTTAGTGAGAAATGGTTTGTCCTGGTAATGGT…	511	545	2	17.5	2	100	0	70	0	0	51	48	1	GT	GTGTGTGTGTGTGTGTGTGTGTGTGTGTGTGTGTG	-	-	-	-	-	-	-	-	-	-	-	-	-	-	-
u0116i_(u535)	LG-05	21.5	957	1	EST	u535	scaffold00116	78149	78339	0.009	0.0007	190	TTCATGTAGGTGCACTGTGG	CCCCTCAGTGGTATTTTAGTCC	58.112	58.891	188	GAAATAGTATTTTTATTAAATACTTTGAAGACCCAACTTTTGAAGAATAACAAAGCTATGATAAAGGACCTACTAACATTCGGACAAACACGTGATGGTCCTGAATTTAGGCTTTTATTTTACCGTACATCATGATCATGCAAAAAAACTCCAGCGTCCAACGACGGCTGAGGAAAGAAAGCGCAGCCCGACAGGTTAACATCACAACGCAGGGAGAGTACTAACAATGAGCTTTATACCGAGCTAAGGCTCCTCAATCCTTTTAATTAAATATTTATATTTTTTTTATTTTGTTTTTATTATCTATTCAATATTCAGTATTGTGGATGGAGGCGGGTTTTGGTTTCATTTCAAAAGATGCAAATATGATATATAGTTATTATAAACCCTGTCCTCCAC…	505	534	2	15	2	100	0	60	0	50	0	50	1	CT	CTCTCTCTCTCTCTCTCTCTCTCTCTCTCT	-	-	-	-	-	-	-	-	-	-	-	-	-	-	-
u0116j_(u007)	LG-05	21.5	429	1	EST	u007	scaffold00116	304759	305062	0.009	0.009	303	AGGTTGTTTTAGAGCATGGC	TCCCAGAGACATACAAAGCC	56.969	57.737	304	AAACAGAAGATAAACTAAGATCAGTCAGTCAGAAAGATGGGCCATTCAACAAAGAAATCAGTAGGAGGAAAGCACACTAACACAATAGTGATACAAAAATACAATTAATGAAAAATGAGTTTCACGCTCGGTGTATTAGTGGATCCCTCTTTTCCTCTAGAGAAATTCACCAGGATCTGCCTCCAGAAACAATGCAAAGTCCTTCACTTCTAACCCGTAGCAGAATAAACTGCACACCTAGCAGTAAAAAGGAGTTCAGCTGCATTGTTCATGGTGGCTGAAATCAAGTGTCTGTCGGTGTAAGCAAAGCACAAACCACAGCAGTTGAGACAGATTTCTTTTTTTAAAATGGAGGATTTAATTCTGTACAGGTTATATATGTAGATTATATATCTAAAT…	1394	1579	2	93	2	76	0	174	44	44	11	0	1.41	AC	ACACACACACACACGGACACACACACGGACACGGACACACACGGACACACACACACACACACACACACACACACACACACGGACACACACACGGACACACACACACGGACACACACACACACGGACACACACACACACGGACACACACACACACGGACACACACACACACGGACACACACACACAC	1384	1441	6	10.3	6	75	14	52	39	39	20	0	1.53	ACGGAC	ACGGACACGGACACACACACACACGGACACACACACGGACACGGACACACACGGACAC
u0164d	LG-05	27.5	1599	3	Near sex gene sox9a	u0163d	scaffold00164	898150	898362	0.009	0.033	212	TTGTCACGGAAGAAGTAGCG	TCTCTGTTCCTCTGCCTCC	59.072	58.006	212	CAAAAAAAAATATTTCCCCCTGAACCTTACCTCGACTTTAACGCTAATCCTAACTCAAACCCCAATCATAATCTAATCTTAACCTAACCCTAATGCCTAACCCTAACCCTATTTGGGAGTTTCACCCTAAACCAAACCCCTAAGCCACAAAATCTAGTTTTTCCTATTGAGGATGTGCCCACAAGGTCAATTTGTCAAGTTTGAACAAACATCTGCTGAGTTTTTGTCCCCAGAAGATTTAAAAAAAAAAGCCCAGATTTAGTACACACATACAAACACACTCACATTGCACTCACATACATAAAGAGAAATGCACACAATACTCACCAGGACCCGACGATGACATTACGGCCGGCCTTCGCTGTTTTTCTGCAATTGCCATGGCAGCGTGTTTGTCAC…	511	545	2	17.5	2	100	0	70	0	48	0	51	1	TC	TCTCTCTCTCTCTCTCTCTCTCTCTCTCTCTCTCT	-	-	-	-	-	-	-	-	-	-	-	-	-	-	-
u0472d	LG-05	34.4	1421	3	Uncovered long scaffold	u0471d	scaffold00472	56566	56720	0.009	0.009	154	GACAGAATGACAGTTGCACG	GATGCGTTACTGACTGATGG	57.808	56.681	154	CTGATTACTGAAACATATTCCCATTGGCTCACGCACACGGTCCTATGTCTCTAAAATCCCATATCTCACTCTCTATCTCGACAGAATGTTGACACACATGGCAGACACTCCATTCATAATTCTGTAATAGCTACTTCAATGTAATTTTCCAAAGCCACTGCGAGCCCCCAGACTACCATCCCTCCGCTCAGTCTTTATTACAACCCGTATTCTAATTCAGAAAGATGAACACACTCTTTCTCCCTCCTTCCCTCTATATAGCCAACCACGCACTCCAATAGCTTATCTTGTCATTGCCCTCAATTGCCGATAGTAAATGAAGCTATAAATTTGATGTAGGCCTATAAACAGAACCTTTAAATTGGCAGGCTGTTTCTCCCTCTGCTAGTGAAGGATGTT…	511	559	2	24.5	2	100	0	98	48	51	0	0	1	CA	CACACACACACACACACACACACACACACACACACACACACACACACAC	-	-	-	-	-	-	-	-	-	-	-	-	-	-	-
u0053c	LG-05	34.9	86	2	2 Markers per top scaffold	u0053c	scaffold00053	1680290	1680505	0.009	0.009	215	CTGTGTCTCTCACACAACCG	CCAGCTGGACCTCTTAATCC	57.783	58.741	215	GAGAGAGGGCGGGTGACGGAAGGAGAGAAAGGGAGCGCGAGAAAAAGAGAAAGCAAGCTTGCAAGGAATGTGGCTAAATAGTATGTTTGGCTTTTAATGAACGGCAGGAGATGATGCAATGGACTCCTTTCACTGGGGTTGTTTAGCTACAACGAGGGGTGATAATAATGTGTACGAATCAGACGGCAGGCATTTGTTTGATATGGGGGGGGGGGTACTGGCAGTATTTGTTGCCCTGCCCCCAATCCCCCAACCAGCAGTGCAGTACCTACCCCCCAAAACCCCCAACCCCCATCGCCTTTGGAACATCAAGGGGTGTCGTCTACATAGACATACAGTGTGCTGTTAAAGGGGGGACTGGAGTAAACACTGTGGAGATGAAATGCTGTGTCTCTCACA…	511	562	2	26	2	96	0	95	51	48	0	0	1	AC	ACACACACACACACACACAAACACACACACACACACACACACACACACACAC	-	-	-	-	-	-	-	-	-	-	-	-	-	-	-
u0418d	LG-05	36.7	1384	3	Uncovered long scaffold	u0415d	scaffold00418	89116	89275	0.009	0.009	159	CCCCACATTCAATATTCAGC	AAACAAATCACTCCACGACC	57.887	57.482	159	GGTTTGGAGTTGCATTTACCAAAGCATTTTGTGCTTGTTCAGGGATGTGGGGCAGGCTTCTAGACTGTGTTATGTTAGGTGTTATGTATAGCTAAGATTCACTTCGGCAACATACATCCATGTCAAAATGCTTCGCTGTTGAATACTAGAACTATGTTCAGATAGTGTGGTGTGTTTACTATCCGTGAATGATCATGGATAGCCAATTTGCACCGCATACGAGGTCCACGGGCGTAGTTGTTACGGCTGTGCCCCGAAATCTTTAACGTCCACATAACGGAGGGTGAAACACACTTTACAGGCAGTTATCCTCCATGAAGTATTGATGGAAAATTACAGTGTATAAATATTTACATATTCGGGGGTATACTGTACATGTGGCACCCTGCTCGACATTCA…	511	547	2	18.5	2	100	0	74	51	48	0	0	1	AC	ACACACACACACACACACACACACACACACACACACA	-	-	-	-	-	-	-	-	-	-	-	-	-	-	-
u0468c	LG-05	45.5	412	2	2 Markers per top scaffold	u0464c	scaffold00468	400982	401195	0.033	0.009	213	GGAATGAAAGGAACTTCGC	GCTCATGAAAGGTGTGTTCC	57.314	58.129	213	GGCTTACCTTACCCGTTAAACCTCCAGGATTATTCAACTATGGTTACACAGATTACAGAGGGGCTGACGGGGATAAAGGCCTGGTGTCATGGCTCTATGTGAGGGAGGAATGGGGGGCCTGGAATATAGTGGCCCTGTCTGCTCTTCAACAGGACAACTTAATATGGCCGTAGGTAAGAGCCCACCTGTGGACGAGGGGCTGGGAGGGCTAGGAAGGAGAGGGGGACAGCATTATTCCCCAGGGCCTCGACCCTCTGTCCCGGTTCCCCTCCACCCTGTCAAACTCCACAATGACAGAACGCCGGGCCCTCGCCCCTCCAAAGCTCGCCCTCACCGAAAGCTAATTAAGAAATATTGCGGGCTTCTGCGAACTCAATTAAATAATGTTAATTTATTCTA…	511	551	2	20.5	2	100	0	82	0	0	48	51	1	TG	TGTGTGTGTGTGTGTGTGTGTGTGTGTGTGTGTGTGTGTGT	-	-	-	-	-	-	-	-	-	-	-	-	-	-	-
u0468b	LG-05	47.8	411	2	2 Markers per top scaffold	u0464b	scaffold00468	300488	300652	0.009	0.003	164	ATTCACTACCCATGTCTGGC	GGGTACACATTAAATCAACGG	57.448	56.916	164	GCCTACACGTTTTTCTTAAATTAACTCGCATTTGGAATGAGACGTTCAAGTGTCACTAAATTGTTTTATTACTGGTATTTTGATTTTTATTCAGTGATTTATTTTGTCTGCATCTGTAAACTAAAATATACACGAGAGTACTCCCAACTATAGCTAATAGACTAAATCATAAATAGGACAGGCCTAAATAATGTACATTAAAATTAAGTTTCCATAACCTCCACAGTGTTCATGTAATTAGACGCTATGATAGAATACATTTAAGTTATTATACCGACTGATTTTTTAAAGAGGGTTGAACATTTTGTGAATATGCATGACTTGTTTCACGAGGGCTCATTGTATTGTATTACTTAAAACAACGTCTTAAATACGTATAAAATGCAATACAAATTGAGA…	511	558	3	16	3	95	0	87	66	2	0	31	1.03	TAA	TAATAATAATAATAATAATAATAATAATAATAATAATAACAATAATAA	-	-	-	-	-	-	-	-	-	-	-	-	-	-	-
u0188i_(u031)	LG-05	48.9	453	1	EST	u031	scaffold00188	160125	160351	0.009	0.009	226	TCAATCAGGTGTGTGAGTGC	GATGTGAACAATCGGTTTGG	58.171	58.824	224	CGGGGGTGGCACATGCGTTGGACGTGAAGCTGACGAAAACATCAAAATCAAATCTAAGGGTCCCTAAAGACACTCTGCAAAAATGACTGAATAAATGTAAGCATGTGTGTAAATATAAGTACTAATACAGGCTGGGGATGTATGGATACTTCAGTTTTATAGTTTTAATACATTATTCAATATCACAAAGTAGCATCCAAGTTAAACAAACGAGAGATCCAATGCAGTTTGCCTAGAGAGCCAACAGGTATGTGGAGGACGTGGCTCTTCACTTCATCCTCCAGCATCTGGACTCCCCTGGAACCTACGCCAGAATCCTGTTCAGTTCTGCATTCAACACCTTAATTCCCGCTTTGCTCCTGGACAAGCTCTCCCAACTGGGATTGCCCGAGTACACAG…	2608	2700	2	46.5	2	81	12	111	46	47	6	0	1.28	CA	CACACACACACACACACACACACACACACACACACACACACGCGAACACACACACACACACGCGAACACACACACGCGAACACACACACACAC	-	-	-	-	-	-	-	-	-	-	-	-	-	-	-
u0212d	LG-05	51.2	1258	3	Uncovered long scaffold	u0210d	scaffold00212	903956	904146	0.009	0.009	190	TTTCTGTCCTCAGGAAGTGG	AAAAGGTTAAGGTTACCGCC	57.842	57.328	190	TCTGTGTTACTTTTGCCCGTTCAATTATATTCACGCACTGCCACTCTGATTAAACTTCTGATAATGAGAAATAAGAGCGGTTAGTGCTCATCAACCACCGGCATCAAGGCCATGCTCAATAGGTTCAATTATCTTCAGCACCTCTTTAGCTACTGACCGTTAAGCTTCTCCCACACGTCTCTGCGCCGCCCGCCGCCAAAATAACTCACAGCAGCTGCACAAATGGCAGGCTGTTACCTTTTTGCCACACTACTCTGGACAGGAGCCCTTGTCAAAAGCAGGGCACTAAAGAGTGCTATTTTGGACTTAACGTTACGGGACACAAAGAGGAGGAGAAAGAGGAGGACGCCGAGGTGCGAGTGTGACATTTGCAAATGTCAGTGTCCTTATAATACCCAT…	511	545	2	17.5	2	100	0	70	48	51	0	0	1	CA	CACACACACACACACACACACACACACACACACAC	-	-	-	-	-	-	-	-	-	-	-	-	-	-	-
u351_(EST)	LG-06	0	773	1	EST	u351	NO_HIT	NO_HIT	NO_HIT	NO_HIT	NO_HIT	NO_HIT	CTGGAACATATTCTGGCACC	AGAACTAGAGCCTCATCCCG	58.019	58.499	211	ATGTTTAAAGACAGACAACCTTTATCTGTAGTCAGATAAATATCATTTCAAAACAATTCATCTGTAGTCAGAAATTACAAAGGTTAAAAAGAAATTTGTCAGTTAATCACAGAACTGGCAGTTCACATAATATTTAAAAAGAACTGTCAAGGGACTTAAGCAAAAGGCAAAATCTTCTCAATCTGCTATTTATTCATTATTATTTTAAAAAGGCCATAGGCGAAAAACTGCAGGCAATGATGTGGAAAGGACCCTCCATGTCTGTAGTTGGAGTGTTTGGTAGTGGAGTCCAGAGAAGACCAAGGACATGCTGGGTACCAGGAGCAACAGTCTTGGGGTGAGGAACTGGAACATATTCTGGCACCAGAGAGCAAAGACAATGTTCCCATGGTAGTGTGT…	394	426	2	16.5	2	100	0	66	0	0	51	48	1	GT	GTGTGTGTGTGTGTGTGTGTGTGTGTGTGTGTG	-	-	-	-	-	-	-	-	-	-	-	-	-	-	-
u0548i_(u556)	LG-06	2.3	978	1	EST	u556	scaffold00548	251257	251464	0.009	0.009	207	ACAAGCATTAGCAACCATGC	GTACCAGCAGCATTTCAAGC	58.801	58.53	207	GGGGGACGTTGAAGAAGAATACAATCAGCTGTTCGGTTCTAGAATCCAAGTGAGAATCTACATAAAGCTGTCATTGTCGAAAAGAAGAGGTAAAGACCACCGACATGTCATTCGTCTTCGATTGGATCTATAGAGGCTTTAGTGGTGTGCTTCAGTTTTTAGGGCTGTACAAAAAGTCTGGGAAGCTGGTATTCCTGGGACTGGATAATGCTGGTAAAACAACGCTTCTGCACATGCTGAAAGATGACAGACTGGGACAGCATGTGCCCACGTTGCATCCAACATCAGAGGAGTTGACAATAGCTGGAATGACTTTCACCACGTTTGATCTGGGCGGTCATGTACAAGCAAGACGAGTTTGGAAAAACTACCTGCCGGCAATAAATGGAGTTGTTTTTC…	2512	2540	2	14.5	2	100	0	58	0	0	48	51	1	TG	TGTGTGTGTGTGTGTGTGTGTGTGTGTGT	-	-	-	-	-	-	-	-	-	-	-	-	-	-	-
u0096c	LG-06	6.6	144	2	2 Markers per top scaffold	u0096c	scaffold00096	1130734	1130946	0.009	0.009	212	TTTCTCTGCAAGGTTTTTCC	CATATCTGCATCAATCAGCG	57.066	57.829	212	AAACACAGGAACAAACAATGGCGGTAAGTGGGCGTCGCCCGCTGATCCCACTAGAAAACCGGATGAACCACGACAACGGCTGAATGCAGAGGGAGATGAACAGACAAAAGACGCACTCGTTCGCTGGATCCCTGGAGCGTCTTCCCTCTTCCTGCTGACCACCACCGTTTTAAAACAACGGAGCGTGAACAAACTTGTTTTTATTTTTTATTATTTTCATGTTAATATCTGAACCCCCTCAGAAGTGGGCTACCGTGTCTGTTCTCCGTCTCAATCACTACACATTCCTTAATGAGACAGCTCACCTCCAACGTACTCCCACAAAATCCAGAAAAACAAGTGGCTTTGTTTAAATACAAATAACTTCCACCGAAGTTGTGAACTCAAACCAAAATCTAT…	511	560	2	25	2	100	0	100	0	0	50	50	1	TG	TGTGTGTGTGTGTGTGTGTGTGTGTGTGTGTGTGTGTGTGTGTGTGTGTG	-	-	-	-	-	-	-	-	-	-	-	-	-	-	-
u0096a	LG-06	8	143	2	2 Markers per top scaffold	u0096a	scaffold00096	344413	344630	0.009	0.009	217	TCTTCAGAGGGATGTTCTGG	GGTATATAGACAGAGCGGGC	57.78	56.436	217	GCACTTTATTTTGCGGAGTAGGATGTCTTGAAGGCAAAAGCCAGTCAAAAACACTTGGCAGCAGAATGGCAGTCACCTCTTCTGAACCCAGATCAGTCGGTGCACCTGCCTACTCCATTTCCGTGCTGACCACTAAAGTCTCATAATGAGTTATCCAGGAAGCAGAAATTGACTTGCCAACAGAGGTTTTCATAGCTTGAAGTTTGCTGTGAATGTGTATATCTAACCAAAGTGTTTTGGGCCGGTGCCTCCGGCCAGTTCCTTGCCGTGGCAGCGTGTTCTGTACCTGGACTGGTGTGGATTCACAGCGTGCTGGTTCTTTGGGCTTCTCCTCTCAGATCCATAACAGCCTGTTGGTGTCCTGGCTCGATCCAGGCTCCGGTCACATTGCTCCTGGGA…	511	559	2	24	2	95	4	89	0	2	48	48	1.12	GT	GTGTCGTGTGTGTGTGTGTGTGTGTGTGTGTGTGTGTGTGTGTGTGTGT	-	-	-	-	-	-	-	-	-	-	-	-	-	-	-
u0096j_(u119)	LG-06	8	541	1	EST	u119	scaffold00096	344413	344630	0.009	0.009	217	TCTTCAGAGGGATGTTCTGG	GGTATATAGACAGAGCGGGC	57.78	56.436	215	CAATGATTTTAATATTGCAACCCAGCTCTTAAAAGACATTGAGAATTTAGAGACGGACATTGAAAGGAAAACAAAAGACTAATAGGTCTGACCTAAAACTTTGTCAATAAACAGTTGTAAAAAGAGGCGGAGAGAATTAATTTGGGCAATTCCTCCAGATTGGAAAGAGACAGTTTGCATCTCACAAAACTACCAGAAATATTCCAACAATCAGACGTAGCTCTGTCTTCCAATATGTCAAAGGGGGTTTCTGAGAGGAGGGCAGCTGGAGCGGAATTAATGGAATTGAATTTAACACTGTAGGACCGTGTGTGTGATGTATTATACACCAGTCCACTTCCCTTCCAGGCATTACTATGAGCCCATCCTTCCCAGTTAAGGTCCCACCTTTTGCGTGTA…	6411	6457	2	23	2	95	4	85	0	2	48	48	1.13	GT	GTGTCGTGTGTGTGTGTGTGTGTGTGTGTGTGTGTGTGTGTGTGTGT	-	-	-	-	-	-	-	-	-	-	-	-	-	-	-
u0096i_(u002)	LG-06	10.3	424	1	EST	u002	scaffold00096	1042822	1043097	0.009	0.009	275	TTATGGCTGATGGAATTTGC	TAAAGGATTTTGCAGATGGC	58.577	57.844	288	AGAGTGTAGCCTATAATTTGTTTGGATTTTTTGGCCCGGTTTACACTACGCAGCCATTAAGGACCAAACAGAACGACGGTTGGAAATGGGGATTAAAATTATTTAAAGCCCCAGCTATAAAACATAGGGACTGGCGGAGTGTTGTCTTGCCTTTGAACTGGTCTCGAAGCTCCGAACGAACGGAGCACGGGAGGGTAAATATGCGGCTTTTGACCAAAAGGCTTTAAAGCCTGATTTTGAGACAGACTGACTGATTTGCGTTGGTACAGCAAAACCAGAGCGATAGAACAGGGAACAGGCAAGGTTTGTTGTGGTTGCGCCTGGATTGGAAGGAGTGTAAACACAGGAAAAGCATCCTGCTTGCCTGTGTGATCTCCTCGAGTGGTGCTGCCGAGCTGA…	3658	3810	2	76.5	2	93	0	261	3	0	46	50	1.17	TG	TGTGTGTGTGTGTGTGTGTGTGTGTGTATGTGTGTGTGTATGTGTGTGTGTATGTGTGTGTGTATGTGTGTGTGTATGTGTGTGTGTGTGTGTGTGTGTGTGTGTGTGTGTGTGTGTGTGTGTGTGTGTGTGTGTGTGTGTGTGTGTGTGTGT	-	-	-	-	-	-	-	-	-	-	-	-	-	-	-
u0350d	LG-06	10.3	1344	3	Uncovered long scaffold	u0350d	scaffold00350	463341	463549	0.003	6e-05	208	CTGAATAAGCAGAACACAGGC	TTAGGAACAATATGGTACTGATGG	57.648	57.198	208	CTGTAAAGTGAGGTGCTTCTGAAGAGAACCCCATTCCATTTAGGATGTACCATACTCTTGATTAATGTCAGAGGGTTCCATCTCTCTCAGCACAATGTTAGCTTTGATGCAACTTAATGAAAATCTGCCTGGTTAGACTGATTACAACCCGAGAAAAAGGCCATTACGTAAACTATTCTGGGAGAAGCAACACTTTCAGTAATTTGAGTGTTTCTAGCTAAACAGTAACATCCAACAATTTTCACCTGTACAGACAAATTAGTTATCCACTTGAACGGACAGCCTTGGATCAATTCTCACCTACTTCTGCTATGCATGGATAAAATAAAAAATAGGGAGTACCATGAATAATAAACCAGTAAAGCCTTTTATCCACAGAAAGCTTATGAGATACAGTAA…	511	547	2	18.5	2	100	0	74	48	0	0	51	1	TA	TATATATATATATATATATATATATATATATATATAT	-	-	-	-	-	-	-	-	-	-	-	-	-	-	-
u0021j_(u262)	LG-06	11.1	684	1	EST	u262	scaffold00021	203561	203739	0.0002	0.0007	178	AATATAACTTGCACGATTTTTGC	CGTTATAACCTCCATCAACTGC	57.53	58.653	178	AACATGTCCAGTGATGTAAGATATTGCGAGAAGTTCTCCTACGTCTTTCTGAAAATCAGCCTAATTGTATATGCCACTATATTCTGGCTGGTTGGGGGGTTCATCCTGGCCATTGGAATCTACGCAGAGGTGGAGCGGCAGCGCTACAAAACCCTGGACGGGGTGTTCCTGGCCCCCTCCATAATCCTGATCGTCCTCGGGGTGATGATGTTCATCGTCTCTTTCATCGGTGTGCTGGCGTCACTTAGGGATAATCTGATGCTACTCAAAGTGTTTCTATACACCTTGACATTCTGCCTCGTTCTGGAGCTTTTTGGTGGCATAATGGCTTTGCTGTTTAGGAATCAGACTGTGGACCTCTTAAACAAAAACATTCGCAAAGGAATCGTGAATTACTAT…	1969	2003	3	11.7	3	100	0	70	34	0	31	34	1.58	ATG	ATGATGATGATGATGATGATGATGATGATGATGAT	-	-	-	-	-	-	-	-	-	-	-	-	-	-	-
u0078a	LG-06	11.1	117	2	2 Markers per top scaffold	u0078a	scaffold00078	175113	175312	2e-05	0.003	199	CACTGTATCTCACTCTCTCTTTTCC	CCAAATAGCCATTAGAGAGGC	57.81	57.987	199	AAGGTGCGGCTGTCATTCTCAGGCTGTTTACTATTCGACTACTGTTTGGGTGGAGAACATCTTCTGCTATTTCAGCCTTCAATTTCATGCTACATCTCTACCGCTTGAAAACCCCATCAGCTGTTTCAAACCCAGCCACCTGGAGATTGAAGTTCCTTCACAGTGTCCCTTACATAACAATTTTCCGCCAATGAAATCTGTTGGCGCACACTTAGATGTTGATGTTTCACACCTGCACGTATATGTACAGTGGTGTCTATGACGACCTATATGCGGCCTATCCCTGTGAGGGGAAAGGATTTGTGACGCTGTAATTGGTTCTGCCTCGCGTATGCCTTCGTACAATGTACTAGCCCCACTCCCTCCACAGGGAACACTTTACTGATAACTTGCTGCATT…	511	567	2	28.5	2	92	0	96	3	47	0	49	1.18	TC	TCTCTCTCTCTCTCTCTCTCTCTCTCTATCTCTCTCTCTCTCTCTCTCTCACTCTCT	-	-	-	-	-	-	-	-	-	-	-	-	-	-	-
u0176a	LG-06	20.7	237	2	2 Markers per top scaffold	u0176a	scaffold00176	234896	235115	0.009	0.009	219	ACACACACTCCGGTAAGTGG	TTCCTGGCCTAAAAGTAGCC	58.491	58.467	219	AGGTAGAAATTGCTCCCAACCACAGACCTACGATCAGATTATCCCAACCCAATCCATATGAGTGGGATGATGAAATGTCTAGTATCTGACCGTGCCTCGTGTGGTTACTTGAAGTCAACTTCCACTTAATCTGGTTAAAAGGTGCTACATTTGAGGGTGTGTGGGTAATTCTACACTGCTGTCTATTTTGTAACTCCCACACAAACACCACATCATGTAGTTTGAAAAGTCCAACTGTGTACACACTCTCATAGCATACAGTGTGTGGGTGTCCACTGCCAATCGCTTCACCGTTACCTTCCAGTGGTGGCTGAAGTTGTGATGACCATGGTTCAGACACAATCAAAGCCGAGTGGCCGCATGGCAAAGTCTCTCAAGGTGCCCCAGTTTTAACATGAT…	511	550	2	20	2	100	0	80	50	50	0	0	1	CA	CACACACACACACACACACACACACACACACACACACACA	-	-	-	-	-	-	-	-	-	-	-	-	-	-	-
u0021i_(u035)	LG-06	25.4	457	1	EST	u035	scaffold00021	1019859	1020082	0.12	0.009	223	CACCACAACAGTCCCAGC	GGTTTGAGCAGTAGCAGTGG	58.555	58.524	223	GAATTCCATCTCAGTTCAGAACCACAGAAACAGCCCAAAGAATCGTGAAGGTGACTCTTAAGTGTATGGCTCTTGGATTTGAACTCTTTAGTGCTTCAACCTGGCCCAGAGTTTTAGTCTGTGCCTAGAACTTGAATCCCACAGAGCGTAACAGCATTCTTGAAGAAACCCCTGAACAATCTCATTTAGTCTCAGCTGTAAATGGCGCTTGCCTTTTAAAAAGATATTGCATGTTGAAAGTTGCCTCCATTTAGGCAAATCTCTATACTTTTCAGTGCATGTGAACTGAGTCCTGCTTCACCCTGTCTTCAGTTTGCACAGTGTAACCATATGTATAAACAGTTCATTATAGCTTTCATTGTGAAACAGTCTTTTGTGTTCTCTTCCAGTCAAATCTAA…	2042	2190	3	49.7	3	90	0	82	50	33	16	0	1.45	CAA	CAACAACAACAACAGCAGCAACAACAACAACAACAACAGCAGCAGCAACAGCAGCAGCAGCAACAACAACAGCAGCAGCAACAACAGCAGCAGCAGCAGCAGCAACAACAGCAGCAGCAACAACAACAGCAGCAGCAACAACAACAACA	-	-	-	-	-	-	-	-	-	-	-	-	-	-	-
u0176c	LG-06	27.6	238	2	2 Markers per top scaffold	u0176c	scaffold00176	921765	921927	0.009	0.003	162	CACACTTAATGGTCGTCAGG	TGATTAGCGTTAGAGTCAGGG	56.594	57.142	162	AAGGGCATGAGTCTGAGATTTTCCCTAGACATGACAGAATGTGTGCACAGATTCCTCATAAAGAGATGTACTGATGTACATGTGCCCTAAGGTTACCAAGCATTTTGTTTTTATATTCAGAGTTGAGTTTGGATCTCTTCTGTGAGTGTGTATGTTGGTCTGACTGGACTGTGACAGTCATGTCTCATTCATCCATCTCTTATTTATTATTCTCTAGATTGGGAAGTGTGTCAGACACTAGCCCAGGATGGGCGTGATGTCACATGTGCAGAACACGTGATAAAAAAAAAACTTGTCAGGCCCTGGCTGCCACAGCCCCAGTGCATTATGGGTGACAAAATAACAGGATTGCCTGCGGTCAGCTGATAGACTTGCGTGCAATGAAGTGCAGGGTGTTGG…	511	554	2	22	2	100	0	88	50	50	0	0	1	CA	CACACACACACACACACACACACACACACACACACACACACACA	-	-	-	-	-	-	-	-	-	-	-	-	-	-	-
u0003i_(u405)	LG-06	28.4	827	1	EST	u405	scaffold00003	481265	481490	0.003	0.009	225	GATTAGGGAAACTTTTGAGGG	GCTAAGCCAGACATCACAGG	56.865	58.47	223	TTCTCTGCCGAGCAGGGCGGAAGCCAAGCCCTCTGTTTGGTCTGTAGATTAGGGAAACTTTTGAGGGTCAGGAGGATCGTGTGTGTGTGTGTGTGTGTGTGTGTGTGTGTTGGATTCTGTTGTAAATAGTGGCTGTTCACATAGGCACATAGGAAACTGCCAGACTTAACAACCTTGTCAACCTGGTTACCACTAAGTCAGGTGGTCTAACCTGAACACACATTTACAAACAATATTTTGCTAGAGAAGCCTGTGATGTCTGGCTTAGCAGATACACCAGACACCGTTGTAATTGGGGGAGCGTAGGAGGAAGTGGATCTGACTACACAGAGAACACCTCACTGGCAAGGTCCTAAAACGCCAGCCCCTCATGACAAGCCCGAACAGCCAACAATAGTT…	79	110	2	16	2	100	0	64	0	0	50	50	1	GT	GTGTGTGTGTGTGTGTGTGTGTGTGTGTGTGT	-	-	-	-	-	-	-	-	-	-	-	-	-	-	-
u0003j_(u445)	LG-06	28.4	867	1	EST	u445	scaffold00003	590227	590440	0.009	0.009	213	AGGTTATTGTTGCAGATGCC	CAGATGAGGTCTCTGAACCG	57.696	58.378	213	AGTGTTGAACCGTGCCAGAGCACAGTCGCTGTACTTATGGACAGTTTCCTCGGACAGACCCACATCCTGGTCCAGGTACAGCTTGAATGGGTGCCCTTCATCAGACTTCTGGATGGCCTGCAGGATTCCCTTGTATATCCTGAAGCAGATGGTTACGGAGAGGAGAGCCAGGCCGATGTAGGAGGCCACACTGACGATGCTGCACAGTGTCAGGGAGAGCAGCAGCGAGAGGCTAGCGCCAAACACCACGCCCGAGGTCTTGACATCACGCCAGTACAGGAGGTCTACCACTGCTTCTGTGCTCAGGTTGGACTTCTGAGCAGATTTGGGGCCCTCTGGGTCCATAGCAAGAAACTCCGGTTTGCAAACAGGCGAGTGGATGAGAGGGGCCTGAGTGGG…	543	573	3	10.3	3	100	0	62	32	35	0	32	1.58	CAT	CATCATCATCATCATCATCATCATCATCATC	-	-	-	-	-	-	-	-	-	-	-	-	-	-	-
u0152c	LG-06	28.4	208	2	2 Markers per top scaffold	u0150c	scaffold00152	953916	954127	0.009	0.009	211	GATGACATCAAGGAAGCAGC	TCACAGTTAGGACAAATGCG	58.389	57.346	211	TTTTTGTTCATGGGAACTTTGAATATACATACTGTTGGGCTACTGAATGTTTAGGTACCGTCAATGTAGAAACTAGAGTGCTCACAACCTATGTCCCTCCACTTTAAAAAGGAAAGGTTCTTGGAGCATCATTTCATTTGAAACTGTGTGTTCCAGTGTTCTTGGAATAATTTATAAGGGTTCTCCCACAGTTTCAGAAGTGAGGAACCCTCAATGACCCTCTGAGAACCTTTTCTTTTTGGAGTACACTGGGTTACTGCGTTGGTTTCTGGAGATAGCAGGTGCAGACACTGATCTACATTAGGGCTGTTCAGTATGCCAAGTGGGTAGGAAGGCAAAACAGAAAAGGCAACCTAACTGAGAACAGTTGAAAAACAACACCAAATGTCCAAATGTTCC…	511	558	2	24	2	95	0	87	2	0	47	50	1.12	TG	TGTGTGTGTGTGTGTGTGTGTGTGTGTGTGTGTATGTGTGTGTGTGTG	-	-	-	-	-	-	-	-	-	-	-	-	-	-	-
u01268i_(u173)	LG-06	34.5	595	1	EST	u173	scaffold01268	127828	128013	0.009	0.0007	185	ACCTGTGTAAATGAGGCAGC	TGGAAAAATTATATTCCTTGGC	57.824	57.26	181	TAAGCTGATGCCTTCGGTGCACATGCACTGTGGTAGTGTGGGTTTGAATCTGGCACCACCGTTTCTATCAAATTAAATCTTAAAAATGCCTAAAAATATACAGAGAAATATATCAGAATGTGTAGAAAAAGTTTCACGGTACACCTGAGAGACACATCGGCTGAAACCCCTGCAGCACAGGGCCGTATTGTACAGTACAGTAGTGTCGATGACAATAGAGTACAGTACAGAGTACTACAGAGTTCAGTATGGTAGTGGAGAACAGTAGATTACAATAAATAATGGTAGTGTACTGTAAACCACACTGTAGTATAGTACTGATTACAGACTTGTGTAGTAGATTATAGTATAGTATATTACAATAGATCAAAGTAGAGTAAAATAGAGTAGATTATAGTA…	615	653	2	19.5	2	100	0	78	51	48	0	0	1	AC	ACACACACACACACACACACACACACACACACACACACA	-	-	-	-	-	-	-	-	-	-	-	-	-	-	-
u01268j_(u313)	LG-06	34.5	735	1	EST	u313	scaffold01268	31787	32007	0.033	0.009	220	GTGCTGAGCAGAGACATGC	AGCGATAAGGGAAGTGAACC	58.155	58.267	220	AATTTTATAGAATGGCAGATTTATAGCGTGATATTAAACAAAATATGAAATGTTCTGTGAAAGTGCAATTAAAGTAAAAGTTGTGAAATCAACACTTGTTACATTTAGACACTTGTTACTTATAACAGTAAAATCAGCAAACAAAGGCCATATCCTTCAGTTTAATTTGATTTAAGTAACTCAAAACCATTTAATTCTTCAAAAACTTCCTAAAACAACAGTTTGGTGAAGATTACACTCATCCAAAGATTCGGCTGCCACAAACTTTTGGAACACACGTTGGGCAGAGTTAAACACGTTGCCCTTTGGAGTTGGATGAAGTCAGTTTTGCGCTTCTCACATAATGACTAATATTAGGACTTGTGGATGGTTAGCTTATCTCAGATCAGGGCAGTACAA…	1691	1724	2	17	2	100	0	68	50	50	0	0	1	CA	CACACACACACACACACACACACACACACACACA	-	-	-	-	-	-	-	-	-	-	-	-	-	-	-
u0182a	LG-06	34.5	243	2	2 Markers per top scaffold	u0185a	scaffold00182	202866	203072	0.009	0.009	206	AGAAGGATGGAGTCTGGAGG	GTTGGTCCAGAACAGAGTGG	58.258	58.113	206	TTATACAAAGCTTGCATCGTAGTTAAAAGCGAAAACGAATCCAAACGATTTTTTTGTTGTATACAAACAAGAGTAGGGGAATGAGGGTTGACACTCCACTGCGGGTGTGTGGGTCAGTTGGAAACAGCATGCTTGTATATTATCAGGGATGGAAGTTTGAAGCAGAGTGAGGTCCGCAATCTAAAAACATATTTTAAAAGGTCTGCATTCACTCTGGTTAAAAGAGGGCGGTATAGATATATAAATGATTCACCATTAGCTATATATAAATGATTCACCAGATCTCTAGCATTTTCCACCTTAACATTCTTGTTTGAATGTTGATCAGACTCAAATTAAACATATACTAAGCATTTAGTGCATGCATACTAATGAAACCAATCATTTTAAAAAGGAGAT…	511	549	2	19.5	2	100	0	78	48	51	0	0	1	CA	CACACACACACACACACACACACACACACACACACACAC	-	-	-	-	-	-	-	-	-	-	-	-	-	-	-
u0322d	LG-06	34.5	1325	3	Uncovered long scaffold	u0322d	scaffold00322	207015	207180	0.009	0.009	165	TATTACCCCAAAACATTGCC	TGAACTCAGAATTCCGTTCC	57.373	57.708	165	ACACTGTGTTATTTTGTTCTGTGTTGGTCTTCTAAGGTTTCTCTGTACAAATGTATCAGTATTTATTTTTTCTGAAATTCAGGAGCTCTCTATGGAGTCAGGAATTGACCCAGGCCAAGACTACTACAGGGATGACTACTATAATTACGATCAAGGGTGAGTCCAAATCCTGCTGACCTCTTATCAGTCTCACTCCGATACAGAGAATTGATTGAATCTCCACTGGTTAATTAGAGGTTGAGGTTATGCCATTAAGACACACTATGTAATTCATCATGTACTGTACTGGGCTAACGTCTTAGGTCCCTCAAAGTCAAACTAAAGTAATTTATTTAGTAAGTGTTTATTAGTAAAAAAAAATATAATAATATATATATATATATACTCATGTACTCATGT…	511	547	2	18.5	2	100	0	74	48	51	0	0	1	CA	CACACACACACACACACACACACACACACACACACAC	-	-	-	-	-	-	-	-	-	-	-	-	-	-	-
u0440d	LG-06	34.5	1401	3	Uncovered long scaffold	u0438d	scaffold00440	396687	396912	0.009	0.009	225	AAAATGACACCAGTCCAAGC	TCAGCTTAGAGACGACTCGG	57.639	58.342	225	CTCCAGCATGGTTCATAAAAGCAAAGGAGAGAGTGAAGTCTCAAGTCTCCCATCTGTGTGAATAATGAGAGAGATGCTTCTCCACTTAGGGAGAGGAAGGAAGGATGTAGCACTCTGACAAAGACTTCCTGCGTTCTGTAGACTGAGGAGACGATGCCAACTAAATTAAGTGCCAAGTTAATGAAAAAATGGTAAGTGAAATCACATGGGTAAAACAGCAGTAAAGGTTAAATCGATGAGCTGTGCCCATCTGGGGGCAATTTTTTTCAAATAAACATTTCAATCTGTGGACTAAATGTCCTTAATCCCCTGATAGCTAAACACCAGGGATAACAATGTTTTCTTCTGTCATTCAATCAGGCTTGGTCATCATACACCCACCCCCCTCCTCCCCCGACA…	511	557	2	23.5	2	100	0	94	51	48	0	0	1	AC	ACACACACACACACACACACACACACACACACACACACACACACACA	-	-	-	-	-	-	-	-	-	-	-	-	-	-	-
u0519d	LG-06	45.4	1450	3	Uncovered long scaffold	u0518d	scaffold00519	295711	295926	0.003	0.003	215	AATAGTCTCCAAAACGATCCC	GCTCAGTTACCTACATGCACC	57.161	57.37	215	TAACATTCTGGTTGTAGTGACTGGTTCTTGTGCGTTGATTGTTTCCCCAACAAAAGAAAGAAAAATGCATTGACGCAAAAATAATACGCTACCACTGTATCCATTTCATTTATCGTCTCAATCATTTTATTTATCCGCTTGTCACAGCTAACGTCCAGTGAACTTAGACTAAACAGACCTTGATGAACAGCATGCCATGGTCTTGGACATTACACGGTTAGTGGCAATATTTGGGAACTCCCTTGTATTCCCAAAACTGCTGGTTGCAGATTCCCAGAATCAGGAGGGAATAACCAGGAAATCTAAAAACCTGTAATCAGGATATCTAGTAAATACAGATGTGTTTTTCTCCCTTTCAAGACAACTTCTACAAATCTTGATGAATAGTCTCCAAAACGA…	511	559	2	24.5	2	100	0	98	0	0	48	51	1	TG	TGTGTGTGTGTGTGTGTGTGTGTGTGTGTGTGTGTGTGTGTGTGTGTGT	-	-	-	-	-	-	-	-	-	-	-	-	-	-	-
u0452a	LG-06	47.4	405	2	2 Markers per top scaffold	u0451a	scaffold00452	32122	32311	0.009	0.009	189	CTCAAACAAGAAAGGCATGG	GTTGTGGAACCTGTTGAAGG	58.352	58.03	189	CAGTGGACACCAGACCAGACGGCCAAAGACAGCCGACTCCAGGAAGCAGGATGAAAACACAAGTCCATTAGCAACGTCAGTCTAGGTAAAATAAAAAATCCTACTCACTGCAACAATCAACAATTTGAACAGTACGCATAAAGTAACCAACCTCTTGGAGAGGTAAAGGACACACAGAAACAGTACCCCACAGCCACCAATGTCCTTGCAATACAGTGCATTCACAATATTGATCACAGCAAACGATTAACCTGGCCATCTGAGCAGGCAGACTTCACCTTGTAGGGTGTTAAAAATGTCTGGTCAGTAGGTGCCAGAAAACAACCCCCTCCCCCCCGTAGCGTAGAAAACACGGCGCTATGCTCCATGGGAAAGGAAGGCGGCCAACACCAGCTCCTC…	511	558	2	24	2	100	0	96	0	0	50	50	1	TG	TGTGTGTGTGTGTGTGTGTGTGTGTGTGTGTGTGTGTGTGTGTGTGTG	-	-	-	-	-	-	-	-	-	-	-	-	-	-	-
u01181i_(u054)	LG-06	48.6	476	1	EST	u054	scaffold01181	156674	156976	0.009	0.009	302	ATCTTTGCTCCAATCAGTGC	AAACGTAAGAGCCACAGAGG	57.892	57.083	302	ATGTTTCATTGTTTATTATTATTATTATAAACCATATTTTTCATTTTACATAATTCTTTTTACAGAAATAAGTTACATAATCAATAAATGACCCCAACCCTCCCTAAACAATTAGCCCAATGTATGTATGAACGTAGGCTGAAAGTTAAACCTTCCTAATCAGTACTAGAAGCAGAAGAAAATGCAGTCCTCACAATACCAGAAGCAATCACAAAACTTCTGTAAATTGTTCAATTCCAGTGGAGAACTAGGAGGGAAAATACTTGCTACTATTCTCCCTGTGGAACTTACTAGACCAGCATGGAATACAAAGTCTGAGGCTGAAAGGTTGGATAAAAAGAATTGAAATAAATGAGACTGCAATCTAACTCATCAAATGTTTGAATTGGGCTTAAACAT…	2212	2368	2	78.5	2	88	0	98	34	50	15	0	1.44	CA	CACACACACGCGCACACACACACGCGCGCGCACACACACACGCGCGCGCACACACACACGCGCGCACACACACACACGCGCGCACACACACACACACGCGCACACACACACACACGCGCACACACACACACGCGCACACACGCGCACACACACACAC	2377	16	14.4	16	85	10	251	33	48	18	0	1.49	CGCACACACACACGCG	CGCACACAGACACGCGCGCACACAGACACGCGCGCACACAGACACGCGCGCACACAGACACGCGCGCACACACACGCGCACACACACACGCGCGCGCACACACACACGCGCGCGCACACACACACGCGCGCACACACACACACGCGCGCACACACACACACACGCGCACACACACACACACGCGCACACACACACACGCGCACACACGCGCACACACACACACGCGCACACA
u0582d	LG-06	48.6	1497	3	Uncovered long scaffold	u0582d	scaffold00582	289860	290066	0.009	0.009	206	TCTCTGAAAAGAGACGTGCC	GCATGATAATCCTCTGGAGC	58.158	57.293	206	AGTATATGGAAACTCATGGGAAAGTTTTGAGGTACATGTGAATGATTTACTCATTTTGGTGTTAGAGAGAAAACACAATTATCCTCTGTTTTCTGTGATTTCATGTTTTTATCTTTATTCCCTTTCTGACCGATCAACCTTTTCACGTGATCTTTCAATTCTGAATTCCCTGAGCTTCTTGCTCGTCTCTTATGAAAGGAGATTCTGTTTCATAGGACCTAGTCTAGCCTGAGGCTGTACCAACCTGACATTTATCCCTTTGGTTTGTGACTAGGTCTGTCCAGCCACTAGAAGAGTGTCAGAGGTAGGCTGGACATTTTTTTTTCCTTCTGAAGAGCAGACTTCCCCCTGTTTGGAATGCCCTGGAGCAAGTGTTCCATAGGGGAGTTCTCTGAAAAG…	511	560	2	25	2	91	0	82	4	0	46	50	1.2	TG	TGTGTGTGTGTGTGTGTGTGTATGTGTGTGTGTGTGTATGTGTGTGTGTG	-	-	-	-	-	-	-	-	-	-	-	-	-	-	-
u0336c	LG-07	0	348	2	2 Markers per top scaffold	u0334c	scaffold00336	625298	625491	0.009	0.009	193	CATGGTTGTGGCTAGAGTGG	TACTCCTCACCAGGAAAACG	59.161	57.799	193	TTTCAAAGTCAAATGTTTCACTCATTTCTACCCTGCTGTTGTAGCATTCTATAGAGATTACACAGTAGGAAATATGCAGAGGGGGTTTACCGAGGATCCTTCTGCAGCACTCAGATGTGACAGAAGTAGGGCCACACATCCACCCGCCCATCTTTTGTTTTGTTTTGCAACCTCTCCTCTTACACTCAATGACCACATCACGGTCTTACAAGTCACATCATGCCTCTAGGACTTGACACAATCTGTAAGAGCTCAAGAGTATTAGGAGACAGAGACATTCATTTATTATGTAGAGTTTAATGTACAGTGTTCCTGTCATCTGAGTAGCCTACTGGCTGATTGGTGCTGTGCCTGAGCTCCTCACTAATCCCTCCTTCTCCTACACTGTGACACACCTGT…	511	551	2	20.5	2	100	0	82	0	0	51	48	1	GT	GTGTGTGTGTGTGTGTGTGTGTGTGTGTGTGTGTGTGTGTG	-	-	-	-	-	-	-	-	-	-	-	-	-	-	-
u0091a	LG-07	7.8	135	2	2 Markers per top scaffold	u0091a	scaffold00091	215758	215958	0.009	0.009	200	GGCTTTAGAGAACTCCCTGG	GTCCAGAAAAACGTCACTGC	58.002	58.343	200	ATGGAGGGATGCAGGTGTATTAGAAATAAACTGCACCTGGTGAGTCTCATTTTCAAACGGTTGTTGTGTGAAAATGAGTGCGACCTCCACTGAATGCTGCGGCATCTGAAGCACAGTAATTACACATCAAGGCTAATCAGAGTTCTGGAACTGATTGTGTAACATTGTTTGTTTATCCTGCAGTGATGTCAGGTCCCAGCAGGAAGATATTACATGAAGGTGGCTGTTGTGACTGAAGTGAGCCTGTGTGGTCTCAAGATGACAAGGCAAAAAAAAAAAACTTTTTCTGGTGTTGAATGTCGTTTCCCCTGTATGTTTATAAGCTGGAGAGTGATATGTGACAGAGGTAGGTCAGAGCTGGACTTTTAGTGTACCTGCTGAGTTAAAAGGGCTTTAGAG…	511	557	2	23.5	2	95	0	85	0	2	51	46	1.13	GT	GTGTGTGTGTGTGTGTGTGTGTGTGTGTGTGTGTGTGTGCGTGTGTG	-	-	-	-	-	-	-	-	-	-	-	-	-	-	-
u0378d	LG-07	9.1	1365	3	Uncovered long scaffold	u0381d	scaffold00378	483355	483550	0.009	0.0007	195	CTTTCAGGTAAATGCCATCC	TCTACTGTGTGCTTAACGAACC	57.155	57.125	195	TTTCTTTTTCTCTTTGGCTCTCCCCAGGAGGGCAGGCCTTAGCACTGGGCTCACCCTGCAAGGATCAATCCATCCGGAACTCTCTTACAGTGGGGATCTGGTGAGTATGCAATACACAGAGAAGTATATAAATCTATTTATATGCATCATTTGGCTAGTTGACACTATCGATGATGAAAATAGTTGGTAACGAATTTCATATTTAATTTGTCAGGTCTAATAAAAAATTAAGATTAGGTATGTAGAAAGAGCAGAGGCTCAGCTACACCAGTGGAAAGACATCTGCAGCTCAAAAACGTAAAAACCCGAACACTGAAGTATGTACACCTATGAGAACATAACTTTTCATGGGGTTTCATTTAGTTTTAGCGTTACTGATACTCATGGATCATGCAATGA…	511	551	2	20.5	2	100	0	82	48	0	0	51	1	TA	TATATATATATATATATATATATATATATATATATATATAT	-	-	-	-	-	-	-	-	-	-	-	-	-	-	-
u0617d	LG-07	9.1	1523	3	Uncovered long scaffold	u0617d	scaffold00617	7886	8052	0.009	0.009	166	ACCTTGGTTACACCATCTGC	GACATTTACCTGGATCTGCC	57.512	57.043	166	ATTTGAAAATAAATAATAAACTGTTACTTGTGCCGAGAGTATTTCCTTGCTCCAATAGCGTGGCGTAGGTAATTTGCAGCTCAGCACGCAAGTCAGGCATCCTGACCCCTAACTTTGTACTGGAGGATTTATAGTGATAGAAGGGAGAGTAGCCCAGTTCCTTTCCCTTTGTTGTAGTGGCTGTCCATCATCCCTGAGACGGCTCCAATGTGGTTTGTCTTTTCAGGGCTCAGTCAGGAGGCGTTCAGGACTGTGAGGTTCCATATGGGCTGAGACATTAGGTACGTCTTGTACAACATTGATGAAGAGTTGGTCACGTGGTACTGTGGACTGTAGTGTTCCATTTGTTCGGCACACTGTATATTGGACATGTGTAACTGAATTTTCTGAATAGTTCAT…	511	545	2	17.5	2	100	0	70	48	51	0	0	1	CA	CACACACACACACACACACACACACACACACACAC	-	-	-	-	-	-	-	-	-	-	-	-	-	-	-
u0454d	LG-07	11.4	1410	3	Uncovered long scaffold	u0455d	scaffold00454	320468	320686	0.009	0.009	218	CCATCTTCTGATCGTTGTCC	TTTGAGGTGGAAGTGAATGG	58.071	58.541	218	CTAAAAAACATTTGAGGTGGCTTCATCAAATGGGCTGAGTGCTTGTCAACACACCTTTCCCCCTCAAATGTTGTGATATATTTTACTAATAAACCTTACACTGTCCCTTTTTATCATCTGCCACATTACAAAAAGCAGTGTCACCGTAGGAGCTGAAGCGGTCTGTAGGACGCCTCCCTGAAAGAGCGGGTTTCATCAAGCAGCACCTTTGTCTTCGACACTTGGGGCACCACCATCATTATGCTATCTCAAGGAGACGACAAACAGAGATCAGACTGCGGGGAGAAAGATAGAAGAAAGAAATGTAAGTTGAGTTGGCTGTATGCTGCTACTAGTACCAGTGTACAACAAGCCAAAAATGACAATGCGTTCAGATAAATGTGTATAACTGGAAATTAG…	511	554	2	22.5	2	90	4	72	47	0	0	52	1	AT	ATATTATATATATATATATATATATATATATATATATTTATATA	-	-	-	-	-	-	-	-	-	-	-	-	-	-	-
u0199d	LG-07	12.7	1251	3	Uncovered long scaffold	u0199d	scaffold00199	278246	278454	6e-05	0.0007	208	TGTCTCTCACTCTCTCCTTTATCC	TTGTGGATTCAAATACAACAGG	58.175	57.546	208	AGCGGTTGGCGTTAGAGACAGATGCGTTACAACGTTCCACAACAGCAAGGTGTTACCAGAACACTGTCCTAGTAATGACTCAGGTCGGCGATGCTGTGTTGCCCAAACGCTGACCACAGGCACAGAGTGGGTAGATGTTCAGGAACAATGTGCCTCTCACGGACATAGCTGGAATCGATGCCTCTTTTATTCTTGTGATAGACCCGTGGTAATGAAGTTAAAACCATATAAATGAACATGCAGCAAATAACGATGCCTCTTCAATGGAAATCTAATTTACTCTGTGCTGGCTTGCTGGTACAAACTATTGATTCCGGAGGGGGATTCTTAAATCTGGTATTTGTTTTTAGCTCACATTCAATTTGGATTCTTGTCGCTGTCTTCCTTCTCTATCTGTCT…	479	510	2	16	2	100	0	64	0	50	0	50	1	TC	TCTCTCTCTCTCTCTCTCTCTCTCTCTCTCTC	511	545	2	17.5	2	100	0	70	51	0	0	48	1	AT	ATATATATATATATATATATATATATATATATATA
u0483i_(u532)	LG-07	13.9	954	1	EST	u532	scaffold00483	454296	454519	0.0002	0.0002	223	TCTTAGAACTTCACAATGTTTGC	AAAATGACAACATATTGGACAGC	56.327	58.063	223	TTTTTTGTACTCTTATTTTTATTTTATGATGACAAGCACATTTTTTATAACTGCTACAACTTCCGGTTTGAAGAATTCAACAGCTTTTAAACATTGTTTCGAGTAAACGTTGTTTCTGTTTTTAAAAAAAAACTTGAAACAAAGAAACGTTTTGTGAATTGCATTGCTATTTACACAACGTTCGACAAAAGAATATACCCCCGGTCTAGGATCAGTGTGAAAAGCACACACTTCCTTTATCAGACCCCGCTAATTTTATCTTCCGGACAAGCACAGCAGCATGGCAGCAGACAGCACAATGTCTAATGGAAAAGAAACAGCCTCTTTGGACGGAGAGCCAGCTTTCAAGCGACCTCGGGAGAGTGGACAGGTCGAGTCCATGCGCACTACGAAGGATCT…	3117	3146	2	15	2	100	0	60	0	0	50	50	1	GT	GTGTGTGTGTGTGTGTGTGTGTGTGTGTGT	-	-	-	-	-	-	-	-	-	-	-	-	-	-	-
u0973i_(u141)	LG-07	18.1	563	1	EST	u141	scaffold00973	38285	38471	0.009	0.009	186	TCAAGTGTGTATCAGCCAGC	CAAATCAGTGCTTTCACACG	57.402	57.897	186	CCTCCATGCAGACACTGATTCCATTAAATGAAAGGAAATCCGTACAATGTAAATGCCCAGCTAGGTTTAATTAAGCATACATACACATATAAAGGACAAGACTGACCACAACTTTGTGATTTGTAGTCCCAGAGAACCTTACTTTCATAAGAGCTTGTCATATTAACATGGCGTTGTGGAAAAGGAATCCATAAAGATCCTTAATGGAAACACTTTACTATCTGCTTGAGCGACATGCTGATTGGGCTAAAGGTACCTCCTCCCCTCCTCCCCTGAATGGGTCTTAAAATGTGGCCAGTGAAGAGGGCTGGTTAGCCAATGACGGGTAAGATCCCAACTTTGATACCGGGACAACCTAAGACAGGCACAGCCGTGCATCTGGCCACATTGTACGTGCAC…	1463	1503	2	20.5	2	100	0	82	51	48	0	0	1	AC	ACACACACACACACACACACACACACACACACACACACACA	-	-	-	-	-	-	-	-	-	-	-	-	-	-	-
u0254d	LG-07	25.1	1280	3	Uncovered long scaffold	u0256d	scaffold00254	571284	571487	0.009	0.003	203	AATTTCTCAGCCATTTGTGC	GGAATCATGTTTTGTGAATGC	57.82	57.928	203	GGTCAGAATACTTATTGACGTGCGATATTCACAATTTTTATTTTAATATTTTCAATAAATGTTCGCACATTTCTAAAAACATTATTATGGGGAATTATTTATGGATTGATGGCAAAATAAATGGTCTATAGCCCCACAATGTGGCGAAAGTGAAGGGTCTGAATATTGTCTGAAGCTCTTTACATAACCATTTCCTAGTTGCATTTTTATTTATGCTGTTCTTTTTAAACACACTTTTATTTTACTATCCTAGTGGGGACCTAACTCTGACACAAATCCATGTTCTGTTTCCCAGCCATTAACGTAACCCTATCCCTTAACCCTAACCCAACTTATATGCCTGAACTTAACCAAGCGATAAAGCCTAACCCTAAATGTAACCAGTAATGCATGCTATGA…	511	547	2	18.5	2	100	0	74	0	0	48	51	1	TG	TGTGTGTGTGTGTGTGTGTGTGTGTGTGTGTGTGTGT	-	-	-	-	-	-	-	-	-	-	-	-	-	-	-
u0459d	LG-07	25.1	1413	3	Uncovered long scaffold	u0462d	scaffold00459	287168	287323	0.009	0.009	155	GCTTGGGGAGTATGTTTTCC	ATGCATTGTAGACACCCACC	58.504	58.287	155	AGATTTTCTCACAGGTATCATTACCTTCCTTAGAAATAGCCTGTATGTGTTTCTGTGGTATGGTTCATTCGCCTTGAGTTTCCAGAGAATTAAGTAAGCACACACCTTATTGCAACACATTAAATTGTGACAGACAGCCAGTGTTTGCTACGGTACTCGCTGTCCTCGCCGCAGATACTTCCCCTTCCCTTTTACACTTCCCCTTTTCTCGCACACTTTTCTTTCTAGTTTCAAGTATTGTCCAATAACGGATTTTGAATATTAGTACTGCTTTCTGTTGTTTTTGCCTCAGGGTTTGTATTTACAATTGTACAAAATTGAAATTATGGTCATACATTTGCTGAGCCAAGGTGACTTACCTTTTGAGAAATTACTAGTTTTTCTGGAATATTTTTTTTC…	511	553	2	21.5	2	100	0	86	0	0	48	51	1	TG	TGTGTGTGTGTGTGTGTGTGTGTGTGTGTGTGTGTGTGTGTGT	-	-	-	-	-	-	-	-	-	-	-	-	-	-	-
u0715d	LG-07	25.1	1588	3	Uncovered long scaffold	u0715d	scaffold00715	263121	263342	0.003	0.009	221	GAAATACTGCCTCTACCCTGC	TCAAGTGTTTACGCGAGACC	57.968	58.926	221	GACCAAACACCCCATTCAAACCTGCTGATTCAGCCAACAAACAATCAAGAAATAACACTGATCAATTATCACGGCACCTTTACACTCTCAGTCAACTCTAGCACAATATAGACCTAAAACACGTAAAAAAACAGACAACACCAGGCAGGTGCAACTGATAGAATGACAGAGGATTATCACACCGTGACTTACAAAATGATAACAGGGCTTACAAGGACGATAAATGATTCATTCATCCAAATGCCTGTATGCCTGTCTCTCATACTGCGCACACATCCAGTGCATTTGAGTCTATAAACGGGCCCAGAGAAGAGAGAGGTGGGGAGGAGGAGAAAGTTAAGGGGTAGTCATTGTTATGTGGCCGTAAATCAGCCTAGTGCCGCCCTTGATTTGTTAACC…	511	548	2	19	2	100	0	76	50	50	0	0	1	CA	CACACACACACACACACACACACACACACACACACACA	-	-	-	-	-	-	-	-	-	-	-	-	-	-	-
u0128d	LG-07	28.3	1225	3	Uncovered long scaffold	u0128d	scaffold00128	673130	673330	0.009	0.003	200	GCTCCTATTGGCTTGTTTCC	CAGCATTATAAGCCTCTCACG	58.789	57.704	200	ATGTCAGAGAGAGGTTTGAGGGTGATGTCAGAGAGAGCCAAGACAGTACTGAAAGGAGACTTCCACTTGAATGCCACACCCACATTACTCTTTGATCCAGACCACTCTGGTCTCCCCCATTCCAAAGAGGGTTGCCCCAGAGATGTGTCATCGCCTCATTCATTTTGTTTGGTGAGTGCGGGTCTAGCCGGAGTGTAACTCAGGCCTGCTCCAGTACCCTGACCCTGAGCAGACATTGTTTTGTCCCTCTGGGGCATCCCCTCTGTGGACAATAAGCAGGCCAGAACAATCCATCCAGGATCAAAAAATAATGAGGAGCCAGATGTTTCACTTTGTGTAGCATTTCTGGAAAGAGTTCTATAGGTTTATCACTGTTTGTGCTCTGCTCCTATTGGCTTG…	511	549	2	19.5	2	100	0	78	48	0	51	0	1	GA	GAGAGAGAGAGAGAGAGAGAGAGAGAGAGAGAGAGAGAG	-	-	-	-	-	-	-	-	-	-	-	-	-	-	-
u0327d	LG-07	28.3	1328	3	Uncovered long scaffold	u0327d	scaffold00327	610821	611023	0.009	0.009	202	ACCTATCCCTGTCCTATGCC	CTTTGAACCTGATTTCCAGC	57.946	57.393	202	AAAAATCCTTCACATGCTTCAAATTCATCCACTCCATCTCTGCAATGTGTCCTTCATTATGCTGTGAAAGGCAAAACTAACCTAGATTACACGGACAGTGGACAGACAGAAGACAGTTGAGACAAAGGAAAGATTACCAAAAACAGAGGATATAAGACTGTGGGCAGAGGATATGGGACAGTGGACAGGTTACAGAAGACACAAGAAGATGGACAGAGGGATGTGGACAGAGGATAGGGGACAGTGGACAGGTTACAGAAGACACAAGAAGATGGACAGAAGGGAGAGGACAGATAAGAGAAGACGCAAGACAGTGGACAGATTTCACAGCAAAGACGACCGTGAAAAGATTACAAAGAACAAAGAGAGGACACAGGACAGACAGTGGAGGCTTGGCAA…	511	547	2	18.5	2	100	0	74	48	51	0	0	1	CA	CACACACACACACACACACACACACACACACACACAC	-	-	-	-	-	-	-	-	-	-	-	-	-	-	-
u0515d	LG-07	28.3	1447	3	Uncovered long scaffold	u0515d	scaffold00515	107438	107652	0.009	0.009	214	AACAATCAGTCAACACTGCG	AGCACTGAGTCAATGTGTGG	57.303	57.191	214	AAACATATTACAGCAAGCAAAATAAATGTGTTAGCATGGACACATACACAGCTTGCAGATTTTAGCAGGCTAATGTGTTGTAAAACTTGATACTGTTTGTTGTAGAAGAGATTTGTCAACTGACTTACAATAGGCCCCAGTGATTGCTATTGATAAAATTATCTGCTGTCCCAATGAAAATGAACACAGGTGATTTTAGAAGGGTACTCCTACCTACCCGCTTTCGCCCAATGAAATGCTAGTCCGGTCTTCCCTGGGCTAGCTTAATGAAGAGCCATAATGAGTGACGGTTTTTAAGAGACACATTGGCTGCATATACTGTACTAGGTTGGGTTACTTACATTTTTTTTATTCAAAGAAACCCTGTGTGACTGTACAGAGGCATATAGCAGATAAACC…	511	545	2	17.5	2	100	0	70	51	48	0	0	1	AC	ACACACACACACACACACACACACACACACACACA	-	-	-	-	-	-	-	-	-	-	-	-	-	-	-
u0147i_(u092)	LG-07	34.4	514	1	EST	u092	scaffold00147	964256	964444	0.009	0.009	188	ATGTGAATACTCACCGAGCG	TCCCAAAGGAGTGTTACAGC	58.751	57.797	188	GGGGGGGGGGTTCAGGGTTAAGTATAAAACTAATGTCTCTGTCTAATCCACCAACCCGTGTCACGTGATGTAAACCTCTGAGATATATTGACATGCAGCGAGCCAGGATGTAGGTCCAGGGGGAGAATGGAGGTCCTACCTAACAGTCATGAAGCAATTCTACTGCTGGTCATTTCAGGAAGAGAGGGCATTTCGACTGCTGGGAGAATCAGCTTCATTTGGAAACAGAGAGGACCAAATTGGATTGGGAGTGTCACATTGACAGTACTTTGGAAATAACTTTTGGTATTACTTATTAAATCAGTAAAGAATTACTTTGAGATTTCTCTACTTAGCCTTGGCACTGTTTGGACCATTTGGCCAATACAGCATGGCAGCCTGTGGAGAATATATGTCAGA…	1638	1681	2	22	2	100	0	88	50	50	0	0	1	CA	CACACACACACACACACACACACACACACACACACACACACACA	-	-	-	-	-	-	-	-	-	-	-	-	-	-	-
u0153d	LG-07	34.4	1236	3	Uncovered long scaffold	u0153d	scaffold00153	151630	151852	0.009	0.009	222	CTGCAGACAGAAGATCAGCC	AACAAGGACACAAGTGAGGG	58.699	57.611	222	AAAGTCCCAAATCCCACAGATCTTAACTTTCCATACATGGTTGGCTTTCACAGGGTTGGGGTCAATTCTGAATTGAATTGTGAATCGGTCTTGAATTCTAATTAAATTAATAGAACTAGAATTTTACAAACAGTGAAGTGACGGAGTGATGGAGAGGTGGAGAGGTGGAGATCTCCTGACAGGCAGAGCTGTGTTCCGGTGGGTGTACCGTGTGGGTTTTGTGTCTGTGTGTGGAACTGTGCTCCTGTGCGCTGCGTCTGGGGACTGTACAGTGAGAGGCCCCATGGGGTTGATGTAGACTGGGCCGGGAGATGTCTGGATCAGGCCCTGTGGTCGGGGTGTTCTCACGGGAGGCAGACTGACTGGGACACTCCGCATGTGGCATTTCTGAGTCTAAGT…	511	549	2	19.5	2	100	0	78	0	51	0	48	1	CT	CTCTCTCTCTCTCTCTCTCTCTCTCTCTCTCTCTCTCTC	-	-	-	-	-	-	-	-	-	-	-	-	-	-	-
u0726d	LG-07	39.7	1595	3	Uncovered long scaffold	u0718d	scaffold00726	65052	65239	0.009	0.009	187	GCTCTCGTTGTAAGCTGTCC	AGAGACTCGGTTTACAGCCC	57.698	58.404	187	TCGCTCTTCATTTACAAGGCGAAAACGTAAAAATACATTACATAATACATTAACAAATCTGGCAAATTTAGACTTTGAGGTATTGTGCATGTCTAGGCTATACTGTGAATAGCTGCGGTTAACTCATAACCTTTTTTCGTATTTAAATGTGGCTATTTCCTACGCATAGCTTTAACCTACTCATCAATGGTAAGGGAACGTTTGGGGTAACAGAAATTGATTGTGACGGTAGCAATTTTTCCTCACCGGGACAAGCTGCTTTGATGTTTTCATTGGAGGGATGTGTATTGGCTGTCAGGGTAGCGTTGCGAGTTGGCAGGCTAGAAACGTACGCGAGAGGGCACATTTTAGCACCAAAACCAAAATATGTATTTCAGTCGAGCTCTCACCGCAGGTGGC…	511	545	2	17.5	2	100	0	70	51	0	48	0	1	AG	AGAGAGAGAGAGAGAGAGAGAGAGAGAGAGAGAGA	-	-	-	-	-	-	-	-	-	-	-	-	-	-	-
u0550i_(u001)	LG-07	41.4	423	1	EST	u001	scaffold00550	18964	19233	0.009	0.009	269	AAACGGTAATTTCAGCATGG	AAGAAAAGGCAAGATCCACC	57.635	58.24	349	AACATGGCTACAGGGTCCAACAGTGGGGGAAGCGAGCTACAAAAAGAGTTGATTTGTGCCATCTGTCTTGACTACTTCAACGATCCTGTCATTCTGAAATGCGGACACAATTTCTGTAAATTCTGCATCCTTATGCACTGGGAGGAGAATGGAGGAGATGACGTCGGTTATCAATGTCCGGAGTGCCGAATGGTTTGTTGTGCTCCAATGCTAGTGCTATGTTGTTATTTTATCAGCTGTTAGCTAGCTCGATTCCCTGTCCTTTTTCATCCTAAATATGCAAACGGTAATTTCAGCATGGGAAGTACACAATGCAGCGTCCTAAATGGAAGTGTTTCCACCGATTTAAATCATTACTTGCCACGTAAAAATGCATGCTGAAAAACGCTATTGTCATTC…	424	566	2	71.5	2	97	0	268	0	1	50	48	1.09	GT	GTGTGTGTGTGTGTGTGTGTGTGTGTGTGTGTGTGTGTGTGTGTGTGTGTGTGTGTGTGTGTGTGTGTGTGTGTGTGTGTGTGTGTGTGTGTGTGTGTGTGTGTGTGTGTGTGTGTGTGTGTGTGTGTGTGCGTGCGTGTGTG	-	-	-	-	-	-	-	-	-	-	-	-	-	-	-
u0586d	LG-07	43.6	1501	3	Uncovered long scaffold	u0587d	scaffold00586	257736	257922	0.009	0.003	186	CCAAGAGCATGATCAACACC	AAATCTCCCAAGTGTACCAGG	59.09	58.042	186	GGGACTAGGTTTAATTTGATTTAGTTAGGGACTAGGTTTAATTTGATTTAGTTAGGGACTAGGTTTATTTTGATGTAGTTAAGGACTAGGTTAATATTGATTTAGTTAAGGACTAGATTTATATTGATTTAGATATGGACTAGGTTTATATTGATTTATCTGAGGACTAAGTTTGTACTGATTTGTTGAAAATGGCTTCAAATTTAAAAAGGATTTAACAGGTATAATCAACATGGCACGAATTACACTTTAGTCTCACCAGAGCTCAAGATGGAGCTATTGCCATTTATTCATTGGTGTAGTGACTGACAGCTGTTTTCTGGTTTGTGATAGGTCAGTGATGGTGCCCGTTAAGAAGCCCCCTCCTGGCAGTCTGTCAGTCAACACAGTTGGCACGCC…	511	550	2	20	2	100	0	80	50	50	0	0	1	AC	ACACACACACACACACACACACACACACACACACACACAC	548	600	4	13.3	4	95	0	97	26	50	22	0	1.49	CACG	CACGCACGCACGCACGCACGCACGCACGCACGCACGCACGCACGCACACACGC
u0393d	LG-07	51.3	1370	3	Uncovered long scaffold	u0394d	scaffold00393	247980	248196	0.033	0.009	216	GCCTAAAAGCTACGCAACC	AGGAGCTTTAAAATGTGCCC	57.675	58.328	216	AGGGATTTATGGACATGGTGAAGTGTTGTAAGTCAATGTAGGTATCTCTATAGTACCATTTTAAGTAGGAAATATCAGTCGAAAAAGAGTAACACATTTCCGGCAAAAAAATGTATGCAATTATTTTTAGCATAAGCTTATGATTATTTATTTATGTATTTCGCTCTTTCAGCATGCTTGGTCATTTGTTTTTGCATTGATAAGGAGGAAATAAAATATTGATAGTGCTGAAATTTCTCGATGTAATTACCGTCTAAAACAATTACTGCTTAAGACATAGCTGTGTGATGTGTGGTTGAAAAACAGGATTAATAGTTAATAAAAGTGTACCGAATAAATCCATTAATCCATCATTATTCGCCTTTTCGTTATTGGTAGCATATGCAGTATTAATTCATT…	511	554	2	22	2	100	0	88	50	50	0	0	1	AC	ACACACACACACACACACACACACACACACACACACACACACAC	-	-	-	-	-	-	-	-	-	-	-	-	-	-	-
u0012i_(u329)	LG-07	56.1	751	1	EST	u329	scaffold00012	181815	182027	0.009	0.009	212	GAAAGTAAACACGACGGAGC	GGTATATAACGGAGGGAGGC	57.481	57.523	212	GCCTGAGAAACCTCATCTCTTCATCTTTCTTCTCATCATCACTGATAATCTTGGATGTGGTCACGCTGACCTCAACGCCATCAATGACAAACTTCCTGGTGCGCTTCAACGTCTTCTTGGAGAAGCGAGAGTCCTGGAAGAAAGAGAGAGCGTGTGATTTGGGGAGGAACAGTGTCATGCTTAGATGACGGCCACAATGACCTTTCCACTGTCACAGATTTTCTTTTTATCTGGAAATCCACGGTGCTTTATGCTCATTTCCAGGTACAGGATGACAACATACCAGGGAGTCTTAAAAGCCTGGACAGCCGGCCAGTTGACAGGAAAGTAACAGTAAGAGTCGACGGATCCGGCCGAGAGACTTCCTCTATAATTTCTCTGCTGTGTGGGGAGAGATTG…	694	731	2	19	2	94	0	67	2	0	47	50	1.15	TG	TGTGTGTGTGTGTATGTGTGTGTGTGTGTGTGTGTGTG	-	-	-	-	-	-	-	-	-	-	-	-	-	-	-
u0012a	LG-07	58.1	23	2	2 Markers per top scaffold	u0012a	scaffold00012	1094724	1094916	0.009	0.009	192	AACTATGGAGTGGGACAGCC	TGGGTTTACCACATCTTTGC	59.018	58.476	192	TATCTAGCGCAACAACAAAAACAACAGAAGAGAATAGAAGCACCAGTATATCCAGACAGGACTGGTCCATACATACATGAAACAGAAACTGAGGTGCCTTGCTGTTGCTAGCACATTTGATATTTCTTATCACGTACTGGATATTTTGAAAATGTTGGAGTCATACAAATTCATGCGTTTCTCTATGCGTGGATTAGGCTAATAATTGGCAAAAAACAGGGAAACAAATAGCATTTATAGTAAAGATCTGAAGAATACATCCTCGTTCATCTCTCTGTCTGCCTGTTACACCAAATAAAAGTGAGTATGTGTAAATTGACAAAGGCGGTTTTCAGTCTGATTCCCGAGGGTTCAAATTTAGCTCAATGCTATTCAAGCATACCCTATTCTCACTGTCCT…	511	557	2	23.5	2	95	0	85	48	48	0	2	1.13	AC	ACACACACACACACACACACACACACACACACACACTCACACACACA	-	-	-	-	-	-	-	-	-	-	-	-	-	-	-
u0218c	LG-08	0	281	2	2 Markers per top scaffold	u0218c	scaffold00218	722633	722848	0.009	0.009	215	AGTCGGCAGATAATTGATGG	GAGTGATGCAACACAACAGC	57.639	57.807	215	GTGGTGGGAGTTGTCTGTTGTGCGGTAAACTTGATCACTGTTCATTTGTGAGTGAAAATGGCATTTGAGTATAGCCAGCCATTGACCTCACCGCACATCACAGAGGGGATGTTTCATTTTGTGTCCATAGGAGCTGAACAAGCCCAGAGGGGAGAAGTGGCTGTGAGGAGAAACGGAGGGAGATGAGGGTTTTCATGTGCTAAAAGCTGTTAATCCTCTGGCTTTTGTGTCCGAACAGAAAGCCTGGGGTAAGATGGGTAGGCCCCGGCCCATTCTTTTGTCGTCGCTCTGCCCCAAACCGGCAGACATCTGTTAGAGGAAGCGGAGAATGGGGCTGGGGGGACTCTCAGCTGGTTGGGGGGGTGGGGGGGGAGCGTTGTCACAGCAAAAAAGGGGGAG…	511	568	2	29	2	92	0	98	50	3	46	0	1.18	GA	GAGAGAGAGAGAGAGACAGAGAGAGAGAGACAGAGAGAGAGAGAGAGAGAGAGAGAGA	-	-	-	-	-	-	-	-	-	-	-	-	-	-	-
u0268i_(u331)	LG-08	4.1	753	1	EST	u331	scaffold00268	184874	185081	0.033	0.009	207	GTAAGTGCGTGTGTGTGGG	TATATTACAGCCCCTCGTGC	58.553	57.752	207	AAAAAAAGGATGGGATGGGGGGGGCAAAGCTTAGATAAGCACAGAGATGTTAAACTTTACTGCAACGCTACATGAATCCGAAGGCTCATTGACTGGGCAGTCTGGTCGTTCCTTTACATCGCCTACTGTAGTCAACTGAAATGCTTGACGGGTCTGCACGTGGGATTTAAACGGTGTTCTTGTGATACTGACGGTGGTACATGATCCAACAGAGTGCGTCATTGTGAGTGGATAAAGACGAATTCTTAAACGACTCCTTAAACAGATGGACTTCCCACACGCTGCTACGCAGGCCCACGACAACAGGGCCAGAACTAACTCTAACCCTAACAACCGAGCTGAGCAGCCGGTCTCATTGGTTAAAAAGAAAAATAAGACAATAACCATATAAACAGAAAT…	3056	3093	2	19	2	94	0	67	2	0	50	47	1.15	TG	TGTGTGTGTGTGTGTGTGTGAGTGTGTGTGTGTGTGTG	-	-	-	-	-	-	-	-	-	-	-	-	-	-	-
u0258c	LG-08	8.4	306	2	2 Markers per top scaffold	u0258c	scaffold00258	605958	606280	0.009	0.009	322	CTGGCATACAATTCTCCAGG	TTCTTTACCCCCTTTTGTCC	58.173	58.02	322	CATTACTTCTAGCTAGTCATGGCGTTTGTACAAGTAAATCTGTACTTTCACATTATGGTCGCGATTCAAACACCTTTAAGGACGGGCAACAGTGTAAGTGTGGTCAATGACGTGTTCCCAAAATAATTAGCTTGAGGTTAATTACGTAGATGTAGCATAAAGTTGCCTGTCTGACTAATAACTAGTTCACGCAGCTTAATAGCAAGGTTGCGTTATATTTGTCACCTAATGACTCAACACCAAGAAGAACCTTTTTCTATGCCGCTTCAACTGTTGTGATACTTAGTGATGTTATACCAGATTATCATCAGAAATGGGGGCAGATTTGTCTAACCGGAACACATGCTGGCATACAATTCTCCAGGCAAGTGACGTGTAGACTTGTGAGAGATTTTAAGT…	511	560	2	25	2	100	0	100	0	0	50	50	1	TG	TGTGTGTGTGTGTGTGTGTGTGTGTGTGTGTGTGTGTGTGTGTGTGTGTG	-	-	-	-	-	-	-	-	-	-	-	-	-	-	-
u0198c	LG-08	12.1	262	2	2 Markers per top scaffold	u0198c	scaffold00198	922849	923025	0.009	0.009	176	ACAAAAACAAAGGTGGTTGG	ATCTGAACCACCACATGTCC	57.486	58.186	176	ATTTCTACTATGGTTAAGGGAATAGTTAAACAGAGCAAACTATCCCTTTAAACACAGCTACAGGCACACTGTGACAATGCTGCAACCGTCTACCAGGTTTCTCAGATCGACACACAAAAACATCAGAAATCACTCAAAAACGTTTGAAACAACTTATGAAAAAAGAATGAAACAGAACAAACAAGTAATAATAATAATCATAATAATAAAAAAGGTGCTAATGATAACATACCGAAAAGAATAAAGAGGCATTGGGGCGTAACTCTCTTTATAAGACAGCAGAGGAAGGCAGCGGAGGGAGGAAGGGACAGGAAAAAGATCGGAGGCAGGAGAGTGGAGGTTCAACATATCATCCACAGCGGAGGCAGTTCCATGGGGAATGGCAAAAAAAAATAATGT…	511	549	2	19.5	2	100	0	78	0	0	51	48	1	GT	GTGTGTGTGTGTGTGTGTGTGTGTGTGTGTGTGTGTGTG	-	-	-	-	-	-	-	-	-	-	-	-	-	-	-
u0198a	LG-08	13.5	261	2	2 Markers per top scaffold	u0198a	scaffold00198	79063	79284	0.009	0.009	221	CACAGAAGGTGAGAACAGGG	GGAACAGTTTGTCATTTGGG	58.274	57.894	221	CCACATCCACTGTGCTTGCTTTCTCACTCCCCCAACCTCTCTCACTACCCCCCCCCTACCCATCTTTCCTTCCTCCCCCTCAACCCCTCCCTCTTCCATTCTGCTCTCTCTCCCTCCCTTGTTAATGATAATGCTGGGTCCCAGGTATGTTTCTGTGCCATGGTAATATTAGCTCCCTCTTTCCACACTTCGGACACCTAAAACAGACAGACAGGGAAGGATGAGCTACAACAGCAGCCAACGAGCCTTGGCTTACCAACACAGGCCACAGCTAACAGCAGACCTGGCAACAAAACAAAGTCTCATGTCGTGACCATAATGACACCTTCCACACAAGCACAAATATGCGTATATACACAAACGTATGGGTGTGTGTGTGTGTGTGGGAGTGACTGCGTG…	511	557	2	22.5	2	91	8	76	46	48	0	4	1.21	CA	CACACACACACACACACACACACACACACATCACACATCACACACAC	-	-	-	-	-	-	-	-	-	-	-	-	-	-	-
u0198i_(u012)	LG-08	13.5	434	1	EST	u012	scaffold00198	664415	664599	0.009	0.033	184	ACCTCTGGGGTAAACAGAGC	TCAGTCCTCCGTTCTCTGC	58.255	59.062	208	CCGAAATGAATAGGCTGTGAACGGCGCGTCTTTGCAGGTTTCTCCCACTGGTTGTAGTGGGGCTATCGGTTTGATTTCAAAGTCCAATGCATAGCTCTAGTCACACAAATTATTGGCTTATAAGATTTTTCTATATGTGACATGAAGAAATTATCGAAAAACCGAGAGGAGTTGGTAGAAAAAGAGGAGATATCGTTGGAATTTCGTTTTGTGTATAATTATTTAGCCTAATATATTTGGCTTCAGTAAAATAAGCAGAGAACATTTTAAGAGAGTAGATAGGATGTGCGATTTGAGTTTCTCTTTCCCTCCTAATATAATGGTGATTTACATTTGATGAATTAGCCTACACAATAAGATTAATCTCCTATTGAAAAACAGCAACCCATGTGATAAGTA…	1641	1717	2	38.5	2	100	0	154	0	0	49	50	1	TG	TGTGTGTGTGTGTGTGTGTGTGTGTGTGTGTGTGTGTGTGTGTGTGTGTGTGTGTGTGTGTGTGTGTGTGTGTGTGT	-	-	-	-	-	-	-	-	-	-	-	-	-	-	-
u0395a	LG-08	17.7	381	2	2 Markers per top scaffold	u0393a	scaffold00395	80199	80400	0.009	0.003	201	TGTTCCCATCCACTTCTACC	GATACTTCTCCACGATAGCCC	57.421	57.77	201	CATAGCAACGCCTGAGGAAAATAAAGATGTGTGTTTAAACTGTCGATTCATTTGGCTTTATTGGGCTTCTTCCTAACATGTCTCTATATGCGAGGCTGTCCATATCTGAACTTGCTGTTCAACTGTTAATTGCTTATTCCCCTTTCTCATTTAAAAACAAAATATTTTTTTTATTTTAGAACAGAAAACATTCATGCTCCAACAAACGTCTAGTCTTTGTGTTGTTTCCTAAACAATAAAAGTATTTCTGGTGACAAGGTATATTACCGCTCAGCTTCCTAAAAATCTTAGGGCCACCATGTTAGCTAAAATATTGCAGATCAGATATTTTCAGCGGCCCCTGTAAGTAGGTTACCATAGTAACAAAGACAACAGGAATTGTGTCTATCTGACATTTTC…	511	557	2	23.5	2	100	0	94	48	51	0	0	1	CA	CACACACACACACACACACACACACACACACACACACACACACACAC	-	-	-	-	-	-	-	-	-	-	-	-	-	-	-
u0001c	LG-08	21.8	2	2	2 Markers per top scaffold	u0001c	scaffold00001	3583368	3583581	0.003	0.003	213	AGACCATTCGTACCATTCTCC	TGAGATTTCCTGAATCACAGC	57.987	57.878	213	CTCAGCCATACCTGTGAATCACACAGAAACTATTAAATGGCACACCTTTCTTGCTCCTCACATGGAAGACATCATTCAGAGATCTAGAAAGTGGCCAATTACCTTTGCTAGACCATAGGGAATCAAAACATGTCCCAATCCTTTAGCCCTCTGTGTCACAGCCACACATCTGTTGGACCCCAGGAAGAACAGGAAGTGAGAGGAGCGCAGAGCGGTGGACAGGACAAACAATCAATAAGAACCCTCTGACCAAACAGAAGTGGACAATGGCTCAGTGGGAGAAGGTACATGCTAGGGGAAGCAGTTTGTGTGCAACATGGATGAGGGCTCCGTGCATGCTGACAGACAGACACCACCACTGGGGAGTCAACGAGCCATTATACATCACACAGACCATTC…	511	564	2	27	2	96	0	99	50	48	1	0	1.11	CA	CACACACACACACACACACACACACACACACACACACAGACACACACACACACA	-	-	-	-	-	-	-	-	-	-	-	-	-	-	-
u0145j_(u383)	LG-08	26.2	805	1	EST	u383	scaffold00145	1040642	1040866	0.033	0.009	224	GGAGAGGAATGCTGTGAGC	TCTCCAGCTCCTGTTGTAGC	58.47	58.187	224	TCTAAAGTGCAGGACCAAGAAGAAATATGTATGCCTTTGTGAGGTTCTTGGAAGATGATATGTGTTACGCTTTACCCGCTTCCAATGTAAAAGATTTTAGACCTCTGCACAACACAGATTTTGATAATCAGAAGGTGTATCTGGTTCTCAGAACAGAAGAGAATGATACAGGCCAGCCGTGCAAAGCACAGCTTCTTGCCCTTGCAGACAACATTGATGAGTTTAAAAATAGTATAATGCAAAAGAAGATGAAAATTCCTAAAATGACGACAAGGAATATGGGAAACTCGGTGGAGAACCACTTTGGGGAGGAACGACTTCCGTTAAGACATAAAAAGGCTCAAGCGCAAGACAATGGCCGTCCCACCGCTAACTCCTCCAAAAGCCTCGCTGCAGTGG…	468	522	3	18.3	3	86	0	65	40	0	58	1	1.09	GAG	GAGGAGGAAGAGGAGGAGGAAGAAGATGAGGAGGAGGAGGAGGAGGAAGAGGAGG	-	-	-	-	-	-	-	-	-	-	-	-	-	-	-
u0202d	LG-08	26.2	1253	3	Uncovered long scaffold	u0202d	scaffold00202	11827	12007	0.0007	0.009	180	AGTACCTGAATGCATTTCTTCC	AGTTGCTGAAGTAGCTTGCC	57.376	57.386	180	GCTGCTGATCGTCTGGCCTATGTTTGATATTTTCATTGACCTCGTCCCCGTCATCCTCGTTGTGTCCTGCATCTCCTGCACCAGGTTTCCGCCTTGGCTCACATTATTAGCTGTTGCTTCTGCCTGAGGCTTTTCAGTTGAGCAGACGTTATCTTCACTGCTAGCGCTAATTTTAGCTTTGCTGCTAGCAGCACAAATGTTGTTTTTTCAGCTACTGCCTTCTCCTGCTCCTGCTGGTGGAAATGACTCTGTCCTTGCTTCTTCCGAATATAAAAACAGCAGGTACACAGTTAATCATAGCTATGTACCTTGATTGTTTTTCTTGTTTTTTTTGTTTTTTTTTAGCTTAACCACTTAGCTGCTCCCTCTCCATATTGAATTTGTCAGATTGACGGTTGT…	511	553	2	21.5	2	100	0	86	0	48	0	51	1	TC	TCTCTCTCTCTCTCTCTCTCTCTCTCTCTCTCTCTCTCTCTCT	-	-	-	-	-	-	-	-	-	-	-	-	-	-	-
u0384d	LG-08	26.2	1368	3	Uncovered long scaffold	u0384d	scaffold00384	20706	20897	2e-06	0.12	191	AAGTAAGTAGATAAGTAGCAAACTGGC	AAAACGTTGTGTGGGTGG	57.325	57.747	191	GGATCATTACTCTCCATCAAGTGCTGTTAACACATTCGGCTCCTCATTGCATAGCACCTTGCATGCCTCTGTTGGCTTGTCTCTGAGGCTAAGCAGGGTCGGTCGTGGTCGGTCCCTGAATTAAAGATCAGATGCTGTCAACTGCACTCTTCACTTCAAAAGATGTTATATTAACATATACATTCCAATGCCCGAGGACAATGAAGGGGATATTACCCTGGTATGGTGCCATCTTTTTGCCATATAATTAAGGTATACTGATTCTCTTTGGTCACTAACAATCCATGGCAGTGATTTTAAGAGTAGGGGTTTCAACCCCGGTGTCCGGACAAAAAACATGATGGCCATCATGGCTGCCTTAACATCAAAAGCTGTACTAAATGTATGCAATCACTGATC…	511	550	2	20	2	100	0	80	0	0	50	50	1	TG	TGTGTGTGTGTGTGTGTGTGTGTGTGTGTGTGTGTGTGTG	-	-	-	-	-	-	-	-	-	-	-	-	-	-	-
u0145a	LG-08	29	201	2	2 Markers per top scaffold	u0145a	scaffold00145	219644	219822	0.009	0.009	178	GTTAGGCCAGTGTTTATGCC	TGCTGCTATTCCCAATAACC	57.243	57.725	178	ATAACAAGATGTGAGAAAGGCATACCAGCAGGCCTTATTGGCAAGCAGTTGGGGAAACCAGGGGCCTGTATGGTGCATGCACCTCTCTCCACACATGCACCCTCTCTGACCTGTGGGGAGAAAAAGGCACAAATCTTTTTCTACCAAATGATAACCAGCTTTTTGTCCTCCCTATCGACCCAACACTCCTTTCATCCTTTGCCTACAATACAAACAACACAGTATAACATCCACATGACCCAACTAGTCCACTCCAATCCAATTTAGACGCATTCTCTTTAAAACCATTTTATTATGTCAGAGAAACATTACAGTATTTCACAGCTTGCCAATGCAATACCAAAGTATAACACAAAATTAAATATTTACACCTCAAATAAATTACATTTAAAAAAGTAA…	511	572	2	31	2	93	0	97	50	45	0	4	1.23	CA	CACACATACACACACACACACACACACATATACACACACACACACACACACACACACACACA	-	-	-	-	-	-	-	-	-	-	-	-	-	-	-
u0145c	LG-08	29	202	2	2 Markers per top scaffold	u0145c	scaffold00145	1192682	1192961	0.009	0.009	279	TCAGCTTGTACATCCTTCCC	TGATTGTTATCCAACCCTGC	57.737	58.423	279	TCACCTGCAGCATCTGCCCTCTGCACCATCCTGGGTGTGAAATTCAAGCTGGCTCTCTGATTCAATACCCACATTAATCATGTGTGTAAAAATGTATCTTTCACCTTATGAACATATCATGCCTAAGAACACTATGATACAGAAAATCGTATCCATGCATTCATTCCCAATTCAGTAATTACAGGCCATTCACAACAGTGCTGCAAGGATCCCTTACATAACCAAATGAGTCTATCAGAATAACCCCATCCGTGCTGACCAACCTTGGTATTCTGGCCCTCAACCAGGTAAAAGGGTGTTGAACCTGTCTAACTGATATATTCTCACTCTATCATCCTCCATGAACCCTACTGTCAATCCACGCTAAAAAGCTTCATGAACCTAGGACTAGGGGGACCA…	511	545	2	17.5	2	100	0	70	48	0	0	51	1	TA	TATATATATATATATATATATATATATATATATAT	-	-	-	-	-	-	-	-	-	-	-	-	-	-	-
u0145i_(u310)	LG-08	29	732	1	EST	u310	scaffold00145	181322	181496	0.033	0.009	174	CTTAGCCGCTCTCTGTTCC	AACACACGTACTCACTGGGG	57.782	58.491	174	CCCAACGACCCCAACATCTGGTCTCCCTCGCCGGCGGACCAATGTGTTGCTCCCAGTCTGTGTGTGTGTGTGTCTGTCTTGGCGTGTGTATATCTTTGTGTGTGTATACATAGAACTCTTTATTGATATCACATGTCTTGTCTAGTTGGGGTCCTTTCCAAGACTGCGAGAGGAAACGGAGAAAATCGTGACCACACACATCCGGGAGCGAGAGAGTCACGCAAAAGAGCAGGTCTCACACGTGCACACACACATGTTGTAGTGGATGCATACTGAGGACCTTTCTGGGAGTAACAGTGGATCTATATTAAAACCTTTACCACACTAACGCCTATCCTAACCATAACCCCAATAATTTCTTTTGGCATGTTATGCATTTTTGTTGTGGAATTTTTTTCT…	976	1009	2	17	2	100	0	68	0	0	50	50	1	TG	TGTGTGTGTGTGTGTGTGTGTGTGTGTGTGTGTG	1009	1033	2	12.5	2	100	0	50	48	0	52	0	1	GA	GAGAGAGAGAGAGAGAGAGAGAGAG
u0172a	LG-08	29	231	2	2 Markers per top scaffold	u0173a	scaffold00172	23312	23533	0.009	0.009	221	CTTAGCGGAGAAGTTTGAGC	CACCTTACAAATTGCAAACG	57.004	56.842	221	TTGATGAGCTTTCTCCCTCTGCAGCAAGGGGATTTGTCTTTCCAGTTCAGCTCATTCTGCCTGTTTTGTTTCTTTCTGGATGCCTGGAATATTATGATACATACCGTCAGAGATGCCTTAAAGGGTCCCACAGTAAAGGTGAAAATGTATCTGCATTGTTATTGGTTTCAAAGAAAAATCTGATTTTAGCTTTCAAATATTCACAGAACCCTGGTTGAGCTGAGCACTTGCCAGTGGGATTTGAGTTGTCTCAGAGAAATCCAAAATCAGCATCAGGAACTTTTGCAAAAGGTAAGATTCTTGTTGTTTGGTCCATTAATATTCAGCAGGGAAAAGGAGGTTGAATAGATCACTCCAACCACAAACCGACAGCAACCCTCACCATCAGCAATATTCATT…	511	557	2	23.5	2	100	0	94	51	48	0	0	1	AC	ACACACACACACACACACACACACACACACACACACACACACACACA	-	-	-	-	-	-	-	-	-	-	-	-	-	-	-
u0172c	LG-08	29	232	2	2 Markers per top scaffold	u0173c	scaffold00172	812300	812507	6e-06	0.033	207	CAACTCTTTCATACATCAAATACTGC	CAGGCGTGTACGACTATGC	58.415	57.88	207	TCACTATCTCAATATCTCCGTTCACACACTTGCACTGTATATAAAATAGATAGGCGTACATAAGAGGCTATAGGCAGTACATAGGCCTACGGGTTAAGGATTTTCGAAAAACTGGCAATACATAATACAATAGTCACTCGAATTAAATAGTATCTTACAAAAGGCTATACCAGAATGTTGTTTGGCAAATGTAACATTTTCACCCGCATTTTCTCTGAAGTTAAAATCTTTCGTTAGACACCCCTGCCGCAAAAATTGATGATTATAAGATGACATTATTTTTCAGGAAATAGACATATTTTAAATGTAATTAATAATACAATTTAGTAGACAAATATTGCAAAACTTAGAATGCAAAAATTCTATAGTCATTTTAAGATATGAAGTTTAAGATGAGCA…	511	558	2	24.5	2	95	4	89	47	0	0	52	1	TA	TATATATATATTATATATATATATATATATATATATATATATATATAT	-	-	-	-	-	-	-	-	-	-	-	-	-	-	-
u0038j_(u213)	LG-08	30.1	635	1	EST	u213	scaffold00038	888379	888556	0.009	0.003	177	AATTATGTTTCCCCCTTTCC	GAGTTAAGCTTTCTGGTTGGC	56.902	58.137	181	GACGGGGTTAGCATGACGGCAGCGGACGAGCTGAGCAGCAGTGTGAGCACAGACACGGGGTTTGGCAGCAGTGCCCCCCCTCTGCCCCCGGACCCCCCGGAGTTGTACGATCTCACGGACACGCAGGACCCCCACGACCAACTTGACCCGGCCCCCCCTCCCCCTCCGGCCATAGACACCCCGCCGGGGTCCCTCTGTGAGGAGGGGGACTCCCTCACGGTCCTGCCCCCCCTCCCAGACAGCCCCTGTGGCTCCGTGTGCGAGGAGGATGTGACGCTGGCACTGAAGGAGCTGGATGAACGCTGTGAGGAGGAGGAGGCGGACTTCTCGGATATGTCCAGGTGAGAGAACTTGCCACACGGTTCGGGGGCCTCCAGTTAGGTGTGTTTGTACGTGTTC…	1143	1179	2	18.5	2	100	0	74	0	0	48	51	1	TG	TGTGTGTGTGTGTGTGTGTGTGTGTGTGTGTGTGTGT	-	-	-	-	-	-	-	-	-	-	-	-	-	-	-
u0038c	LG-08	31.2	64	2	2 Markers per top scaffold	u0038c	scaffold00038	1534157	1534353	0.0007	0.009	196	AGAGAAGCTGTATTCTTGTCGC	CAAGATTCAGAACGTGAGGG	57.919	58.286	196	GTTTAGGGAGTTGTACAGTTTCTGCTGCAGAACCATGACCACTACTTGGTTTCTTTGAAACAGTTTTGTCATAAACCAATTCTCTGTCTCAGGATCCTTTTGGAGTGGCTGTGGGCGGTACTCTGGGACACTGTTTGTGCACAGGACTGGCTGTGATTGGAGGAAGGATGATTGCACAGAAGATCTCTGTCAGAACTGGTAATATATTTTGCGTCACTTCTGTTTCATACTTGGTCCCCTTTTTCAGTGTCCCCAGTAATGTACTTAGTGTATATTGTAAGGAATCAATTCATTGGAATTCTGGATGTTTTGTTTCTCCTCAGTTACAATCATTGGTGGGATCATGTTCCTGGGCTTTGCCTTATCCGCCCTCTTCTTCAAGCCAGAGGTTTGATTCTG…	511	558	2	24	2	100	0	96	0	0	50	50	1	TG	TGTGTGTGTGTGTGTGTGTGTGTGTGTGTGTGTGTGTGTGTGTGTGTG	-	-	-	-	-	-	-	-	-	-	-	-	-	-	-
u0038i_(u015)	LG-08	31.2	437	1	EST	u015	scaffold00038	1540176	1540591	0.033	0.033	415	CAGTCCACCCAGTTGATCC	ATGGACGGACAGACAGACC	58.871	58.433	310	TGTGTTAATATCCATTTCCAGCCTGCTACTCCACACTGATGTGCTGTCCCCTTTTTAGGTGGACATTTTGAACCGAGCAGGTATACTGAGACCACAAGCTGCAGGGTGTTGGCTGCCTTACAGGAAATCTTTGAAAGTGACGAAGATCTGTGGAAAAAAAAGACTTTGCTGTCCTGGTCCAGTGCCATAGTGTCTCCAGACGAACCATGTGATCAGCAGAGCATCCCATGTAGCTGTCATGTTGTACGTCCACACCCGAACCCGGCGGAAAGCTCAGCTCAGCAAGGACCCCTTAACAACCCCTGGCCTTTGACACCGGTTCTCCTCACTGACTCCTGTGACGACAGCCCTCTGCCATCCCCACTGTGTATCCGCATCCTACACCACCCTCCTCATCCT…	2979	3103	3	41.7	3	81	0	142	33	35	28	3	1.73	GCA	GCAGCAGCAGCAGCAGCAGCAGCAGCAGCTCCAGCAGCAACATCAGCAGCAGCAGCAGCAGCTCCAACAGCAGCAACAGCAGCAGCAGCAGCAGCTCCAGCAGCAGCAGCAACAGGAGCAGCAGC	-	-	-	-	-	-	-	-	-	-	-	-	-	-	-
u0669d	LG-08	32.2	1557	3	Uncovered long scaffold	u0670d	scaffold00669	65502	65842	0.009	0.009	340	TAAGAGTAATGGGCAGCAGG	AAAACAGCTGTGACACTCCC	57.999	57.77	340	TTCGTTAACGCATGATTATGTCAGATTTGAAAAGTCAATGCATATTGTCATATAAAATGTAATCAACACCTTAGTAACATTACACATTTAATCTCGCATACAACTCTGCCTTATAGAAATTGTCCAGCTTCAATTCCTTGGTGTAGATTCTACAATTGTCTAGAACTCTGTTGGAGGGATGCAACAGCCTTCTTCCTTAGAAATCCAATACTTTTGTTTTGTTAACAGTGGTGGAAAAAAAGACACGAAAAATGATGTGGCCATGGTTTATGTTTTAAATTATTTTCACAAATCAGTCAGAGAAAAATGGTGCCTTGTACTTCGGGGATTGTAATCCTTTAGGGGCTTAGCAATAGTAGTTAAGAGTAATGGGCAGCAGGTACTGCTAACATTGTTTAT…	511	545	2	17.5	2	100	0	70	51	0	0	48	1	AT	ATATATATATATATATATATATATATATATATATA	-	-	-	-	-	-	-	-	-	-	-	-	-	-	-
u0325d	LG-08	34	1326	3	Uncovered long scaffold	u0325d	scaffold00325	25945	26148	0.009	0.009	203	TCGCTGCTAAAGATGCTAGG	TAATTAACACACGAGCCACG	58.439	57.321	203	GTTCTTCCATTTAAGTGGGAAGATGTTCTAACAATTGATGGAAATTTGGCTTAAAAAAAGAAACTACATTGAAATCCCTTAGGTTGACCATCTTTTGCATGCCTTAATGTATTTTGTTACCAGATGTTTTTTTTTTATTGTAATTTATTTTTATTCTTTGAAGATGTGTATATTTTTCCAGTTTTGCCTTTTTTGTTGTCTTTTTCTCCTCTTTCTTGAGGTGCACTGTGTGAAAAAGACTGAGCAGCGTTGTGGAGTGTTATCCTGTACAAAGACAGGTGGAGGTCAGGGGTCAAAGGACTGTAATAGCTTTGGAACAGTGTCTCACATGTCACTTCCTGATGCTGACAAGAGACACGTAATACCCTAGACCAGAGCTGAGGACCATCGCTGCTAAAG…	511	545	2	17.5	2	100	0	70	0	0	51	48	1	GT	GTGTGTGTGTGTGTGTGTGTGTGTGTGTGTGTGTG	-	-	-	-	-	-	-	-	-	-	-	-	-	-	-
u0061a	LG-08	37.7	95	2	2 Markers per top scaffold	u0062a	scaffold00061	567828	568021	0.009	0.003	193	TGTCGAGTCAGGTCTTCTCC	GCTACATGGACCTACAAACCC	57.918	58.45	193	TAAATATAAAATAAATAAAAAGATGTCCTGCAAATACCTGAAACTGAAGTATTTCAGTGCAGTAGTTTATATTCATTTCCGTTACAATGTGACTTTGTTTGGAATGGGATGTGACCGCTTCTGTACAAGGAGCCCAGAGAAAATCTCCAAGCCGTTGTAGGCTAACCTTGCCCGGCTGTGACAACACAGAGGGAACCGGAGTTAACATTTAGATAACGGATGTGTGTGCCGGTTTCCATTTCCATTCCCCGTGACAGGGAAATCTCGGGCGAAACGGGAGCACTCCGGCGTTTCCGCGTCTCCGGGGTGATGCGGGAGAACACCGAAATGTCCTTATTCCCCACCTTTCAGGCGTGACCGGCCCTCTGTCAGCTTTTACTAACCAGATGCATCTTTAGC…	511	557	2	23.5	2	100	0	94	0	0	48	51	1	TG	TGTGTGTGTGTGTGTGTGTGTGTGTGTGTGTGTGTGTGTGTGTGTGT	-	-	-	-	-	-	-	-	-	-	-	-	-	-	-
u0151a	LG-08	37.7	205	2	2 Markers per top scaffold	u0152a	scaffold00151	238766	238980	0.009	0.009	214	TGGGTGTTTTCAAGTTTTCC	CCTAAGCAGACCGTTACAGC	57.549	57.663	214	GGATCCACCAACGTCCTGGAGATACACGGTACCGTGAGCGCAGTAACGTCACTTGGGCCGGCCGGCCCGGTAATGACCTGCTAGTAGGTCTGTGTCTCTGTGACACCCTGGTCCTTATGTAGTGCACCCCCTGTCTGTCTCTGGGACCACAGGCAGTTTGTTCAAAACCCGCTGTATGAGCTGTGGTCACGTTGCGGTGAACTACAAGAGCCCCATCTGTGCTGCCCTGGAGGGCAAAGGGTGAGTCGCGGTCATGTTTGGTAATGTAGCAGGTACAGTATCTCCTAAAGCCACCCATCTCCCCCGTCTCTCCCTCTCTAGGGCTCCAGACCCGAACACCAGTGATGCACAGATCCCACCTCATGAGCTACCCAGGTGAAGCATACTCAGATTTTGCTT…	511	553	2	21.5	2	95	0	77	0	2	46	51	1.13	TG	TGTGTGTGTGTGTGTGTGTGTCTGTGTGTGTGTGTGTGTGTGT	551	576	4	6.5	4	100	0	52	0	23	26	50	1.5	TGTC	TGTCTGTCTGTCTGTCTGTCTGTCTG
u0207b	LG-08	37.7	271	2	2 Markers per top scaffold	u0206b	scaffold00207	582445	582619	0.009	0.009	174	AAAAACACTGCACTCCCTCC	GACAGAATGAAACAGCCAGG	59.187	58.287	174	GAGTAGGAGCCTAAATGGGACGGTCTCCACGTCCCGGGTCACAGTGACACCACTAAACATGGGTGGCGGTGTCACGACACATCAGACCTGTCTTCTCTGGCTCTTTGTACTTAGTCCCTTCTTGGACTCTCTGCCTGTGTCTTATGTGTTTGTTTCTGCTTAAATGCCTCTCTGTGAGTTACAGTGACTAACCAGACTGGTTTGATCCACTTTACAGTTTAATACATCATACCCAATTAAGTATGTATCAGCAAAGTCAGTGCGAAAAATAAAAATAGCAAGCATTGGTCCATTTTTGGGACTTTGTCCAGAAGGCCCTGTTTTTTTGTGTATTTTGGTCAGAGGACAAGAGGCTGTTCCTTCTCTAACCTCAGCACTAAAAACCTTTAGTGGAAATAT…	511	566	2	28	2	92	0	94	0	46	3	50	1.19	TC	TCTCTCTCTCTCTCTCTCTCTCTCTCTCTCTGTCTCTCTGTCTCTCTCTCTCTCTC	-	-	-	-	-	-	-	-	-	-	-	-	-	-	-
u0207c	LG-08	37.7	272	2	2 Markers per top scaffold	u0206c	scaffold00207	769725	769899	0.009	0.009	174	GAACCGTTGTCTTTCTCAGC	TAAGGGTCATCCTCTCCTGG	57.512	59.087	174	GTCAACACAACAAGAATATATATTTAGCAGAGGGCTGTGGGGGGAAAGGCTCTTATAAGTTAGAAGACAGAAGTAAAATGAAAGAGATGTACCCCGCAGCGCACAAAATTAAGTGGAAACTGAGCTGCACTTCCTAGCCTCCTGCTAAATGTATGACCATGTCAGAGAGACACATTTCCCTGCACATTGTACAGACCATCAAAGAACCTGAAATCAAATCTAAAGTAAACCCCCCAGTTTTATTTAATTATTGTTTAATCTTTCCACTTGCTTTCGCAATGAAAACAAAAATGTTCCTGTGCCAATATAACTGAAATAAGGACAGAAGAAGAGCGGGGTTTGAGGCTTTGAGATGGTTCCACCCTGACCGGTGAGATGGTTCCACCCTGACCGGTGAGA…	511	554	2	22	2	100	0	88	50	50	0	0	1	CA	CACACACACACACACACACACACACACACACACACACACACACA	-	-	-	-	-	-	-	-	-	-	-	-	-	-	-
u0573d	LG-08	38.3	1490	3	Uncovered long scaffold	u0572d	scaffold00573	405186	405385	0.009	0.009	199	TATCAAATGTGACCGCTTCC	GGGTTAAGTTTAGGGCAAGG	58.574	57.75	199	CCTTTTTCATTTACTGTACCACCAACAGAATTTTGTTCAGCCCACACTACCCCTAAAGTACACCCATATGTTCATTTCACTAGTAATTCTATGGCCTCATAATCATTCTCAAGTACTCTCTGTACCCCCAGGGGTCTCAGGACCCCTGTTTGGGAACCACTGCAATAGTTTATTATATAAATGCACTTCCTCATTCAGGTTACCATTCATTTGTCATTATCTGTAATGAATTTTATGTTGCCTAAGTTGTCATGATTAGAGCCAAATGTTGTTTCTGGTCAGGTCACATGCCTGATAGCACAAACCCTGTGCTTTTAAAACACACCCTGTGTATCGATCAAGCATCCAACCAACATTTCACAATATTTCAAAATCCCACTCAACAACAGCTAATATACA…	511	546	2	18	2	100	0	72	50	0	0	50	1	TA	TATATATATATATATATATATATATATATATATATA	-	-	-	-	-	-	-	-	-	-	-	-	-	-	-
u0713d	LG-08	38.3	1587	3	Uncovered long scaffold	u0712d	scaffold00713	118128	118298	0.009	0.009	170	AGATTCTCAAACAGCTTGCC	TATCACCAGCCTCTGACTGC	57.139	58.987	170	AAAATACCCAAAATGACAGTAAAACAAGAAAGAATATACCTTGTGGGGTCTTTTAGTCCCCTTAGGGAAAAAGGCTTAGAATTAGGAATAAGGTAAACATTACAATTGTGGTTACGGTTTGAATTACAGTTGGGGGTTAGGAGTTAGTTGATAGGTTGAGGCGTTAGAGTTTTAGGTTACGGTTGGAGTTCAATAAAGGTTAGGTGCTGGGGCTAAACATCAAGGATTAGGGAGAATAAGATTTGTAATGGTATTTTTGTTTGGTGCCCCATATTTTCTAGTCTACATGAAGATATAATATGCTTGTGTGAGAGACTGTGTGTGTGTCCATTGATCTTTGAACTGCAGGTTAGGAATGCGGCTCTCCGCATGGAGTCTGCTGAAGCAGGGTCTGTACAT…	511	557	2	23.5	2	95	0	85	51	2	0	46	1.13	AT	ATATATATATATACATATATATATATATATATATATATATATATATA	-	-	-	-	-	-	-	-	-	-	-	-	-	-	-
u01062i_(u166)	LG-09	0	588	1	EST	u166	scaffold01062	116590	116772	0.003	0.009	182	AAATGACCTCTTATTGACCCG	ATTTTGGCAACTGTCTTTGG	58.059	57.729	182	AAAAAAAAGAGAACAAAAGACCAGGGTTAGATTTCAGGTAAAGGGCAGAGGGCTACTGGGGTGAAATTGGAGGACAAGGGAGGAAGGTTTTGCTTCAGTCAACAAAAATCACCAAAAAAAAAAAAAAAACAAGACTGAAACTCAGAAGAAAACATTTAAAAAGTCCAGAGCTGGATGGGTTGGGATCTGCATCTAACATGGAGCCAGAGCCCTCCACATCCGTGCCTGGCCGTCCGGGGTCCCGTCTGAAGCAGCTTTACTGGGCCTGTTGTCCTTGCTGAGGGGTGGCAGCCTGTCCGGGGGCACCCCCGGGGCCGTAGTACGCCGCCTGTTGCCTGTAGTACTCCGCCCAAGCTGCACTATAGTCCTGCTGACCGCCGGCTCCTCCCCCAGCTACCA…	1478	1521	2	22	2	95	0	79	2	0	47	50	1.13	TG	TGTGTGTGTGTGTGTGTGTGTGTATGTGTGTGTGTGTGTGTGTG	-	-	-	-	-	-	-	-	-	-	-	-	-	-	-
u0568i_(u164)	LG-09	0	586	1	EST	u164	scaffold00568	311427	311622	0.009	0.009	195	TTAGAGCCCTAAGAGGAGGC	AATTAAAACGCAACGAGAGC	57.786	57.222	197	TGAAGGAGGCCCACGTAGCCCAGGTCAGAGCTCTGAAGGAGGCGCAGAGGAGACAGCAGCAACAGCTACTGCAGGTTAGAGAACCGCAACGTTGCTGTAGAACAAAGGTTGCCTGAGGACTGAAACTACTGTGTCACTCACCATCTTCCGTGTATTTTCATTGTTCTAGTGTTCTCCCAAGGTTCTTTTATTCATATGGAATTATGGTGGTGACGAGCAGAGCCGGGTGTTGAGCACTGGTCTCCCAGCAGAGGGCCGGGTGTTGAGTACTGGTCTCCCAGCGGAGGGCCGGGTGTTGAGTACTGGTCTCCCAACGGAGGGCCGGGTGTTGAGCACTGGTCTCCCAGCGGAGGTCCGGGTGTTGAGTACTGGTCTCCCAGGGGAGGGCCGGGTGTTGAG…	1397	1436	2	20	2	100	0	80	0	0	50	50	1	TG	TGTGTGTGTGTGTGTGTGTGTGTGTGTGTGTGTGTGTGTG	-	-	-	-	-	-	-	-	-	-	-	-	-	-	-
u0035a	LG-09	11.6	57	2	2 Markers per top scaffold	u0035a	scaffold00035	293265	293485	0.009	0.003	220	AGTGAACTGAGGGAGACTGC	GCTAAGCAAGAGTGAAAAGGG	56.979	58.276	220	ATTTAGGAAGCAACATGTTTCTGCCGCACATTGCACAACGCCCAGTGCAGTCTGGTAATGCCAGAGCCAATCCAGCTGATTGGTTGGTCCTTGGTCAGGATAATTCTTAGTGCAGACACAACACTTAAGCCCATTTCATGTTGAATGTTTTAAACAAAACAATTGGTTATAAATACAAAATAAAAAACAACAAGTGTTGGTGTTCCCATCAGATCACATTCAAATGCTGGTTTGAAGATTTTAGCAGGAGAGTCAGAAGTGAAAGGGAAACATGTTGAAATGACATTGAGACCACTCAAACTGTGCCTCACACAATAACAAGATGACTCCTTTAATAAGGACTTTAATGCATTGAAAACATTAATAAATACCTCCCCTGTTGTTATCAAGAAGAGTGAA…	511	557	2	23.5	2	100	0	94	0	0	48	51	1	TG	TGTGTGTGTGTGTGTGTGTGTGTGTGTGTGTGTGTGTGTGTGTGTGT	-	-	-	-	-	-	-	-	-	-	-	-	-	-	-
u0035i_(u013)	LG-09	11.6	435	1	EST	u013	scaffold00035	353152	353338	0.033	0.009	186	CAGAACCACACGTGTCAGG	ACGGGTTATCACCTCTTTCC	58.629	57.974	188	CCCCCTGGCGCGTCCAGTCGGCTGGTCGGTCAGGCTTCCGGTCAACGGGACAGCCTACGCTGTGACCGACTCCAGTGGCAACGCCGTGGACTGTCAGGTGGTCCCAGTGTCCCAGGCCACAGTTGTGGTGCGGAGGGACAGGGGGTACGCCGTCAACGAGCTGCTGTTCCAGGTCCGGGCTCCTCCGATGGGCTACAGCACTTACTCCGTCTCCCTGCTTCAGAAGGGGCCTCCTCCGGCCTCTCCGTTTCCCAGGGCTCCTAAGGACATTCAGAACAAGTTCCTGAAAGTGACCTTTGACCCAGAGACTGGTCTTTTGAGCAGTCTCCGTAACCTAGAGACCCAGCAGACTGTCAGACTGTCACAGAACTTCTACTGGTACAACGCCAGTGATGGTAA…	706	782	2	38.5	2	100	0	154	0	0	49	50	1	TG	TGTGTGTGTGTGTGTGTGTGTGTGTGTGTGTGTGTGTGTGTGTGTGTGTGTGTGTGTGTGTGTGTGTGTGTGTGTGT	-	-	-	-	-	-	-	-	-	-	-	-	-	-	-
u0035k_(u233)	LG-09	11.6	655	1	EST	u233	scaffold00035	293257	293485	0.43	0.003	228	TCAAGAAGAGTGAACCGAGG	GCTAAGCAAGAGTGAAAAGGG	58.001	58.276	222	CGCACTTGAAGCAATTTATTCCAACCGTTTTCTTTCCCCTCAAAAGCCGATAACCGGAGTACCACTGACCCTGCTAAAAGCTAGTGTACTATATAGGGAATAGAGGGAGGGACATTTAGGAAGCAACATGTTTCTGCCGCACATTGCACAACGCCCAGTGCAGTCTGGTAATGCCAGAGCCAATCCAGCTGATTGGTTGGTCCTTGGTCAGGATAATTCTTAGTGCAGACACAACACTTAAGCCCATTTCATGTTGAATGTTTTAAACAAAACAATTGGTTATAAGTACAAAATAAAAAACAACAAGTGTTGGTGTTCCCATCAGATCACATTCAAATGCTGGTTTGAAGATTTTAGCAGGAGAGTCAGAAGTGAAAGGGAAACATGTTGAAATGACAT…	624	664	2	20.5	2	94	0	73	2	0	46	51	1.14	TG	TGTGTGTGTGTGTGTATGTGTGTGTGTGTGTGTGTGTGTGT	-	-	-	-	-	-	-	-	-	-	-	-	-	-	-
u0035j_(u062)	LG-09	19.9	484	1	EST	u062	scaffold00035	2075494	2075715	0.009	0.009	221	ATGAAGTATGGCCTTTCTGG	CGTCCTTATTGTGCACTTCC	56.756	58.228	221	GGGGGGGGCAAAAATAAAACAATAATAAAATGTGTTCATGATTAGGCACCAGTTCAGCATACAGTTACAGACACTAAAAAAAAAAACGATCTCAAATTAAACCAACATAAATTAACAATCAATACATTAACATAGTCATATTTTCAGGCTACAGAGATGCACTGGGATTTTGATACACTTTTCCATTCACAGAAGGACCTCACTAAAACCAGGTATTTCTATGTTAAGACGGACATGTGTGTTGTTAGTAACAGGTATACTGCTTGCATACCACACATTATATTTAGTTTGATCTTGACCAAAACAGGAAAAACTAATGGCCCAAGAAATAACATTCTCCAAGCTTTCTCTCCCTAACAAGTAACTACTAATCTTAATGTGTTTTAGTAAGGTCTTCTT…	930	981	2	26	2	96	0	95	1	0	50	48	1.12	GT	GTGTGTGTGTGTGTGTGTGAGTGTGTGTGTGTGTGTGTGTGTGTGTGTGTGT	-	-	-	-	-	-	-	-	-	-	-	-	-	-	-
u0035c	LG-09	20.6	58	2	2 Markers per top scaffold	u0035c	scaffold00035	2075494	2075715	0.009	0.009	221	ATGAAGTATGGCCTTTCTGG	CGTCCTTATTGTGCACTTCC	56.756	58.228	221	CTTCTCCTCCATTTCTTCCTTTTCAGCCTTCAGGTTATCCTTCTCTTCAGGCTTATCCTTTGATTCCATTTCTTTCACTGGTTCCTTGTCTTCTAGTCCGTTCATTCCGGGTTCCTTGTCTTCTAGTCCGTTCATTCCGGGTTCCATGTCTTCTAGTCCGTTCATTCCGGGTTCCTTGCCTTCTAGTCCGTTCATTCCTGGCTCCTTCTCTTCCTTCTCCACTTCCACTTCAGCCTCCTTAAGTGGTTGATTCTCTTCGTTGCCCGTTTTGAGCACATCTTGATGTTTTAGTGGGATCGCTTCATCTTGCTCTTTCAGTGGCACTTCTTCCTCCAGGCGAATTTCATCCAACTGCCTTTGCTCACTTTCTTGAGCATCACGCTGTTCTGTAACATCTCT…	511	562	2	26	2	96	0	95	1	0	50	48	1.12	GT	GTGTGTGTGTGTGTGTGTGAGTGTGTGTGTGTGTGTGTGTGTGTGTGTGTGT	-	-	-	-	-	-	-	-	-	-	-	-	-	-	-
u0567d	LG-09	24.5	1485	3	Uncovered long scaffold	u0563d	scaffold00567	130984	131200	0.0002	0.0007	216	TGACACATTTCTTTTACGATAGC	TCAAAATAAATGCCTAAACTGG	56.271	56.185	216	CCCAGTATCTCCCCAAGCCCCCCCCGCCCCCCCTTTCAGATCCTTCCTCAGATCCTTCCTCCCTCTTCCACTCTGTGTTTTATCTTCTTGTCTCTCCTTCTCCCTTCTCCTGTGCGTCCCCTCCCTCTTCTCCCCTCTCTGTGACCTTGGGACATACTCCCCTTTGACTGGAGCTCTAAATTTAGCAGCAAACCAATAGCTCCCCTCTTGTTCATCTCCTCGTACCTTTTCCCTGCGTTCACGAGCACATACACACACAACACACGCAATTAAGCACACATTCCAGAAATAAACGCATCTTGGCTGTCAATCATTGGAATTGGAATTGTTCAATTGTGTCTTTTATAATCACATTAGTTCTGATCTCTTCATTATCTCTTTTTTTATGACACATTTCTT…	511	547	2	18.5	2	100	0	74	48	0	0	51	1	TA	TATATATATATATATATATATATATATATATATATAT	-	-	-	-	-	-	-	-	-	-	-	-	-	-	-
u0240i_(u317)	LG-09	26	739	1	EST	u317	scaffold00240	512594	512790	0.009	0.009	196	TCCGTGACTGAAAGTATGGC	AGGTGGGAGAGAAAAAGAGC	58.724	57.582	196	AAGCATGTTTATTGAACATGTGTCAATTTGGCTGTTTATGATTAAATCACCAATGAACACAAAGAACAAATGTGCAGAACCACCTTACATCCCCATGTGGAAACAGAACAATATCTTTGGCATGAGGCCCACATTCACAAGAAAACAGGCTGGTCATTCAACAGGTCTGTGTAGTGTACATTGTGTTACCTGTATATTTTCCTTCACACTTCTTCAACTGAGGAAGATTCAGTGTACTGAGAGTAGCAATTATTTACTCAACAAAACAAAATGAAGTTATTTATGCTATTACAAAAAAGCTGAATAACTAAAACACTAATGATTGTTGACTGCTATTGACAGATTTTTAAGTATCTAGTTGGTTTACAATTGCAATAAAGAATATTAGAATTCACCATT…	5770	5803	2	17	2	100	0	68	50	50	0	0	1	AC	ACACACACACACACACACACACACACACACACAC	-	-	-	-	-	-	-	-	-	-	-	-	-	-	-
u0165d	LG-09	29.2	1240	3	Uncovered long scaffold	u0165d	scaffold00165	803995	804165	0.033	0.009	170	ACACAGACATTCCATCCCC	GTAAATTGTTCCCCAACTGC	58.111	57.062	170	GCCTGATCTTTTCTAGCACTTTTTTTTTACAATCTGTCAATTAGTGCAACAGACTCAGGGGGCTAATTTGGATGAAGCACAGGGTACAATAAAAATGATGGTTAAACCAACTCCCAGGCTGTGGATGGTGGCTTTGAACAGCTTGGTTCTTGGTGCTTTTATGTCTGGACCATTATGGTAACCTAACTTGGGAAGCGTTCAATGACCATGTCACAGTTCTGGAGGAAATTTGAGTTAACTGAATTGTATTCTGAAAAGAAAAACTGTCATACCAGCCTTTAAACAAATTCGTTTTTTTCAGTAATTAGTTTCACATAAAATGCCCCAAAACAAACTTTCGATTCTGATGCATTTGACCAATTGTGTTTGGAAAAATGTATTTCAGAACAACTATATACT…	511	548	2	19	2	100	0	76	0	0	50	50	1	TG	TGTGTGTGTGTGTGTGTGTGTGTGTGTGTGTGTGTGTG	-	-	-	-	-	-	-	-	-	-	-	-	-	-	-
u0189a	LG-09	29.2	253	2	2 Markers per top scaffold	u0191a	scaffold00189	191656	191849	0.009	0.009	193	GTGATGGATATGGTGATGGG	TGTGAGATCCACCTTGAAGC	58.433	58.802	193	AATAGCATTTTATCGTCTCATCTTCTAGTACTTTTTATCCTGCTCCATGTTTTGGTTGAATCCGCGGTCACAGACTAAAGCGTATTTTCATGCTTTTTAAGACTAAAGGATGCCCCCCCCAGTTATCAGTCAGGAACACTGATTACAGATCGTTTCCATAACATCTTATCAGCCCTCATTAATCGACCAGACTGATAAATCGGTCGCCCTCTCATTTTAAAGAAGGGCTCACAAACACCACAGACACATTCTAACGGTCACCGCCTCTGGATGAATGGGTTCCATCTTCATAATATGCAGCGAGACATCATACCGGACGGGAGATGGTGGGGTGACAATATTATCATCCCTCCCCCTTCTGGTTTCCCACTTCCTGCTGAGTGGTGGCGTTATTTTAAG…	511	560	2	24.5	2	95	4	91	0	2	50	48	1.12	GT	GTGTGTGTGTGTGTGTGTGTGTGTGTGTGTGTGTGTGTGTGTGTGCTGTG	-	-	-	-	-	-	-	-	-	-	-	-	-	-	-
u0189c	LG-09	29.2	254	2	2 Markers per top scaffold	u0191c	scaffold00189	706151	706326	0.009	0.003	175	TTTCAAATGGAAGACCATGC	AAATAGCTTGTGCAATATGCC	58.547	57.013	175	TAGGCGGTAAAAGGGTCGGTTGTTGTGGTAAACAGACCTTCTGGCATCCAATGTGCACATGTCTGTGGAGAAGTGGAACTTTCCAAAGGGTTTGGGGAACTTGTTATTGAGAAACTGAGATATTGTATCAGGACAGGAGGCCTGTCTATCTCACCCTATGGAGTCTCATTATGGTAGTCTTTGTGTGAGTGTGCGTGTGTGTGTGTGTGTGTGTGTGCGTGTGTGTGTGGCGGGGGGGGGCGACTCACAATCATAATTGTACGTTGACAGTAGTTGACATCCACAGGGGGAAAAAAGCTATGTGTATTTAGCATAGTTGATTTTAATGAACGGGCACACTCAGTGGAACTCAGATTGATGCATATTTACAAAAACATAATTTACTTTCTACCGGGGCTT…	511	547	2	18.5	2	100	0	74	48	51	0	0	1	CA	CACACACACACACACACACACACACACACACACACAC	-	-	-	-	-	-	-	-	-	-	-	-	-	-	-
u0015j_(u462)	LG-09	34.1	884	1	EST	u462	scaffold00015	224501	224651	0.009	0.033	150	CGAGGCGTAAGGTATCAAGG	ATGCAAATTCATGGACACG	59.724	57.891	150	AGTATGTATTTATTTTCATTCCTCGTCATAGGAAAACAAATGTACAGCAGACAGTCAGTCAATGTAAAACATACTTAGTACAAGGACAGTTGGGTACAATATATTATACAGCAGCAGACATGGCCAAGGTTAAGCCAAATATCGAATGCCTATTTCCACAACTTTGTTGAAGCCAGTCACCAAAAGAATATTCCTGAAATGTTTTGGGTTGAAAAGTTATTGTAGGTTTAGTGAATAATAATCAAATGTACCCCATAAGAACAACCTAATTCAGATGGAGAATATAACAAGACAAGCATCCACTTTTAAAAATTTGTAATTTATATATCATAAATATTTTTTTCTGCTTGAGCCGAGGCGTAAGGTATCAAGGAGTGGAAATGCTACATTTTTGTGTGT…	393	423	2	15.5	2	100	0	62	0	0	48	51	1	TG	TGTGTGTGTGTGTGTGTGTGTGTGTGTGTGT	-	-	-	-	-	-	-	-	-	-	-	-	-	-	-
u0015i_(u087)	LG-09	37.3	509	1	EST	u087	scaffold00015	1678285	1678487	0.033	0.12	202	AGGAAATGTGCGACTGAGC	CAACCGAGTGCTGAGAGC	58.975	58.139	203	AGATGGAATATCCCAGTCTTAACCGGTTTCAACCGGTCTTGGGTTTGAAGCATGAGATGAGAGGAAGAGCTGGCTTACACGCTCTTACACAGCCCTGCTACCAAATATTATATATGAATAGAACAAATAATAAACTCAAGATTATTTTATGATTATGAACCGGAATAACGTAATACGTTTGACTCCGTAAATTGTTAGCCAACTAGCATAGGGAACCAAAGTCTTAATTGACTTGTGCATTAGAAGGCTAACTTGTTAGCACAACCGTTATAGCTAGCCGTCAACGACTTAATCAATTCTAATTTACTAGTCCGTAGACATACAATTTTTTAGCTCTATGGTGAATTGCTTTAGGCAAATTATTCTACTGAAACGCCGATATATATTGTACAGCTCGGC…	3888	3936	2	24.5	2	95	0	89	0	2	48	48	1.12	TG	TGTGTGTGTGTGTGTGTGTGTGTGTGTGTGTGTGCGTGTGTGTGTGTGT	-	-	-	-	-	-	-	-	-	-	-	-	-	-	-
u0608d	LG-09	37.3	1518	3	Uncovered long scaffold	u0609d	scaffold00608	260332	260515	0.009	0.009	183	CTGATTTATTAAGCGGAGCC	TTGAGCCACCTACTGCTACC	56.683	57.98	183	TGACCGCAGTATGCCTGCAAGCCTGGGCCGTCGCGTCTCCAGCGGCAGACTGGGCTCGCATCCAAATCAGGGGGCACAACCATAGCCCGGAGCCCGCTTCCAACACCATATATGGGTGCCTGCTGTTAACTGGCAGCCTATCCTGGCACTCACCAATAAGACCGAGTTAAGCTACAGAGGGCCCCATTCGTCTTCCTACCGCTGGTTTGCTTTGCCTTGTTGGGTGCACCAGCCTAAGCTCCCAGGCATTCCAGAACCCTGGGATACTCCCCGTCGTGGGCCACAATGCCTTCCGTGCCAGGGGGAGTTGCTGTGGGATTTATTCCAAGCGCAGGCACGCAGGACAGGGTGAAGGAGGTCCAGACGGGTATCAGTTCACGAACGCATTCAAGCAGGGGT…	511	548	2	19	2	100	0	76	0	0	50	50	1	TG	TGTGTGTGTGTGTGTGTGTGTGTGTGTGTGTGTGTGTG	-	-	-	-	-	-	-	-	-	-	-	-	-	-	-
u0502d	LG-09	39.8	1437	3	Uncovered long scaffold	u0501d	scaffold00502	130975	131196	0.009	0.009	221	AGCGATCACAGAACTATGGC	AGACAATCTTCTGGACAGGC	57.921	56.864	221	TTTGACTAAACTGTGAGTTTCTGATGTCAACACCACAGGCCTGTTTAATGTGTGGAATGGATCAGAGCATCCATTCTCCTGATGCTATTTTAGTGTCTCTTGCTGGTTTATAGGGGCTGGTTAGGATTAGAATTCACATATACACAATCCTTGCTGAATTCCAAGGCATCATTATGTTGTCATTTATATCCTGGTTTGTGGTGAATTTGTCCAAAACTGGTTTGAGAACAACAGAAAAGTAAAAGTACTGTGCTTGTTATGAAGTTTATTGTTATTGTCAATTTTGTAACTGTCAAAGCCACAGTGGACACTCAGGTTTGTTTTTCAATTCAGCTTGTGCGCGTACACATCTGTGTGTCCAAGTCGAAGAGGCCCAGATTCATGTTGTCTTTGGAGGAA…	511	555	2	22.5	2	100	0	90	0	0	48	51	1	TG	TGTGTGTGTGTGTGTGTGTGTGTGTGTGTGTGTGTGTGTGTGTGT	-	-	-	-	-	-	-	-	-	-	-	-	-	-	-
u0436d	LG-10	0	1399	3	Uncovered long scaffold	u0436d	scaffold00436	390198	390405	0.003	0.009	207	TTAACCAAGTCCAAGGTTTCC	ATAACACTGGAAGAGACGCC	58.085	56.855	207	CCTAAACTTAAAAGTAACCCAGATTTCACACAATGCCCACAGAGTTAACAGAGTTAAGAATGTATCGTGAGCTAACTCCACAGCTAGCCTGATAGCATGTCAATGGGGCTCTACAACAGGCACCTTGTGTACAGCTCAAACAGTTAATGCCAGAAATCACATTTTCCCTTGTTGGCGTCTGCCAAAAAAACTTTAGGTTGCTCATTTTCCAAGTATTACTCTTTTTTGGGGGACTTCAGGTCAGATCCCAAGGAAACAAAAACAATGTTCCCTGACCCTAACCTTAAACCAACCTCAACCCTAACCTTAACTTAACCCTAACCTTAACCTAACCCTAAATGTAACCTTAACCTCAATGAAATGTATGCCTTAACCAAGTCCAAGGTTTCCCCAAGCCTA…	511	545	2	17.5	2	100	0	70	51	48	0	0	1	AC	ACACACACACACACACACACACACACACACACACA	-	-	-	-	-	-	-	-	-	-	-	-	-	-	-
u0475c	LG-10	0	414	2	2 Markers per top scaffold	u0477c	scaffold00475	363435	363645	0.009	0.009	210	TTGGCTCAGTCTCTCTTTGG	GGTTACCATGGTGATATGCC	58.158	57.608	210	AAATGACTGCGGCACAAGTAGAGAACCAATTACATCAGGCCTTGTACCACTCCCAAAGATTGTGTCCTCAGACTACATGCTGAGTGTGTGCATTTAATGACCTGTAACATTACTGACTCGTTTTGAATACATTACGCAAGATACAGTGCCGCAGATTATGAGTGGACTGGTAGCTATATCATTAGCCCTCTCGCTCTCTCTCTCTCTCTCTCTCTCTCTCTCTGTCACTGTCTCTCTCTGTCTCCTTCTGTCCATCTCTCTGTCCATTTCAACCTCTCCCCATCTCTCACAATCTCTCTCTTTGTCCCTTTCTCTTCATCTCTCTCTCTGTCTGTGTGTGTGTGATTTTTGTGTGTATGTGTCTATCTGTGTCTGTCTGTGTGTGTGTGTGTGTGTGTG…	511	546	2	18	2	100	0	72	50	50	0	0	1	AC	ACACACACACACACACACACACACACACACACACAC	-	-	-	-	-	-	-	-	-	-	-	-	-	-	-
u0005k_(u496)	LG-10	16.2	918	1	EST	u496	scaffold00005	1757921	1758091	0.009	0.009	170	GCTTGGCTATCCTTTTAGGG	CTGGTGCCCACTAAAATACG	57.975	58.174	170	TATTTTGTTCTAACATATAATTTGTATCCTTTTATTTGCTTGGATTCATATAAAAATCGCTAGGATGGGCTGCGCCGGTTTCACCTGCTCCAAGCACTCCCTCTGCGCGCTCAATATCCTCTATGTTATGGTGAGTCTGCTGATGATCGGCATCGCGGCATGGGGGAAGTGGTTTGGCCTCGTGTCCAGCTTCCAGGTGGTGGGCGGAGTCATCGGGGTGGGCGTGTTCTTGTTCTTTGTGGCGTTAGTGGGCCTCATTGGAGCGATGAAGCACCACCAGGTCCTCCTGTTCTTTTATATGATCATTCTCTTCATGGTGTTTATCGTCCAGTTCTCCGTCTCTTGCGCCTGCTTGGCCATCAACAAAGAACAGCAGGAACACCTTTTGGAGGTGGGATG…	936	969	2	17.5	2	93	6	61	0	0	50	50	1	TG	TGTGGTGTGTGTGTGTGTGTGTGTGTGTGTGTGT	-	-	-	-	-	-	-	-	-	-	-	-	-	-	-
u0005i_(u096)	LG-10	17.8	518	1	EST	u096	scaffold00005	3244794	3245019	0.009	0.009	225	TGTGTGTACTGTGGGACAGG	GTCTACACTGACCTCCTGGG	57.923	57.118	215	GAAACTGCAGAGATTACGTGAAGCTTCTATCGAAGGAGAGAGAGGGAAGAAAGAGGAATATTTATCTGTCTTTGACAACAGTTTTGAACACAGAAACCACTGATCCGTGACCATGAACATTACTTCCATAGACACCTTTAAAATGCAGTGTCAAATGAAAGCTAAATTGCATTTTTTAAATGAAGGAAGACAAGGTTGCATAATAAGGATTCATATAAACCTTATAAACATAGAAGGTATATGAAATAGTTACTCGTGACTTGTTGTAACTTGGGACATTTTCGGCATTAATCTAACCAGCACCTGGCTATTTGTAGATTTGACTGCTCTAATGCAATTCCGCTTCAGAATTGAAAACCACCACTATGCAAATGTTAAACCAGATCTTATTTGAATTAG…	5063	5106	2	22	2	100	0	88	0	0	50	50	1	GT	GTGTGTGTGTGTGTGTGTGTGTGTGTGTGTGTGTGTGTGTGTGT	-	-	-	-	-	-	-	-	-	-	-	-	-	-	-
u023_(EST)	LG-10	17.8	445	1	EST	u023	NO_HIT	NO_HIT	NO_HIT	NO_HIT	NO_HIT	NO_HIT	CTGAGTCTTGCCTGTCTTGC	CATTTAAAATTATATTTCCATAAGCC	58.752	56.066	170	AGTGTACCTATGATGAAAATTACAGGCGGAGAACTTGCACAATTGGTGGCTGACTTTTTTGCCCCAATGTACATGAACAGTCCATATTTATTACAGTTAAAAGGGGTGTTGTAAGATGCTGTCTTATGTCACATAGGTTTTACCCAATGGGTGGGCTGTCCCCAACACCTTCTCCTTCCTGCCATAATGTTTACCCAAATGAGCCAATTGCCCCTACTTCTCCCAAGGACCACATTCCAAAGGAACAAAGGACAGATACCCTTATTGGTTTAGGCAGATGAACAGATGGTCAGAGTACCTAATAATCCTCTGATATTATACAGACATGTGTCACAACCAAAGACCTGAGTTACATATCAGGTAATAGAAAAGAAGACATTTCTCAAATGTACATTAGTT…	774	837	2	32	2	100	0	128	50	50	0	0	1	CA	CACACACACACACACACACACACACACACACACACACACACACACACACACACACACACACACA	-	-	-	-	-	-	-	-	-	-	-	-	-	-	-
u0005j_(u303)	LG-10	20.9	725	1	EST	u303	scaffold00005	3427808	3428021	0.033	0.033	213	CACACACAGACGATGGTGG	CTCCAGATGTGCAAAGTGC	59.529	57.898	213	TGTGGAGGACCTGAAGACAGAGGACTTCATCCAGAGCGCTGAGATCAGCAGCGAGCTCAAGATAGACTCTTCTACCGTGGAACGCATTGACGGCAACCACGCGTCCAACTTTGCCATCGTGCAGTTCTCTGTGGGCGAGCACCGAGCTCAGGTGAGTGTGGAGGTGCTTGTGGAGTATCCCTTCTTCGTGTTTGGCCAGGGCTGGTCCTCCTGCTCCCCGGACCGAACCACTCAGCTGTTGGAACTGCCCTGTACCAAGCTCTGTGTGGGGGACGTCTGTATCTCCCTCACCCTGAAGAACCTGAGAAATGGCTCCCTGAACAAGGCCCAGCAGACACACAACCAGGCCATGGAAATCACCACCAGCTGCAACATGGGCTCCATCCACGGGCCCCTGAA…	3920	3962	2	21.5	2	90	0	68	4	0	44	51	1.22	TG	TGTGTGTGTGTGTGTGTGTGTGTGTGTGTATGTATGTGTGTGT	-	-	-	-	-	-	-	-	-	-	-	-	-	-	-
u0005c	LG-10	30.3	10	2	2 Markers per top scaffold	u0005c	scaffold00005	4084659	4084863	0.009	0.009	204	CACATAGCTCAATTGCTTCG	GTAGCAGAGACCTGGAGAGG	57.131	56.607	204	CCAACATATTCCTGAACACTGTTATTCAGCAACAGGCTTTCTAATTTATGCGTTCATATCTGGTTATCTATTTATTGCTTTTCCAATCTCTGCTAATACAGCATTGCTGAGACGGAATGTAACTGAATGTGTGATGATCACGGACCTCATATGACAGTGTTACTGTGGAGACTGGCTTTCACAGATGGTGGGTAGGGAGAATCGGTTACCGTGGATACGGATCAGGACAGAACCTTTGCACCTACTAGAAAGGTGTTAAATTGTATAATGTCTGTTGGGTCTGGACAATTTTGGGTTCTGACTTTGAGTTTGCTTAAATGTAGTATGTGTGCTGGCTTAACTTACAGCTTTGTGTGTGCTTGTATGTTTGTCTCATGCATAGTCACACCTTTATTCATT…	511	559	2	24.5	2	100	0	98	0	0	51	48	1	GT	GTGTGTGTGTGTGTGTGTGTGTGTGTGTGTGTGTGTGTGTGTGTGTGTG	-	-	-	-	-	-	-	-	-	-	-	-	-	-	-
u0045d	LG-10	30.3	1203	3	Uncovered long scaffold	u0045d	scaffold00045	1304633	1304858	0.009	0.009	225	TGAGTGTGTTTACTCGTGGC	GGTTTTCCAAGAACTCCAGC	57.303	58.766	225	TAACTAGCTTCTCTCTCCACAACCGTGACCCCCACGTTCACCCTAACCCCATCCCACCTCCCTCTCCCTCCACCCTCCCCAGTTTCCAAAGCCCTCTCCTTCCCTCAGCAAAACGTTCGCTCACAGGGCTGGGGACGTATCGTTTCAGGAGTGATCCAACATGAGTGACCGCTTTGACTGTGGGGAGTGCAAGGAGTCTCTTTATGGACGCAAATACATCCAGGTGGAGGACGTTCCCCACTGCATCCCCTGCTACGACCGGCTGTACGCCAACACCTGCCAGGAGTGTAAGGAGCTCATCGCACACAATGCAAGGGTAAGTGTAAACAAGGGCCTTCGTGTGTGTGTGTGTGTGTGTGTTTGTGCAAATGTGTTAAGCATATGTTAAATGTGTGAGTG…	511	546	2	18	2	100	0	72	0	0	50	50	1	GT	GTGTGTGTGTGTGTGTGTGTGTGTGTGTGTGTGTGT	-	-	-	-	-	-	-	-	-	-	-	-	-	-	-
u0186a	LG-10	32.4	249	2	2 Markers per top scaffold	u0186a	scaffold00186	283764	283936	0.009	0.009	172	GGAATCCATTAAGGGAGAGG	TAACTGCCTGTCAGAACAGC	57.528	56.62	172	ATAGACACACAGAGACACACACACCCACCCACAGACAGATACACACACACACAGAAAGACACAGACACACACACACACACACACACAGAAAGACACAGACACACACACACACACACAGAAAGACACAGACACACACACACACAGAAAGACACAGACACACACACACAGAAAGACAGACAGATACACACACACCGAAAAGCCAGCAGGAACCACACTTGCACGCACACATACCCGCACACTTGCACACGCGCACACACAAAGGGAAAACTGTACAACATTGAGTAAGAAAAAAGAAATCCTGACTACAATAATGCCCCTTTCCCAAATGTTCATCATAATCTATTCATGCAATTATGTCTGCTGTGTTGCAAATTAGAATTACACACAAACACACCACTA…	487	511	2	12.5	2	100	0	50	0	0	52	48	1	GT	GTGTGTGTGTGTGTGTGTGTGTGTG	511	564	2	27	2	92	0	90	51	1	46	0	1.11	GA	GAGAGAGAAAGAGACAGAGAGAGAGAGAGAGAGAGAGAGAGAGAGAGAGAGAGA
u0093c	LG-10	38.5	140	2	2 Markers per top scaffold	u0093c	scaffold00093	1321235	1321446	0.0007	0.009	211	CATGACTCATTCAATAAATCGC	TCATTTGTCTTGTGAATGGC	57.28	57.081	211	TGTTTGTGTGTTCTGTCAGTCAAAACTGAGAGTTGATTTTGACGTCTCCTAAATCAGAACCACAAAGAAACAGACTATTGTCCATGTACAGTATTACACCAGCTAAAGGCTTGTCTGTTCAGACGACCATGAGGTCAAGTGGTAGTGCAGAACAATGTTCAGACCACTGCAGACACATCCATTGTATGGATCAGATATGTTCTATTTATAAAGTATCTGTTCAATGCAAGGTGTGCCTCCGACAGTCTGAAGCTATACCCCCCTGAAAAAGGAATGGTCTTGAATAAAATTTTCTTACTGTTAGCACCAACCCAATTCTTATTCCAGTAAATCTTTAAAGACGTTTAGAATGTACTTGTCCACTTTGTTCATAAGTCTAACTAACACTCATTAAGAAAC…	511	560	2	25	2	100	0	100	0	0	50	50	1	TG	TGTGTGTGTGTGTGTGTGTGTGTGTGTGTGTGTGTGTGTGTGTGTGTGTG	-	-	-	-	-	-	-	-	-	-	-	-	-	-	-
u0118i_(u476)	LG-10	38.5	898	1	EST	u476	scaffold00118	517014	517221	0.009	0.009	207	TATGAGTCACTGCAACACGC	AGGAGCTCTGCAGTACATGG	58.439	58.058	207	TCGCGTATGAGTCACTGCAACACGCAGACAATGTAAACATCACTGCTCATACTGAGCTGATTGTCACCAGGGTTGAGTCATGGTATTGCAGAGAGAGAGAGAGAGAGAGAGAGAGAGAGAAAATGCATGCAATTTTCTTCTATATTTCCAAAAGCTCAGCTTGTTGTGGGGCATTGAATAGATCTAAAGTAGCCATGTACTGCAGAGCTCCTCTATGATCTGCCTTGGTCAACCAGTAGGATTTGGCCTGGACCCATATCCGCTCTGACTACATGTGATCTGCCAGTCAGGTTCCAGGGTGTCCTCCGTAACACGGTTGAATTGGCTGCTCTCTGAACATTCTGGGCTTGATTTCAGGAATGGCACTCACTCTCAACTCATCCTCCACTGCCATCAGCC…	90	120	2	15.5	2	100	0	62	51	0	48	0	1	AG	AGAGAGAGAGAGAGAGAGAGAGAGAGAGAGA	-	-	-	-	-	-	-	-	-	-	-	-	-	-	-
u0513d	LG-10	44.5	1446	3	Uncovered long scaffold	u0513d	scaffold00513	348407	348607	0.009	0.009	200	AGTCTGAGCACATCCTCTGC	TCCCTGTGTGACTAAATGGC	58.112	58.57	200	GGGACTTGACTTTTGAACCTGGGCCTTTCACCGCAGAATGCCCCATATGAAGACATTCCTCATCTATCTACTCACTCTTGGGTTTCGGCTTAGTTCTCTGGAAAACACAGAGCTCTCCCAGATCGGAATTTTGACAGCTTTCACAGAGTTACGCACCATGTATTGGCATTTTGTGGTGAGAGGAGAGAAGTATTAGAAGTATCACTTCACTTAAACTGATGAAGTATGTAAACACTACAAGTACATTACCAGCTATATGGAATAGAAGTAAAACTAAATTGACAAAAAACCAAGGTTACACCTTTTATTATCTTATCAAGATTGTGAACCCCTGTGTTGTAAGGTTGAGTGGTGACCAGTGAGAGTCCACTGATGTTTACTGTAATGCCGGGGAGACGG…	511	557	2	23.5	2	95	0	85	48	48	2	0	1.13	AC	ACACACGCACACACACACACACACACACACACACACACACACACACA	-	-	-	-	-	-	-	-	-	-	-	-	-	-	-
u0648d	LG-10	45.2	1542	3	Uncovered long scaffold	u0648d	scaffold00648	132743	132915	0.003	0.003	172	TTAAGTTTAGGGCAAAGGAGC	CTAGCGACAAGAAACAAGTGC	57.727	57.854	172	AGTCAATTTCTGGCTTAGAGGTTAGGTTTAGGGTCAAATTTAAAATTAGGATTAGTATTAAGGTTACTTCAAAGGTATGCATTATGGCTAGGTTAAGTTTAGGCAAAATATTGAATATGGATTGTAATTTGTTTTCTGGACCCCAGAAGGATAGAAGTGTGTGTGTGTGTATGTGGTTAGGTGTTACTGAACGAATGGGGACCAAATGTCCCAATGAGTATAGTAAAACCAGACCTAATTGGGACCTTTTGCCGGTCCCCGTGAGGCAAGTCAATTTCCGGCTCAGGGTTTAGGGTCAAACTTAGAATTGATTTTATAGTTAGAATTGGGGTTTCTTTAAGGTCCAGGCATTGTTGGTTAAGTTTAGGGTTAAGGTTAGGCATTACATCTAGGTAAAGT…	511	545	2	17.5	2	100	0	70	0	0	51	48	1	GT	GTGTGTGTGTGTGTGTGTGTGTGTGTGTGTGTGTG	-	-	-	-	-	-	-	-	-	-	-	-	-	-	-
u0312d	LG-10	47.7	1318	3	Uncovered long scaffold	u0314d	scaffold00312	428014	428198	0.009	0.009	184	GCTCATCAAGAAATTGCAGC	TTATTAAAAATGGGAGGGGG	58.602	57.807	184	CAACTGTGAAAGAAACCCCACTGATGGGTGGAAATCTTTCTTTGCGATGCAAGTATACTATTGTTTTTAGCCCTTAGCTTATTTTAATGAAAAACATTTCTTTAGGCTGGATAGGTTGCTTTCACAGAAAATAGAAAATGTGTGAGAGGGAGGGGAGGTAAAAGAGCAAGGGAGATAGAGAAATAGGCAGCAATAGAGAGAGAGAAAACAATTGTACTGTTCCCCATAAATGGTCAGAATAAACATTTTCGTGGGGACATCCACTAACCGATCGAAGTGATACGGCACACCAGCCTACTACTGCCTCAATTACCTCATTTGCGTGGCCCTTCCAAAGAGAGGACCACCAAAGGAGATGCTGTATGTCATTGACTGAAGACCCAGACGGAGCACAAGGTC…	511	547	2	18.5	2	100	0	74	51	48	0	0	1	AC	ACACACACACACACACACACACACACACACACACACA	-	-	-	-	-	-	-	-	-	-	-	-	-	-	-
u0667d	LG-10	47.7	1555	3	Uncovered long scaffold	u0662d	scaffold00667	132819	133024	0.009	6e-05	205	AAAGAGTAGGGGTTTCCACG	CGATTCACTTTACACTACCAAAGC	58.174	59.287	205	TTTCAATAGCAGGTTGCTAAAGTGACATATTTTGTCCCGCTCACTGCGTGTCAGGAAACTCACTTCTCAGACTCCAGCACCGCTACTTTGGCCTGCAACGCCTCCTGCAACTCCTGCTGTTCCTCAAGGTCCCTGAAAGCCTTCCGGCGGACCGCCTCCAGCCGCTCCACCTCCCCCTCGCTCTCATCCAGCTGACGCTTCAGAGCCTTCACACGCAGGGATAGCTAAGGACAGAGGGGATGGACAGGATGACCTCGAGATTGGGGACGTATACTATATGGTATGCCAAATTAGTAGGCTACACAAGATTATGTCTCAATCCGTAGTACGCTGAAAATAGTTGCCCGGATGGTCTACTATTTCTGGTGGATTTTCAAAGTATGCATCCTTGCATGCTTT…	511	559	3	16.3	3	100	0	98	34	32	0	32	1.58	ATC	ATCATCATCATCATCATCATCATCATCATCATCATCATCATCATCATCA	-	-	-	-	-	-	-	-	-	-	-	-	-	-	-
u0396i_(u102)	LG-11	0	524	1	EST	u102	scaffold00396	187984	188184	0.009	0.009	200	TATTTCCAGCCATTTTGAGG	TTTTTCCAAACTGAAACCCC	57.699	58.901	200	TATAGAGTCTGGATGTCTTTACTTATAGAGTCTGGATGTCTTTACTTATAGAGTCTGGATGTCTTTACTTATAGAGTCTGGATGTCTTTACTTGTCCTCATGCTGTTGTGTAATCTAGTGGCTGTAGTTTGCAACCAAATGGTCAGAGTTGTAGGCAAGTTACTGAAAGGTTTCAGGTTTAAATTCCCAAGCCGACTATGTGAAAAATATAGCACTTAACCATCTTTTCTGTTGTAAGTCACTCTATAAGGTGCCAGATGACTGACATTTTGAGGGCCCTGTTACTTCCAGGTGTAAGGAGGACATCTGCAGTGGCGTCAGCGGCCTGCTGGTCTACGTCAAGAGTCTGAGGGGCCTGGCCTCCATCAGAGATGCTGTGTGGGACCTGCTCTCTACCGA…	2237	2302	2	33	2	84	0	87	0	6	51	42	1.26	TG	TGTGTGTGTGTGTGTGTGTGTGTGTGTGTGTGTGCGTGCGTGCGTGGGTGTGTGTGTGCGTGTGTG	-	-	-	-	-	-	-	-	-	-	-	-	-	-	-
u0396j_(u579)	LG-11	0	1001	1	EST	u579	scaffold00396	317420	317570	0.009	0.009	150	CTGACAGTCAATGGGATTGG	TGAAGAGTTTGTGGAGGTGG	58.93	58.695	150	GGATGAAGGACCAGAGGGTCTCAGACAGAGAGGGGAGGATGAAGGACCAGAGGGTCTCAGACAGAGAGGGAGACAAAGCTGTTGTACTGCTGGATGTTTCTCTTCAGAATGTCTGAGCAGGGCCCCAGGACGCGTTCAAACCGCGGTCGGTCCAGCTTGACACACTTCAGGGGTCCTCTAGAGACCACGGTGGCAGCACGGGGGCGGTTCATCAACAACGCGATCTCACCTGGACGAGAACAGGAGGGAAACACAAGGATACACAACAACTTCCTGTCACTTATTGACATGTCAAACACTGACATTTCAAAGACTGACAGTCAATGGGATTGGGAGCCCCAGACACATCTGACAGGGTTAGTAGATTGCTCAAGCTCTGTGTGTGTGTGTGTGTGTGTG…	378	406	2	14.5	2	100	0	58	0	0	48	51	1	TG	TGTGTGTGTGTGTGTGTGTGTGTGTGTGT	-	-	-	-	-	-	-	-	-	-	-	-	-	-	-
u0416d	LG-11	0	1383	3	Uncovered long scaffold	u0417d	scaffold00416	31965	32116	0.009	0.009	151	TACTGCCACTTGGAGTAGCG	TACAGTGTGTGTCTGGTGCC	59.097	58.093	151	ATCAGAGAAACAAAAGAAATAAAAATACTAATAAAAAAAGTTACAACTTCAACTCCCTTTTATGTAAAAACAAAAAAAAAAAAGACCAATAACAATATCAATAATAAGAACAGCCATTTAAAAGGACATTGTTTTGAAACCGGCCTGACTAGGCATTTCTGATGTGTATTGTGTATGTGTGTTTATACTGTCTTTGTGTGCACACGTGTCTGTGAGAAAATGAGTGATTGCAGATTGCAAACGTGGTCCCGTTGGTTCATTCGCATGGTCCTCGGGGGAGTCAGTTAGGTTCATGTAAGTGGTAGGTAAAAACGTGTTTGGGGGGTGGTAATAAAGCAGCTTTTGGTCAGAGAATGACAGACCGTTACGAGAATCCAAACATGCAGATACAAAGCCTTG…	511	550	2	20	2	100	0	80	50	50	0	0	1	CA	CACACACACACACACACACACACACACACACACACACACA	-	-	-	-	-	-	-	-	-	-	-	-	-	-	-
u0653d	LG-11	0	1545	3	Uncovered long scaffold	u0652d	scaffold00653	83283	83490	0.009	0.009	207	ATTTGCACCTTTAGGGTTCC	CAGCCAAGACACCTTACTCC	58.046	57.387	207	CTCACCGCACATGCACCTCTACAAAAATTGTCCAGTTGCTGAGTCCTGCGCTAAGGATTTCTGCATGTGGAGAATGTAATGTACAGTTATTCTTCAACCAGGATCTAAATGTAACATTTGTTAAGCAATATGTCTAGTACTGTTGACAAGGTATGTTCCAACTTTACGCTTGCTATTTTGAATTGCGAGCCGCTGTCCTTGTGGTCACTTAGTCTGAAATAGGGGTATTACGGGATGCAATACATTCTTTGTGCACATGCCTGTGACCAAAAAGACTGAATAAAAAGACTTGAAGGGTATTTTTTCTTCTGTTATTTCTTGAGGATGATGTGTAGTTTTTGTAAGGTTATTTCAGTGTTGTATGTGCATTAGGTATACTTGTAAATCAATGTTAGTTTA…	511	547	2	18.5	2	100	0	74	48	0	0	51	1	TA	TATATATATATATATATATATATATATATATATATAT	-	-	-	-	-	-	-	-	-	-	-	-	-	-	-
u0691d	LG-11	5.2	1574	3	Uncovered long scaffold	u0690d	scaffold00691	213333	213513	0.009	0.033	180	GGGCAATTACATTTCACAGC	CATTCAAGCCATTTCCTGC	58.092	59.215	180	AGACCAGCCGGGGTTCTGGTTTCCATGTTCAAGGAGGATCATAGCTCAGCCGTTCCCTTAATGTGGTTTCTTTACAGAACAGAGAAGAACACTGTGTGTGTGAACTGTGAATGTGGCTATAAGGCAGCTGAGCACATTGACTTTGACACATGGAGCTCAGCTATGGGGATTCGGCAGCCCACACCTTATTCCACCATCACTCTCTCTCTCTCTCTCGCTCTCCAACTCAAAGTGTTTTTCTCTTCTACCACGTTTCACACGGCCGTCATTCACGTGCACGTCCATTCTGACACTCCCTTCCCCTCCCCGGGGCACCGTGGAACCTTTGTTCTGAGACATTAACCCGGCTAAGCTAATGTTTCCCGCGGGAAGGGTTTCGCGGATGCACTTCCCCTCTCC…	511	545	2	17.5	2	100	0	70	0	0	48	51	1	TG	TGTGTGTGTGTGTGTGTGTGTGTGTGTGTGTGTGT	-	-	-	-	-	-	-	-	-	-	-	-	-	-	-
u0291d	LG-11	7	1302	3	Uncovered long scaffold	u0289d	scaffold00291	163122	163287	0.009	0.009	165	TAGATGTGGATGGATTTCGG	GAAAAGTTGAATCCTGCTGC	58.368	57.544	165	CTCCTGTGTGTGGAAACAGAACACTGCTGTTCTGTGGGAGATATATAGGGAAGGAGGAATAGAGAGAAAGAGAGGGAAAGATGCTTGAGACAGCCTAGCGCTCCTTCAGCTGTTATGTCACTCCCCTGTGGAGAGCAGTCTGTACTCATTGTGATCTGATCTAGATGGGATGGAGGGAGAGAGATGGAGAGAACCCAGGCAGGAAACAGACAGGGCTGGAAGCAGTGATTGACTAACTGAATGAGTTTGTGTGTATCTAAGCGTGGGTGTGTGTGTGTGTGCTAAATTAACGCTTTTGGTTGGTTGGTGTGGTTAGCTTGGTATGTGAGGATGAGAGCTGGATGTGGATGGATGTCAGTCTGCGTGTGTGAGTGAGACTGTATTTACAGGCAAGTGTGT…	511	545	2	17.5	2	100	0	70	0	0	51	48	1	GT	GTGTGTGTGTGTGTGTGTGTGTGTGTGTGTGTGTG	-	-	-	-	-	-	-	-	-	-	-	-	-	-	-
u0708d	LG-11	7.2	1584	3	Uncovered long scaffold	u0702d	scaffold00708	94566	94768	0.009	0.009	202	GATTTGGACTGAGACAAGCC	ATTCTGCATCAGTTATCCCG	57.288	57.639	202	AACATCTGACCGGGCTTTTCCACTAACGGTAGTCCTGGTTTTACCGGGCAAACAGGAGAGTGGTAATGTTCCTCGCCCCCTTCCCCAAGGCTATATATCGTCTGAGTACACTGCACCGTGCCGTAGTCAATATATAATCCATCTAGTTCTACTTTTCTACCCTGGGTATGGGTAAAGGGGCTCTTTAAAAGGCATGTAGTGAAGGTGTTGTTTTTCTGCTGCTTTTAAATAGTATTTAATTTTCCAGCTATTGCATATGGCTACTGTTCTCCCATCTCCACTGTCCGAACTCCACCACAACAAAATGGCAGGTGACGGGCGCTATTTATTGGCCATATCCACCACAGGTGTCGGCGTTTTAGTGTGTGGGCACGTGCGTGCACGACAGGGATTTGGACT…	511	547	2	18.5	2	100	0	74	48	51	0	0	1	CA	CACACACACACACACACACACACACACACACACACAC	-	-	-	-	-	-	-	-	-	-	-	-	-	-	-
u0403a	LG-11	8.5	387	2	2 Markers per top scaffold	u0403a	scaffold00403	5437	5621	0.009	0.003	184	GGAGAACCCTCTACCACAGG	CAACACACAGCCTAGTCATCC	58.591	58.229	184	GTTCTGATGATGGGGTTGAGAGCACGGACACTTAGATCCCTTGATCCTAAATCGATTTTGAGCATTTTCATGCACGCCACAGAGCATGAGTGGACGTTAATTGTGTCCTGCAGGGCACCTGTATGGAAGCATCTGCTGTTTGTTAATGTCACTCCACTCATTTATTCAGGTTTTTCCTTTAATTTGTCCCCCTTCTGTATATAGGTGTGTGAGTATTACCCAAAGCCCACAGTGAACAAGTAGAGTTGAATAATGAGAAGCTGAAGGAGAAGCTGTCTAGCTCTTATGGTTATCAGACAATGTATCTCGTCAGCTTACGCATGCCCAGAACTAGCACTTAGCAGTGGGTGACTGTGGTGTTCCTGTGCTGCAGCTGCTGAGTGCCATGATAGGCAAGTT…	511	550	2	20	2	94	0	71	52	47	0	0	1	AC	ACACACACACACACACACACAAACACACACACACACACAC	-	-	-	-	-	-	-	-	-	-	-	-	-	-	-
u0531d	LG-11	9.8	1458	3	Uncovered long scaffold	u0532d	scaffold00531	168896	169116	0.009	0.009	220	TATATGAGGTGACCGGTTGG	CATGAATGTGAAAGACGTGG	58.298	57.508	220	CAAATGAATATTCAAAAAAATGCTAAATCATGAAAAAACCACAAATGACTGAAATGCCTTCATGTCAGTGTAACATCTCCAATCCCAGCTTCCTCCCTCTCTGCATTGGATTTCATGTCAAACAGGCCTTTGTTCTCTCTTCGATGCTGTTCAATTTCATTCTCCTTTCTCTGACTAGAAAACCAAGACGTTATATGTGTCATCTGTTATTGTTCAGGACTTAAAATGCATCTTTTCCATTTCCTTTGAAACAGTCTCCTAAGTGATGTGAAATGGACTCACACATTCATAGCGGTAGAGAGATGCACCGGACTGATCTTTATGGGTCAAAGCCTTATCGAAAGAGTCTTAAAAGACCCCCGAAAAAAAAAGGTCCTATAGCAACTAGAGCAGCCGTGT…	511	547	2	18.5	2	100	0	74	0	0	51	48	1	GT	GTGTGTGTGTGTGTGTGTGTGTGTGTGTGTGTGTGTG	-	-	-	-	-	-	-	-	-	-	-	-	-	-	-
u0179a	LG-11	15.6	239	2	2 Markers per top scaffold	u0180a	scaffold00179	235681	235864	0.009	0.009	183	CTTCTGGCTTTGATTCATGG	AGTGACTGGACAGAACAGGC	58.298	57.844	183	GATGGATTCAACATAAAATAGTCGGACAGGTGAAAAAGGTTCCAGTCAGGTCTACGTTCTGTGATATACTTTCTGTAGGCTATTTAACAAACTATAACAGCCTAACATTAGAATTGGATTGGTCCCAAGGCATTAGCCTTAAATACACATCACGAAGCAACCACATTATCAAGGCATATATCTTCTTCTGAGCGTTCAGACTTGACATGCATAGTTTTTCAGCAAGTTCAGCAAAAATACTTCTGAAACCCTCAAACCTAAAGTACTAGCACGTTCCACCATTTCCTGATACTCCATCAGTCTATTTACCCTTTTCAAACTCGTTACCACTCCCTCCATGATTACTAGCAGGTGTCAAAAACTAGACCTCAGGACTTGATTTACAAGCAAATCTGCTAG…	511	555	2	22.5	2	100	0	90	48	51	0	0	1	CA	CACACACACACACACACACACACACACACACACACACACACACAC	-	-	-	-	-	-	-	-	-	-	-	-	-	-	-
u0047b	LG-11	22	77	2	2 Markers per top scaffold	u0047b	scaffold00047	1225769	1225964	0.009	0.009	195	TCTCATGGGACTTCTGTTCC	TCCACAAACTGTCAATGTGC	57.616	58.081	195	AAAGTGGAGTTGCTTTGTAACCCACTCTAATGCACTGTGTTTACCAGGTCTGAAGGAGAGAACATCTGCCATCAACACTCTAATAACTCACCGTTGGTTTGTATCTGATCATTGTGTTTCCATTAGGTTAATTCACTTATTAAACTCTATCAAATTAGTTTATTGTTTTCCGACGACTAACAAGGTGCTCATTTGTATGAGTGTAGAAACTCTTTATTCCTGAAAGCAATTTGTACAGTATAACAAGGCTATATATTTGTATTTATTTTTAAATTAACAACTTCCGGTAAGGATAATATTAAATATAATTGCAAATGTTTGAACTTTTTTTTCCCCCCACTGCTGTTCCTCATATTCTGCTCTAGTTATCATCATTCTCTGTTCACTTTATTTTCTCAT…	511	550	2	20	2	100	0	80	0	0	50	50	1	GT	GTGTGTGTGTGTGTGTGTGTGTGTGTGTGTGTGTGTGTGT	-	-	-	-	-	-	-	-	-	-	-	-	-	-	-
u0160a	LG-11	22	215	2	2 Markers per top scaffold	u0161a	scaffold00160	44448	44645	0.009	0.009	197	TCTGAAGCCTCTGTCTCAGC	AAAGCATTGTCCTAGAACCG	58.408	56.974	197	CCGACGGAGGGGAGGGGGAGTCGCTAGTCTTTGTTCTTTGTTGATGAAAAGAGGAATTGGATCCCACTCTCTCGCTCTCTCTCTTTTATCTCTTTCCCTCTGTCTCTTTCGTCCTGTCTCTCCGTCTCCATCTTCCTCTGTCTTTCTGTCTCTCCTTATTCCACCCCATAAGGCCCAGAAGACTCGGCTCTACCTAATTAAGCCTTAATCTCCAATAGTGCACAAATGACCTGCCATGCAATCGAGCGACTTGGACAGAGGAGTGGATACAGACGGACAAAGAGAGGGATGAAGAGATGGAGGAGTGGATTGAAGGTCACTCTCCCCTGGCAAGGAAAACGCCTCCTCTCCCTCCATCCTTTTCCCCCGCTCTCCTTCTCTCCGGTCCCTCTAATGTGT…	511	566	2	28	2	89	7	87	48	48	1	1	1.22	CA	CACACACACACACACGCATCAACACACACACACACACACACACACACACACACACA	-	-	-	-	-	-	-	-	-	-	-	-	-	-	-
u0160c	LG-11	22	216	2	2 Markers per top scaffold	u0161c	scaffold00160	1124284	1124496	0.009	0.009	212	TAAGGGAAACATGACCTTGC	GTGCCTGACACTCTTTCTGC	57.67	58.596	212	GCCTACATTGAGAAACTCCAGGGAGATGAGGTGGGAGTCTATGTGTGTGCTGCTGGGGAACACTTAGACACTTGTTCAATCTCTGCATTAGAAGCCAATTTGAATATACGCGCATACACACACCTCTACAATATGCGTTACAGAAACAAACATTACTAGAAAATTCTAGTAAGCCAACTGTGGATGTTACATGCTACAGTCTGTGTGCCATGACAAACAACACTCCTAATCACAAAATAACCTTATTAATTTACAACACTGTATGAACAGCTATGACCATTGGTGAACCAGCCAAATCTTAAAAGCGCAAATCAAAACGACTAGTTATGTTCGACCCCTAATTAGATTCTTGTTGTGATTTGTTTCACCTCACAGAGTAAGGGAAACATGACCTTGCTT…	511	556	2	23	2	100	0	92	50	50	0	0	1	CA	CACACACACACACACACACACACACACACACACACACACACACACA	-	-	-	-	-	-	-	-	-	-	-	-	-	-	-
u0229i_(u036)	LG-11	22	458	1	EST	u036	scaffold00229	802786	802989	0.009	0.009	203	CTGTGCATTATTGAAAGCCC	GTTTGTTTGTGTTGGTTTGC	58.241	56.587	203	GGGGGGGGTGCTTACACAGTTCATGTCAGTTCATTGAAGCAGTTGTGCCAACTTCTGTAATGCGCTGCATTGCCCAGCACGTCCACTGGGTCCCAGTCCTTTCAAACATTTAACCTTCCACCCAAATCACAGGAGCCCACATGTCAATATTCCCCATTCAGTTTCACTAGAGTGTGTTCGTACACTTCCTCATGTTACGGGTTATAAAGGTTTCACTTGATTGGGGTCTTAAATTTCAGTTCCAGGTTGTGTTCATCAAGCACTAAACAGAGGAAAATTGGCAAAAACGCAGAGTTCTCACATGTTCTAGACCAATAAAAAACATCACATTAAATATTTTGATGGAGAGTTGGTTTGCTGAAAGAGTAGTGGCCTGGATTGAGACCTGTGTTATGAACG…	841	908	2	34	2	90	0	109	50	45	4	0	1.22	AC	ACACACACACAGACACACACACACACACACAGACACACAGACACACACACACACACACACACACACAC	-	-	-	-	-	-	-	-	-	-	-	-	-	-	-
u0403b	LG-11	22	388	2	2 Markers per top scaffold	u0403b	scaffold00403	377105	377324	0.0002	0.033	219	CTCAGAGATGTGTTTCTCACTCC	GGACTGAAAGAGAGTGGGC	58.052	57.332	219	GTTGGTGTGATTGTCATGCCATACAGTGTTCAGTATGTGTTCATTTTGACACAGTATTCCATAGATGTTTATGCAATAAACATATTGCCTTTGAGGTCCTCAGAACATTTCATGAACATTACGAGCATGTTATATTAAAGTTTAAACTATGATTACAATTTGGCAGCATGTTAATGTCTGGCTCCTGAAAGCATAACAAAGCAGATTTCAATATGGTAGATCCCTATTGTTTTTTCCTCCAGATTTCACAGCGATGAACATTCATAGAACCAATTGCGGTTTGCTAGAGTGCATCTCATTGTGTGTGTGTGTGTACACACACACACACCTCCCCTGTAATAAGCCACAGTACCAGACCTTCATAGCTGAGCTCCAGAGGTGGCTAGGGACCAGCATCGC…	511	564	2	27	2	92	0	90	0	51	1	46	1.11	TC	TCTCTCTCTCTCCCTCGCTCTCTCTCTCTCTCTCTCTCTCTCTCTCTCTCTCTC	-	-	-	-	-	-	-	-	-	-	-	-	-	-	-
u0514i_(u759)	LG-11	22	1181	1	EST	u759	scaffold00514	72310	72522	0.033	0.009	212	CACTATCCCGTCACCAACC	TTTGGTATTCAGGTTTTGGC	58.787	57.607	212	AAGATGGCGGTATCAGTGTTTCCCGGCGTGCGGTTACTTTCAATCGGGGATGCGAACGGAGAGATCCAGCGACACTCCGAGCAACAGCCCCTGCGACTGGAGGTCAAAAGTACTCCGGACACAGCTCTCCTAAATCTTTCCAATAGCGACGAGACATCAGTATTTAAGTGTTCGTTGTCCAGGGAAACAGAATGCAGTCGGGTTGGCAAGCAGTCCTTCATCATCACACTCGGCTGCAACAGTGTTCTGTTACAGTTTTCCACGCCTGCAGAGTTCAGTTCCTTCTATAATATCCTGAAGAGTTGCCGAGGACACAATGCAGAGCACTCAGTCTTCAGTGACAGGACAGAAGAGTCTTCGGCTGTACAGTACTTTCAGTTCTACGGCTACCTTTCCCAG…	1794	1820	2	13.5	2	100	0	54	51	48	0	0	1	AC	ACACACACACACACACACACACACACA	-	-	-	-	-	-	-	-	-	-	-	-	-	-	-
u0585d	LG-11	22	1500	3	Uncovered long scaffold	u0585d	scaffold00585	219658	219864	0.009	0.009	206	CACCAGACCATTCTCAGAGC	GAACACAACTCAGGCAAAGC	58.379	58.498	206	AGCTTTTTATCCTCTACCTTCTTTGTACTGAAATGTCAATGATGTTCTAACAAACAAATTGACACATTTATTTGTATTTTTCTCTGGCTTGTCATTATTTGTATTTGCCATTCTCAGCACACTATTTCACACCTCCCAGGGCAATGTGACATAGTTGCTTACATATTGTGGGAACTTTTTCAGTCTGGCTACAGGCATGTCAGTTCTGTTGAAAGCTTTGTGTATTATTTGAAGAGGCTTTTTAGGGAACTAGAGAGAGGGAATTAAGGATGTGACTGTGATGGAGCTAGCTATATGCTGCTAATGATGTCTTCTCTCCCTCTTTGACTCTCTCTCTCTCTCTTCCACCTCATTCTCTCTCAACTCTCTCTTGTTTTCAACCAGGATCACCAGACCATT…	511	558	2	24	2	95	0	87	2	0	47	50	1.12	TG	TGTGTATGTGTGTGTGTGTGTGTGTGTGTGTGTGTGTGTGTGTGTGTG	-	-	-	-	-	-	-	-	-	-	-	-	-	-	-
u0587d	LG-11	23.9	1502	3	Uncovered long scaffold	u0586d	scaffold00587	230386	230552	0.009	0.009	166	GACAGCATGGAAACATACCG	TTTACCCCAGCTTACAGAGC	59.002	57.125	166	TGGTGAGAACCTGATCCACTGAAACTGGAGCATGTGGAATTGAGAATATTGCTGCATCATCCATTAGAGCAAGCAGAGAGGAGGGTGATGACAGGGGTAATGAGGGCGACGTATAGAGGGTATGGAGGGATGGAGAACAGGGGTGCTGGGTGATTGAGAGGAGGGTGGGAGTGGGAGAGATGGAGAGGGGTAGAGTGTCGCGGGTTAAAGGCGAGATAGGGGAAGTGCTGAATAATTGAGGGCACCAGTCACAGCCCTTCATCCTTTTTCTAGTGTCTCTCCCTCCCTCTCTCTCTCTCTCTGTTTAATTCCTTTCCTTTCATTCTCTCTCCCTCTCTCTCTTCCTCTGTTTTATTCTCTTCCCTTCGTTCTTTCCCCCTCCCCCCTCCCTCTGGCTGC…	511	545	2	17.5	2	100	0	70	0	0	48	51	1	TG	TGTGTGTGTGTGTGTGTGTGTGTGTGTGTGTGTGT	-	-	-	-	-	-	-	-	-	-	-	-	-	-	-
u0101d	LG-11	28	1216	3	Uncovered long scaffold	u0100d	scaffold00101	155525	155718	0.009	0.009	193	CAAAACACACAGGGTTAGGG	GAGGATATGTGAGCAGAGGC	57.981	57.415	193	TCTACCCAATATGAGGGAGTCACATGGTACCTCCCAGTTATGAGAGAGACCTACAATATCTCCCCAATATGAGAGTCACACGGTACCTCCCCGTTATAAGAGAGACCTACTATATCTACCCAATATGAGTGTCACATGGTACCTCCCAGTTATGTGAGAGACCTACAATATCTACCCAATATGAGGGAGTCACATGGTACCTCCCAGTTATGTGAGAGACCTACAATATCTCCCCAATATGAGAGTCACATGGTATCTCCCCGTTATGAGAGAGACCTACAATATCTCCCCAATAGGAGAGAGTCACACGGTACTTCCCCGATATGAAAGAGACCTACGGTACCTCTCTGATATCAGTGTGGCGAAGGCAGCATCTTTAGCTCTGATACTCCAGGAGAG…	511	548	2	19	2	100	0	76	0	0	50	50	1	TG	TGTGTGTGTGTGTGTGTGTGTGTGTGTGTGTGTGTGTG	-	-	-	-	-	-	-	-	-	-	-	-	-	-	-
u0066a	LG-11	30.2	101	2	2 Markers per top scaffold	u0066a	scaffold00066	101163	101386	0.003	0.12	223	TCAGAATCATTCGAGAACTGC	ACGTGAGAGATTGTGCCG	58.033	58.28	223	GGAGAAGGAGACCTTCAAAGTTCTCAACGATCACTGAAAATAGTTCAAAATACATCTAAAGCACTACTAGTACTGTGTTGAGTTCTGATAATTGGCAAGCCTTGTGAATGGTGATGGAATAGGCCCACAGATTGCATCCCAGCATTGCTGTTCGCAACTATACCGTTTTTTGGGGGGGGGTTTTGTCATTAGTCTCACAGGCTTGTTTCTGCCCTCTGGGTAATCAAGTGATCTCAAGCAGTTTTGGTCCTTGTTCCCCCATGCGGGATGTTGTGTCCACACGTGTTAACCCTGGTGCCAGGATTGTGTGTGCCCGGCGTGTCAGCACTGAGAGAGCAAGCAGCCATGCCGGTCTAATTATACACTCTTGGAATGTCAGAATGGACACAGATTGACGGC…	511	568	2	29	2	92	0	89	51	44	3	0	1.18	CA	CACACACACACACACACACACACACACACACACAGAGACACACACAAACACACACACA	-	-	-	-	-	-	-	-	-	-	-	-	-	-	-
u0089i_(u519)	LG-11	30.2	941	1	EST	u519	scaffold00089	154448	154663	0.003	0.009	215	CTAAAGGGGTACAAATGAGCC	GTTGAGGTACAGAAGACCGC	57.762	57.384	215	AACCAGCTGGACGGCCGGGACATCCACCCCAAGAGTGTGGACCTGGATGGCTTCTTCACAGCCCGGAGGCTCCTGGGATGGGTGCGTTCGCTGGACTGCCTCCATGTGCCCGGCTCAGAGCTAGAGACTTGGCTGGTGCGCCGTGAGCCCGATGCCCTGGCGATGGGGGCTCCGGGTCAACCCGCCGCCTTGGACGGAGGGACCGGTGGTTTGGAGGTTCATGCAGCTGACCAGGTGGGGTCACCGGAGCTAGGTTACGGGCCGATCAGAGAGAGCAGTCTGGAGTCCATGGTGCTGGTACCGAGAAGAGGCCAGGAGGAAGAGGAGGTTGAGGATGATCTCTACCGAGAGAAACTCGTCAGGATTACTCTAATCATGGACACAACGAAAGGCCTGAGC…	4916	4945	2	15	2	100	0	60	50	50	0	0	1	AC	ACACACACACACACACACACACACACACAC	-	-	-	-	-	-	-	-	-	-	-	-	-	-	-
u0057j_(u478)	LG-11	34	900	1	EST	u478	scaffold00057	204199	204417	0.009	0.009	218	TCCGGTCTGATACAGGTAGG	GTCTACATGGGCTGAACAGG	57.612	58.158	218	TGTTATCTTGCTCCTTTCGCTTTTTTCAACAGACAGCATATTTAACATTATTCAATTCCAAGCAATCCCCTTTTTCCTTCTTCCATATAAATATTTCAAGTAATTTCTTAAATGAAAGCGGAGTATCAATACCATCAGCAATTAACCATTGTCCTGCTGTTATTCTCCAGTCAGAGGCACAAATCTGTATTTGTAACAATTCCATCTCTGTTGAATTCATAAGGACTGTAGGTAGTCATTATAAGTCACTGGTTAACTCATGGCTGAGACCGGAGCGTGTCACCAATGTGGAATCCGGTCTGATACAGGTAGGTTATGTAAACACAATGGACCTCTGGAACAGTCTCACACACACACACACACACACACACACACACGTGTAGAAACGCTTGCGTAGAA…	347	377	2	15.5	2	100	0	62	48	51	0	0	1	CA	CACACACACACACACACACACACACACACAC	-	-	-	-	-	-	-	-	-	-	-	-	-	-	-
u0062d	LG-11	41.7	1207	3	Uncovered long scaffold	u0061d	scaffold00062	912482	912827	0.009	0.009	345	TTGGAGACATACAAAGCAGG	CCCAGCTGAGCTCTATAACC	56.359	56.662	345	AGAATTTGAGCAATAACATTTTCATATAGTGAAATTACAGGGAATAAAACCAGTTTGCTGACAAGCACACTTATTCCCATATAGTCTCTAGCTAAGAATGAGGATTGTACTGGTAAAAAACATTCAATGAATTATAAAATGTAAAGATTACATTCCTGAGGGGTACGGTTTCATCTTTACTAAACTATCATTCTATTTTATTGTCCCCCATATGGAATGAAACGAATCAGGTCTCCCTGTCAAACTTTCCAGTAGAGTCTGCTGTCTTTCATTGTCACAGCCCCCTTAGTGCTTGTTTACATTAGACTTTGCATAATAATTTCCATTACATCTGAATTTGCACGAGCATGTTGGAGACATACAAAGCAGGATTAAGAATCGTGGGAAGATTGACATAAT…	511	548	2	19	2	100	0	76	50	0	0	50	1	TA	TATATATATATATATATATATATATATATATATATATA	-	-	-	-	-	-	-	-	-	-	-	-	-	-	-
u0389d	LG-11	49.1	1369	3	Uncovered long scaffold	u0389d	scaffold00389	247903	248105	0.009	0.12	202	GGATTTCCGTTCTATTTGGC	ACAGACCTCTGGGAAGGG	58.509	57.519	202	AACAACGCTCTCTGAACAAAACCTCTCTGACTCCTCCCTCAGAACAAACCCGTGACCACGTAAGTGCGTTGCCCAGCAGGTCAGAGCGTCTTTTAAAATGTTACGGCGGATGGAAACGTTAATGATTCCAAGGTGGAGCCCGGCTTCATCTCATCCTGCCATCCAGGTCTCATCAGACGCACCCCAGAGCCTCTCCGCTATTGGGTCTTTTCTGCTGAAATAATTGCACTCCGGCAGGAGGGCCCGCCTCTGCTCTTATTAGACTCAGCACTTAGTCAACACAGCCTTGTCTTGCTGGGAAGTGTGTATCCTCTGACATTCTCTAAAGCCAAGGACTTTGTGTCAGTGTTTGGAAGTAAAATCGGGATCCATTTCTCAAATATTTATCAGTTGGAAAAA…	511	546	3	12	3	100	0	72	66	0	0	33	0.92	TAA	TAATAATAATAATAATAATAATAATAATAATAATAA	-	-	-	-	-	-	-	-	-	-	-	-	-	-	-
u0210d	LG-11	54	1256	3	Uncovered long scaffold	u0211d	scaffold00210	483622	483829	0.009	0.009	207	CACGAACGAGCTATAGGAGG	TTGAATGTTGAACTGCTTGG	57.606	57.316	207	GTGTCATGCACTTCCTTTGGGTGTTTTGCTCGGTGTGATTTGTTATATGTTGAAACCTATTTGTTCTGTAATCCTCAGTTTTGAGCTGTCCTTGGAGAAGGGCTGGGTAAGATACCCTGGTTTACATACTCCGGTAGATAACCTGCTGTCCCTTAGTTTGTTGGAGCAGTTGTACAGGGTTTATCTTGTGACAGAGTAGAGGTGTAAGGAAGACCAGGGCCCTTATTATTCATTTACTTTGACAGCTCGCCTGGCCGTTCCTCTAACCTGACACGGTACGCCTCTCTGTTGTTTGTTACCCTTGTTGCTGTTTATTTCTAAGAGTCACAGAAATGAAAACCCCATGGGACACTGCTTTGTCTGAGTTTTACTATGTTGCCAGTTAGTGCCATCTCCACC…	511	548	2	19	2	100	0	76	0	0	50	50	1	GT	GTGTGTGTGTGTGTGTGTGTGTGTGTGTGTGTGTGTGT	-	-	-	-	-	-	-	-	-	-	-	-	-	-	-
u1397i_(u484)	LG-11	54	906	1	EST	u484	scaffold01397	37490	37690	0.003	0.009	200	TTTTTCCAGTTGAGTGTCAGG	AGATTACTCAATCCCTCGGC	57.842	58.214	200	TCCAAACAGATTTACGCCTCCTCCTGCCTGGAGCTACTAAACAGTCTCTGGTGTTCAGAAGCAGCATGTTGCAAAAACAGTCTTGTCACATTAGCTCAACTTCGGTAAACTAGTTTTTTCTGGATCCAGCCTGAGTACAGATGAATGAAACGGAGCAGCCCAGTCATCGGGCTCAATTGAAATAAACCTGCATTGCAGCATTTCCACAGTAGGTCTTTTTCCAGGGAACTCACAGCCGTCTCTCTGAAGTGTGTGCACAGGATGACGATTGTATGAACAGACATTGTTTAAACATTACAAAAGCATATGGGCTTGATTGAATCCTGACTGTTATCACATATGGAAATCATTTTGCAGTGGAAGTTCTATATATTACTACATTTGTAGCTGAACTGAAAA…	577	607	2	15.5	2	100	0	62	0	0	51	48	1	GT	GTGTGTGTGTGTGTGTGTGTGTGTGTGTGTG	-	-	-	-	-	-	-	-	-	-	-	-	-	-	-
u014_(EST)	LG-11	58.8	436	1	EST	u014	NO_HIT	NO_HIT	NO_HIT	NO_HIT	NO_HIT	NO_HIT	CTCTTGCAAATCTGAGACCG	AAAAATTCTCACAGTAAAGAGGC	58.596	56.053	171	CTAAAAGCCGCGAGGAACAAAGCGCGACTGAACCGGAGAGAACAAGGTGGGCGGGGGGGAAGAGGAGGACGAGCCGTGGGGGCAGAGAGAGAGGGAGAAATGGGAGGAGAGGAGGCGCAGATACATAGACTCCGGTTCAGTTTTGTTCTCCGGCCCGTCTACAACAACTCTGTCCAGTTTCTGCACTGTAGCGTCCGTCTCTGTGAAGCCGAGTCGACCTCCCAGGGACCCCCAAGAGCCCCCGCTCCGAGTGCATGTTTGTATCCCAAGGGCCTCCGGATCCCCGCCATCGTATCCAGACCGTCCGGCCCACAGTGTGAACACAGAAATCTCTCCAGACCCATGCTGATCAATCTGTCCGTCGGTCAGGTCGGACATCAGGCTCCACCCGCTGGTGCG…	976	1052	2	38.5	2	100	0	154	0	0	50	49	1	GT	GTGTGTGTGTGTGTGTGTGTGTGTGTGTGTGTGTGTGTGTGTGTGTGTGTGTGTGTGTGTGTGTGTGTGTGTGTGTG	-	-	-	-	-	-	-	-	-	-	-	-	-	-	-
u0618d	LG-11	60.5	1524	3	Uncovered long scaffold	u0620d	scaffold00618	183073	183258	0.009	0.009	185	CTTTCTACAGAGTGCAGGGC	CTCTTTCAAATTCTGCGAGC	57.7	57.849	185	CGGGGCTTGGATGTTAAATCCTCGAGCCTGCAGTGTTTTACAGTACTGTATGATGACGTAGTTCTAATGTATAGCTTATATCTCTCTCCCTCTCTCTTTCCCGCTTCCTCTCTCCGCTCGCGGATGCCAAGTGTTGCTCAATGGTCGTGAGTCGTGCATCGCTGCTGCCTACATTTAAATAATGAATCCTTACTCAGCTATGCATAAAGTGGCCTATTTATCTTAGACCGACACATGTGGATGTTGTCGATGTGACTATAGACCACACTGTCTCTGTAAATCGGGTCCCGATCACAGCGCTTGGTTAGGGCAAAGAGACCACTTCTAAAAGAGGGTTCTCTTAAAGCACCGTTCTTCCTCTTCTCCCCGTCTCTCGGTGCCTCGCTGCTCGTTCAACTG…	511	560	2	25	2	95	0	91	52	0	48	0	1	AG	AGAGAGAGAGAGAGAGAGAAAGAGAGAGAGAGAGAGAGAGAGAGAGAGAG	-	-	-	-	-	-	-	-	-	-	-	-	-	-	-
u0643d	LG-11	60.5	1537	3	Uncovered long scaffold	u0645d	scaffold00643	80170	80372	0.009	0.009	202	CAGAGGGTCTGTCTGTGTGG	CCACAGACTGTAACCAACCC	59.273	57.901	202	CTGACCAGCCTCAACCCACCTGCAATGGCCCTCTTCTCAACAAAAAAAAAAAAAGAAAAAGAGAGGACCAAATCACTTTTTTTCTGCAAATGACGGCTTCCCCCCCTTGCTTGGCCTCGTCACCCCCCAACCTACGCAGCAGCTGTGTCTTTTAAACAACTCTTTATTAAAACCAAAAAACAAACAAAAGGGGGGAAATAAAGTCTAGAAGATCATGTTCACTCCTGGCCTCTCCTCCTCCCCTTCTATTAGTTAAAATTCCAATTTCATGTAGTTCTTCCAGACCAAAACAGGCAGTCAACAGTTAGAGAAGCCAAAATAACAACAGCCTCAAAAAAAAAAAGTAGTAGAAAGGGGAGGGGTGGCGGTGTGGGGAATGGGCGGGGCTTAATTTCATCA…	511	550	2	20	2	100	0	80	50	50	0	0	1	CA	CACACACACACACACACACACACACACACACACACACACA	-	-	-	-	-	-	-	-	-	-	-	-	-	-	-
u091_(EST)	LG-11	60.5	513	1	EST	u091	NO_HIT	NO_HIT	NO_HIT	NO_HIT	NO_HIT	NO_HIT	AGTCAGAGTTCAGGGCTGG	ATCAAGTCCAGACTGGGTCC	57.933	58.95	223	CTGTAACTGGTTGATCTGGTTTAACTGCGACAGCTGGTTGAGCTGCGACAGCTGGTTGAGAACGGCCACCTGCTGAGGGCCAAACAGGTTCATACCTCCATTACCAGGAGAATACTTCAACAGGGAGGGAGGGACCTGAGACACAGATGCACACACATTGAAAATCAAGGCTGTTATCCTCCTTCTCAGTTTTAAAATGTCAGTTTCATTGAAACTTGGGAAAACCCTGGAACTCCTGAAACATCTCAGACCTGGGATGGGTTCCTTAGAAGTCAGTACGAGTAGAGGACAGTGTTCCAGGATCATCAGGAAGTTCCTCTGGATGTCAATTTCATCCATTGCCATTTGTCACATGCATTAAAAAGTGTGTGTGTTTGTGCATACCTGAGAGGACATGAT…	3988	4049	2	31	2	93	0	88	43	0	56	0	0.99	AG	AGAGAGAGAGAGAGAGAGAGAGGGGGGGAGGGAGAGAGAGAGAGAGAGAGAGAGAGAGAGAG	-	-	-	-	-	-	-	-	-	-	-	-	-	-	-
u0785i_(u161)	LG-12	0	583	1	EST	u161	scaffold00785	103505	103691	0.009	0.009	186	TCACACTTCTGTGTCGATGG	ACTCCCAGAGCTTTACAGGG	58.171	58.403	180	AATGTAATTCCTTGGGGAGGTTGTTTAACTAAAGTACTGTGGCCTTTTCAATCATTTCCACTGGCTCTTTGGTTTGACAAGAAAACGTTTGCCGAGTTGGGCACGAAGCATCGCCTGTGAGACGGGCACTCTGGATTGGCTGGGAAAGAATCATTCTCTGGAGATGGAGTGGTGGGCACAGCAAAAAACCAACTGACTTGCTTTGCGCTCAATAAAAAGAAAAAAGAGAGGGGGAAAAAAAGAAATTGTGGGGGAGGCCTGGGTGACGAACACTGACTCAGGAGTGGGAAGTTCTGTGTGTGTGTGTGTGTGTGTCCCAACCTCCCAGGGGAGCATGGGACAGAGTATCCCCGGAGGCATAAAGACCATTGACATGAGGGACCCGGCGTTCAGGCCGCT…	1256	1295	2	20	2	100	0	80	50	50	0	0	1	CA	CACACACACACACACACACACACACACACACACACACACA	-	-	-	-	-	-	-	-	-	-	-	-	-	-	-
u0901i_(u182)	LG-12	0	604	1	EST	u182	scaffold00901	163643	163835	0.009	0.0007	192	TCTCCGGAATACTCAACAGG	CAGTTTGTGTAGTGGTGTCAGG	57.739	58.201	192	GTGTGCACTCAGGAACAGAGACAGAGCTTGGATAAAAGAGGTAAAACACAGAAGAACACCGCAACAGCAGGAGAGAAGAACCAAAGAGAAATAGAGAAGTGACGGCACCTGCGAGATTGACAGCCGGCAGACAGTGACACACTGACAGACACGTCAACACACACACACACCTCTGTCAGCTTGAAAAACGCATCAGAGGGTGAGAGCAGGAGTCCTGGGTGTGTGTTCCTGTGGTTGAGGGTTGTGTGAGTTGATGGGAGAGTAAGAGATGTGTGTTGACCAGCATCAGAGGGGCAGAAGCCCCCCTGCCCGGCCCCCTCTTCTCCTCCTCCTGTTCCTTTCCTCATCTTGTCTTGGGGCCATCAGCATCCCCAAGAACTTGCTGCAGCCTCCTGTACT…	4140	4169	2	15	2	92	0	51	0	46	0	53	1	TC	TCTCTCTTTCTCTCTCTCTCTCTCTCTCTC	4169	4215	2	24	2	91	4	78	51	48	0	0	1	CA	CACACACACACACACACACAAACACACACACACACACACACACCACA
u0184a	LG-12	10.4	247	2	2 Markers per top scaffold	u0183a	scaffold00184	318034	318196	0.009	0.009	162	TCTCTGATTGACCTCGATGC	GACAGTATCATGGAAGGGGG	58.908	59.213	162	GACACGGCGCGGTCATATCTCCCAGAGAAACGGAACGGACAGTAAGGCCACATTTTTGTGAGTCATACAAGCAAGCAAACTGAATCAGTAATTTCCCTTCAATTAGTGAGTGATTAAGGTTGGCTGGTGATGACTGGATGACCGTGGAGCTACATAATGACTTTAACCCGATCAATGCAGAGCACTGGCCTCCGGAGCAGCTCAGCCCCCTCACTGTGGAACAGGCTCCCTGATCTGGGCACATTGTGGCTCTGCCTTTCTTGGCTTTTTGTTTCTCCCTCAAAGTTTTCCTCTCCCTCTTCTCCAGCATCCTTCTTTCGCTTCGTTCCCCTTACACACGATCACTGGACACACCCGCCATGTTGTTCCATCTCTCGTTTTGGCTGGAACGCATCTTGA…	511	559	2	24.5	2	100	0	98	48	51	0	0	1	CA	CACACACACACACACACACACACACACACACACACACACACACACACAC	-	-	-	-	-	-	-	-	-	-	-	-	-	-	-
u0087a	LG-12	21.3	129	2	2 Markers per top scaffold	u0087a	scaffold00087	487262	487487	0.033	0.009	225	TCCAGTCAGGAAAGGTTGC	GTCTCTTCGTAGAAAGGGGG	58.787	57.854	225	GACTTGACAGGATTATCAAAGGCATAGTCATGCTAACTTTGTGAGAAATGGAAGCAAACCCAATATGTTTTTAGCAGATTACTTGTTATATTAATTGTTTAGTCCATGTTTCATTCATTCATTTTCTTGTGAGATTGATAGTGAGAGCATTTGAATTCACTGGGGAACAATATTTCAGTTTTGGCAGGTATTTAAATTTCTTTTAGTAACGTCACTTTTGATCACAAGATTCGATTCTCCCTGGAACTTGATCAGAGTGCCAACGTGTCCTGTCCACTGCTCTGCAACTCTGAACGACAGGTCTTGTTATAGGTTGTTACACCTTTCCAAGGTGTTGAAAATCAGATCAGGCTCCCATGTAATTTATGCCTCTCCTGCAACCCTGTATTTTCTTATATA…	511	551	2	20.5	2	100	0	82	51	48	0	0	1	AC	ACACACACACACACACACACACACACACACACACACACACA	-	-	-	-	-	-	-	-	-	-	-	-	-	-	-
u0087i_(u043)	LG-12	21.3	465	1	EST	u043	scaffold00087	602254	602471	0.0002	0.033	217	AAGTAAAGAAAAAGGTGCTATGG	GTACGGATCAGAACTGCCC	56.076	58.085	223	AGAGACTAAAAGTATTTATTGTAGACATTGTTCAAATTTTAATGTCATTGCCTTCCACAGAAGATATGCAATGAACTGATTTGGATTTCAATTAGTTAAATGTGTTTTGTAAATTTTCTAAATGTACCTCCCCAAAAAAAGGCAGTGAAGTTCTTCTATAAATGTAAGACTACATTAATTCACTCCAGCTGTGAACTAGTTGTACATAAGATACAGTATGCCACCTAGTGCTCACTGCTAGCAACTGAACAATATTTGGTTTTGAGCTGGTTTACCTGATGCATCAACTCAATTCAAAAACTGTGAAGTAGCAAAATACAATCACACTAAAATCCCACGAAAATAAGAGCTAAGCAAGTTTTAGGTATGATAATTCAAGCAGTCTATAGGCCTACCTCA…	775	826	2	26	2	100	0	104	50	50	0	0	1	AC	ACACACACACACACACACACACACACACACACACACACACACACACACACAC	-	-	-	-	-	-	-	-	-	-	-	-	-	-	-
u0385a	LG-12	23.8	371	2	2 Markers per top scaffold	u0385a	scaffold00385	178854	179047	0.009	0.009	193	TGTTTCCACAAGAAAATCCC	TCTGTAGCTCAACACAGGGC	57.488	59.037	193	GTCATACAGACAGTCCTCTACTGACAGACTCTCAGTGTGAAAGGCTTACTTTCAAGGCTCCAGTCAGGGTCATACAGACAGTCCTCTACTGACAGACTCTCAGTGTGAAAGGCTTACCTTCAAGGCTCGCCGACGGTCAGGGCATTGCAGATGCTGGCACACCACCCAGTCTTCCTCCTGAACAGGCTTTTCATCTGGAACACACAGCAAAGGACGGACCGTGTGAAATGCAGTCCTATTCAGTAGGTCAAATACACCCACACAAATGTATTAAAATGTGTAAAAATATATTTTGAAGCCATCAGTCCTAAGAATGCCCTGTTTACTTGAAGGTGGACTAATACAGTCAGAGTGAGTCAGTGAAAGAAACGCACAGACTTGATTATTTCACTTCTGTAG…	511	559	2	24.5	2	91	0	80	53	44	2	0	1.12	AC	ACACAAACACACACACACACACACACACACACACACACACACAGACACA	-	-	-	-	-	-	-	-	-	-	-	-	-	-	-
u0094c	LG-12	33.5	142	2	2 Markers per top scaffold	u0094c	scaffold00094	1455053	1455245	0.009	0.009	192	AAGTGCTCACGATTGCTACC	TAATGTATTCAACCCCCACC	57.979	57.125	192	TGCTTCAGTGGAATAATCTGGAAAGGTATATCAGAATGAATGTGATGCACTATTGCATTCATTCCATTACAGCTATTACTTCAACATCCCTCCCCTTCAACGGCTTGCACTGTCCTAAACACATTTACAACTACATTATCGCAGTTGGCAGAGGATTTTTATCACACTATTGACCATTGATATTTGGAAACCTAATAAAGGCAGCAAAAAGAGAGGGTGCAAAGGGATGAGAAATGAACTCAGGCTGTCTGTGTGTCCGTCTGTCTGTCTGTCTGTCTGTCAGTACTTCAATGCATTCAAAACACATGCTTTAAAACCCCTCAAAATAGACAACCTACTTCAGAGGATACAGCTGTAACAAATAGCAAACCCATAAGAGGCTTCAGTATCAGCGGATGG…	511	551	2	20.5	2	94	0	73	46	0	0	53	1	TA	TATATATATATATATATATATATATATATTTATATATATAT	511	569	12	4.9	12	91	0	82	40	0	1	57	1.09	TATATTTATATA	TATATATATATATATATATATATATATATTTATATATATATTTATGTATTTATTTATAT
u0423d	LG-12	33.5	1389	3	Uncovered long scaffold	u0421d	scaffold00423	500062	500253	0.009	0.009	191	AGAATCAGAGCCAGAAACCC	CCCTCCTACCTCAGAAAACC	58.324	57.706	191	TGGTGGTGTAAGGAGTGGTCAGATTTACCATTCTGGATGAAGGCAGAAAACATTGATGATAGTGATATTCAACCTTTTTATTATTGGGAAAGTGCCGTCCAATCTGTTAAAAGTAAGGAATACCTTAGCTAAAATAATTTCTTTTGACATTGAGAGGCGACACTTATTAGTTTCTCTTCTTAGCTCCGTGTCTAGATACCAATTAACTGCCACAAGGTGGCACTGCCGGAAACATTTTCTCCTTCTATAGACTTGAGAAACATGACATCCCTGAATAGGAAACTGTTCTGAAAGAAAGGAATGGGAGGCATCGTGAACAAAGGTACTGCACTGTGCTTTGATCAGGGGGTTCACAATAAAACCCTGGTTCTAATGCACTCACCTGTATGTCACTGTCAA…	511	551	2	20.5	2	100	0	82	51	48	0	0	1	AC	ACACACACACACACACACACACACACACACACACACACACA	-	-	-	-	-	-	-	-	-	-	-	-	-	-	-
u0126a	LG-12	39.4	177	2	2 Markers per top scaffold	u0126a	scaffold00126	239904	240108	0.009	0.009	204	TCATTGCTTTCATACAGGGC	TATCAAACTCCCAAACCTGG	58.723	57.52	204	TCTCTTTATTTCCTGTCATTGTCAACTTTCCCTAGATGGCTCAAGGAAACTTCGCCCTCTTCTGTACCCATGCTGCCGGTCTTGGTGCCTATTTCCAGCATCTCGTCCTCATCCTACTTGTGAGTAAAGTAACCACAATGACACTAATTTGAAATGGTCACAAACAGTTAAGGTAACATGTCTTTTTTTTGGTCTATTCTTGTCTAGACAGCTGCCACACTATCTATCCCCATATGGCAGAATCTCCTTGTGAGACTGGGGAAGAAGACAACACTCTTTATTGGACTGTCTGTAAGTTTAGTTTTATAAAATGAGACGTATGAATATACATTATTGCTCATTAATAATCCTTACAATTTTAACTTTACCACTCTTTGTCTGGTTGATTTTCAGATATAT…	511	557	2	23.5	2	100	0	94	0	0	51	48	1	GT	GTGTGTGTGTGTGTGTGTGTGTGTGTGTGTGTGTGTGTGTGTGTGTG	-	-	-	-	-	-	-	-	-	-	-	-	-	-	-
u0126c	LG-12	41.1	178	2	2 Markers per top scaffold	u0126c	scaffold00126	1043170	1043360	0.009	0.009	190	TTTAATTAACGGCCCACTCC	AGATGAATGACTGTGGTGCC	58.943	58.512	190	AACCCTACACCTAACCAAATGTAAAAAAAAATCTTGTTCCTTGTTTTTCTTGTTCAGCAGGGATTTTTAGTCCCAATCATAAGGTAAAACGTATAGACGCACACATACACACACGCACACAAACACACCAACAGACATGCACGCGCACGCACACACACACACCGTCATCTCCTTTTTAACTGCCTCTGGGAGTCTGAATGGAGGGAGGGAAGAGAAAAAAAAGCGATCCAAAAAACACCTTATCCGCCCGTTAGTCTCTATGGCCTGACCGCAGAGCCACGGTTTACAGTTTCCACAGGCAGCCAGACGCTCAGCCCGGCGCCCCTGCTCTCCCCCCTCCCCCAGCCTCCCTCCCACAGCCCCAGAGTAGCCAGGGGCCTGGGAGGCGGAGGGGGGAAG…	511	573	2	31.5	2	93	0	99	47	49	3	0	1.17	CA	CACACACACACGCGCACACAAACACACACACACACACACACACACACACACACACACACACAC	-	-	-	-	-	-	-	-	-	-	-	-	-	-	-
u0051i_(u220)	LG-12	42.6	642	1	EST	u220	scaffold00051	1817150	1817331	0.009	0.009	181	CTTTGTGTTGAACCATTGGC	GCTCGTACACATACAGCAGG	59.024	56.95	181	CACCTCTCGCACCTCCATGGGCATTATAGTGGTCGGTGGCGTGGTAAGGAGAGGGGAGTTATTGTTGCCAGGCGCCCACCCCAAAAGATCCTCCCATTTTGAACAGATTGTCCAGACAGGTTGTCCAGAGACTAGAACACAAAGATGCGTGAAAGTGTCCAGTATTACTTATTGACAATTTGATCTTTGGTGTTTCTCAAGACATGACACAGAAAATGCATGGACCTATAGTCAGCAGCTGACTAGCATACATGATTATAGCTTCATCAACGCAGGAAATAATAGGCCTTAGTAAGTAGCCATAAAGCATATATCTTCATAAACACATCATTGATACATAGAAAACCATGACAATCATTTATGAATCTTCATAAATACATAATCATTACCTATTCAAGA…	586	622	2	18.5	2	100	0	74	0	0	51	48	1	GT	GTGTGTGTGTGTGTGTGTGTGTGTGTGTGTGTGTGTG	-	-	-	-	-	-	-	-	-	-	-	-	-	-	-
u0060a	LG-12	42.6	93	2	2 Markers per top scaffold	u0060a	scaffold00060	217144	217301	0.003	0.009	157	GGGCAAATGTTTTTAAATTGG	ACAAGAGGACAAAGGAAGGG	58.404	58.228	157	AGGGTCGAGATTTATATAAGCTTAAAGAGACACCGTCACTGAGAAAGTCAAAGGAGGATGGTGTTCTTTGAAAGGAAGTAACTGGAGTGCTGAACAGACTTGTTTCGCTGTGACATTTGAATTCCTTTGGCCTGGGCAGTTCTAGATCTTTATCGTGATAACATTACAGGCATTTTGTCAAATGGTGCATGGTGTCTTTTGGAAAGCTCTTCTAACCAAAGCAGACGCTGTGAGGAAATCTACACTGTGTCTGTTTGAGTAGGGGGGGCTAAGCAAGGAATTACACCCCACTGGGAGCTATGCTAATCCAGGCTCGCCTCACAGGAAAGGTCCTGGTTTCACACAGCCATCATCAAAGGGACTCCAAAATGGCCCATTCTCACACCTGTTTTTTTTAAT…	511	552	2	21	2	100	0	84	0	50	0	50	1	TC	TCTCTCTCTCTCTCTCTCTCTCTCTCTCTCTCTCTCTCTCTC	-	-	-	-	-	-	-	-	-	-	-	-	-	-	-
u0159c	LG-12	42.6	214	2	2 Markers per top scaffold	u0159c	scaffold00159	845614	845770	0.009	0.009	156	CCCTCATCTATCATGTTGCG	AAGGGAGTAAAAGGTACGGG	59.101	57.24	156	CATGTAAAAACTACTCCAGGGAAGAGAGTGGGAAGTGGGTAGTGGCTGAAGCCAGGAAACGGAGGTCAATGCATCAAGATTTAGGGAGCTCGGTCTGTGAGAAAACCTTGTGTTTCTCCCTTGCCATAGTGGTTCGAACAGAATATCCAGGCCATTCTAGGTTATTCCGCGTCAGGATTTTATCACCCTATTTGTGCAGTTATTCATCCATGTTTAGTTTGAAGCTTTTATTTGGAACTGCCTTGAAGCATTTCATTGTCTCCGTCACTCCCCCCCTCTCCATTCCGTCTCCCTCCTGCTGTTACACCCAAGCCTGCCTCACAAGGCCCATGTTAACATTTCCATCTCATTAAGAACAGCAATGTTGTGTACGTGTGTGTTTGTGTGTGGCTTGCATGC…	511	548	2	19	2	100	0	76	50	50	0	0	1	AC	ACACACACACACACACACACACACACACACACACACAC	-	-	-	-	-	-	-	-	-	-	-	-	-	-	-
u0159a	LG-12	44.3	213	2	2 Markers per top scaffold	u0159a	scaffold00159	242166	242388	0.009	0.009	222	TCCAAAGTGTCTTTGTGTGC	TAGATCAGTGCTGTGGATGC	57.271	57.335	222	AGTGGTGGAAGATAAAAAAAAAAATATATCCATTGTGGGTTTCCTGTGCCTAATACTTGACTTTTGCCTTCTTATTTTTTCTCTGCCATTATTTTTCTTTATCACGCATGAGCTTCCAAAATAAACCAGTCCATGCCTTGAAACCGTATTCTCTTGTAAAGTCACTCCCTTTTAATTACCTTTCTCTTTACCCTCTTTAGCGTATGTACACTGCTCTGTGCATGATTTTCTTTCAAGTAAAGTGCCTAAGTGCTCCACTGTGGCACATCCATCTATACCCATCAATCAATACATTTATTTAAGTCTGTTGAAATGGCAAGCCAGGAGGAACACAGCCAGGTTGATGTTTGAAATTGGACCGGCAGATTCAGTGATCCTCCCATGTACATTAGTGATACT…	511	551	2	20.5	2	100	0	82	0	0	48	51	1	TG	TGTGTGTGTGTGTGTGTGTGTGTGTGTGTGTGTGTGTGTGT	-	-	-	-	-	-	-	-	-	-	-	-	-	-	-
u0855i_(u097)	LG-12	44.3	519	1	EST	u097	scaffold00855	182898	183048	0.009	0.003	150	TTCAGTGTGTGGTTCACAGG	AGTCCTAGGGGTTAAGGAAGC	58.063	57.929	150	TAAAAGGGACATAGTTTAGAGGCCATTTCTCAATCTAATCTTAAGATATTAACATAGGCCAACAAGTCCAAACAAAACACCTCACAAATAGTAAACCAAACTGTTACTGACATAACCCAGACGTTCCAAGTAACTAATCATATTATTCCCATTGTTATGTTTTGTGTCGTTTCTTTACCCTTTCTTCTCCCCCCTCCAATTTGATCGAAAAACCCTCATATTTCCCACACTGATGTCTGTGTGCGTGTGCCTGTGCTTCCATGTAATGAAACACCAACCTGCATGGCTTCTTCCATTCTGCCTTCCCCATTTCCGCCCTAACCGATCCGCGCTCCACTTAAATCCGCCAACCCCTCCTCTGCCGACCTTGATCATGTGCCCAGGGGAAACTGATTGCGC…	4233	4320	2	44.5	2	78	2	88	45	45	6	2	1.42	CA	CACACACACACACACATGCACACAGGCACACCACAAAGACACACACACACGCACACGCATACACACACACACACACACACACACACAC	-	-	-	-	-	-	-	-	-	-	-	-	-	-	-
u0526d	LG-12	45.8	1455	3	Uncovered long scaffold	u0539d	scaffold00526	121936	122147	0.009	0.009	211	CATCTCACCCTTCACATTCC	GAGAGATGGACACCAACAGG	57.91	58.052	211	CTTCCAATGTGCCCTTGAGCAAGGCCCTTAACGCTAACTGCTTCTGAAAGTTACTCTGGAGAAGAGGGCCTACAAAAATGACAGAGATGGAGAGTCTTAAATAAATCAGGAAGTTTCACAGATGCTTGTGAGTGAAGAAAGAGCATTCCTGAAATAAAAATCGGAGCTGGGACACTACAGTAAACACAGACTTTGTGCCCTTCGAGTAGAAAAGCAGTCAATCCACCGACTCTAACTCAACTCAACCCTAACTCAACTGACTCCTATTTCAAATAGAGGATGTTTCCCTGGCTTGAGTGTTTGGTTATAATGACCATAGTATTTTTATTTTTAGATATGACTTTGCTCCCGGCTTGGATACAGAAATTCCCTGTACTCTTCCACTCTGAATATGTTTTT…	511	560	2	25	2	95	0	91	0	2	50	48	1.12	GT	GTGTGTGTGTGTGTGTGTGTGTGTGTGTGTGTGTGTGCGTGTGTGTGTGT	-	-	-	-	-	-	-	-	-	-	-	-	-	-	-
u0596d	LG-12	49.2	1509	3	Uncovered long scaffold	u0600d	scaffold00596	91456	91669	0.0007	0.009	213	TGTAGCCTTTTCTGCTTTTAGC	CAGTCACACAAACTGCTTGG	58.056	57.874	213	GGTCTTTGTGAAACAGTATAGTGCTAGCTAGTATCTGTGTGTCTGTATGTGAGATAGGACTTTGGACAACCCAGAATTGTAACTGTAATACATACAGATCAATGAAAAGCAATTTGTCTTTCATTATTCCCATATGTACATCTTAACCTCAACTTGATTTCTCTCTTACTCCTTGTCCATCATGGAATGAAAAGATTAACAAGACTCGGTCAGGTCTAGATGTTATACTTTCAGATTGACCGGCAGAGCTGGGTGTACGCCCTGTGTGTGTGTGTGTGTCAGTGTTATCATTTATTATTGATAGGAGCAGCAGCATGCAGATAGCGCATGTGCTAGCTGAAAGTGTTGCTAAGCGAGAGCTTTTGCTCGTTAAAGACTGTTGAAAGAGCCTGCGAGAAA…	511	553	2	21.5	2	90	9	70	48	2	0	48	1.14	AT	ATATATATTCATATATATATATATATATATATATATATATATA	-	-	-	-	-	-	-	-	-	-	-	-	-	-	-
u0500i_(u065)	LG-12	49.7	487	1	EST	u065	scaffold00500	250960	251164	0.009	0.009	204	ACACACTGGTACAAACACGC	ATATTGGGGTGTATGGATGC	57.067	57.087	210	ATATTACTGAATATTTTGTGTTTTTAAACTCTATAAAAATAGCTTAAAAATCTGACAAGTATTTTGAGAACAGTGTAGCATTAGATTCATATAGTCTTTCTTTTAAACACCATGAGACACAGTAAAGTTACAGGCTGGTATAAAAGTGCTCCTCTTCTCCTCCTAAGACAGGGCCATCTAACAGATTAAAAACAGAACTGAAGTCCTGCACGCTTTCGACTTAAGTTTCAGACAGAGCAGCACAAGGACTGAACTTAAGTTGTGATTCCTCAAATACTTCCTGCCAAAAGATTCCACTCAACCTACCAAACATGTAGCCTGTTTTCAGATCAGTATTTGCTTCAGCCAAATTTAATGAAAGTCATGTGGCAAAGCAAAAAACCATCTGAGATCAGGCTA…	1034	1080	2	23.5	2	100	0	94	51	48	0	0	1	AC	ACACACACACACACACACACACACACACACACACACACACACACACA	-	-	-	-	-	-	-	-	-	-	-	-	-	-	-
u0632d	LG-12	49.7	1532	3	Uncovered long scaffold	u0632d	scaffold00632	162504	162694	0.009	6e-05	190	ACTGCTGTAGTTTGGCTTCC	TCCTAGACAAAAGTAATTGTGAGC	57.078	56.897	190	ACCTAAATATTTACACTATGACAAATATTCTTTAAATTTATGACTAGTGATGCTCTGTAAATTGAAAAAAAAACGTATGTATTATACAGGCAATTAGATGGGGGAGAATCCAATTTCAAACTAGTAATATAGCATGGTAGTTGCAAAGCTAAACAATTTACCTGAAGTGATTAATGGCCCAAACTTGTCTTCCTCCAAAGTCAATGGCAAATAATTATACAATGTTGCAACCAAAGTTATTTAACAAAATAATGGGTACAAACATTTCAACAATTGTTTAAATTTTTTTTTAACATTTGGTAAAAAGAGTATAGTAAAACTAAGGACATAAAAATAAGAAAGTTTAACAACTTCAATACATTTAATTCAATACCATTTCCTGAGATGTAATGATAGTAA…	511	548	2	19	2	100	0	76	50	50	0	0	1	CA	CACACACACACACACACACACACACACACACACACACA	-	-	-	-	-	-	-	-	-	-	-	-	-	-	-
u0283d	LG-13	0	1298	3	Uncovered long scaffold	u0281d	scaffold00283	713051	713256	0.009	0.009	205	TTTGAATATGGCAGAGAGCC	AGTGGCTAACTTCATCTGGC	57.915	57.013	205	TCAGAGCGTGCAGAGGCGGTAGAGGGTGTGGCCAGGCTGGGAGCAGGGACCCACCCGTCTTCCGTAGTGCTTGTTAAGGTCCTACTTCCTCCTGCTGGCCCCTCCCGGGAGGCTGCTTTTTACAGTGAGTTGTGTGTGTATTTCAAAGAGAGACAGATACAATGTTTCTGTTGATGATTTTCTTTGTGTTTTTTTCACATCGGTTTACACCAAATAAATCTGTCTGAAATTCCTCATCTTGTCATGTCAAACCCCTGACAAAGTGAAAGAACAAATGAACACACCTAGTTTTTTGTTTGTGTGCTTGTGCTATTGGTGTCTTCATGGTGTGTTCTGGTGGCGGAACTATGACAGGATGGAATGGTTCTAATTTCCTCTTCCTGGTGGGCGGCAGGCGGA…	511	550	2	20.5	2	94	5	73	50	50	0	0	1	AC	ACACACACACACACACACACACACACACACACACACCACA	-	-	-	-	-	-	-	-	-	-	-	-	-	-	-
u0842i_(u050)	LG-13	0	472	1	EST	u050	scaffold00842	104779	104981	0.009	0.009	202	CTAACTCCTCTCTCCTCCCG	GAGAAGGCTTGTTCTTAGCG	58.078	57.004	202	GGCTTCTATGGACTGGACGAATCAGACTTGGACAAAGTGTTCCGCCTGCCCACCACCACCTTCATCGGGGGCACGGAGACTGCTTTGCCCCTGAGGGAAATCATCCGCCGCCTGGAGATGTCCTACTGCCAGCACATTGGGGTTGAATTCATGTTCATCAATGACCTGGACCAGTGTCAATGGATCAGGGAGAAGTTTGAGAAGCCTGGTGCCATGAAGTTTACCCTGGAGGAGAAGAGGACCCTGCTGGCCCGCATGGTCCGCTCCACCAGGTTCGAGGAGTTCCTTCAGCGGAAATGGTCTTCAGAGAAGCGCTTCGGCCTGGAGGGATGCGAGTCTCTCATCCCCGCCCTGAAGACCATCATCGACAAGTCCAGTGAGAAGGGCGTGGAGAACGTG…	5363	5413	2	25.5	2	100	0	102	49	50	0	0	1	CA	CACACACACACACACACACACACACACACACACACACACACACACACACAC	-	-	-	-	-	-	-	-	-	-	-	-	-	-	-
u0538d	LG-13	1.4	1464	3	Uncovered long scaffold	u0537d	scaffold00538	208049	208273	0.009	0.009	224	TTGCTTTGTGAAATGAGTGC	CAGTGGTTTATGTGAAGGGG	57.473	57.924	224	GGAAGATGCCCATGTCGAAGTACTCCGTAGGCTGCTATAAGGCAAAGAGGAGACAGAATGTTAAAGAAGACCGACACGCTGAGAAGAGAGCAACTACGGTCCATTCCATTCACGCCTCAAAAGTACCCCACACGCCAGCCACACATCGCTTCACTCAGCCCCTCGAGACCGGGGATTCAGCACCCTTCTAGATTTGCGCCCGTCTTCCTGTTTCCAACAACGTTTTGAGTGTGACACAATTCTGTTTTATAAAGCTAAGAATAATCTAAAAATAAGCGCGCTTGCACAGCAAAGAATAGAGAAGCAGAACCGCTGGTACCAACTGGTGATAAACTGACTGTGTGGAAATGGCAGTTTGATATAATTAAGAGGACGGACAGAGATTCAGGCAGACAGTCA…	511	557	2	24	2	95	4	87	51	48	0	0	1	CA	CACACACACACACACACACACACACACACACACACACACACAACACA	-	-	-	-	-	-	-	-	-	-	-	-	-	-	-
u0630i_(u127)	LG-13	1.4	549	1	EST	u127	scaffold00630	42825	43020	0.009	0.009	195	TCCTGGTATCTCTTCCTCCC	CCCCCATATAAGACAAAGGG	58.118	58.252	195	TAAAGGAGGTCCTGCTGCGTCCTTCAGCCCGTCCCACCCGCTCCTACCCCTGAGACAGAGGCAGCAGAAGCAGCAGGGGGAGGATGGATCAGGCATCAGGAACCGCTCCAACTCCTTGGAGAACCGACAGCCACGAGCTTCTGTGCAGGCCTGGCCTGACAAAAGACAAAGACCAATGTCAACGCTCAACCCGTATACGTTCGGCATATCGGCCACTGACAGCGATGCCGACATAGCCTCCGGTGACAGCGTGAGTCTGGCCCGCTCCATTAGCAAAGACAGCCTGGCTTCTAACGTGGCCAACCTCACCCCCAAACATCAGAGCCTCACTCCCCAGGGCCACACCCTGATCGGCCCCGCGCAAGGCGTCCGCCCCCAAGTCGCCTCCGCGCCCCAACG…	3645	3725	2	41	2	80	2	83	1	41	4	51	1.31	CT	CTCTTCTCTCTCTGTCTCTTTCTCTCACTTTCTCTCGGTTTGTCTCTCTCTCTCTCTCTCTCTCTCTCTCTCTCTCTCTCT	-	-	-	-	-	-	-	-	-	-	-	-	-	-	-
u0675d	LG-13	1.4	1562	3	Uncovered long scaffold	u0674d	scaffold00675	159347	159568	0.009	0.009	221	ATCCACCTTTGACCTTGAGC	TCCAACAGAAAGAGTACGGC	59.141	57.951	221	TGCGCCCCAGTCCAGAGGACGTGGAACTCTATGGGTAAGTGGATCAGATACATTTCTACTCCCCTCTATCTTCTCTCATTCCTCCTCTTCTCCTTCCTTTTCTCTCATCCTCCTCTTCCATTTTCCCTTTTTGTTTTGTGTGTACAACTGGGTAGTTTATGTAGTTATATAGTCACAGCCCTGGTTCTGAAGAATTACACCGTTTGAGTTGTTTCTGTCGTAACCGTATTCCCTCAGGCCGAACACGGTGATGGTGAGTTTCCAGAAGGGGGACAGCGTGGGTCTGAGGCTGGCGGGGGGCAACGACGTGGGCATCTTCATCGCTGGCATTCAGGAGGGCAGTCCTGCCGAAGAGGAGGGGCTACGCACTGGAGACCAGATCATGAAGGTATCCACCTT…	511	545	2	17.5	2	100	0	70	0	0	51	48	1	GT	GTGTGTGTGTGTGTGTGTGTGTGTGTGTGTGTGTG	-	-	-	-	-	-	-	-	-	-	-	-	-	-	-
u0987i_(u250)	LG-13	3.5	672	1	EST	u250	scaffold00987	159217	159369	6e-05	0.009	152	TCTGAATTAATCCATAATGAGTGC	GACAAGACCTGAACTGCTGC	57.384	58.596	152	CTAATGTACAATTATAAGAGTAGGGGTGTAAAGACCCTAATGTACAATTATAAGAGTAGGGGTGTAAAGACCCTGGTTCATCCCTAATTGGCAGAAATCACTCATCTCTCCACCTGCTAGCTGATGTGTGGTGTGGGGTTGGGCACAAAATGGCTGACATACATCACCCAGATGGCTGCTACACATTTGTGGTGGATGAGAGGAGCTTTCCCCTTGTTATATAAATTGCTTTTGGTGCCTAGAAAAAGTGCTATATATAAAAATCCAATACATATCTCTCTCTCTTTCTCTCTCTCTCTCCTCACCGACACCAATGATCATACAGTAGGATGTTTTTTGGACATTGACCCCATCTGTGCATTCATTTATCAACTTTGCAAGTGACCCAACAAGAGAATG…	1643	1705	2	31.5	2	83	0	72	6	1	42	49	1.37	TG	TGTGTGTGTGAATGTGTGTGTGTGTGTGTGTGTGTGTGTGTATACGTGTGTGTTTGTGTGTGT	-	-	-	-	-	-	-	-	-	-	-	-	-	-	-
u0022c	LG-13	4.3	40	2	2 Markers per top scaffold	u0022c	scaffold00022	2051813	2051972	0.009	0.009	159	CGGCTTGTGAAGATATGAGC	AGGTCCTACTCAAAGGGTCG	58.477	58.255	159	AGATGGGTTATGGGACAGCCTAACATTAGTGCCAGCCACCCAAGGCTTAGTTGTTCCTCCAGCCTGTAATCTACAGGATGTAAATGAGCAGACATGCAGATTCGCTAAGAGACATAGGCCAACACGCTAAAATACACGCGCTAAGAGACAGATCTCAGATCTCACCACCTGTGTCCAATCTCACCTAAAGAAAGGTTTATTGCGAACACAGAGGCTTTTCCTCCAAGTGCTGCCAGGAGATGGGGGCAACGATCAGAAACAACACTATAAATATTTCATTATAACTGTCATGAAAATAAGTTTAGAATCCAGGTATAATCGACAGGATTCAAGCTGATGGATGCGTCCTTGTTTTAAAATACATACTCTGAAACTAAATGAAAGTGCTGTCAGCAAAAA…	511	554	2	22	2	100	0	88	50	50	0	0	1	CA	CACACACACACACACACACACACACACACACACACACACACACA	-	-	-	-	-	-	-	-	-	-	-	-	-	-	-
u0022i_(u133)	LG-13	4.3	555	1	EST	u133	scaffold00022	1000480	1000669	0.009	0.009	189	ATCGACATGTTAGACTGCCC	GAATGGCATAAATACAGGCG	57.607	58.135	189	AAAAGGGGGGGGAAAGGGGGGGAAAAAAGAGCCATAGCAGTGGTCAGGAGAGGCCACACGGGTGGCAGGAGGCAGGCAGAGGTGGAAGGTGTTAGGATTGTTTTGGGGCAGAATGGATGCCTGACTGTTGGGCGGGGCTAACCGCCCTCTCCAGGCTCTGGGCTCTTTGGGCTACGGCGGCTGATGAGTGTCTACACTTTGGGGAGCAGCACTGGCAGTTGTAGTACTTGCTCTTGACCTTCCAGAAGTGATCACCATAGTCAAACCTGAAAAAGGAACACATTGCAGGCATACATGGACATGTAAATGATTGGAGGAACATAACAGATCATACAATTTAGCAATTAACCTCCCATCATTCTCTGTGGCTAGTATAAAAATGATGAGAAGGTCCAGTTG…	656	696	3	13.7	3	100	0	82	34	34	0	31	1.58	CAT	CATCATCATCATCATCATCATCATCATCATCATCATCATCA	-	-	-	-	-	-	-	-	-	-	-	-	-	-	-
u0309d	LG-13	7.2	1315	3	Uncovered long scaffold	u0306d	scaffold00309	18207	18403	0.009	0.009	196	AAAACCCTACAAGGGTGTGC	TGTTGTTGGAATTAGCTGCC	58.958	58.773	196	ACTGTTATTACCATGTCTAATATAATTGCTATATGTATTTCTGATATAAATTATACCAAACAAAATTAGGTTCCTCAGGACATTGCTTAAATGCCTATCATGAGGCCAGAGAAAGCAGTTTAGTGTACATTAGTGTATAACAATATAATTTAGCAACAAATTGGGCTTTCTCAATAAATGACTTGAATGGCATTGTAAAGTACATTAGCTTGTGAAAAGGTGTTACCTTTTTCTAAAACATATTTGTAGATAGTCCTGTGAGTCAAGAAGTCAGTCAGGACATGCTTTTAACTAAGCTTTACTCATCTCTCTGTAGGCTGGCTCATCTTTCCAGTATCCTCCTCAGCATATCTGGAAAGGAACACAGAGCAGGGAGCAGCAGGAAGTGGAACACAACCC…	511	547	2	18.5	2	100	0	74	48	0	0	51	1	TA	TATATATATATATATATATATATATATATATATATAT	-	-	-	-	-	-	-	-	-	-	-	-	-	-	-
u0321d	LG-13	7.2	1324	3	Uncovered long scaffold	u0321d	scaffold00321	246133	246354	0.009	0.009	221	GAATTCCTGGCTGCTTTAGG	TCAGTACCACCTCCTCTTGG	58.928	57.712	221	CTTGTAATTTCACAAATAGTCTGTATGGCTACAATAGACAGAAAGATGCATAAACAAATAGAGAATTATTGCAGGTTTGAGACAATCAAAAAAGATTTGACTTGATCACAACACTCAAGTATTTGTTACATTTTACTGCTTAAAAGACATCATCTATAGCTATTTGCTCCATCTACAAGTTGAGATAGAAGTTTAAACCGTCCACCGCTACTGCTGTCTGACCTCCTGGGTGTCCCTTGTTCTTCCCTTCCCTCCCCAGCTCCACCAGGTGCTGGTCCAGCTGCAGACAGGGGAGAAGGAGCACGACTTCTCCCTACAGCCCATCCAGGTGTCCATCAGTGTGCAGCTCTGGAGGCTGCCAGGATGCCATGAATTCCTGGCTGCTTTAGGTCAGACATT…	511	545	2	17.5	2	100	0	70	0	0	48	51	1	TG	TGTGTGTGTGTGTGTGTGTGTGTGTGTGTGTGTGT	-	-	-	-	-	-	-	-	-	-	-	-	-	-	-
u0167a	LG-13	12.4	225	2	2 Markers per top scaffold	u0168a	scaffold00167	296807	296997	0.003	0.009	190	AGATCCAGGAACATTTTGACC	GTGGTGCATGTATGTCTTCG	57.96	57.537	190	TGTCCTAAATCCCCCTACCATGTAATCACTCACAACAATCTGGGCACTCTACAAGTTCATACGCTTGTATTTCCGCCAAACAACAAATTGTATGTGAACTTAGTAAAGCTTTAGGCCAGTCCAGATTATTTGTACACAATTACATTTGTTTACACGGTTGTCATTTTCCTTATTTGGTTTATGAGCCATAGAACCGCAGAACCATATATGGTATATTTTAAACACAACAGGTCTACCGATCATTTGTCTAAGAGGTGCCACAATGTTAAAACTAACACCAAGTGTTAACCGTTGTTTACAGGTATTTCCATTGCATTGAGTAACGTTGCCCTCTACAGGACATGATGGGCACAACACAAACATTTTAATGTAGTATTTAAAACAATGATGTTATTAAAG…	511	547	2	18.5	2	100	0	74	51	48	0	0	1	AC	ACACACACACACACACACACACACACACACACACACA	-	-	-	-	-	-	-	-	-	-	-	-	-	-	-
u0109i_(u355)	LG-13	17.1	777	1	EST	u355	scaffold00109	993056	993414	0.033	0.009	358	GAGGAGGAGGATGATGACG	TGGTCTCTGAGATGGTCTCG	58.08	58.912	205	TTTTTCTAATAATGAGTATATCGGATTCCGAGTGTCAACTGTGATGAACAGATGGGATTGCCAATGGGAGTATGAGGAAATGGACACGCCTAGTTGTTCCATCTGAAGGACAACGTCCCTCTGACAAGCTGTGTCTGCACTGCAGGCTAGTCCTGATCCGGAAGGAGAAGCTGGTGTCCACCCACATGGCCCGTCTCGCCGCTAGGCCCCGGCAGCTAGAGGTGGACCCCGACTGTCTCCGCTGGACCCCCGTCATCGTCACCAACACCGTGGTGTCAGAAGGAGAGGACGAGGAAGAGGAGGATGACGAGGAAGAGGGAGAGGATGATACCTGTTCGGAGATTAAGCCCGGCCACAAGGTGTCTTCACTCTCCTGGCTTGTCCGAGGAGGAGAGAGGG…	1020	1052	3	11	3	100	0	66	33	0	66	0	0.92	GAG	GAGGAGGAGGAGGAGGAGGAGGAGGAGGAGGAG	-	-	-	-	-	-	-	-	-	-	-	-	-	-	-
u0359c	LG-13	17.1	364	2	2 Markers per top scaffold	u0354c	scaffold00359	576493	576713	0.009	0.009	220	CTAGCGGCATAATCACAAGC	CAATCTGCTTCATCAACTGC	58.559	56.981	220	TATCTATTCATATGTTTATATTTGAGCAGTCTGTCATATAATATTTTTGGGACATTTGATTCACACCTATATTGCTATTAATTCTGGTCGCATGTCTGCTATGGCCTATCACTCTTGGCTAGTGGTTCTCAATGTGCAGGGGTTGGAGACCTTGAGCGGTACTCAGAAGTGTAACACTGAATGCATGCAACACAGTGTACATGTTCTGAACCTAAATAATAATGGGCAACATGATTTCATGGATCATTACTCCCTATGTTTATGGTAAATGCACTGCCTTGAATATGAATGGATAAAGACGGATGTTAAATGGCTTGTATATAGGTATTCCTCGACATTCTATTTGTTTTTTAGTCCACAGAAGTGACATGATATAACTCGATGAAACTGCTTAATATG…	511	550	2	20	2	100	0	80	0	0	50	50	1	GT	GTGTGTGTGTGTGTGTGTGTGTGTGTGTGTGTGTGTGTGT	-	-	-	-	-	-	-	-	-	-	-	-	-	-	-
u0359a	LG-13	18.3	363	2	2 Markers per top scaffold	u0354a	scaffold00359	47826	47987	0.009	0.009	161	TATACTCAACCCCCAACTGC	TGAATATGCCTCTCTCAGGG	57.546	57.835	161	TGACATCGCCTCTCACGCAGGCCGGCACCCACCAGTTTGATCGACAGACAGAGCAGAGAGCTGGCTGGGTGCCAATGGGGGTCAGGCCTTCTGGTGGTGGTGCCCTCCTCATTCCACAGATCAATACCTCCATACGCAATTAGGGTGAGCAGAACAGATGGGCTCACAGGCTGCAATGGCCTCCCAACACCACCCCTCACCAGCGCCAGCAGCACCCCCGACCCTAACTGGGGCCCAACCACATCAGGGACCCAACTACATCACCTGGCTGCCCGTGGTTCACGGCTGGTCCTCCTGGTATCGCCAAGAGATCACACTTGTCCAGACATGATTCCGTAGTCATTGGACATTGGGAATGGAGAGAGTAGGTGGTGCCTAGCTCCCACTGCATGCCCGCCT…	511	556	2	23	2	100	0	92	50	50	0	0	1	CA	CACACACACACACACACACACACACACACACACACACACACACACA	-	-	-	-	-	-	-	-	-	-	-	-	-	-	-
u0013i_(u037)	LG-13	22.9	459	1	EST	u037	scaffold00013	1840092	1840316	0.009	0.033	224	GGGACAAACACAGAGTACGG	GATTGGGACCATGATGACC	58.059	58.489	221	AAGTTTTAAACATAATTTCTTTTACATTTTTAAATCGTTATATTTCAGGATTATTTCTAATCGCATTACGAGTACTGTTTGGTTTCATGTATTTGCAGATTCTATTACATTATTGAATGTTCTTGAAAAATAATTGGTAATTAAAGAAAATACACTAATGGTGTTAAGACTGTGGCATGGAAATGGTTATCAAGATTTGTCGAATTTCTCTTCCATCATTCCAAAGTTCAAAATTCCAGCATTGTGACATCCATACACTCCATACTACTGCAGGAGGCCACTGCTTTATAAACAGCAAACCCTTAACATTCTCTTACCTTTTGGTGATCATTAAGAAATCTGACTCGTTGACTTTGGCGTGTGCAAAGTATCTGTACTTGGCAAACCGTCCATTCTCAA…	2216	2269	3	18	3	100	0	108	33	33	0	33	1.58	CAT	CATCATCATCATCATCATCATCATCATCATCATCATCATCATCATCATCATCAT	-	-	-	-	-	-	-	-	-	-	-	-	-	-	-
u0013j_(u130)	LG-13	22.9	552	1	EST	u130	scaffold00013	780110	780333	0.003	0.003	223	ACTGATGTACACGGATTCTGC	AATAGCAGCAGGTTACAGTGG	57.682	57.079	225	ATTGGACTGCATGGCGAGACTGTGCAGGACCGACTGATATAGCCGTCGATTGTTTGAACCTATTGGAATGGATGACAAGGTTGCTGATAAAGATGAGGACAGCTGCAGTATATACCCTGTAATAAACAGGAACCTGGTTCCACTTGGCAGTGAAATCAAGGCCAGGATGCAACATTGGGTGGATTATAGAACAGAGATGGCTATGCCAGTGCCATTGTGGACTGGTGTGTTGATCGTGGCTGTGCTGGGCGTGGTGGCAGTGTCCTTCATCTGCCTTGTTGTGTTTTTATTCTACAGAAGATACACACAGTACAAGGAGCAGCAGCCTCATTATCGCTTCAGGAAAAGAGACAAAGTCATGTTTTATGGCAGAAAGATCATGAGAAAGGTGCAGACATT…	4851	4891	2	20.5	2	100	0	82	48	51	0	0	1	CA	CACACACACACACACACACACACACACACACACACACACAC	-	-	-	-	-	-	-	-	-	-	-	-	-	-	-
u0013k_(u393)	LG-13	23.9	815	1	EST	u393	scaffold00013	2404135	2404359	0.009	0.003	224	AGAGCAAGTCAGAGCTACGG	AACAATCAAAAAGGAAAACGG	57.447	58.151	224	ACAGAGCAACTGAAATAAGCAAGCTTGTGTTGAGGGTTGAGGTATAAAGAGAAGATACAGAGAATAGAGCGGAATAAAGAAATTGGGACAGGGTTCGTTTTAAATCGACTTTACGTTCAGACATCTTCAGTGATTCCGATCAAACTGTTCAGCAATGGCCCAGGAGACGAACCAGAGCCTGACGCCTGTGCTTTGTGCCACTGGTTGTGGTTTCTATGGCAACCCCAGGAACAATGGAATGTGCTCGGTCTGCTACAAGGAACACCTGAACCGACAGCAGAATAGTGACCGCGGCTTGAGCCAACTTAGCCCAATAGGAGCAGGCAGTAGTCCTACCTCTGAAGCCTCAGCCATCCAGAGACTAGAGGCCAGTCTAGCCAAAGTAGACAGTTCACCTGG…	1956	1987	2	16	2	100	0	64	0	0	50	50	1	TG	TGTGTGTGTGTGTGTGTGTGTGTGTGTGTGTG	-	-	-	-	-	-	-	-	-	-	-	-	-	-	-
u1241i_(u089)	LG-13	25.8	511	1	EST	u089	scaffold01241	84811	84996	0.009	0.009	185	TTCCTCTTACTGGGAAATGC	GCTATGGCAGCTTACTTTGG	56.879	57.69	185	AGGCAACATGGTTGTTTGACTCGCTTAGGGTTCAGCCGAGCAGCGGACGTACACTACTAATAGTCAGAGGGAAGCGTGTCGGAATCTGGACATTTTCGACAGTTTCTCGAAGCCACCAGGCGGCACCCAGGCGTTCGGTTCTGGGGAAAAGTAGTGTTATCGTTGTTGCTAAACGGTGGGAGGAAGCAAAGGTGTCGTATTTCGCTCTTGAGCACGCTGAGCGATGGACTTCCTCCTCTGTCCACCACTACCCAACTCACCTCAACAGACTGAGCTACAGATGCTAAGTTAGCAGTACGCTTCTCCCCTCAAACTTTACATAACCAGGAAGGGGACAAAATCAGCACAGAGTTATACTCCTTGCGTACAGACGACGGGATTCCCAGCTCTGCTCCAACG…	3762	3819	2	29	2	89	0	89	5	0	44	50	1.24	TG	TGTGTGTATGTGTGTGTATGTGTGTGTATGTGTGTGTGTGTGTGTGTGTGTGTGTGTG	-	-	-	-	-	-	-	-	-	-	-	-	-	-	-
u0063a	LG-13	26.7	97	2	2 Markers per top scaffold	u0063a	scaffold00063	410030	410254	0.033	0.0002	224	GATGAGAAAGCGCAAGAGG	TGTGCATCTCAATGTATAACTCG	58.685	57.876	224	CAACCTTTCAATGTCTTCCAGTCAGACCAAATAACGTACCACAACCGACAACGGTTATGCCAAATCTATAAGAAAATAACTAATTGCCGAAATCAATCACTCCAACAAATAGCCGACCATTCTATTCACGTAACGCATATCTTGAGAGCTCCTACAGCAGACCTGTTCGCTCCTGCAAATGAAAAATATACTCCCATCCAAAACACAAACCCATCTTCCGTCCACCAGTAGATTACTGTAGCATTTCAAACTAGACTTGTCCTTCATAGTGAAATTAATATATTTCTATATTTCTTTTCACGTGAACCTTAACCTCCAATTTCCCAATCTACGTCGCCTCCTCGAACGTGAATACTCGAGCACAAGCTTGGGTAAATAGATGAGAAAGCGCAAGAGGGG…	511	558	2	24	2	100	0	96	0	0	50	50	1	GT	GTGTGTGTGTGTGTGTGTGTGTGTGTGTGTGTGTGTGTGTGTGTGTGT	-	-	-	-	-	-	-	-	-	-	-	-	-	-	-
u0233d	LG-13	26.7	1269	3	Uncovered long scaffold	u0233d	scaffold00233	438305	438493	0.009	0.009	188	TCCATCAATTTACAGCCTCC	TGCAAACACTAGCTCACTGG	57.61	57.635	188	CCCTCTCGCGCCCTTCTTAATGGATGTGGTTTGAAAAGCAATAGCCTTTTTGTCAAACTGCCCTTTTCAAAGCAATGCAATTCAAACCCAAAACCAGGAGCTTTTCTTTCAGGGACAACTCTTGCCCCCTGGGCAGTAGGAATCATAGCTGGCTTGCTCTGTCGGGCACTGTCAGGACAGATGACCTGAGTAATAGCATCTCAATAGAACCTCTACTGAAAGAGAAGGTCTGCTTCCCAAATGACACCCTGTTTCCTTCATAGCACACTACTTTGGGAGTAGGTGCCAGTAGCTACAGGTGTGCGTTTTTGCGTGTGTGTATGAGGGGGGGGGGGGGGGGGGGGGAGTGGACAGTGGAGCGGCAGCCATCAACACACACTTAAACAGCCATTTTCCATC…	511	545	2	17.5	2	100	0	70	51	48	0	0	1	AC	ACACACACACACACACACACACACACACACACACA	-	-	-	-	-	-	-	-	-	-	-	-	-	-	-
u0406c	LG-13	26.7	390	2	2 Markers per top scaffold	u0407c	scaffold00406	548235	548452	0.009	0.009	217	CACTCCAAAACATAAAGCGG	TACGAAATACCAACCAAGCC	58.293	57.635	217	TAAATTTCCACCGGCCCAAAACCTGGTAGCCCGACCCTGTCCACGGTCCCAGACAGAATATAGCCTCCCTCCCAACGCAATTCATTCTTCATGCAACTACAGAACAATGAAACCGGGCTAGTGCCCTGGACGGGCGGGATTCCCCTTTCCTCTCCTAAGCTTTTAGTTAAAGCGATATTAATCATGGTTATCCGACCGCCATTATACCTTCATCAACTCAAAGATGTATGACATGTGTGCGTTCCATGCCCCGCCCTCACACAACGCTCTACTAGAGACTGTGCTGTAACACGAAAATGCATTGCATCTGTATTTAGTTATAGGAATGCCTGTATTTCAGACTGTGTGCATTAACCACACGCGCACACACTCCAAAACATAAAGCGGGGATTGGACTTC…	511	545	2	17.5	2	100	0	70	0	0	48	51	1	TG	TGTGTGTGTGTGTGTGTGTGTGTGTGTGTGTGTGT	-	-	-	-	-	-	-	-	-	-	-	-	-	-	-
u0142d	LG-13	29.9	1233	3	Uncovered long scaffold	u0143d	scaffold00142	104199	104421	0.009	0.009	222	GGAAATTGCTTGTCTTTTGC	TGTCAATGAAATGTGCATCC	57.484	57.875	222	TAACCCTCCTCACAACAAACTGGCCATCATTTTGGGGTGTGTGTGTGTGTGTGTGTGTGTGTGTGTGTTTGTGTGAGACTGGATCAAGCCTAATGTGGTTGGCTCGCTTTTGTCTTCCAAATGAGGGGTTTAGCAGAACACACACACACGAATACACTGTGTGTGTGACAGGAGCTCCTCAGTATTGTTGTGTATATTTAACACCTCAGTGAGCAGAGCAAACCCCCCCCCACCCCCTCACCACCCACTGCTGATCCTGTGCTTAAAGGGCCTCATTGTGTTTAATACGGCTGCCGTGGGAGGGGGGGGGCTGGGGGCTGGGCTAGTGCGTCATGTGACCTGAGAGAACGGCGGGGAAATTGCTTGTCTTTTGCGGGTCAGCGCTCTGCTTTCTAAAGC…	511	545	2	17.5	2	100	0	70	0	0	48	51	1	TG	TGTGTGTGTGTGTGTGTGTGTGTGTGTGTGTGTGT	-	-	-	-	-	-	-	-	-	-	-	-	-	-	-
u0406i_(u128)	LG-13	30.3	550	1	EST	u128	scaffold00406	389873	390089	0.009	0.009	216	AATGGAGTTGTGATGGAAGG	GTCACACACTGTATCGCTGC	57.421	57.838	216	CCTTGTAATGATTGTTTTAATGGTCATACATTTCACTTCAGAAAATACAAAAACAGAATCGAAGAAAAAAAAAAAGCTTTCTTGGAAACTATTAAATGGTTTGTTTCAGCAGAAAGTGAACACGGTTTTAGAATGATTAAGTCAGCAAGAGCAGCCATGGTCCAGATTCAATGTGGAAATGTACAGCCAAACATGGGTGTCGTGTTTCTTCATCACCTGGATATGTGAACACCGATCTTCACGGGCAATTTATATTAGGGAAAGTTTCAGGGTTGATCTAACATGTTCGCACAGTTTGGTCTGGGTTCAATAGTTGATGCTTTTACATAATTTGTAGAAAACAAACAAGTTACAGTTGTACTACGGAGACAGTCCACATCTTACTGAAGGGTAAAGCAT…	6544	6584	2	20.5	2	100	0	82	0	0	51	48	1	GT	GTGTGTGTGTGTGTGTGTGTGTGTGTGTGTGTGTGTGTGTG	-	-	-	-	-	-	-	-	-	-	-	-	-	-	-
u0139d	LG-13	43.3	1230	3	Uncovered long scaffold	u0139d	scaffold00139	332467	332653	0.009	0.009	186	GAGCAGTGGCACAGACTACC	GCTGTCTCTCTGAAACAGGG	58.465	57.578	186	ATTGCCCCCAGTGGCCAGTTTTCAAGTAATACTTTCCCAACTGGGCAAATTTCTACATTTGCGCTTAATCCGGTGCTGTGACCTCTGGGCAATAATGGCAATACAATATACACTCGCGTGCGTTTAGTCACTAATTAATGCAAAAACCTACAGCGATGAATCCATGTAATGCAGAGAAAAAGACAAACACAAGTGGTTCAGGTGACGCTGCAGCTCGTAGCCCAGCCCCAGTCAACAGCTGTAGGGATGTTATGAAAACATCTATAAATCCAGCCGGCCTTCCATGAATCTGTCAGTGGTTTCATTACAATAATTACTTTAATATGCTGTTGATGATTTAACGATAAAGCAACGGGAGGAAAAAGAAGGAGAAATGGGTAAAGGGACGGGAGACGCCAT…	511	546	2	18	2	100	0	72	50	50	0	0	1	CA	CACACACACACACACACACACACACACACACACACA	-	-	-	-	-	-	-	-	-	-	-	-	-	-	-
u0215a	LG-13	51	279	2	2 Markers per top scaffold	u0216a	scaffold00215	159248	159439	0.0007	0.009	191	TTTATAATGGCATACTGCAACC	TTTACCTTTTGAGGCTCTGC	56.849	57.246	191	GCTGTAATACCTCCTCCTATACCAGCTCTGTTACATGTTACATGTAGCAGGGAGTCCTTGTGTGTCATTGCCTTCATCACACTTTCTCTCTCTGTGGATCTACTCAATGTGGATTACATACTACATCTTACTGAGCAATGCAGTGTCTGTTTTGTTCCCGAGGCAAATTCTGCTCAAACAGCGAAACTCTGACCGCTGAGTAATGATCCAGTTAAAATATGGACATAGCATATAAGCATTAATGTCTGGAGGCTTCTGGTATATGACCAATATGCCCAGGGCTTCTTATGCATGCATGTAGAGTGCCTGGATGTGGCCCATAGCCATGATATATTGGCAATATAACACAAATCCCAGTGGTACATTATTTATATCAGAAACTGGTTACCAAAGTAATTA…	511	546	2	18	2	100	0	72	0	0	50	50	1	TG	TGTGTGTGTGTGTGTGTGTGTGTGTGTGTGTGTGTG	-	-	-	-	-	-	-	-	-	-	-	-	-	-	-
u0146i_(u656)	LG-14	0	1078	1	EST	u656	scaffold00146	1120224	1120381	0.003	0.009	157	CACCTACATCAGGTAAACCCC	GTCAGCTTCAGATGACTGGG	58.305	58.379	157	AGTTTGGTTTACACTCACAATAGCTGCTATATCATACCTCGTGAAGTGCTTCCAATTGATGTTGCTACTTTTTTTGTTCCATTAAATATAACAGTACAATGTGGTTCTGTAGCGACCCAGAGCAATGGATATGGCCTGGTGACCCGATCTTGTTGATTTAATTTAACTAATCAGCAGCATTAACGTAAAAAGTAAATGACTACCACCAATTCTATCAGCTTATATAGACAGTACCTATTTAGTATTAGGCAATCTCTTATTCCAAACCAGAAAGGAACATCTTGTAGTTTTTATGCAAAATTAACCAAAATCTGACTTGAGTAACCATTGTTAAAATATTTATTTACTAAGCACCAATGACAACATCTTTCCATCCCCCAGTCTGCATTCCACTGACCT…	742	769	2	14	2	100	0	56	0	0	50	50	1	TG	TGTGTGTGTGTGTGTGTGTGTGTGTGTG	-	-	-	-	-	-	-	-	-	-	-	-	-	-	-
u0260i_(u172)	LG-14	0	594	1	EST	u172	scaffold00260	652799	653013	0.009	0.033	214	AATATCTGCATTGTCCCTGC	CAAAACCCTTCAAATTGGG	57.637	57.904	206	AAAGCATCGCCGGATGTGGGTCCCTGTTTTGGCATGGTGCAGCGCTACTTCTACAACTCCACCAGCATGTCCTGTCAGCTGTTCAGCTATGGAGGCTGCTCGGGCAACCAGAACAACTTTGTCACAGAAAGGGATTGTCTGCAGAGCTGTCGCACTGAGGGTAAGTGAATGGAGTGTGAAAGGAATGTGAGAGAGGAGGTGCTTCTGAGGACCACACTCTCATGAATTTGAAGTCCTCAAGACTTCAGTTGGCTCACAGTTCCTCCCAGACTCCTGGAGTGAAATAAATAACAGCTTGACTCCCAACCAAGTTGGGAATATGGCGTTGTTTTAGTTGAAGCAACTTTAAGCCAACGTATCACTGCTACAAAATAAATGAGTGATTTGATTAGCTTGGTT…	1236	1274	2	19.5	2	100	0	78	51	48	0	0	1	AC	ACACACACACACACACACACACACACACACACACACACA	-	-	-	-	-	-	-	-	-	-	-	-	-	-	-
u0260j_(u547)	LG-14	0	969	1	EST	u547	scaffold00260	614306	614490	0.009	0.009	184	TGTGCGTATTACACCAGACG	TTAGCCTAATAATCCTGCCG	58.215	57.092	182	GTATTTCCTTTAACACATCAACACAACAGGATAAGTGAAAGTAATATGGCTAGGGCTGTTGTCCACCTGTCTCCAATCCATTTAGATCAGTGCAGGTAAAGGGAAGAAGACAAGAAGATAAAGCCACTTCAGACAAACCTGAATGGGCACTTGACAACGGGCAGTTTCTCTGGTGCTGCCCAGCCATGCGCCACCTCGTGGTCATACTACCAAATGACACCCCAGGATCAAAAGTATCAAAGCAGCATTCTCATATAATCCCCAAAATCAATATATACTCTTCTTTACAACATAACTCTTGGTCAGTGGTCACTCATTTTTCATTATCCAACACTCAGAAACTAAACAATTATCACTAATAATAAATACACTTATGGAGTGGAGCTGGAGAGCCATGCC…	4798	4830	2	17	2	93	6	59	51	48	0	0	1	AC	ACACACAACACACACACACACACACACACACAC	-	-	-	-	-	-	-	-	-	-	-	-	-	-	-
u0510i_(u028)	LG-14	2.7	450	1	EST	u028	scaffold00510	313593	313807	0.009	0.009	214	GTCGCTAAGGTTCAACAAGC	TCAGCAACTCCAGAATGACC	57.632	58.802	212	ACCTCTCAAAAAAAAAACTAATTTTAATTAAAACAAAAAAGTTGAATCATTAACAAGTTTATAAAACAGTGATTTAGTTACATAAATAAATTGATATCAGTGTATCAAATCTGACTTTCAACTTCATGAACAATGTTGACACGGTTGAAGAAGTACAATCGTTTACCTATCATAATAAATAAAATGGTACATGAATGATATTCCTGTCTCTGGACAAAGGAACTACGGACAAACCTCTAGGGGAAGAGACACTTCGATGTTTCTACACCCAAAAACAGAGGACAAGGGCTTTTTAAAGCACAGAACACAGAACCATTCAGCTAAAAATTAAAGACACTATAAGTTGTAACCCATATTGGTTGGCTTTTTCATTTTAATGAACAAAGTTTGGTAGTTAGA…	1384	1444	2	30.5	2	100	0	122	0	0	50	49	1	GT	GTGTGTGTGTGTGTGTGTGTGTGTGTGTGTGTGTGTGTGTGTGTGTGTGTGTGTGTGTGTG	-	-	-	-	-	-	-	-	-	-	-	-	-	-	-
u0158c	LG-14	8	212	2	2 Markers per top scaffold	u0157c	scaffold00158	1088418	1088631	0.009	0.003	213	TAGAAGTGTAGGCATTCCCG	CATCACTGTTTAGGGCTAGGG	57.85	58.73	213	AATATTTCACAATCATTGCACAGCACTTGTTTTTTGAAGTCTAAATGATCTTAGCCCTACTGAAAAGAACATATTGAGCAAAAAAAAGCCCAGAGTGCTGGAGAAAATACGAATAACTAAGACCAAAATAGCGATAAAAGGAACAGGACGAAGACAGAATGGTGAGTCAGACATTTCATCAGTGCCAGCCAGACAGCCAGGGGTGAGCATTTCCAATCAAAGCGCTGGGTCTGTCAGTACAAACACTTTAGTGGGTCTAATTCTGGATCCTAACATGATACAGGATACTGGACCAGCCTTCCCCCGGCTTCACAGAACTCGTCCCCATGGACACCAGAACTACGGCTAGCCCTTACAGCCGGTCACCGTGACATGGGCTTATTGAAGTCCAGGCCAGGT…	511	550	2	20	2	100	0	80	50	50	0	0	1	CA	CACACACACACACACACACACACACACACACACACACACA	-	-	-	-	-	-	-	-	-	-	-	-	-	-	-
u0197i_(u650)	LG-14	8	1072	1	EST	u650	scaffold00197	98761	98916	0.033	0.009	155	ATCTGTCTCTGAAACCGGC	GGTGACAAAACATGACCAGC	57.793	58.987	153	TCACATACACGAAATGGCGTCAGCGGCCGACTACAGTGCCTATGGTCAGGCGGGAGGCCAACAGGGATATGGCTCTTATGTGGCCCAGCCTGCTCAGGCTGCCTATGGACAAAACACTCAGCCGGCTTACGGTCAGCAGCAGGGGTATGGGTCATACAGCCAGCCGGCTGACTCCACCTATGCCCAAGGCAGCAGCTCTTCAAGTGGATACTCCCAACAGAGCTATGGGTCTTCATACAGTCAACAGCCACCAGCTGCAACTGGGTATGGTGCTACTACTGCTGCAGCTCCTGCAGCCCCTCAGGGTTACAGCCAGCCCGCTCAGGGCTATGGAGCTGGAGGGTACGATGCTGCCCCTGCTGCTGCCGCCGCCTCCACCACCACCACCACCAGCCAGGG…	2093	2120	2	14	2	100	0	56	0	0	50	50	1	GT	GTGTGTGTGTGTGTGTGTGTGTGTGTGT	-	-	-	-	-	-	-	-	-	-	-	-	-	-	-
u0402d	LG-14	8	1374	3	Uncovered long scaffold	u0399d	scaffold00402	444925	445147	0.033	0.009	222	CAAGCTGATATGAGGCAGC	GAGTGAGGAAATGCAAAACC	57.095	57.235	222	ATCTTATTCCACAGACTCTCTTTCCTTTTGGAATATGTAATGTGTTTCTAGCTTAAAAAGCTGGGGTTCTATGAACTGCTTTGTGATGTTTGTTTTCTCCAGATACTCTCATGTCTGAAAAAATATAGCATTTCATAGGCCCATGCATTGATTTCATGTGATGGACTTAAACCAGCTGATTCAGAAGAACATGACAGGATTTAATTGAATGTGATGATTTCACACGCTGTCACATAGGTGAGAGGTAGGACTGTGGTATTTGCGATGTGTTCTGATGAAGGTTGATGTTGTTGATGTGTGTGTGTGCTTGTATGTGTTTGTGTGTGGGCTGGGGGGGGGTGGGCTCATTTTACGCTAGAACATCCTTGGTTATAAGTGCAAACGATTGGGAAATTTAGC…	511	548	2	19	2	100	0	76	50	50	0	0	1	CA	CACACACACACACACACACACACACACACACACACACA	-	-	-	-	-	-	-	-	-	-	-	-	-	-	-
u0697i_(u121)	LG-14	8	543	1	EST	u121	scaffold00697	66468	66655	0.009	0.009	187	CATGCCAATGAAATCTATCG	ATGGCATGCTCAGGTATAGG	56.639	57.668	187	GTTTACCTTTAGGATAGATAGTCTAGAGAAAATAGTAATTGCATAATACAGACTTTCAACACGTCGAAACCAACACAGTGAGATTTCAGTCTTACGAATTGAATGTCTTGCTGTTTTTTTTTTGGCAAAGGCGGGGAATACAAAGGCAAAGTAAAATACAATCAAGACTCGAATGTAACATTTTACCTGGAATACCTCGAGCCCAACTAACTTCGGGGTTGAAACCAGTGTTTATTTTTAAACCACGTCAAGCTCCTGAAGTATTTCATGGATTATCTGTGTTTCAGGACACTCTGCTGTAAAGGACCGCCCCCGCCTAGACCAGAGTATGACCTGGTGTGTATTGGACTCACAGGCTCTGGGAAGACCAGTCTACTGTCCAGACTCTGCAGTGAAGCC…	2035	2085	2	25.5	2	91	0	84	1	1	45	50	1.24	TG	TGTGTGTGTGTGTGTGTGTGTATGTGTCTGTGTGTGTGTGTGTGTGTGTGT	-	-	-	-	-	-	-	-	-	-	-	-	-	-	-
u0279a	LG-14	8.6	319	2	2 Markers per top scaffold	u0278a	scaffold00279	155315	155538	0.033	0.009	223	GTTTCATTGAGGCAGCACC	AAAATGTAGCTTCACTGCCG	59.234	58.054	223	CTCCTTTTCAGAAGGCCGACTAGGGATATTTTTCAGAAGACGGCTCAAGCCGGGCACAAGCCAGCTAAATACTGTCTGACTCCAGAAATGGGGGGCATCATGTGCCTTTAGGTTGGGGGCACATAGAACAAGGGGTTGGAGTCAGTAGCAGACTCGGCAAGGACTGTGGATACATTGTGTATATCTCCTCCTTCTGGACCCGCCTTTAAAGCCTCCGCAGGGGCCCCTTAATGGAACAACAGCTGTGCCAGCGCTATTTCTCATTTAGTTCACTTAGAGGTTGTCTCCTTATCAGCTGCTCAGAACAACATTCACAAGGTTGCCTTTCCAGCACCTCTCTATTTCTCTAAGGCTCCTCTAACATGATTGTAAACTTTTTAAATTACATTGTGATTCCGG…	511	547	2	18.5	2	100	0	74	51	48	0	0	1	AC	ACACACACACACACACACACACACACACACACACACA	-	-	-	-	-	-	-	-	-	-	-	-	-	-	-
u0019a	LG-14	12.9	35	2	2 Markers per top scaffold	u0019a	scaffold00019	844423	844611	0.009	0.009	188	AGACAAATGGAGAGGAAACG	AATCTCCTTTACCAGCTGCC	56.83	58.411	188	CTGATTCTAACCTAAGCAGGGTTGACATTTCCATTGTAATGTTCTGAGTGCATTTGTCAGGGAGTGTTGTTACATGGATACCAGGAAAATAGACTAGAGACGAGACTCATTTCTCCACTTAAGATCAGAACTTGAAAATGTGTCCTTCCAGGTGGCCATCAAGACTGCTTCTGCGTTCTTTTCACATCTCCATCACTGGGTTGAATATTACAATTTAAAGTGTAATACAAATAATTTTTTTCACAGGAGACATTTTGACATTTGTGGCACAAAGGAGGCAAAACAGGAGATGTGTTGCTCTGTTGTAGCTAAAACAACAAGGCCATTTTTGGAATGACTGATGTAACAAGGAAGGATGTGTTTTAGCGATGATTTAGAAATTGCTGGCCCATGACTAAG…	511	558	2	24	2	91	0	78	2	0	45	52	1.12	GT	GTGTGTGTGTATGTGTGTGTGTGTGTGTGTGTTTGTGTGTGTGTGTGT	-	-	-	-	-	-	-	-	-	-	-	-	-	-	-
u0298d	LG-14	12.9	1307	3	Uncovered long scaffold	u0298d	scaffold00298	407754	407950	0.009	0.009	196	CAACATGACGACAACTAGCG	ATCTGTCTTTTCCCCACTCC	57.927	58.021	196	AAACTGGTTGTAGGCCACGCGGCCATGAGCATATTGTAACAGTTGGATCAGTCAACATACTTAACATCTAGCCTTGACCTGACATCCCAACCACACCCCTTCCACCCGCCATCCACCAACCCTGTCTCCACCCGTCTCCCATTAAGTGACGTCTACTCAAAGAGCTTGATTGCAGAGAGCAGTGTTGCTGGTCAGACACCAGGGATGCACTCGCCCATGGGGGTCTACAAAAACTAGCTTCTCCAACCCGGACTGGCTCCAAACGTTTGTGAAGATCTGGAAAAAAAATGAAGACAAACCAAAAAGGAAAAAAAAGAAAAAAAAGAGGTTGCTGAAAAATGGAGAATGGTGGGGCAGCTAGCTACCGTGTGTAATTGTTTGGACTGTTCCCTTCAGCCC…	511	553	2	21.5	2	100	0	86	51	48	0	0	1	AC	ACACACACACACACACACACACACACACACACACACACACACA	-	-	-	-	-	-	-	-	-	-	-	-	-	-	-
u0125d	LG-14	15.7	1224	3	Uncovered long scaffold	u0125d	scaffold00125	132762	132963	0.009	0.009	201	CTGGTCTCTCAACCTAAGCG	TGAAAGGGTCAACAGAAACC	57.702	57.612	201	GCGTATGGTTCATTTAAAAGAAGACACCACTACAGTACCACTAAGCCACTAACCATACCTTTTTACTTTACACACAGTTGACGCATGCAATCTCATATGAACGATAACCTTTAGATGTGTACGGCTGGGCTGATTAAACGAAATGGTACAATTGGTTTACAGTGTCCCACACGAATAACGTAATTGTTGATAAGACCCAAATGATCGTGCTGCTTGTTTGATGTGATTATTTGATAATTATTTTAAATAGCTGCAGTAGTTCCGCACAGTACACTTTCAAACTCTAGCACGGCCCACGTTTTCCTAACGTTTTCTCGCTCTGGTGGGCCTTGCCAAACACAATATTATTTAGGCAGGCATATGCTGGACGCTATCGCCTGATTGATCTAATTGAAAACT…	511	547	2	18.5	2	100	0	74	0	0	48	51	1	TG	TGTGTGTGTGTGTGTGTGTGTGTGTGTGTGTGTGTGT	-	-	-	-	-	-	-	-	-	-	-	-	-	-	-
u0011a	LG-14	17.9	21	2	2 Markers per top scaffold	u0011a	scaffold00011	462450	462645	0.003	0.003	195	CAGCATCATTACACCAAGACC	AAACACCATTAATTCATCCCC	58.09	57.653	195	AATGTTCTAGTTGGGAATTTGTGAAATGTGTCACACTATCAAAAACAAAATACTGTCAATGTACTGTCTATCTTATTACTTAAATGAGTGTTGATGGATGTAAATATATAGGGACAGAGAAAGAGAAACAGAGAGTGATTGTTCATATCTCTGTGAGTGACAGAGCTTCAGATAATATGTGATTAGCATCTTTGAAACAAGTATTAAACTGAACTAGTAAAAGTTCTGGACATGAAAGAGGACATTGTTCTTGTAATTGGTTCCGTTAGAAGTTGTAGAGTATTTATGATACTATTTATGGATCACATTTAATCATGAAGGTAAAATGTCCCTCAATCACCAGACATTTTCATTTATTCTCCTGATAGGAAAGGAAGGTGCAGAGAAGAAACTGCTTTC…	511	559	2	25	2	95	4	91	48	51	0	0	1	CA	CACACCACACACACACACACACACACACACACACACACACACACACACA	-	-	-	-	-	-	-	-	-	-	-	-	-	-	-
u0011i_(u398)	LG-14	17.9	820	1	EST	u398	scaffold00011	504984	505201	0.009	0.009	217	CAGAGAGGATTCACCAGACC	GTCTCTTCTTGGAACCCAGG	57.183	58.715	217	GCGGAGACACGGATGTAAGGAGGAATGGCGACGGTCTAGAGGAAGAGGAGGCTTGTATATAGTCTGAAACCGTCCATACAGCGTTAGGATAAATAGTAAAAAATACAGACTGACAGAGACCAAAATGGAGTCAGGGTTGGCAGTGACCTCAACCCCCACATCTGTGGTTGGCGCTACATCACCGACCCCTGCACCCACCAACCTCAGCGCCAAGCAGAGAGAGGGCGGCAGGAAGAATGCCACCACCCCATCATTTCTATCCAACCTGGGCAAGCCCACCTTGCGGGGCATCAGGAAGTGTCCTCAGTGTGGTGTTTACAATGGTACCCGCGGACTCAGCTGCAAGAACAAGGCCTGTGGCGTCGTCTTTAGGGATGGGGGGGCTGCCGGCGGAGTCAG…	1462	1493	2	16	2	100	0	64	50	50	0	0	1	CA	CACACACACACACACACACACACACACACACA	-	-	-	-	-	-	-	-	-	-	-	-	-	-	-
u0011j_(u531)	LG-14	19.4	953	1	EST	u531	scaffold00011	1628114	1628296	0.009	0.009	182	TCTATCCACGTACTGCTGGG	TTAGCATTTTCTCTCCAGGG	58.749	57.037	182	TTTCCAGTCGGCGCTGACGAATAACGAGAAGAACATTTTCATTTTCGAAGCATTTCACCAGTTACTCAGACTTCTTTCTAACGAGAAGTGCATAAACCCAGTAGTATGTTATTATTTTAACATACTTTTTAAAGATAAAACCGCTGAAATCNCATCACTAGCGCTACGAATATCTCAACTTTTTCTACAAATACAGTCCAATAATTATATTTTCTCTATACTTTATCCTAGTAGTATGTTATTATTTTAACATACTTTTTAAAGATAAAACCGCTGAAATCCGAAAATGGAATCGCTGTTGAACACCACGGATTACTACCCAGCTAACGCGACTAACGGTTCTGATTCAGAGGACTATAACCAGTTCGTGCAGCCGGTGTGGCAGATCGCTCTTTGGGC…	4525	4554	2	15	2	100	0	60	0	0	50	50	1	TG	TGTGTGTGTGTGTGTGTGTGTGTGTGTGTG	-	-	-	-	-	-	-	-	-	-	-	-	-	-	-
u0543d	LG-14	27	1468	3	Uncovered long scaffold	u0551d	scaffold00543	133933	134152	0.009	0.003	219	ACACACACACAACCAAAAGC	TCCATCTAAAACACGTTCAGG	57.034	57.743	219	ATCTCTGGCCAATGAAATTAAGGCCTGTTTATCTCAAAGAACATTTCAAAGCTTCCATTAAATATCAGAATCCTCCAATAAATCCCCACCATAATTTAAGGATAGCTACGATATTCACACTTTGATGACATAATGTGTGTGCGTTAGAGTGTGTGTGCGTTAGAGTGTGTGTGTGTAGACTGAGCAGTACCAATGGCTTGTTCTCAGAGTCAAAAAGCTCATGCTATTCCTCTTCAATGCTTTTTGCTTGACCTGTAACACTGTAAGCTCATTAAGATGTTAGTCACTAAGATTACTAAAATGAGCCAGCTATGGAAATTACACCACTTTTATCCATAACTTCAGAGGAGGACAAAAACATGCAAAAGCACAAAGACAGGCAAGCACACATACAGACAC…	511	545	2	17.5	2	100	0	70	51	48	0	0	1	AC	ACACACACACACACACACACACACACACACACACA	-	-	-	-	-	-	-	-	-	-	-	-	-	-	-
u0008c	LG-14	32.6	16	2	2 Markers per top scaffold	u0008c	scaffold00008	3507000	3507200	0.033	0.009	200	CATAGGGCTTACAGACCCC	AAGGCTCTTCTTAACTGGGC	57.065	57.695	200	CGCTGCACACCTGGCAACAGCAGACGTGACCACAGGGCAGGAAGATGACCTGAGACTAAGGGTGAAAAAAAGCAAGGGAGAGGGTGTCATTAAACATAGCAAGGACATTAACGTGCGTGTGCGTTTGCGTGTGGGGAGAGATAATTGCACCTTGTGAGGAGATTTTTTTGCAGACTTTAGGATTAGGGGTTAGGTCTAGATTAACATTCACACTTGGGGTTAGGACTGGAGCTAGGGTTAGGGCATACTCCAGGCTCCTCACCTCCATCTCCATGCACACAACGCACTCTGAGCTGCCCGGGGCCTCCATGGGGCTGGGCGCGGACGGGGTGACCGGGGTCAGCTGAGGGCTCGGTGTCTGGTCAGGGGCGCTGGGCTGAGTAGACGGTGACGGGACTG…	511	560	2	25	2	100	0	100	0	0	50	50	1	GT	GTGTGTGTGTGTGTGTGTGTGTGTGTGTGTGTGTGTGTGTGTGTGTGTGT	-	-	-	-	-	-	-	-	-	-	-	-	-	-	-
u0008j_(u756)	LG-14	37.1	1178	1	EST	u756	scaffold00008	1601809	1602002	0.009	0.009	193	CAATGCATTACCCATTCTGC	CCACGAGAACCAGATTATCC	58.994	57.047	193	AAACAACACTGTAAATCTAGCATTCAAGGACATACTTGTCAGGGATGAAGATCTTCAAAGGACCATGTACCAGAATCTCTTATCTTACCAGACACTCCCTAGGCGGCTCATAAGTGACAGGTTCTCAACAAAGGTAATAAACATGTGGTACCCATCCATTAGAAACCACCTTCTATGACCTAGGCTTACAAAGGTCAGCACATTTTATAGTTACTTAGGTACAGCCCCTCCAGGTGAATTCCACACACACGGATGGTCCATTATACGGACAGACCATAACTCTATGATATGTATGTATACTAAACTAAGATGTTAGTCGACTACGAGGTCGCAAAGTGAACAAAGTAAAGCCCTGCGTACATGTCTCCCACACTGCAGAAGGTCACATATTCCGTTCTT…	885	911	2	13.5	2	100	0	54	0	0	51	48	1	GT	GTGTGTGTGTGTGTGTGTGTGTGTGTG	-	-	-	-	-	-	-	-	-	-	-	-	-	-	-
u0224i_(u291)	LG-14	39.4	713	1	EST	u291	scaffold00224	433219	433408	0.009	0.009	189	CCACTGGAACCTAGATCTGC	GAAGAGGAGGAAAACAAGGG	57.323	57.827	189	CATGTTATATATTTAATCCCAGTTGTCCACATCAACTATAGCCTGAAATACCATGACTCATAATACCCATAATACCTTGCGGCACATCTGGTAAAGCAGATCTTTTGGTTCTTAAACCATACATTTCTTCCATAGGGAATTTCTAGTAAGGCCTGTGTTTTGTGTAGATTTGATCCATCTCACCATTTAAATAACCATGTAAATATCTACCGGACAAGGTGACTAAACAATATTGGATAAATATAATCAAAAGCGTTTTTGTAGAGTTACATTTGAAGCAAATATGTTGAAAGAAGTAATCTTGTCCTGATTTACACAGTTGTTAAAACACCTAGCTGGATTAAGACAAAGAAACACAGGCCATATTTCAAGAGTCAACTATTTCGGTCTATACAGCCT…	2432	2470	2	19.5	2	94	0	69	51	46	0	2	1.14	AC	ACACACACACACACACACACACACACACACACATACACA	-	-	-	-	-	-	-	-	-	-	-	-	-	-	-
u0008i_(u333)	LG-14	44.4	755	1	EST	u333	scaffold00008	931593	931770	0.009	0.009	177	GTTGGGTCACTGTGATGTCC	ACAAAGCTAAAATACCGGGG	58.779	58.138	177	GGTGGTGGTTCTGTCTGGATTGGCCAGACCCAATTTGTTGGGTCACTGTGATGTCCATCCCTGAGTGGAGGGGGTCATGGTCCGAGCCCACAAGCTCTTTGAGGTTTTAGTTCTGTGTCGGTGTGTGTGTGTGTGTGTGTGAGTGTATATGAATGTGTGTGTGTGTGTGTGTGTGTATTTATGTGGTAATTTCCCCCGGTATTTTAGCTTTGTTGAGTTATAAATATCCAGTCCGGCCCTTCAATCTGACGGCGATATCACTAACAGTATTTTCTCCTCGCCTTTCACTCTCTCGATGGTTGAGTTTGCTCCTTGCGCCGTGGCCTCCCGATTGGCACTTGTACATTGGGATTAGGAGGAGGATCTCTGGTTCCATTCATAGTGAACCCCTCAACAGGG…	121	176	2	28	2	85	0	67	8	0	44	46	1.34	GT	GTGTGTGTGTGTGTGTGTGTGAGTGTATATGAATGTGTGTGTGTGTGTGTGTGTGT	-	-	-	-	-	-	-	-	-	-	-	-	-	-	-
u0505d	LG-14	48.9	1440	3	Uncovered long scaffold	u0507d	scaffold00505	124393	124617	0.009	0.0007	224	GTTTCCATAGCAGCAGATCC	CATGAATTGACTCTGAAACAGG	57.357	57.331	224	GAAATTAGAGGATGACTATGGTGGTTAATATTATAGGGTGACTATTGGTCGTTGAAATTAGAGGATGACTATGGTGGTTAATATTATAGGGTGACTATTGGTCGTTGATATTAGAGGATGACTATGGTGGTTGATATTATAGGATGACTATAGATGTTGACATTAGAGGTTGACTATGGATGTTGACATTAGAGGTTGTCTATGGATGTTGACATTAGATGTTGTCTATGGATGTTGACATTAGATGTTGTCTATGGATGTTGACATTAGATGTTGTCTATGGATGTTGACATTAGATGTTGTCTATGGATGTTGACCATTAGAGGTTGACACTGTAGACAGTCTCCAGCACAGTGCTGCGTGTGTGGGTTTCCATAGCAGCAGATCCATTTTTGGCTG…	511	548	2	19	2	100	0	76	50	50	0	0	1	CA	CACACACACACACACACACACACACACACACACACACA	-	-	-	-	-	-	-	-	-	-	-	-	-	-	-
u0044a	LG-15	0	71	2	2 Markers per top scaffold	u0044a	scaffold00044	31368	31543	0.0002	0.009	175	CTCTGAACATAGAAGACACACCC	ATTGAGGAGGTGCACTATGG	57.858	57.61	175	GTTTATGAAACTCGATTTGGGTTTGTCCGGCGCTTAGGCTAGAGAACACAAGGCTGTCTATTGCTTAGAATTCCCGCACTAGCCTATCCGTGACGCACCATGACATTACTCATTTTGTTAAGTAAGCCTTTAGCGTTATTTTTTTCTAGTATATCCAGTAAAGGCCACCACAGTCAGATGTGGGTCAAAAGAAGTCATGGAGAAAATGGTCGGTGCAAATGGCCCTCCCTCCCCCATCGTAAAAATATGAACAAAATGTTATATTTTAGACAGCGGACTGTCTCTATAATTGCAATGGATTTTTATCTGAGCATGCATATGCAAGATACCACCCAGCTATGGTTTTATAAAGATCTCAGCTCCAAATCTCGAGCCATGAGAGTAGGGAGCATGCGGTAA…	511	557	2	23.5	2	95	0	85	48	48	2	0	1.13	AC	ACACACACACACACACACACACACACACACACACACACACGCACACA	-	-	-	-	-	-	-	-	-	-	-	-	-	-	-
u0100i_(u606)	LG-15	0	1028	1	EST	u606	scaffold00100	154456	154656	0.009	0.0007	200	TTCTCAGACTTTTGCACAGC	CATAGAACCAAACTGCTAAGCC	56.753	58.102	200	GGCTTAAGCATGTTTCAGGCATGGCAAGGGATAACAAGGGCACTCACCAAATCTATCAGGCTGTATCCAGTGCAAAGACTAATGTGTGCCAAGGTCACCAGTACCAGACTGTGTTCAGGCTACCAGCAGGCCAATGTGGTGATACTCCATAAGAGCCTGGCTGATGACTTTGAGGCGTTCTGCCATGCCAACCCCAGCCCCCTGCCCCTGCTGTACAGGAGTCAGCCTGGGGAGTGGGGCTGTCCACCCCTCGCTGCAGAAGCAGACATCAGAGTGGACTGTCCTCAGTACTGTGTGTTTGAGGATGGCCTGCTGGTATCCAGAGTTTCCAGCCTGATGCCCTACACCAGTCAGCTTCTGGACATGGTCAGCTTCTACCTGGGCTGTAGCTTCAGCTTT…	1371	1399	2	14.5	2	100	0	58	0	0	48	51	1	TG	TGTGTGTGTGTGTGTGTGTGTGTGTGTGT	-	-	-	-	-	-	-	-	-	-	-	-	-	-	-
u0121d	LG-15	0	1223	3	Uncovered long scaffold	u0120d	scaffold00121	636830	637011	0.009	0.009	181	CTGTTCTCTACCCGACTCCC	GACAGAGGTGGAGGAAATGG	58.742	59.505	181	GCTGGTCACATTAGCAATGACCTCGACCACCCTCAAAACGCACTCAAACGCATATACGTTACACAGCCAGCCTTCCAGGAATGTGCACGCGCTCCCGTACATGAACACAAATGCACAGTAATGAGGAGTGGAGGTGAGAGGAGCAAGCAGGTTCAGATGGGAAATGGGACCGGGTCATTTACATTGTATTAAGGCTTCCTCTGCCTCTCGGGCTCAGACCCGGTCATCAATCGCCCCACTGTCAGCCGGCACGGGTGATAAATATGGCGGGGCCGTGGCACGCTCCGGCCAGCAGCGCCGCATAATAAATGGTTTGAACAAACAAGAAAGATGTCTCATCAAGGAGAGTGGGGATGTTAAAGGGCCTCACAGAAAAAAAGCCCTGAGTAAGGAGATTTA…	511	546	2	18	2	100	0	72	50	0	0	50	1	TA	TATATATATATATATATATATATATATATATATATA	-	-	-	-	-	-	-	-	-	-	-	-	-	-	-
u0430d	LG-15	0	1394	3	Uncovered long scaffold	u0429d	scaffold00430	479795	479998	0.009	6e-05	203	TGTCAGAGAGATCAGGGAGG	CACAAACAGAAACACTTCATAACC	57.856	57.794	203	AGCTATGGAAAATAAGGCAGGGTTGTACGGCATCCGGGAACACTTGTGAAAATAGGCTATCAAACCTGACTAAATGATAAATGACATTGAAATGACTACGTCACAACCACCCAACTCTTGATCATGATCATAGAAGCACAGCAAAAAGCCAGCCACCAATTTACCTCATGTGTGGTGGAAGATCAGTGCTGTAGTGCGTGTAGCCAAGTGATGGTACCCTGGCCTACCCAGTCTAAACAGAGAGGGGAGGAGAGCTGTGTAGTGAAGTAGTAGTGTGGCAGAGTTGAACAGTAGTATACTAATATGATAGTGCTGTAGTGTAGCTGTTGTGTGATAGTGCTGTGTAGTGTAGTTGTAGGAGTGTAGTGAAGTTGCATAGTAATGTCAGAGAGATCAGGG…	511	548	2	19	2	100	0	76	50	50	0	0	1	AC	ACACACACACACACACACACACACACACACACACACAC	-	-	-	-	-	-	-	-	-	-	-	-	-	-	-
u0822i_(u196)	LG-15	8.5	618	1	EST	u196	scaffold00822	68707	68876	0.009	0.009	169	CTCAGGGCTACTCCTGAACC	AATTTAACTGTGCTCCCAGC	58.891	56.969	166	CTTAACTGTCTCAGTGTGTTCCTCCTGTACAGCAGCACAAGCAGCCCTCTTAACATTCAACAGAGCCTTGAGGTCTCCCACGTCCTTCAGCTTGGACTTGTAGAGCATCCAGCGATAACGGATCTCCTCCAGGCCCACGTCCTCAGAGCCAGCCCCGGCCGCAGACCCAGACAACAGTAGCGTCAGGAACTGCTCCTGACCCCAGCCCACATTGGACCTCAAAGTCTTGAGTGTGTTCTGCCTGATCTTGAGTTCTTTGGTGCTCAGCGGCCCTTTGGTGTTAAGAATCCTTGAGAGAGTATCGTTCTCCTTCTGTAGCCAGGCCTCAAACTCCCTCTTGCCCTTGTGGTGGGCTGCACTCAGGGCTACTCCTGAACCTCCCTGAAGGAGCCGACAACA…	401	438	3	12.7	3	100	0	76	34	34	0	31	1.58	CAT	CATCATCATCATCATCATCATCATCATCATCATCATCA	-	-	-	-	-	-	-	-	-	-	-	-	-	-	-
u0056a	LG-15	9.7	91	2	2 Markers per top scaffold	u0056a	scaffold00056	82407	82622	0.0007	0.003	215	GACTAGATCGACTTGCTGAAGG	AAGGTTAGGAACATTCATGCC	58.227	58.059	215	ATCAGCATAGTTGGTAACGACTCATTAATAGAAATCTCTACAAATGAAGATCATCTGGAATTTAGGATAGCAGTAGCCTACTGTCTCTTGAAATGTCTTCGTGAGTTTGATAGATTTGAAACTGTATAAAGATGCATTCGTTCTCAGTATCCTCTTGTCCATTTTATTTATTCCGGAATTAACATTTATAGGGAATTACTAGCGTTTTACAAGTGTATATCATGTTTTAAGGGCAACCAAATTAGGGTGCTTAAAAAAAATGTAATAAAAGGGGGATTTTCTTTCAGTCAGATAGGTTGTTTAGGGTAGTAGAACAGTGAATAATGTAACTCAGCCGGCGATAACATCAGTATTATGGTTAGCCAAGAAGTGCTCAATTTCATAACAAACTTTTGTGTA…	511	554	2	22	2	100	0	88	50	0	0	50	1	AT	ATATATATATATATATATATATATATATATATATATATATATAT	-	-	-	-	-	-	-	-	-	-	-	-	-	-	-
u0056c	LG-15	10.7	92	2	2 Markers per top scaffold	u0056c	scaffold00056	1719372	1719542	0.009	0.0007	170	CTGCAATTACAGGAGAAGGC	TCAACACAGTGTCTTTACTGCC	57.575	57.941	170	TGTGTTTGGAGTTCAGTTTTCCTGTAGTCATGAAAAGTTGTTTCTATGGTTACAGTCTAAGTGACAAAGCAGCACGCTATTAGTCTAGCTAGCACCAGTCTGGAGGGCTTCCTGAAAGGCTGTGATGTAGGCACAAAGTGTCCACAATGAAGAGGGCAGTGTTTTTACCTCAGATTGGTTCTTCTCTGTCTTACACAACCACCCACGAGGACAATAACTGACAACAACCCTGATCCAATGCAGTGGGATTCAACCCCAAAGAGGAAATTAAAAATTTAACATTTTAGAGCACCAATCAAAGGTCAGCCAATTTCTGAAAGTAGTGCATTCACATCAGACTCGATGGTGATGGAGCAACCAGAGTGGCAACAGCCAAGGCAAGCACTTTATATTCCTGAC…	511	545	2	17.5	2	100	0	70	48	51	0	0	1	CA	CACACACACACACACACACACACACACACACACAC	-	-	-	-	-	-	-	-	-	-	-	-	-	-	-
u0041i_(u094)	LG-15	14.1	516	1	EST	u094	scaffold00041	1882753	1882960	0.009	0.009	207	TCAAAACAATCTGTGACCCC	ATACTCTGCTTGATTTGGGC	58.387	56.904	207	AAATAATTACACAAGTTTCATGTTTATTGTTCAGAGCAGGGAAGTGGAAAGGATGATAGCTTTTATTAAGTTTCAGAAATAAGCCGGGAACTGTTCTCTTGCACAACTGACTGCTGAGAATTTTTGTAATATTTTTCACTGGAAATAATGATGGTGAACGAATCTTAGGGTATGAAGGAGACAGACTTCAACATGCACTGCAAATTGTTTATCTTCTTCCATGGCAGTTTGCCTGGTCCCACTTTGGTTGCCAACCCATGTTCCTCTGCTGTACAACACACAACTCCCCTCCTTGACAACATTCCAGCCGTTTAACTTACACTATACAAAAGGTAACAATTGCATAGCCTCCTCCACAACATTTCAAGCCAGCTGTGGAGTGAGCCTACAGTACATTGA…	1382	1434	2	26.5	2	92	0	88	49	47	1	1	1.23	CA	CACACACACACATACACACACACACACACACACACACACACACACAGACACAC	-	-	-	-	-	-	-	-	-	-	-	-	-	-	-
u0007i_(u254)	LG-15	24.6	676	1	EST	u254	scaffold00007	3323328	3323550	0.009	0.0007	222	AGCTCGACATGATAGCAACC	CCAGACGTGAGTACTTACAGGG	57.921	58.792	222	TGTAGCGCTTGACTCATCCTCGTAACGCGATCCTCCCGTCGTTCACATGATCACACGCTAAAACCCCCCTGCTGGAACCGCTTCACTACTCAAACAGTACTTGACCGTCCCTGCTGGGCGTCACTTGTGCGGTCAACCAGGTACGACCCTCTGACCAGGGGGCAGCACGGTGAGGCCACAGCACACTGGTATTTGTGGGCTTGGAGAGACACAGGGCTCGACGCTTAGTGGTCTTGGGTTAGACCCCTGGTTTCTTTTGACACTGCTCGTCCACACCCTACTACCGAACACCAAGCAGACAAACACACACACGCACACACACGCACACACACGCACACACTCTTTCTCCCATTATAAATGTTTGCTGGTCAACTGTTGACAGCACATACTCCTTTATAG…	568	607	2	20	2	94	0	71	0	0	47	52	1	GT	GTGTGTGTGTGTGTGTGTGTGTGTGTGTTTGTGTGTGTGT	-	-	-	-	-	-	-	-	-	-	-	-	-	-	-
u0007c	LG-15	26.6	14	2	2 Markers per top scaffold	u0007c	scaffold00007	2950816	2951038	0.009	0.009	222	AAAGAATGGTGCTGTCTTGG	AAGTTGAGGAGAGCAGGAGG	57.797	58.618	222	GGGTCTATTTATGTATACCATTAAATACCTTGATGATTGTGTTAAACCGCTATAATAAGCCAGTACAGAGAACGTTCATTTTGTGTGTCTGTATACTGTCTATTAAGCATTGTGTGTTTATATGCATTCCATGCCTGTGCCTGCTGCATTTGGAACAAGGGAAATAAATGTCGTTGTCCATGCATCATCCTGCAGGAGTGCATTTGTCAATATGCCACTTCAGGTTGAAGACATGTCTACTGTCATTTTCTACCAGTACTTCAGTGTCATTCTTCTTTTTTTTCTCTCTCAATTTTTCCGGCAAATGCAGTGTGTGGCAGGCTGAATTGTGTGTTATTACCCAGCTGGAGACAATATCATTACCACATATTTGCTGTCAAGGGTCTCCAAAGAATGGTG…	511	560	2	25	2	100	0	100	0	50	0	50	1	TC	TCTCTCTCTCTCTCTCTCTCTCTCTCTCTCTCTCTCTCTCTCTCTCTCTC	-	-	-	-	-	-	-	-	-	-	-	-	-	-	-
u0007j_(u562)	LG-15	33.5	984	1	EST	u562	scaffold00007	1444397	1444599	0.009	0.009	202	AGTGATTGATGTGCTGCTCC	GATAAGCTGCAGTGCTCAGG	58.832	58.777	202	ACCCTCACCTAGGTCCCTTACCCCGGTCTAATTACCCTCACCTAGGTCCCTCACCCCAGTCTATTTACCCTCACCCCAGTCTATTTACCCTCACCCCGGTCCAATTGTCCTCACCTAGGTCCCTCACCCAATTATTCCCTTACATAGAGGGGGTCAAAGGCAGATGTGTTTCAGCCCTTCAGGAGAGGAGTTGAATATCTCCTACTAATAAGACTCCCAGTGAAATGGAAAAGTGAATTTTTTTACTCGATACCGTGCAGAAAATCTAAATAGTTGAAATATTGAATCTTGGTAAAATATATGTTGGGTCATAACAATAATCAAAATCTGTTAACATCCTGAGACAAAGATTTGAACAGACATTAGCTATGCAGAACAGATACATGGCATTTTTTCTTT…	2597	2625	2	14.5	2	100	0	58	51	48	0	0	1	AC	ACACACACACACACACACACACACACACA	-	-	-	-	-	-	-	-	-	-	-	-	-	-	-
u0007a	LG-15	42.3	13	2	2 Markers per top scaffold	u0007a	scaffold00007	242582	242768	0.009	0.009	186	GTGTGTGTGTGTGGTGAAGC	CTTCACAGACTGACAATGCC	58.536	56.759	186	GGCATTCAGAAAACCATCACTGTAAACCAAAGGTAGAAGAAGCATAACATAACATAAAGTAACCTCAGGCAACCAAGGGCAGCCTTACTTTCTGTGATTCTGCATGTGATCACCACCACCACCACCACCACCACCACACACCCGCCCACGAGGACCTTGAGAGTTATGCAGAGGTTGTGTGGAGGTTCTAGTTCAGAGGTTGCGTGGAGGTTCTAGTTCGCTCTAAAGGGCCGTCAGCATATTGTGTCAATCAATAGGGTGCTGCCAGTCAAGACCAGCACAATTGGCAGGCCAGGACAGCTGTCAATACGGCAGGTAAAGACAGACACCTGCCTCTGTGCACATAACCTCTCACAACAATCACCTGCCAATACCCCTGCCCTCCCATCAGCTCCCATC…	511	567	2	28.5	2	92	0	96	47	50	1	0	1.11	AC	ACACGCACACACACACCCACACACACACACACACACACACACACACACACACACACA	-	-	-	-	-	-	-	-	-	-	-	-	-	-	-
u0069i_(u292)	LG-15	45.5	714	1	EST	u292	scaffold00069	796981	797181	0.009	0.009	200	CTTAGTCCTGCTTTTGTCGG	TCAGAATGTTGATGAGTCCG	57.637	57.137	200	GGGGAGGACATGGGGGAGATGAAGATGATGAGAGGAGGGAGGAGAGAGATGGGCCATTGTGCATCATTGTGACTGGGAGGGCAGAGACTGTATATCTTGTTATGGTGACTGGGAGGACAGAGACTGTATATCTTGTTATGGTGACTGGGAGGACAGAGACTGTATATCTTGTTATGGTGACTGGGAGGACAGAGACTGTATATCTTGTTATGGTGACTGGGAGGGCAGAGACTGTATATCTTGTTATGGAAACTGGGAGGGCAGAGACAGTAGGTAATGTTATAGTGACTGGGAGGGCAGAGGCATTAGGTGTTGTTATTGTGACTGGGAGGACAGGGACAGTTGATGTTATTATTGTGACTGGGAGGGCAGAGACAGTTGACGTTGTTATTGTGACTG…	1153	1250	2	51	2	70	8	69	4	6	42	46	1.47	TG	TGTGTGTGTGTGTGTGTATGTTGGTATGTGTCTGCCTGTGTGTGTGTGTGTGTGTATGTTGGTATGTGTCTGCCTGTGTGTGTGTGGGTGTGTGTGTG	1153	1245	38	2.4	38	98	0	177	4	6	41	47	1.49	TGTGTGTGTGTGTGTGTATGTTGGTATGTGTCTGCCTG	TGTGTGTGTGTGTGTGTATGTTGGTATGTGTCTGCCTGTGTGTGTGTGTGTGTGTATGTTGGTATGTGTCTGCCTGTGTGTGTGTGGGTGTGT
u0069c	LG-15	46.6	104	2	2 Markers per top scaffold	u0069c	scaffold00069	1308908	1309130	0.009	0.009	222	ACGCAGAACACTTAAGAGCC	TGTGGTCATTCTGTGCTACG	57.233	58.276	222	GGATCATTTTATTTTATTCTTTACTGCTCAGGCACGGTTTTTCAATGTCAGGTTTCTGACATTGTCACGTGGAAGGGTATAATGTTTTCTGCTGTCATTCAATCAGTAAAGTGTAGCGTTGGAAGGTGTAGCATAGCGTTGTGTAGTGTAGCACGGTGTAGTGTTATTTACAGCAACGACCTGGGGGAAATGCTACAGGTGGGTAAAAAATATATATTTTGTAAATGTTTACTTTTATTGGTTAGAGACAGTGGAGAAAAACAGAATATTTGCTATAAGAGTCGCTGGCCAGACTCAAACCCATGCTGTAGTTGTACCGGTACCTGGGAGGCTGTGGCCTAGACCACCAAACAACCAGGAGCACCACTAAACCACCAGAGGTCACAACGCAGAACACTT…	511	553	2	21.5	2	100	0	86	51	48	0	0	1	AC	ACACACACACACACACACACACACACACACACACACACACACA	-	-	-	-	-	-	-	-	-	-	-	-	-	-	-
u0069d	LG-15	46.6	1607	3	Chimeric check	u0069d	scaffold00069	1457127	1457352	0.009	0.033	225	AGTCCACCAAGGCTAACTCC	GATGATGCCCAGATTCTCC	58.255	57.935	225	GCCATTGAACCAGTCATCTCTGAACCCTTCAGAACAGCTGTTTATGTTGGGTTAACTTATTTTATAGCTGTGGTTCTGGGCCAGAGGGTTTTTAATCAGTCTGCCACAAGCTGTTCCAGTGATGTAATGCTGCTTATATTTCTCTGCCCTCTCTCACACTCATCTGTCTCCTCTGCTCCCCGTCTCCTCTGCTCCCCGTCTCCTCTGCTCCCCGTCTCCTCTGCTCCCCGTCTCCTCTGCTCCTGCCAGTTCCTTCTTGCATTACAACTGATCTGATTGTGCAGCCACTCATGCCCTTTTACCTTCATTCTCTTCTTGTGTCACTTTTTGATCCTCCTCTTCACCTCCTCCTGACCCTGTTGTTCCTCCAGCCCTGCAGGTTCTGTTGGACCAGTCCAC…	511	551	2	20.5	2	100	0	82	48	51	0	0	1	CA	CACACACACACACACACACACACACACACACACACACACAC	-	-	-	-	-	-	-	-	-	-	-	-	-	-	-
u0656i_(u115)	LG-15	46.6	537	1	EST	u115	scaffold00656	248367	248565	0.0007	0.003	198	ACAGTTACGTTTGGAATAATCG	CACTGGCTACGTGTCTGTACC	56.002	58.313	198	ATTCTTACTACAGGGACACCTAGTTCACAACTGGAAGGCTCGCTGGTTTGTGCTCATGCCAGATACGTTGATGTACTACAAATTTGATGGGGGCAAGAGAGACTCGTCTCAACGCGGAAGAATATTGTTGACCGAATGCGAAATAACGTGTCCGTTTCTGGACTTTGACAACCGGCCGCTGGTCTTCAAGCTGCGGACCAAGTGTTCAGCTGAGCATTTCCTGGAGGCGTGTTCNCTCTGTGTTTCCTTCGTCCTCAGCTGGTCTTCAAGCTGCGGACCAAGTGTTCAGCTGAGCATTTCCTGGAGGCGTGTTCTCGCGAGGAGCGGGACCAATGGGTAGCGGACATCCGTGCGGCCGTGGAGAAACTCCGCCCAGCAGATTCGTCTCCCTCCAGCCAG…	1915	1961	2	23.5	2	95	0	85	0	2	48	48	1.13	TG	TGTGTGTGTGTGTGCGTGTGTGTGTGTGTGTGTGTGTGTGTGTGTGT	-	-	-	-	-	-	-	-	-	-	-	-	-	-	-
u0095d	LG-15	53	1215	3	Uncovered long scaffold	u0095d	scaffold00095	840167	840365	0.009	0.009	198	GCACACGGTAGCATAAATCC	GTCAGGCCTCTGAATAGTGG	58.12	57.323	198	GGGGCTGGTTCTGGATGCCACTGCTGGGGTTAGCATGTGTCCCAAACTGACCTATGGAGGGACCAGGGTTCTGACTGTGGCTGGTTCACACTAGGCCCAGCTCTCAGGTCTGTCTGGGTCATTGGACCCCCCTCCCTCTCCCCCTCCTCCTCCCCATTCTCTCTCGCAGCCTCCTCCTTCTCCGTTTCTGTCCGTTTTCTCCTCCTCCCCGTTCTCTCTCCCAGCCTCCTCCTTGTCTGTTTCTGTTTCTCCACACTCCACAAACCTCTAATAGCCCTGCCTGGGCATTAAGGACAACGCCAAGGCCAGGTTGCCTGGAGGGGGCACTCATTCCAGTGACTCAGAATAAGCTACTGTGAAAGTGTGTGTGGCCTAGCCATATCCAAACACACACACACA…	511	550	2	20	2	100	0	80	50	50	0	0	1	CA	CACACACACACACACACACACACACACACACACACACACA	-	-	-	-	-	-	-	-	-	-	-	-	-	-	-
u0693d	LG-15	53	1575	3	Uncovered long scaffold	u0692d	scaffold00693	184384	184596	0.0007	0.009	212	CAAGGAAAACGAATAAAGTTGC	TCCTTTTAATGACAATGCCC	58.008	57.548	212	AGATTGTCCGGCAACACGCGTGACAGTGAGGGTTGACTGACTCGTGCACAGGGTTCCTGCTAGCCAGTGTGTACGCGTTCTCTACACGTACGCGCAAATATCAATGCTAGTGAGTGTGTGAATGTGCTTGTGTGTGTGTGTTTAACGTGTACGTGTGTACAGGCAAGTCAGTGAATGTTCTTGGTGGCCAGACACCGGTTTTAATTGTGTTAGTCCGAGAACCAGACTGAGTACATTCATTAAACTGGTTAAAGAACACAAGACAAAAAATATAGCAAGTTAGTAAAATTCTTACTAAGAATGTTTTATTAAAATAAATGCCAAGGGGTTAATAAGAAAAATAACAGCACACACCATGAAAACTAAATGCAAGCATGTAAAATTACCTATGACAAGGAA…	511	548	2	19	2	100	0	76	0	0	50	50	1	TG	TGTGTGTGTGTGTGTGTGTGTGTGTGTGTGTGTGTGTG	-	-	-	-	-	-	-	-	-	-	-	-	-	-	-
u01665i_(u662)	LG-15	58	1084	1	EST	u662	scaffold01665	8159	8375	0.009	0.009	216	CTGGGTATTTCAAGTGCTCC	GCCTATCTGTTTGAAGACGC	57.268	57.573	216	CGGATTTATTATAATAAAAATATGCAATTAACTAATATTCCCTTAGGCCTTTTCTGCATGACAAATTCGGCTGGGTATTTCAAGTGCTCCAAGAACAAGTGATTACTTAAATACATGTTGACAGAAATATCCAAGTCAACAACTCTCCTTTTTATCATAATTGTTTTATGATATAATGGTTTTCGTTGAAAAAATAAGTACTGCGCGTTAGACTCGCTGCTCTCTCTCTCTCTCTCTCTCTCTCTCTGAGATGGAGCGTCCTGTCCGCGTCTTCAAACAGATAGGCCCACATTGTCCATTGTACAACCGCACTTCTCCACTATCATATTAGGAAACTCAGCCACTTCAATTTCTGTGTAGTCTCCTTTCCTCACCAGGTACATAATAGGTAGTGGCGCG…	220	247	2	14	2	100	0	56	0	50	0	50	1	CT	CTCTCTCTCTCTCTCTCTCTCTCTCTCT	-	-	-	-	-	-	-	-	-	-	-	-	-	-	-
u0288i_(u194)	LG-15	58	616	1	EST	u194	scaffold00288	626944	627158	0.009	0.009	214	CATGCTAACCTGCATCTTCC	CCAGTGGCCTATGTTTCTCC	58.326	59.55	214	ACAAGTCTTAAAACGGTTTATTGTTTGGTTATCCATTAAGTACACAGATTTGAAAGTAATACTAAAGAAAACAAATAACATAAATAAAACAGTTTGGGGGAAAAAATCTAATAAATTCAAGCTACACTTGGTAACGTCCCATAAAAAAAAAAATACTGGACCCCTGCTAACTATTCAAACCATGCTAACCTGCATCTTCCACTTTCTGATAGATTGACCAGCAAACCTTGGAGTTCTATGTTGCTTTCTCTCTCTCACACACACACACACACACACACACACACACACACACAACAAATAATGAATAACAAAGTCTGGAATGCCAGGTGTCTTTATAAAAGTAAGAGTGAGGAATTATTGATACAGGTATAGCAGGAGAAACATAGGCCACTGGTAGAG…	256	293	2	19	2	100	0	76	50	50	0	0	1	CA	CACACACACACACACACACACACACACACACACACACA	-	-	-	-	-	-	-	-	-	-	-	-	-	-	-
u0592i_(u421)	LG-15	58	843	1	EST	u421	scaffold00592	304331	304500	0.009	0.009	169	TTTAGAAGTCCAGCGTGTGG	TATTCTGTCAAGGAAAGGGC	58.923	56.879	169	CAAGATGCATTTCTTTTTATTCTTTTTATAACTCATTGTTGACAAAATAGTTTTTTTTTTTAAAAGTATGCCATGACTAAATTCAAAACAAGCGGCTAATAATGACAATAATAATAATAATAATAACAACAATAACAAAATCAATCATTCACATTTTTTCCTCAACATAGTCATATTATCTATCTTTTTTGCATTTAAATACAAACTTCTATATTTTTTCCCTTACTACACTCAACCCTAGCTGGTACAGGTCCTGTTTCGGATGAGGCATCTACAACAAATGTTAGCGACATTAGCCTTAAGACAATCAACGCAATGCACTTGTAGGCTACGGAGTTGCAGGGGCCAGCATCAACTCAACAGAAGAAAAATCTACTGGCTTTCAAACGGGACTGAAAC…	2990	3021	2	16	2	100	0	64	50	50	0	0	1	AC	ACACACACACACACACACACACACACACACAC	-	-	-	-	-	-	-	-	-	-	-	-	-	-	-
u0592j_(u451)	LG-15	58	873	1	EST	u451	scaffold00592	79311	79506	0.009	0.009	195	ATTCATCAACGTTTGGTTGG	AGAGACGTTCCTGTTCATGC	58.325	57.869	195	AGGCTCATTGTACTGAAACAGATGGAAAGGTGTCAAACACATTGGAAACCGTGTGTTTTATTTAATGTGCATGACTAACTCAATCATATTTCAACTTAGCTTCTGAGTGCTGATTGGCTGAACGCTGTGATCTATTTGAATGGAGTAATACAATGTAAACCATTCATTAATGTACTGCACATTTTAGATACATTAAATACACTGCTAAAAAAATGTAGGGAAAATGTAATCATCACAGTATAACACCAAGTAAATTAAACTTCAGGGATATCAGTCTGTCCAGTTAACAAACATGAGTGATTGTGAATAAATGTCACCTGTTTTTAGTGCAAATGAAAGTGAGAACAGGTACACTGGAGAGGCAACAGCAAGACAACCCCCAAAAAGGGAATGGATTTG…	4314	4344	2	15.5	2	100	0	62	0	0	48	51	1	TG	TGTGTGTGTGTGTGTGTGTGTGTGTGTGTGT	-	-	-	-	-	-	-	-	-	-	-	-	-	-	-
u0730i_(u234)	LG-15	58	656	1	EST	u234	scaffold00730	24124	24323	0.003	0.009	199	TGAACCATCCTTAAACTGACG	ATTTCATGCACATTTCTCCC	57.743	57.453	199	TATTCCACATGTACCGTTGCAGTACAACGGACCAGCAAGGAAGACTATCTTGTTTATGAAAGACTCCACATCCACTGGAGCCCGGCGTTAACCGGATTCATCTGCACAACATTGACCGTGGCCCAACCTCCCGACGCGCCGAAACCACCCAAACGGGCGGCGCCGGATCAACGGACGTGCACCGTAACAGTATAGCTTCCTCCCTGGCAGTTCGCCTTACCCCATACTACGATGCCCAACATGCAGCTGCTAACAGTATCGATTCGTCCCCTGGCAGTTCGCCGAGCGCCACTCTGGACGCAAACTCTCATCCTTCGCTTCGCAACACACGACCACCCTCCTCGACAACATTTGAACCATTTGTAGAACCTCATCGGCGGCAGTTCAAGCTAGCTGCGG…	2872	2911	2	20.5	2	94	5	73	50	50	0	0	1	AC	ACACACACACACACACACACACACACACACACACACCACA	-	-	-	-	-	-	-	-	-	-	-	-	-	-	-
u0110a	LG-16	0	159	2	2 Markers per top scaffold	u0109a	scaffold00110	274419	274622	0.003	0.009	203	CTTCCTATGCTTCCTCTGACC	AAGAGAGCATGAACCAATGC	58.015	57.892	203	GACACCTCCAACTCAGTGTTATTTTTAATCTATCTGGATGTCTGTTGATCCTCTATAGTAAGGTATCAGCGTTTGGACTAGCAGCTTTAGTGTGTTTGGCTCAATATGTGTCATGGTTTTATTCATCACTATTGAAGATAATCTTAACAAACTGTGAAGGAAATTATGACTGCAACAGTACTCGTGATGGTTGGATACCCCTTGAATTCACCACTTCAATTGCATTATCTTGCATGGTAGCATGTCCCCCACCACACTTCTAGTGTTATTGTGTGGATTTCTTCTAAATGGTCTTGAGTCGTCTTGTCAACAAAGCAATTTCAATTATGTTTCCTTGGGCAGTTCTTCCTCTCGCTGCGTTGCTCATTTCTTTTGATCCCTCCACACTTTTCCTCCTCT…	511	551	2	20.5	2	100	0	82	48	51	0	0	1	CA	CACACACACACACACACACACACACACACACACACACACAC	-	-	-	-	-	-	-	-	-	-	-	-	-	-	-
u0110c	LG-16	0	160	2	2 Markers per top scaffold	u0109c	scaffold00110	1043591	1043801	0.009	0.003	210	GCCATGATTTTCTAACACCC	AGCTTCATCTCACTTTCTCCC	56.998	57.595	210	GTAGTCTTAGGCGTACATAGAATGTCAAGTAAAGAGCATGAATGTGTGTTGGGGCAACTGTGAATCCAGTTAATTCAGCTAGGAAGCTTGAATTATGCAGTGTAAAGATCATGGCGTGGCAGTGAGACTTTGTAAAAGCCATGAACACGCCCTTTGCCCATCCTCTTACCGACGGGCCTCGTCCTGGAGGATTTATTCCCACTGTGTGTGTTTTTGTCATAGTTTCTTGTTTGTGTATACGTCTGTGTGTGTGTGGGCAGGGGTTGCTGGTTGGAAGGGGCTTGGTGGGAGGTGGGGGGTGGGGGGATCTGCGTGAAACATACTCAGGCTATTTTCTCTCCTCCTGGAGGCCTAGGCATTTGTCAGAGCCCTGCCATGATTTTCTAACACCCATAATAG…	511	550	2	20	2	94	0	71	47	0	52	0	1	AG	AGAGAGAGAGAGAGAGAGAGAGAGAGAGAGGGAGAGAGAG	-	-	-	-	-	-	-	-	-	-	-	-	-	-	-
u0173i_(u179)	LG-16	0	601	1	EST	u179	scaffold00173	931290	931464	0.009	0.009	174	GAGCTTTGAACAAATGTGCC	TGGGAGTGACCTTAGACTGG	58.353	57.712	176	GTCCTTAGATGAAGTAAAGTAATGGGGACATAGGCGGTAAGTCCTTTCACAGCGTGTGATGGGCAAGATGAGGCATACACCCACGACTTTAAATTGCTCTGGATTAAGAGTGTGTAAGTTCTGTTGCAAAATATTCAGCCAGATAATTCAACATTATTTATTGGAGAAACTGTTCAATTCTGTGTCATGCTGTTCTGCAACCTAACATTTTGTTTGAAGGAATGTACATACCACAAATACTAGTTGAAATGTGTGATTGCTGCAAACCACACAGACCAAACAAGTCTGTTAAAGAACATTTTAAGGAAACGTATTGTTCAATACAAATCATTCCACCAACATTTAAGAGAACCGATTGCACTTCTGGTATGAAGTTCACAGCAGGTAAATTCTCACATA…	724	762	2	19.5	2	100	0	78	48	51	0	0	1	CA	CACACACACACACACACACACACACACACACACACACAC	-	-	-	-	-	-	-	-	-	-	-	-	-	-	-
u0388c	LG-16	0	378	2	2 Markers per top scaffold	u0388c	scaffold00388	461765	461977	0.003	0.009	212	TTCATCCTTTGAAATGTTTGG	AAGGTCTTATCATACGGGGG	57.594	57.876	212	AGGTCTGCTCTAAAGCAAGATAAGGTGTACTCTTAGTTAGAGTACTATGGTTACTTCCTATTCCCATCTTTATAATGAGTGTAGCCTGACTTAGACAGTTGTTTGAGGGAGTGCTAGACTTCCCTGGGGCGGATAGGGGGTATGGAGGAACTGACTCAAATGATCGAAAAGAGTCGAAAAATTTGATCAGTACAGTGAGTTTAACATTCCATCATTAGATCACAGGAGGCACCATGACAGTGTATGCATATTGTAAATCATCTTTTGATCATCGTTTTATTCTGCTAATGAAATTTACAAATACAATTAATTGAATAATACACTGCAATGTTTTTACTTGGAGAGGGTACATATCCTTGGATCTATCAATTGGATTTCTACAAACAGGCTGTAGCCTAT…	511	554	2	21.5	2	95	4	79	50	2	0	47	1.13	AT	ATATATATATATATATATATATATATATATATATATATACTATA	-	-	-	-	-	-	-	-	-	-	-	-	-	-	-
u0528d	LG-16	0	1456	3	Uncovered long scaffold	u0527d	scaffold00528	107743	107926	0.009	0.009	183	ATTGTTGATGTTGCCTTTGG	GCTTCGATCTTTTTGTCTGG	58.476	57.546	183	ATTTCTGTTCCATTTGATCATCTCAAACTGTACATATACTACATTGTATATACAAATCTACTGTTTCTGTCTTCAAACTCATAAACATAACTCCTTTGACTGAGAATCTCCCATTAGAACTCTCCTCTCGAGTTCTTTTAAAAACTAAACAAATAGCCTCTGAGGTTACTGGATTTAACAAACTGTAACCTGAAGGTCAGTATTTAATTACACAAATGGTACATCAAAGAAAACTCATCCAACATGACCCTCTAAATGAATCAGATATATTTTTCTGAGAAATTCTTAGAAATGCCCAGGATAGATTTTTGCTTCCACTCTGTTCCTGAACACTGACCTGTTTGACATTTTCCCATATTTATATGTATTTTCTTCTTTCCTCCTGGGGTGTTAACAGTT…	511	552	2	21	2	100	0	84	0	0	50	50	1	TG	TGTGTGTGTGTGTGTGTGTGTGTGTGTGTGTGTGTGTGTGTG	-	-	-	-	-	-	-	-	-	-	-	-	-	-	-
u0071c	LG-16	3.9	106	2	2 Markers per top scaffold	u0071c	scaffold00071	1612223	1612379	0.009	0.12	156	GCATCAGCCTTTTACAGACC	CAAGGAGCCAGTCTGTGG	57.419	57.793	156	AGGACTCCCATACCGACAGCTTAGTCTGGGGCAAAGTCTCAGCGGAGCGAGGGGGGGCCGAGAGGAAGACCGGGAAAATGAAAGAAGGATGGGTGAATGAGTGAGGGGGAAGGTAAAGAAAACACAGAAGTGGGAGATGGGGAAGAAGAAAAGAGGACAGAGGAAACAGGAGCAGCGAACAGAGAGAGGTGGGAGAGAGAGGAAGGAGGACGACGGGATGAGACAGGGAAGACGAGGAGATACAGAGCTCTTTCATCCACATCTCTCTATGCATTTGAAAAGCATAGACACAAAGGGAAGACCTCAGACATACTGTAAGTCCTTCCTCTCTCAACACATTCCCTATCTGTATACACACACACTTTTAACTTTCCATCAAAAGTGCTGTGACAGCCACGG…	511	559	2	24.5	2	100	0	98	0	0	51	48	1	GT	GTGTGTGTGTGTGTGTGTGTGTGTGTGTGTGTGTGTGTGTGTGTGTGTG	-	-	-	-	-	-	-	-	-	-	-	-	-	-	-
u0284d	LG-16	12.4	1299	3	Uncovered long scaffold	u0284d	scaffold00284	406087	406308	0.033	0.009	221	GTTTCCCACGAAACTCTGC	AATTGAATTTGCTCCTCAGC	58.273	57.028	221	CAATACATTGAGGTGGGGCAGCAGGAGGAAGATACATACTCCGTGTCCTTGATAGTAATTTAGCCCGAGCCCACATCTCCCCCCTCCCCCCGTATTATCTTAAAACCACAGTGGGTGTCATGTTCAATATGACTTCGCCAATGTCAAGACTTTAGCATTTTTCATCTTTAATGAAGAGTACCTGAACAGGGTCACCGCCTGAAAGCTGATGGAGGAAAGGGCAGGGCATGGACAAACCCACCCTGGGGCTCTGTTGGTAGCCGCGCCGGCCTCCCATGTGGATGAGTCAGGCTGGACGGCTGGCGGGGCCAAGGGAGGAGGAGGAGGAGACAGTTTTATGGGCCAGGGCTGGGGAGTGTCAGTGTAGGCGGGCGGGGTCAACTTCAGCATGACCTGCCC…	511	549	2	19.5	2	100	0	78	48	0	0	51	1	TA	TATATATATATATATATATATATATATATATATATATAT	-	-	-	-	-	-	-	-	-	-	-	-	-	-	-
u0131a	LG-16	17.8	183	2	2 Markers per top scaffold	u0132a	scaffold00131	44497	44663	0.009	0.009	166	TAAGGCATATGCTGTAGCCC	GAGGTTTACCTGCCTTACCC	57.898	57.668	166	CATAAGCCAGTTGGGCTCAATGTGCTCTCACCCTCTTCAATGTAATACCGTATTTCTTACAGAGACGATGCATAGCCAATTAACTTTCTGTTGATTTTGTGTAATCATTTCCTAATGTCTAAATTCAAGTTATTGTTGTTGTTATTAGATTGTTTTACTTCACTGCTGGGATTTGGTTGGTCTAAGGTTGACAGTAAGGGTTTGTCCTCTTGGTGCAGAAGTGCAAATAGCGCATAACTTCAGTTTGGCCTCATAGTAATTAAGAGGCATTTTACATCAGCATTTACAAAATGCAGTAGCATTTCATTTGTCCATTTCATCTTCTCTTTTCTTTGGTAACATGACCGCTGCTTTGATTGACTGCCATTGTCAATTAAATAAAAGTAGGCTACACCAAGA…	511	546	2	18	2	100	0	72	50	50	0	0	1	AC	ACACACACACACACACACACACACACACACACACAC	-	-	-	-	-	-	-	-	-	-	-	-	-	-	-
u0205b	LG-16	17.8	268	2	2 Markers per top scaffold	u0205b	scaffold00205	393292	393472	0.003	0.009	180	CAGCCATCCTCTTAACACTCC	AACTAGGACCGATCCTCTGG	58.803	58.201	180	TAATATGGATATATTTAACGGGTGATTCTGTCAGCGGGGACTGAGGTTCTAAAATGGATCAGGCCAAGGCTTCAGGATTGGGTTAAGGTTGTCCAGGCTTCCAGGGGCTCAGAATGGGTAATGAGGGGGCATTTAGGACAGCTCTGCCCCTCTCGGGAGCAGCAATGACAAAACTTTAAGGAGGGAGTAGGACATGCTTCCCAGTCACTCTTACATTCCCCTCTTTGTTTAGACTCTCACCCCATCTTTCCTACTCAAGGACCGACACTGCAGTTGATTGCATAATAAAATGGAACCATGATTAAAATGAATCAAGACAGAATGCAAAACAACACCCACAACGCTTAGTGCTTAATACTATACAAAGTCTTGTCACTCTCTCACTCTTTTATTTCCCTC…	511	545	2	17.5	2	100	0	70	0	51	0	48	1	CT	CTCTCTCTCTCTCTCTCTCTCTCTCTCTCTCTCTC	-	-	-	-	-	-	-	-	-	-	-	-	-	-	-
u0024i_(u268)	LG-16	23.3	690	1	EST	u268	scaffold00024	44205	44398	0.009	0.009	193	CAAACATCTCCATGTCACCC	CATGGGAGAAGATTCTGTGG	58.774	58.071	193	GGCTCCATCCTGTGGTGAACAGTAGTAAATAACAGAAGCATACAGCAGTCACTGCATCACAAACATCAGTTGCAAATATCACAGACGGCTTTCTCACAGAATTCACAGGTAGCTGTGGGAAAATATTACAAATAATCTAAAACAAATTTAAATCTCTAAAGCAATTTACAAGTAAGATTGGCCCAGATATCAAAGATGTTTGTATTACCTCTGTGCACATTCTGATACTGCTTTATATAACCCATGAACAAACATCTCCATGTCACCCACACAACGCTCTGTCACTGCGGGGACATCCTGAGGAGTGTGTGTGTGTGTGTGTGTGTGTGTGTGTGTGTGCCCGTCAGGCCAGTGTAGATGAAACGTTCTCTTTACAGCCACAGAAGGGGAAGGTCCCAC…	305	339	2	17.5	2	100	0	70	0	0	51	48	1	GT	GTGTGTGTGTGTGTGTGTGTGTGTGTGTGTGTGTG	-	-	-	-	-	-	-	-	-	-	-	-	-	-	-
u0137i_(u677)	LG-16	23.3	1099	1	EST	u677	scaffold00137	838862	839086	0.033	0.009	224	GGTCAAAGATCACTTGGGC	TGGGACTAGGGGTACAATCC	58.056	58.715	224	AAGATGTTCGCGATGTTTTCACACCCATCTATTTTGAAGTCGTGTACGCTCTTAAAAACCCCAGTTTTCGGAGTGGCGAGTCGCGGAATTTCCCTCCTCTAATACCCATTCTGCAGCAGAGAGGAGGACGCAGCAACCTTGTGGTCAATAAGACGGAGTTTGCTCGGTACTGTTCGTTGGAAAACTGTTCGAGCAATCTGCAGGTTTCTGCACATCTGGTGTTGCCACAGTAAGTGTCATTCAGCCATGTCCAGTCACAGTATGTTTAGGTGTGTTGTTTGTCTTACAACTTTTTGGTCTTGAAGCTTTGATTTATACTTGTCATCACTGCTCTGCACAAAACCGTGCTCTGGAAATGTTTTTTTTAACAATCTAAATGTAAAGCATTCAAACCAAACA…	958	985	2	14	2	100	0	56	0	0	50	50	1	GT	GTGTGTGTGTGTGTGTGTGTGTGTGTGT	-	-	-	-	-	-	-	-	-	-	-	-	-	-	-
u0024c	LG-16	27.6	44	2	2 Markers per top scaffold	u0024c	scaffold00024	2107362	2107583	0.12	0.0007	221	CACTCTGAGGCCTCCTCC	CACACGTTCATGGTAGATATGC	58.387	58.053	221	CTTTTGACATGGTTCGGATACAGCATAAGGTGACACTTGTGTTATTTATTTATGATTTAAGACATTGATGTTTCAAATACATTAAGGCACAGGTGTTTACTTGGTGATGCCAATGAACATGTACAGGCAAAACAACAGAAATTACAGATCAGTAACGGTTTTAGGTAATATTGCTCCCTTCAAAGTTTTGTTTTTGTGATAAATTCCTTACGGCCCCGCTTTTCTGGTAATTACTTTGTTAATTACCAGAAAAGGGTTGATAGTCATAGACCCCTATATGACAGTGATGTATAGGAGTATCCGCCTCCTGTCCCTCAGATCTCCACTGTCCTGAGATGGCCCCTGGGCGAGCTTGACCCTCTCCCTCCGGCTGTTGTTACCGTTCCCCCCACTGCAGTT…	511	560	2	25	2	100	0	100	50	50	0	0	1	AC	ACACACACACACACACACACACACACACACACACACACACACACACACAC	-	-	-	-	-	-	-	-	-	-	-	-	-	-	-
u0058i_(u463)	LG-16	38.2	885	1	EST	u463	scaffold00058	1098205	1098370	0.003	0.009	165	CTAGCGTTCCTCATACTGTGC	AGTAGTGAAGGCAGTCAGGG	57.676	56.971	165	ACAAACGTAAACAAGAGTTCAGAGGTCAAGGAATTATTTCAACAAAAAAATTAATCTCATGAGACATGACATACCATTGAATGTTAATTCAGGTTAGTTTTGTCTTAACTTTTACATTTTTTTTACTGTATTGAGTGTATAAATAACAGCAAATCACTATTTACAGGTTAACTGGACAACATCTGAAGAGTTTAAAAACAAACGCATCAATATGAACTTGAAAATCAAAGGAATGCTTTATATTTACGGACACGTTTTCTTTAATCACTCAAAAACTGCTTTTCACATCACAAAAGTGTATCACAAAAAGAAATTACTGCATTACAAAACATTAAATTTTCATCAACTGAAAAGTAAACACTCCCCAGTTACATGAGAGATGGGCCTGCCCTTTACATC…	3631	3661	2	15.5	2	100	0	62	51	48	0	0	1	AC	ACACACACACACACACACACACACACACACA	3651	3702	15	3.6	15	79	10	63	50	34	1	13	1.53	ACACACACACAATTA	ACACACACACAATTAACACACACACACTTAACACATACAGTTAACACACACA
u0097a	LG-16	43.1	145	2	2 Markers per top scaffold	u0099a	scaffold00097	142680	142896	0.009	0.009	216	TGTGGGACTGGTACTTCTGG	TTCAAGTGAGAATTGGACCC	58.565	57.55	216	AAACTGCCAAAGAACTTCACCACGGCACTCTGCTCTCTGCACGGGGCTGAATGAAGGCTAACATCTCCAACCATGAGCCACGGGGGGGGGGGGGGGGCGTATTTTAACCAGGGAAGGAAACGGATAACTGACAGCAGCAGCCATTGGTCAAGAGACGCCTTTCACACTGTTACAAAACATGTCCAACGCCAGTCTCTCCATTGTTTCAATTGGACATTTGACACAGTTATTACATATACCCAGGAAAGGAGACTGCTCCTTTCAATCCAACACCTAATCAACCTGATTAGCTACATTAACTAATACTAACTAGTGTAGTCAGTACATGATGCCTGCAGGATACACCCACTGCTTGATGAGAGGTCCGATGTCCTTCCCAGACACATTTGAGATGGACTT…	511	546	2	18	2	100	0	72	50	50	0	0	1	CA	CACACACACACACACACACACACACACACACACACA	-	-	-	-	-	-	-	-	-	-	-	-	-	-	-
u0097i_(u019)	LG-16	49.9	441	1	EST	u019	scaffold00097	976091	976308	0.009	0.009	217	CCAGGATACACAAGGACACG	TTTGACCAAAGCTTGTTTGC	59.007	58.942	217	CGATAAAAACATTCTTTATTCAGTTTTCCTTCTGAGATTAACAATACTGGTAAATGACAAACAGTAAACAGCTTGATCATATGGGTACTGATAGTGCATAAATAGCCCGCAGTGTATCATTACCCAAGCTTCTAGACCCAATATTGCAATATGCATTTACTGGACTCTGGTTCTGGTTGTTCTGTATTTAACCATGGTATCCATGCCAAAAAACACCCATTCAAAAATTCAAACTGATTGTTTGAGTCATCCCCCTTCGGAAACAGTGAACGTTAATGTCAATATTTGCAAGTACACGTTCCGTCCTTCCCATCTGCTGCCACTAGCTTCCTAGCCAAGAGACTGACAGCCTAGATTCAACCCAAGCAAGGGTACATGTTAGCTTTGGATTTTGTAGCG…	2529	2594	2	33	2	100	0	132	50	50	0	0	1	CA	CACACACACACACACACACACACACACACACACACACACACACACACACACACACACACACACACA	-	-	-	-	-	-	-	-	-	-	-	-	-	-	-
u0097c	LG-16	51.1	146	2	2 Markers per top scaffold	u0099c	scaffold00097	1202963	1203181	0.009	0.003	218	GTCTTTTGCTGGCATCTACG	CCTATCTGCTAGCCTCAATCC	58.529	58.059	218	ATCTAGTCTGTATCTCTCCTCAGGTTGAGCTCTGGGTTTCATTGATCTAGTCAGTATCTCTACTCAGACTGGGCTCTGGGTTTCATTGATCTGGTCATTATCTCTACTCAGACTGGGCTCTGGGTTTCATTGATCTAGTCAGTATCTCTACTCAGACTGGGCTCTTGGTTTCATTGATCTAGTCAGTATCTCTACTCAGGCTGGGCTCTGGGTTTCATTGATCTGGTCAGTATCTCTACTCAGGCTGGGCTCTGGGTTTCATTGATCTAGTCAGTATCTCTACTCAGGCTGGGCTCTGGGTTTCATTGATCTGGTCTGTATCTCTCCTCAGGCTGGGCTCTGGGTTTCATTGATCTAGTCTGCCTCTCCACTCTTTTTGGCTCTGGGTCTTATTGCTCT…	511	558	2	24	2	100	0	96	0	0	50	50	1	TG	TGTGTGTGTGTGTGTGTGTGTGTGTGTGTGTGTGTGTGTGTGTGTGTG	-	-	-	-	-	-	-	-	-	-	-	-	-	-	-
u0097j_(u137)	LG-16	51.1	559	1	EST	u137	scaffold00097	1453463	1453679	0.003	0.009	216	CTGGCTTATTTAAAGAGTGCG	GAGAAGCAAGAGTCTGACCG	56.967	57.74	216	GAAACTGGCCCAAAGAACAAAGAGAAGTACAAGAGAACTGATGATCACTTCTACAGAATCGGTCAGTTTGAGAAAGGCGTGGCGGAGGGGGCTGTGGACATCTCCTTCAATCCGGTGGTGGCGCTGCGTCTCTCTGTGGTCAAGGACTCTGCTGTGTGGGCCATCCTCAGTGAGATCCACATTAAAAGGATAGCAGGCTGATGTGAGGTGGGGGGCCACATCAATCCTGGCCCCCAGACCCGGGCTGTGCGTAGACATGCCTAAAACGGACTGTCCAGGGGCCTTGTGGCGCCTAGCAACCAGCAGTTACATTACGAGAGCGCACCAGAACTGCTTCATCTCAGGGCTTCTTTCTGAGGACGCTTTCACATGTTGGCTTTGTTTCTCTATTTCCGCTTT…	3753	3793	2	20.5	2	100	0	82	0	0	48	51	1	TG	TGTGTGTGTGTGTGTGTGTGTGTGTGTGTGTGTGTGTGTGT	-	-	-	-	-	-	-	-	-	-	-	-	-	-	-
u0097k_(u536)	LG-16	51.1	958	1	EST	u536	scaffold00097	1116555	1116780	0.009	0.009	225	TTCCCATTCTTTCCTTCACC	GAAGCAGGCGTATGTAGAGG	58.956	57.604	225	GAATGTGCAGCCTTCGCGCATCGGGTTTTACAGCGGCGTGCAACCGGACCAGTGCTCTTCCAGCTCGGCTGACGGGAGTAGAAAACGGACAGTTGCTTACCTCCAGCAAAGACAATGACGACGGGAACAATTTCTAGGGTCCCGTTCTGCTCTGGAAGGCACACAGACTCAGGGAAATAGGGGCACCTGGCCCTCCGTTTGTCCCCTCTGCCGTGATCAGCCGTCCGAGCCCTGTGTGTGTGAGGAGATGAAGTCCAGCATGCGCCAGTGGAGGAGGCTGGTGTTGATGGGCATGTTGGCGTGGGCCCTGCTCTTCCTGGCTCTGCTGTCCTACTTCCTGGATGCCCGCGTGGACAGCGAGCCCGGTATGTCCGCAGGCTCGTCGCTTGCGCAGCACCC…	2397	2426	2	15	2	100	0	60	0	0	50	50	1	GT	GTGTGTGTGTGTGTGTGTGTGTGTGTGTGT	-	-	-	-	-	-	-	-	-	-	-	-	-	-	-
u0287a	LG-16	51.1	323	2	2 Markers per top scaffold	u0287a	scaffold00287	233742	233966	0.009	0.009	224	AACAACTGAGCTCAACAGGG	GTCCAGTGAATGAGCAAAGC	57.93	58.444	224	ATATTGTCTGTGTGTCATAAATGGCTCCTTATTCCCTTCATTATGCACTACTTTTGACCATGGGCTCTAGGACTCTGTGCACTATATAGGGAATAGGGAGCCATTTGGGACACTGAGTGAATCTCCCAAGGTCAGCTCTGGGTTCATCGGTTTTGATCAAATTCCTGCTCCTATTTTATCCTACAATGAAGATCTGTGATTTGAGAGGAGAAAATAAAGGTATTCTCTTAAGGCTTGACAGGTGGTTATCTGCCCTGCCAGAGGATTCCAGACAGCCATTCTCCAACCCATCTCCTCGTGTCTCTCCTCTGCTCCTTCGTCTCCTGTGCTCGTCTTCCTCTCTTTCTGAAATCAAAAGGATCAGAATGCATTGTGCTCTGAACAAATGGTATACAGAAT…	511	561	2	25.5	2	91	0	84	0	1	45	52	1.12	TG	TGTGTGTGTGTCTGTTTGTGTGTGTGTGTGTGTGTGTGTGTGTGTGTGTGT	-	-	-	-	-	-	-	-	-	-	-	-	-	-	-
u0341d	LG-16	51.1	1336	3	Uncovered long scaffold	u0339d	scaffold00341	428517	428726	6e-06	0.033	209	AACTAGAGAGTGAGAGACACTTCTCC	CTCTCTGTCCCCATTGTCC	58.033	57.976	209	ACCCAAGCATCATAGGGGACAGGTATGAGTCATGATCTTTCTGTACATTTAGTCTATTCTGACTCGATATGTTTTCCACCATTAGCAACACACACATCTAGCACCATTTTGAGTGTAAATATGAATGAAGGTGGTTCTGATGTAAACATGAAGGACATCTTAGGACTATACAATTATTTTATACAGAGGCAAAACATTGCTCCTGATCACAGCAACATTTAACTTTTTGTTTCTGCTAACTTTAGTCTAACTTTAGTCTAACTTTTAATTTGTATTTCTGCTGTCTTCGCAATTCTGGCACATGTTAAATTACTTTATGAGAACACTCAGTATATATATTAAATACTGGTACTGCTTTTGGAACCAAACTACATCTGAAAATGTAACATGTGTTTGTAT…	511	547	2	18.5	2	100	0	74	51	0	0	48	1	AT	ATATATATATATATATATATATATATATATATATATA	547	575	2	14.5	2	100	0	58	51	0	48	0	1	AG	AGAGAGAGAGAGAGAGAGAGAGAGAGAGA
u0171d	LG-17	0	1243	3	Uncovered long scaffold	u0172d	scaffold00171	714036	714236	0.003	0.009	200	AATAAGAATGCCCGTATTTGG	TCCACAACTCCATCTTCACC	58.03	58.482	200	CTAATTCTTTTCATGTTTTACCTACCCAGTAATACACACAAGCAGCAATTAGAGGGAGAACCAGGCGGAGGGTTTGGTGAGCAGCTTAGATCGGAACACTAACCCAGATTCTACTAGAACAGTGTTTTGATGAGGGACCGGTTGTAACTGAACACTTGGCCTCTCAATGCAGTTCCATCTAACAGTTTCAAATGACACACTATTATTCCCTACAGAGCGCACCATTCTGCCTACATCCTTCAGCAAACAGGGTACCGTTTTGGGACACTGGGCTGGCTATTCTGCTGAGTCACTTCACAAACCAACAATCTAATCGGAAAAACTCCCTCAAAACTTTTTGGAATCAAAGAAACTCCCCTGACAGCACTCTGACATCTACAACCGGACAGTTAAAATATG…	511	553	2	21.5	2	100	0	86	0	0	51	48	1	GT	GTGTGTGTGTGTGTGTGTGTGTGTGTGTGTGTGTGTGTGTGTG	-	-	-	-	-	-	-	-	-	-	-	-	-	-	-
u0590d	LG-17	0	1504	3	Uncovered long scaffold	u0593d	scaffold00590	139439	139636	0.009	0.009	197	CTATTCCCAGAACTCCCAGG	CCTTATCCATTCCTTCCACC	58.592	58.307	197	CAGGGTGACTGGGAGTAACACTGTTGTAAACAGTGCTGTTTGCTTTCTAGACACAGGGACACAGTCCTAGGGGACAACGGATGAACATGTTCGATAATTTATGTCCTGTACCAGCCAACATATCTGGGGTAAACATATTTGGTAAACCAAGGGGCTCATATATTCACTGCCGTTTAAGGTCCTTCAGATCTGCAATGTATCAAATGTTGACATGAACACGGGATGTGGATGTGGTCTACGTAGTGAGCTCTGGTCACAAGCTCTTAGGTAATGGGGTGTCATGCTGGGACATTACCAGGCGTCTGTTTTACATACCATGGATTGTGTTCAACTCCTAGACTGCCACCCATTTTATCTCCATTGTCATGACTAGGATGTATCCCAAATGGAAGCCTTTTC…	511	549	2	19.5	2	100	0	78	0	0	51	48	1	GT	GTGTGTGTGTGTGTGTGTGTGTGTGTGTGTGTGTGTGTG	-	-	-	-	-	-	-	-	-	-	-	-	-	-	-
u0387a	LG-17	8.4	375	2	2 Markers per top scaffold	u0387a	scaffold00387	102003	102189	0.009	0.033	186	CTTGTGTGTATCGGGATTGG	CCAAGATTTACCCGTTTGG	58.847	57.931	186	TCTGTATATTTGGTCATTTGAATGACAAAACAAGGGAAATTCTGCGTATGTTTTATCTTAAAGTAGACTCCTGAACCTGTCTTGCATTGAAAGACCGTTGAGGCTATTGTCCCGCAGACTTACTGGAAGGGATTCAAATACACATTTACCAGGAAGTCGCTTTAATTGATCTTAATAAAGAGAACAATAATTCTTTGAGAATTGTTGTGTTCTGTTTTAAATAGAGGTGTATTAGTACTTCTTTATTTCAAACCGTGGACTTGCTTCCTGATTTGAATCCCAGTCCCTCGTCCAGCCGTGTGTATGTTCTATAAACCTATGCAGTTTCTGGTCTACCATTCCTGAAACTTTTTCATAGTTTATAATGGACACTGTCCAGATATTAAGACATTTGTAAAC…	511	553	2	21.5	2	100	0	86	0	0	51	48	1	GT	GTGTGTGTGTGTGTGTGTGTGTGTGTGTGTGTGTGTGTGTGTG	-	-	-	-	-	-	-	-	-	-	-	-	-	-	-
u0451d	LG-17	14.7	1408	3	Uncovered long scaffold	u0448d	scaffold00451	429105	429280	0.009	0.009	175	AGATTTAGGGGTCAGATGGG	GATTCCATGACAGTGTTCCC	57.919	57.746	175	CAATTTCCTGCTGATTAATATGCAAATATAACCTGACAGACAAAGAAGCACACAGAAAAATAATTACTAGATTTAACAACCCTCGACAATTTGTGTCTCTGAAGAACAACTGATCTTTTTCTCACACAAATTAGTAATTTTTTTCAAGTATCCACTTGACTAATGTTTTGTTTTCTTGTTACCTCTCCCTAATGATTACGAACTCCCTTTGAAACCATTTGAGATGAATTTGTCTTACCTTGACACATCTGCACTGCAGAAAGTCTACCCAGGTCGCCCACTAAAGCAGCAGATTACCTTCACAAATGGGAAAGCAGACAACCTCTTTGGACCTTTAACCTGGGTTGGCCCTAGAGAAGATGGGCTAGTTTTTGGGAAAATCTACCTCTCTTGCTTTCC…	511	545	2	17.5	2	100	0	70	0	51	0	48	1	CT	CTCTCTCTCTCTCTCTCTCTCTCTCTCTCTCTCTC	-	-	-	-	-	-	-	-	-	-	-	-	-	-	-
u0941i_(u145)	LG-17	30.3	567	1	EST	u145	scaffold00941	103858	104032	0.009	0.003	174	AAGATGAAGAGAAATGCCCC	TCATTTGTTGTAATTGGGACG	58.187	58.4	174	CGGATCGGGGCTGGGAATCCTAAACAACAGAATTGAACCAAACAAACTGTGATTTCTGAAAGGATTCCAATCCAGGACAACAGTGCAATCAGCATAGGACCCTCCAGCTGCGGGTGGAAGCATTAAAACCAATAAAAACATACTTCCATATCCTCAAATGCACAAAATAACTGTTATCCAACAACCTCTGTACTTTTTTTACAACCGGGTCCTGTGATTTGTTGTTGACCACATGACACACATGTCTTTTTGAAGTGGCACTTGAATCCTAATCCTGGAAACGTGCTACGGCAGGCAGTTTGTCTCAGCAGTCCCACGATAATCAAAACACCGGTGAGCCAGGTTCATATGGTTACAGGGAAACATCAAAAGGCCATCATAACAATTCAACAGAACTAC…	984	1028	2	22	2	95	4	81	48	48	0	2	1.13	CA	CACACTACACACACACACACACACACACACACACACACACACACA	-	-	-	-	-	-	-	-	-	-	-	-	-	-	-
u0082c	LG-17	32.5	124	2	2 Markers per top scaffold	u0083c	scaffold00082	1395655	1395870	0.009	0.009	215	CAAAAATAGTTGCAGCACCG	GGTTCAATAAGAGAACGCCC	59.368	58.647	215	TGAAGCACTTAAGCTCATTTGTTTGTATTTCTCAAGAGTCATGTGCCAAAGTGCATTGGGAATTATAAGGGAAAAAATTGCTTAAAATATAGCATAAAAACATTGTACGTGCATAGTAAGCGGAACAAACAAACATCAGATGGAAGACGTCTGGTTTTATGTAGATCCTCAGTAAAGATTCAGTAGGCGGTGTGTTCATGTCTTCTAAAATGTCTTTATTCCGTGTGACAACGATCGCTACACACAAACATCCCCCGTGACCTCGGAGCCACCCGACCAAACGCCACACACCCTCTAGTCTCCACATGCTGGGTGCCTTGCACAAGTGAACTACTCCAGACAATACAAAACACAGAACACCCCCTGCTACTGACAGGACACATTACAAAAATAGTTGCA…	511	555	2	22.5	2	100	0	90	0	0	48	51	1	TG	TGTGTGTGTGTGTGTGTGTGTGTGTGTGTGTGTGTGTGTGTGTGT	-	-	-	-	-	-	-	-	-	-	-	-	-	-	-
u0134c	LG-17	36.8	188	2	2 Markers per top scaffold	u0133c	scaffold00134	948370	948578	6e-05	0.009	208	GCATTCATATTTGTATTCACAACG	TAATGCCAACATGAAGGTCC	58.509	58.423	208	CCCAAGAAGCTGGAATTCGAGGCAACTGAGGCGCAGAGAATTGCAGGGTCCGCCATCAGATTGCACGCCACGTGAAGCGCGTTACGCTGTTATCCTAAATAATTATTAAGAAACGGTAAACGTCTTGTTGCACCGAATAAGATGCGCTATATGAAAGTACCTAAAAAGGCTTCACAATACAAATTAATGGGAGCTTCTGTCAACAGTGGACGGACAATCTGTGATGAGCAACGCTTCGCTGACCAGGTTGACCTGTACGTTGACAGTCTCCAAGCTGAAGTTTGAGGCCCAGTCTTATGAAGAGAGCTGTCCGATCCCTTGTCGGATAAATAAGAGATAGTATGACCGCTACTGTGCATCAATACAAATTCTCCACTCCTTTCTAGCAGCAAAGTTTCC…	511	558	2	24.5	2	95	4	89	47	0	0	52	1	TA	TATATATTATATATATATATATATATATATATATATATATATATATAT	-	-	-	-	-	-	-	-	-	-	-	-	-	-	-
u0134a	LG-17	39.5	187	2	2 Markers per top scaffold	u0133a	scaffold00134	48311	48507	0.0007	0.009	196	AAATTCACTCACTCTCTGTCCC	TATAGCACTCAGGTCCCAGG	57.367	57.768	196	GACTTGCAGAAAGGGGCCAGTGGAGGCTCTAATTAGCAACCATTTCCACTCCCTCAGCGCTGGGAAACATATGCATATGGTGGAAGCTCGCGTCAATGTGCAAATGGACTGCTCTGTTCAATGGGATCATTGGGGATTTAGCGTGTGTGCGTGTGCGTGTTTGTGCGTGTGTCAAACTCTTCATCTGCTGATGTCTGGAGCTGAGCCTGTGTTTATAAACACATTTGGGTTTTGGCTGACATGCTTCCTCACACCTTAAGTCTGGTTCAGTACAGGAGTTATGAGCTGTCTCTAATGTATTCTCACATGCTTTGTTCATGCCAGTCTGGTTCAGTGAAGGAGTGATCTATTTCCCTAATGTATCTGGCCACATCACATTTTACAAAAGCTCTTAAAAGG…	511	560	2	25	2	95	0	91	48	50	2	0	1.12	CA	CACACACACACACACACACACACACACACACACACACACACACGCACACA	-	-	-	-	-	-	-	-	-	-	-	-	-	-	-
u0371d	LG-17	39.5	1360	3	Uncovered long scaffold	u0372d	scaffold00371	123102	123410	0.009	0.003	308	GGGTTGTTCCATATCACAGC	GCTCAACATAGTCAATAGCCG	57.863	57.556	308	ATTGCCAAGGAGAGCCATTGCAACGGTCTCCAGGGAGTCTTACCTGTCATTCCTTTGTTTTTTTAGGGACCAAAAGACCAAACATTTTTATTGTAGCTCTATTAATATACTCGGACCACCGCATCTCTTTTAATTGTTGGTAATTGATTAAAGAGTTTTATTTAAAAGATGTGTACATTTAGAATATAAACAATATGTGTATAAACATACATATATATTGCTGATATGCTTTTTGAATACAGGCAAAACTATTTCAGATGACCAATAGCTTACTTCGCTAGTTTACAATTAACTATTCAAAATGTTTATTTTTTCTCTTCTCATTTTCTCTTGGGGGATGGGATGAAGAGTGCATGGGAAGGGTTGTTCCATATCACAGCCTTACCTTTTTTAACTGAC…	511	555	2	22	2	90	4	72	48	2	2	46	1.26	AT	ATATATACAGTATATATATATATATATATATATATATATATATAT	-	-	-	-	-	-	-	-	-	-	-	-	-	-	-
u0390c	LG-17	39.5	380	2	2 Markers per top scaffold	u0390c	scaffold00390	439537	439740	0.009	0.033	203	GGGGATGAGTGACAGACTCC	ACATCCTGGTGACCAAACC	59.488	58.172	203	TTGGAACCACCAATACTTCTTCCTGGATCTGGGCATCCAGCTATTACTAATTAAATTGACATAAAGTGCCTTGGTCAGGGCGGTGACCAAGAATATAATAACTACTCTAACAGATCTTCAGAGATTCTCTGCAGAGATAGGCCAACCTGCCAGAAGAACAATAATCTCTGAAGTACTCCATTCATCAGGCCTTTGACTAAAGACTCAAAGCTGTATTTGTTACTTCAACATACTGACAGTGTCTGAATACTTATGTACTTTAGAGATGTATCATTTTATTTATTTTTTAAAAACATGTTATTATTTGTCATATGGTCTTTGTGAGTATATTTATGTCATATTTAAGTCTATGACACAACAAAATGTGTAGAAAGTGGTCGGAATGCTTTCCTAAGGAGT…	511	552	2	21	2	100	0	84	0	0	50	50	1	GT	GTGTGTGTGTGTGTGTGTGTGTGTGTGTGTGTGTGTGTGTGT	-	-	-	-	-	-	-	-	-	-	-	-	-	-	-
u0640i_(u412)	LG-17	39.5	834	1	EST	u412	scaffold00640	308541	308707	0.009	0.009	166	TCACCAATGAGGGTAAGTCG	ATGTGTGTGTAAGCTCCTGC	58.569	56.311	166	AGACCGTCCCGACCCCCCCACAGACCTGGAGTTGTCTGACCCTGCAGCAAGCAGCATACGACTCACCTGGATACCTGGAGATGACCACAACAGTCCTGTTACACGGTTTGTGGTTCAGTTTGAGGAAGATCATTGGGAGCGCGGCAAATGGCAGAACCTGTCTAGTTACCCCGGAGACCTAAACTCTGTAGTCCTGCAACTCTCTCCCTTCATAAACTACCAGTTCAGAGTCCTGGCTGTGAACTCTGTGGGCCAGAGCCGACCAAGCCGACCATCACAACGATACCAAACCAGTCCGGCCCCTCCGGACACTATCCCTAGTGACCTGAAAGGCTGGGGCACCAACAAGAATAACATGGAAATCAGCTGGGAGCCCTTGTTGGACACAGAGCGAAATGG…	1266	1323	2	29.5	2	82	3	64	46	46	5	1	1.35	CA	CACACAAACACACGCGCACACACACAACACACTCACACACACACACACAGACACACAC	-	-	-	-	-	-	-	-	-	-	-	-	-	-	-
u0029c	LG-17	48.2	52	2	2 Markers per top scaffold	u0029c	scaffold00029	1763793	1763949	0.009	0.009	156	TTGGTTAGCACTGATGAGCC	ATTAACCTCCCATCTCAGCC	58.877	58.067	156	GTGTATTTCAAAGTACCCTGCTATATGGGAAACATCTCAACCCTAATGAATACCTCCCTGGTAAAGGAGGTCCTTCGGGTGATACAGATGTGTGTCTGTAAGTATGTGGCTGCCTTTTCATCTGCTGTCCTTAGGTGACTGACAGGTCAAACAGAGTCTTCTCAGTGTGAGAAGCAGATAATGATGATTCCAGGACACAGAACAGGACGGGAGCTCAGATGCTGAGCAAAATAGCACGTGTTTAATCCAATCATGGAAAATACGAGTTCATATACCATTCATATAAATTTACATCTCTGTTTTTTTTATTTGAACCTTTCAGATCATTCTTTCTCTCTCACTCTTATGTGCGTGTGTTTTCAGGCTCAAGCGGTTTTTATCCAGGCTCCTCGGTGCTCC…	511	558	2	24	2	100	0	96	0	0	50	50	1	TG	TGTGTGTGTGTGTGTGTGTGTGTGTGTGTGTGTGTGTGTGTGTGTGTG	-	-	-	-	-	-	-	-	-	-	-	-	-	-	-
u0070e	LG-17	48.2	1609	3	Chimeric check	u0070e	scaffold00070	957199	957417	6e-05	0.009	218	AGATTAAAGCATGTCAGATAATCG	CAATCATGGACGAACAATGG	56.774	59.774	218	ATTAGCCTAATAATTGGATATGAATAGTCTACATTAGTTGTACTACAAAGAGTAATATTTAATGATCCATGAAGATGCAGTATACAGTGTATTACACTCAGTCGCATGTTTATCAGACACACCCATAATACCAGGCCAGGCACGCACTGCCTGCGGGCCTGCGGAATGGATGGAGTTCTTTGGGGAAGGCATTCTACAAGGTCTGAAACGTTCTACACAATTTTGGTCCATGCCTCCAAGACATGTTTGAGTATAAGAGCAACTCCCGCGTGCCAGAAGAGCCGGCCCTCAAAAAGACTATCCATCACTAATAACCTCAGTCGCTTAGGTCATTTATTTAGCTATTTTATTTACATGTATACCTCGATTCCAGATCGTCTGCTTGTCACGTGACTCGCT…	511	559	2	24.5	2	100	0	98	48	0	0	51	1	TA	TATATATATATATATATATATATATATATATATATATATATATATATAT	-	-	-	-	-	-	-	-	-	-	-	-	-	-	-
u0098j_(u506)	LG-17	48.2	928	1	EST	u506	scaffold00098	696862	697039	0.003	0.033	177	AACCTTATGACAAAACCACCC	GAGATGCCAGAAAGCATCC	57.827	58.318	177	CCTCCAACATTCCCATCATCCTCCAGTCGGCCCTCGTCTCCAACCTGTACGTCATCTCTCAGATGCTGTCCACGCGCTTCAGTGGGAACTTCCTGGTTAATCTATTGGGCACCTGGTCTGACACTTCTTCAGGCGGTCCGGCCCGTGCCTACCCTGTGGGTGGGCTCTGTTACTACTTCTCTCCCCCGGAGTCGTTTGGTTCGGTCCTAGACGACCCCATCCACGCTGCCATCTACATCTGCTTCATGCTGGGCTCCTGTGCCTTCTTCTCAAAGACATGGATTGAGGTGTCCGGCTCATCTGCTAAAGATGTGGCTAAACAGCTAAAGGAGCAGCAGATGGTGATGAGGGGACACAGAGAGACCTCTATGGTTCATGAACTCAACAGGTACATCCCCA…	660	689	3	10	3	100	0	60	33	0	0	66	0.92	ATT	ATTATTATTATTATTATTATTATTATTATT	-	-	-	-	-	-	-	-	-	-	-	-	-	-	-
u0194d	LG-17	48.2	1249	3	Uncovered long scaffold	u0194d	scaffold00194	764514	764682	0.009	0.009	168	AATATTGCCTTGGATCTGCC	AATGAAGCCCTTCAGATTCC	59.001	58.187	168	GGATTTTATAAGTATTAAAATAGAATTTAATGTACTAGTACACTTTATAATAAGTTGTTCCAAAACAATATACTTAAGTATACATCTTTTATTTGCTTGGGTTATTTGCTCTCTGTAGTAATCTAAAAAGGCTCTCAGAGAAAGAAAAAATATTCTGGGGACAAGACACAGGCTTGGATTCAATCTGAAAGTGGTTTAGAGGCATCGCAACATTTGAAGGGAATGTTTGGCTAAAATATTATTTTTCATATTGAAGGTAGTCCCTTTGATTTAACAGCCTGCACAGTTCAGCACACAACTATTGTGTTTTTCTGGGAATTATCTACTATATGCTAGCTAACATCAAAATAACTAGTATGATCTAGGATTTGTAAAGAAGTAGCAAAATTGCCTATCTTC…	511	553	2	21.5	2	100	0	86	48	51	0	0	1	CA	CACACACACACACACACACACACACACACACACACACACACAC	-	-	-	-	-	-	-	-	-	-	-	-	-	-	-
u0098i_(u345)	LG-17	51.9	767	1	EST	u345	scaffold00098	1444649	1444905	0.009	0.009	256	ATGCAAGCTCTGAAATGACC	TACTCCAAAGAGAAGCTGGC	57.892	57.298	214	CAAATACATACTTCTTTATTAAGCAGGTTAAATTACCTTCCATTGAATTGATTCAAACAAAAGACAAACTTTTCTCTTCCTTACAAAAGATTTACCACACTGCCAAAATGAATTGACAAAATGAGTAGTTCTGTAAACCTCTCCCAGTGGACTATAAATCATCAATGAGTGTTGTATTTGGGGTGTTGTAACAGACCTACGTCAGAAAGAGGATTCCATGGATGTGTTAATAGGCAGTTATTTAAAGCAAACTTAAAGATGCATTCCTGAGTTTTTTGGTCAGTTTGTATAAATGGCACTGCCGGACAAAAGACTGTACTGTCATGTGCCAATAATGTGCCCCATTGTCATTAAAACCCATTTTCAAACCTTTACCTTCATGGCTAACTGAAGCATGAT…	2601	2633	2	16.5	2	100	0	66	51	48	0	0	1	AC	ACACACACACACACACACACACACACACACACA	-	-	-	-	-	-	-	-	-	-	-	-	-	-	-
u01151i_(u004)	LG-17	61.9	426	1	EST	u004	scaffold01151	7327	7506	0.033	0.003	179	ATGCTGATACAGCCTTGGG	ACATGACTGAACAAGACTGGC	58.685	57.784	223	CTCCAAACATACTTCCATAGTCCTGCTACATCCATGCAATGTCCACACTTTTGGTGTAGCTCTTGCGGACAAGGATTTCAGGCATGCCGTGTAGCAGCTCTGACTGTTGCTCGACAGGAGCACATACTTTCAGTCATTGACAAAAATGAGTCGTATTCCACATTGTCCTTGAACGTTTGGAGAAAATAATATGCCCATGAAAGTTACATGTTCTACATAAACTGAGCTCTGGTCCATACCAGCCTTTGTTCTTCGCAAATGACGTTCTGGTCCATACTATACCTGTCTGAGTTATGTAAAAAAAGCACTCAATTAGGCAGAGAGGAAGTTTCCTGATTCACTGTAATAACAGGCTACTGTAGCTGGACTAATGCAGTTGCACAACAGTGATTTCCTGGT…	1280	1386	2	53.5	2	100	0	214	50	49	0	0	1	AC	ACACACACACACACACACACACACACACACACACACACACACACACACACACACACACACACACACACACACACACACACACACACACACACACACACACACACACA	-	-	-	-	-	-	-	-	-	-	-	-	-	-	-
u0314d	LG-17	61.9	1320	3	Uncovered long scaffold	u0311d	scaffold00314	283364	283519	0.009	0.009	155	CAGTGACTGTGGAACTGACG	ATGTCTATGGGGTTTCAGGC	57.783	58.864	155	AGTAGTCAGTATTTCGTTATTTAGTTGTTAGCTAGCTAGCTAAATAAAATGTGTTTGTTATCAAATATTAATTTAATGCAGCCACCATATGGTTCAAACAGTCAATAATCTGCAACAGGAGACACAAACGTAGTTATAGCTACAATGAGTAGGACCTTTAAATGATTTAGACTAGACAAACATTTTCAGCCAGGAAATATTGCAGACCTTGGTTTTATGTGCTAAAATGCTAAATGAAGTCCACTTGCTATTAACGTCTTCAAGAACAGGAACGCTGATAAACATGTCTTGCGTTAAAACATTATTAACATGTTAACTATGGCAGCCCTAATAAAAAGTGATTGTATCTGACTCTTTGTGTTTCTGTTCCTTACAGACGGAGCCCCTCACGTGGATGTG…	511	556	2	23	2	100	0	92	50	50	0	0	1	CA	CACACACACACACACACACACACACACACACACACACACACACACA	-	-	-	-	-	-	-	-	-	-	-	-	-	-	-
u0247i_(u511)	LG-17	63.4	933	1	EST	u511	scaffold00247	436034	436231	0.003	0.009	197	AGGACCGGTAAACTTTTATGC	AGACCACTGCAAATTGAACG	57.34	58.775	195	AATTTGGAAAATGCTAAGAGGTTCGCAATAGACATAGGTGGATCTTTGACCAAACTCGCCTATTACTCCACTGTTCAACACAAAGTAGCGAAAGTGCGTTCCTTCGACCATACAGCAAAGGAGACTGAGGGTGAACCCCTCTATGAGATCTCTATGCAAGAGGAGGTCACAGCTCGCCTTCACTTCATTAAATTTGAAAATGCCTACATTGAAACCTGCCTGGACTTTATTAAAGACCACCTGGTCAACACAGAAACCAAAGTGATCAAAGCCACTGGTGGAGGAGCTCACAAGTTTAAAGATCTCATAGAGAAAAAACTGAAGCTCAGGGTGGACAAGGAGGATGAAATGACATGCCTGATCAAGGGCTGCAACTTTGTGCTAAGGAACATCCCCCAC…	1833	1862	2	15	2	100	0	60	0	0	50	50	1	TG	TGTGTGTGTGTGTGTGTGTGTGTGTGTGTG	-	-	-	-	-	-	-	-	-	-	-	-	-	-	-
u0604d	LG-17	63.4	1515	3	Uncovered long scaffold	u0606d	scaffold00604	219729	219921	0.009	0.009	192	AAAAGGAGAGGAGATGAGGG	AAATATGCTCTGTCCTTGCC	57.373	56.904	192	GCTGTGAATGAGAGCTTGGCCAGTGGGGGCTAAGATGGTGACCATGTCCATTCCTGGAGTACCTCCATGCAGTATGAATCCATGCCCCAAAATAACGGCACTCGTTTCATGTAATTCCACTTCCTCCTTTCATTATCCTCCTCAGCTTGGCACTTTCAGGTCACCAGAAGGGGAGTATTTCGTGGAGCCCCTCCACAGCTACAATGGAGAACACTATGAAGAAGAACACACCAAACCTCACATTGTGTACAGAACGAACTCCCCCAAGACGGAGGCCACTGGGAATGGCACAGCTTGTGACACATCAGGTACTTTGAGATACTCAGGGAAAAGGGTGAGGTGGAAATGCGGTTTGTTGCTATGAAAGAGCATTTGAATGTGCTCCGCCACCTGGGAGAC…	511	547	2	18.5	2	100	0	74	0	0	51	48	1	GT	GTGTGTGTGTGTGTGTGTGTGTGTGTGTGTGTGTGTG	-	-	-	-	-	-	-	-	-	-	-	-	-	-	-
u0710d	LG-17	63.4	1585	3	Uncovered long scaffold	u0711d	scaffold00710	300478	300665	0.033	0.009	187	AGGATGCTGCATAGGTTGG	AATCACTTTCTAGCCCTGCC	58.685	58.411	187	TGGAATCCCAACAGCACAACCAGGGCAGAGATCACTGATGTGGCAAATCATGCCAGTAATTAAGCGAATACGAAAAATATTTTAATATTGTTTAATCAACTTAGCCTTTAACCCCACTGACAAATGTTTCTTTGTGCCAATTTTCATCTAGAGTTGATATTATCGTCATATAATTCCCTGAAAACATGGCTTGATTCTATTGACAGAGGGAGCAAGAAAAACCTGTCCCTCTGGTGTACATAGGGCCATTTCCCATTTCACTGCCAGCTTCAGCCCTGACATTTTGTCAATCCTACCTTCTTGGTTCCGTACATTACTTCAAGGAAGCGCTGCTCAGCATCCTGGAACTTTTGGTCCAGGATGGACACCATCTTCCTCACCACTTTCATGATCATATAG…	511	548	3	12.7	3	100	0	76	65	0	0	34	0.93	TAA	TAATAATAATAATAATAATAATAATAATAATAATAATA	-	-	-	-	-	-	-	-	-	-	-	-	-	-	-
u0026i_(u067)	LG-17	64.4	489	1	EST	u067	scaffold00026	916893	917112	0.009	0.009	219	CAGCATGTGACTCCAAAACC	AAGACACTCACAGCTCAGGC	59.139	58.172	219	CATAGCAAACCAAATATCTGTTTAGGACAATATACATATACTTTTACTTCATATACATTATAATTTTGTTACAAAACCTACATTCAAGTAGCGCAAGGCCCAATTATCAATCCTTTTCCGAAAGGAATCCCTCCAACACATACAATATCCATTAATCGCTGTGCAGTACCATTACTAAGACTTCCTCCATTGAGATGTACCACTCACAGTTTCACACTCACTCAGTTAGGAATCAGTGTCATAGGGGTTGGTTCTTTTGCTTTATATCATGTGTATGGGCAGACAAATACAGAAGTTAAAAGGTGAGTGAGACCATCCATGCCTGCGTTAATCTGAGCATCCTCTACTGGTCCTGTTTCTTGGGTGGTCTACAATTAGCTTACCCTCTACAGATATTTT…	504	550	2	23.5	2	100	0	94	51	48	0	0	1	AC	ACACACACACACACACACACACACACACACACACACACACACACACA	-	-	-	-	-	-	-	-	-	-	-	-	-	-	-
u0264d	LG-17	67.1	1285	3	Uncovered long scaffold	u0260d	scaffold00264	580480	580697	0.009	0.009	217	TTTGCCTTTAGGTTGGTAGG	TAACAAGAAGCTGGACTGGG	56.938	57.952	217	CACTGTCACATATGAACTACAGTTCATTATTGTTTTCCTTCCTTAAATGTACTGAATTAAGATTGAATCGAAAGATGTAACCCGTCTTGAGGCAATTTGCTCTCACTTGATGTGTCCTAATCTATTTTATTTTCTTGTTTACTTCTCCCCGAAAAAACATGAGAGGAAGCTCAATGCCAACATTTACAAGGCGTGTTTCTATTGCGGCGACTGATGTGAATTATTTGAAATGGCCCCTTGAAGGCTGACTGGATGCCTTCATGCTTTCTTTTGAACAGAAGGAGCCCATGTGCACAGCTGTGTGCTCAAAAGAGCCGTGCATTTGGTCCAGTCCCTCCGCAGCCTGGTCCCCCTCTCCGGGCACACCGTTTCATACTGCAATATGGGTTCAGCGGGCTT…	511	551	2	20.5	2	94	0	73	0	0	46	53	1	TG	TGTGTGTTTGTGTGTGTGTGTGTGTGTGTGTGTGTGTGTGT	-	-	-	-	-	-	-	-	-	-	-	-	-	-	-
u0611d	LG-17	67.1	1520	3	Uncovered long scaffold	u0611d	scaffold00611	340677	340899	0.009	0.009	222	GCAATCAACTTAGGTGTCCC	GAAGGGTCAAGGTAAGGAGG	57.109	57.706	222	CTCTGGACAGAGTCCTGCTCAGAATCCCAACTGGACTGGCAGGACTGGGGGGTCTGGAGGCCACGGAGCCACCCAAGGAGAAGGAGCACATGGTCCTCAGGTGTGTGTGTTGTGCCTGTGTGTTTGCGTCTACCTGGGTGAATGTCAGTTTGCATGCATACAGTTTGTGTGTGGGTAAGTTTCTGACTTAACTATAACAAGGACAAACATTTTCCCACACTACGGTCAAGACAGAAATAGTTGACTAAATGGGAAATTTTTCCTGTCCCCATTTAAAAAAAGCCTGTATTGTTACTTAGGTGTTAAGTGTAGGGCAGATGTTACTGTTGGAGTTAGGGTTAGGCATTAGCGGTTAGGTTTAGGGTTAGGCATTAGGGCAATCTCACATTTAGGCATATG…	511	545	2	17.5	2	100	0	70	0	0	48	51	1	TG	TGTGTGTGTGTGTGTGTGTGTGTGTGTGTGTGTGT	-	-	-	-	-	-	-	-	-	-	-	-	-	-	-
u0626d	LG-17	67.1	1530	3	Uncovered long scaffold	u0626d	scaffold00626	85039	85253	0.003	0.009	214	GAACCAAAACTGACTAAGGGC	TGAAAGGAAGAAAGGAATGC	57.853	57.003	214	AGACTGGCAATAATTATGAGCAAATGGTCAAAACTTAATCATAGTCCTTAAACACATTGTATTCATGACGAGCAGTTAGAATCAAACTAAGTCTGGTTGTTTTGTTACATAGCATTGTTTTAAATGGAGGAACAGGCAAACTGCTTTTGGATAATATTTCCTAAAGGGTGATAAAATTACGAGGTATTTTACAATTGTATGACTGTTTTTGTCCATATTTGTTATGTCATGTTTTGTAAGAAGAAGGTAGCGTAGCTAATGCTTTGGCAAAAAGCAAAAGGGGATACAAATAAATAAACATAGGATTATTTAATATTTTCCATAGTCCAGGACAAAGAACAATTAGGAAGTTGGTATCCAATAAGAAAATGCTAAGTAGTACTGTAACCAGTGAAAAGA…	511	547	2	18.5	2	100	0	74	0	0	48	51	1	TG	TGTGTGTGTGTGTGTGTGTGTGTGTGTGTGTGTGTGT	-	-	-	-	-	-	-	-	-	-	-	-	-	-	-
u0695d	LG-17	67.1	1577	3	Uncovered long scaffold	u0696d	scaffold00695	245722	245892	0.009	0.009	170	GTGGTTCATTTTTCCTCTGC	CTAAACACTCAATGGGTGCC	57.235	58.076	170	AACCTTTTCACTCACTTCCTTCTGGATCCGTCAGAGAAACCAAACGTTCACCATCGCCCTCTTACACAAACTGAAGCTGGATTTTGTTTAAATCTCCATTATTTTTGCTGAACGTGATCCTTTTTGTTATTGTTTGACAATCATGCCATTGTTTCATAGTATCACATGAACACAGCTGAGGCGTTACTCTTGTGACAGTGGGTGTAGATGTGTATATACCGTTTGGCTTTTCCTTTTGAACCAGGATTCAGAAGAGATGTGGGGAAGCTTTGATGGAACTAAAGCAAGCCCTTCTCACAGCAACTTCTACTGCCAGCCATGTCTGCAAAGTTTTCCACTTCCTTTAGCACCAAGTTCCCTCTTTTAAATGGTTGATACTGCCCATTGTTTTTAGTACTT…	511	547	2	18.5	2	100	0	74	0	0	51	48	1	GT	GTGTGTGTGTGTGTGTGTGTGTGTGTGTGTGTGTGTG	-	-	-	-	-	-	-	-	-	-	-	-	-	-	-
u0201d	LG-17	69.6	1252	3	Uncovered long scaffold	u0201d	scaffold00201	781811	781992	0.009	0.009	181	CTGAGAGCACTGAGCTATGG	TGTGAGTTTCCTTCCAGAGG	56.284	57.842	181	GGCTTAGGCCTTGACAAAAACACGGCATGTTTTTTCTAATTATTTTCCCCTTTTCTACATACAAGCACATTACTGTTCAATTTCACCTCCATCTGTATGATTATTAATCAGATCACTCATCAATTGCCAGAACCACAAAAGAAATTCAGCCTGTAATAAAACTGTCATCTGCTCCAGTATAAAGACAGATGTTGCGAGTTGTGTGATAACATAATTAAACTGTTCTGTGAGGGATTCCATAAAATTATTCAAATTGGAAGAGCACTATCATTTTACCAATAAAGCGATTTAGGGCAATATGCAGTGTCATAACACTGATGTTATCCGTTCTCCCAGATTTCCAATAAGTCGGTGCGCCCTGCCGTCCCTAGTCCAATCTGACAATATGAACAGTTTACA…	511	546	2	18	2	100	0	72	0	0	50	50	1	GT	GTGTGTGTGTGTGTGTGTGTGTGTGTGTGTGTGTGT	-	-	-	-	-	-	-	-	-	-	-	-	-	-	-
u0332d	LG-17	71.9	1331	3	Uncovered long scaffold	u0329d	scaffold00332	212087	212262	0.009	0.009	175	ATGGTCAGAGGAGACTCAGG	CCATGACAACAAGCATACCC	56.744	58.85	175	GGTATGTCATACTTTTTAGCCAGTCTTCAGGATCAGAGAAATTAATGTGACTTATTATGGACTTCAGAAGTCTTATAGTTCACATACGTTTGAGAATTAATTAAATATAATATATATGTTAACATGCATGCTACCAAGGCCCTTTATGTAAGATTTCCATAAAACCCATATGTATGATACTCTACCTAACCAATATATCCCTGCTGAACTCCACATGCTCAATTGTTTAGTCTGGAAGATCAATACAAATGTGTTGTGTTGAAGATTATGTAATTGTTGAATTAATCTCCAGAAGATTTGTCTGGGTATATTCTACAACATTGAGGGTGTGCAATGTCGTTTCAATTTAGTCTTCTGTGTGTCTGTATCTAACAAGTTAACAGTCCTCAGAACAGTGTA…	511	551	2	20.5	2	100	0	82	51	48	0	0	1	AC	ACACACACACACACACACACACACACACACACACACACACA	-	-	-	-	-	-	-	-	-	-	-	-	-	-	-
u0707d	LG-17	71.9	1583	3	Uncovered long scaffold	u0705d	scaffold00707	329851	330012	0.033	0.003	161	AATCTCCTGTGTGGATGCC	GATGGCCTATACCATTTCTGG	58.441	58.406	161	AATCTACTTAATGCAGATTTGCTTTCAAATAGGTGTTTCAGGAAACCATTTACACTACCCTTTACTTATGGAAGCAACTGAGATGCTTAGCAATAGATCCCTTGTCTGGTTTCTCAGACCCTCTGTGTTGCCCTAGTGCATCTCTCAGACATTCTTACTTCTCAATCTGCTCCCTCAGTACTTGGATGGTCTTCTCTCTGCACCAGTTAGCTATTCCAGCCATGATCTCCTGCCTGAAGTTGTATGTCTTCTCTTTCCTGTTCTGGACAACAACATACTGCTTAGCTGCCTTGGAGAACTGCAGTTTCCTGTCCTTTGTAACTGCCTGATCCTGTGTCACATTGCTGTTGTAGTCTATGGCAGCCACAGAGAGACGTGCCTGAAATCTTTCCTGGCAAT…	511	551	2	20.5	2	94	0	73	46	0	2	51	1.14	TA	TATATATATATATATATATATATATATATATGTATATATAT	-	-	-	-	-	-	-	-	-	-	-	-	-	-	-
u0133c	LG-18	0	186	2	2 Markers per top scaffold	u0136c	scaffold00133	1115960	1116174	0.009	0.009	214	ATTTCGGTTCTTTCTCTCCG	CCAAACATCCTGTCCTATGG	58.385	57.865	214	GGTGATTTTCAATCGACGATCCCTCACCATGACGACGGAGGGGTGTGCTGGCGGTTGTTTGGTGGGCATCTCCTCATCGCTGAGCTCGTCCACGCCGTCGGACAGCCCCTCCACCTCACTGACCGTCAGCAGCATGGTGGCGTGCTTGGCCTTCACGGTCAGCATCTTACACTTGGAGTTCAGAGACGCTATCTGCTCCTGGTAGCCTCGGATCTTCAGGGCTAGCTCCTGTCAAAACATACCCAACCAGCAGTCAGAATGCACCCACCCCTCCAATGGGTTCAGCACTTCGTGGTTCAGTCCACAATCAGAAAATCAATAGGTCCGGCCCCTGAACAGGGGAGGGGGGTAGCTAGGGTTAACGTTGAATGCGGTGCAGGAAAAAGCACCAGCGAGGGA…	511	549	2	19.5	2	100	0	78	51	48	0	0	1	AC	ACACACACACACACACACACACACACACACACACACACA	-	-	-	-	-	-	-	-	-	-	-	-	-	-	-
u0577d	LG-18	0	1493	3	Uncovered long scaffold	u0579d	scaffold00577	340580	340800	0.009	0.009	220	TGTGGTTATGTCTGTGTGCC	AGAAAAGATGTGAGATGCCG	57.945	57.893	220	GTACAATAAGCAGTCCAGTAACAGCTCATTTCCTCTGAAACACTTCTTCTCTCCGTGGCTCTGCTTCAGTGGTGAGTAGTGTTCCTTCATTTAATTTAGTGGGAAAATGACTTTCGTATGTAAAATGATTTGAACAGACGGAACGGGGAACGATGCAATCACGTCCAACTTCAGCTTGAGATAAGCTTGGGAAAGTGTTATTGATTGGAATAAGTGTTGATGACAGGAGTTTTATGGACATGTTTTCTAATTGGGGGTAGTGTTGTTTCATGGAAAGGGTAACTGACTGGGAGAAGGATTGTAGTTGGTCTAGGAGAGCTGGTATGTTAACAGAAACTCTCTGAAGGCTGCCAGTCTGCTTCTTTTCGACTGACTGCCTGATGTTGCTGAGTCACAGTG…	511	550	2	20	2	94	0	71	0	2	50	47	1.14	GT	GTGTGTGTGTGTGTGTGTGTGTGTGTGTGCGTGTGTGTGT	-	-	-	-	-	-	-	-	-	-	-	-	-	-	-
u0133a	LG-18	1.1	185	2	2 Markers per top scaffold	u0136a	scaffold00133	294942	295161	0.003	0.009	219	TGTATAGAGAAAGCAAACCCC	GGCAGTCATGAATCTTGTCC	56.051	58.07	219	GTTGGAGAGAATTTGAATCCTTGGCCTTGTGTGTGTGTTAGCTTAACATCTCAATTTGTTCATTATTAAGAATGTAGAACTAATTCTAACAATAGGTTATCTCACCTAGAATTAAGATGAGATGTTTAGGGGTGTTTGTGTGTGTGTGTGTCCGAGTGTGTCTTTGTAGAGCTATTCTTTAACCTGCACAGAGAGCATTCATCATACTTGGCAGCTATGAGTTGAAAGCTGGCACTGCCACATTCCCTGTCATAAGAACAGAAGTGAAACCTGGGTGGAGGAGAGGAGATATCATCCACGTTGGTCCAGTAACACACCATGGCTGAAAACAACACCAACAGTAGCATAGCTAGTTTACTCATTCTTCATTTTTATTCTCTGGAGGATAGTTTTCTCTCC…	511	569	2	29.5	2	92	0	100	3	0	45	50	1.18	TG	TGTGTGTATGTGTGTGTGTGTGTGTGTGTGTGTGTGTGTGTGTGTGTATGTGTGTGTGT	-	-	-	-	-	-	-	-	-	-	-	-	-	-	-
u0161a	LG-18	1.1	217	2	2 Markers per top scaffold	u0160a	scaffold00161	356408	356631	0.009	0.009	223	TTATTCTCCTCAGCTCTGCC	AGTCTCTGTCTGTCGGTTGG	57.235	57.846	223	TTCTTGAGAGCCTACAGCATTCGCATCCTAAATCTAACTAAACACAATGGCCCAGGTGTTCCATTCTACTGGCGAATGAAAGTTAATATGTATTCATTCAGATTAGAGTGCATGTCCACATACATTAAGGCTGATCGACAAGACATAACACAACCGTACGGGTGACAAATTCTATTTCTTTTAGAAAGTTACGTCCACTTCATGGTGGCGGGAACGTTGTCAATTCAAGTCAGTGTTGCTACTAGTATAAAACCCTTTCATTATCTTTAGTGCATTCGTTCATAGACATCTTGTCATTGGACTCATACCTACTCAAGGCCAATAATCCGGCGCCAGTGCGGAGATCCTTGAAAGTCCAGGAATTCATGGTAGTGCTGGTTCCAGTGGCAATATTGCCTT…	511	559	2	25	2	87	4	73	46	2	51	0	1.12	GA	GAGAGGGAGAAGCGAGAGAGAGAGAGAGAGAGAGAGAGAGAGAGAGAGA	-	-	-	-	-	-	-	-	-	-	-	-	-	-	-
u0161c	LG-18	1.1	218	2	2 Markers per top scaffold	u0160c	scaffold00161	979857	980071	0.009	0.009	214	TTTAAACACGAGTCACAGCG	TCAACATGGACACACAGACC	57.569	57.824	214	TGGTCACTGATATACAGACCGGCGAGAAAGTGTGTAACGGGGGAATAACTCAGATACATTTCATGGGAAAAGATTATTTGAAACATTAACTGAATACAATAACTACAGATGTGTACTGGTCTTTTTATTTATTTTTTTACTACCAGACCCAGCATCCCCTGACCTCTCTGAGGTGTGATGAAACCTTATGCGTTTCTTTCCCCAGTGTCGTCATCCGCATTGGGCCAATGGACTCCCTGCCACCATTTCTACAGGACTGTGTCTTGTCTGCCTCCCGTCTGGTTCTCTGCTCGTTTTCACGTTGCAGTAATCCACTGTCATTGAGATTGATTTGCTGCACAAGCTCTCTGAAAGATAGGGAGGTTCAGGAACACGCGCAGACGTGCGCACGCACGCCTA…	511	555	2	22.5	2	100	0	90	0	0	48	51	1	TG	TGTGTGTGTGTGTGTGTGTGTGTGTGTGTGTGTGTGTGTGTGTGT	-	-	-	-	-	-	-	-	-	-	-	-	-	-	-
u0303a	LG-18	1.1	329	2	2 Markers per top scaffold	u0303a	scaffold00303	13153	13368	0.009	0.009	215	GTGCTCCTCTGTGTTTGACC	AGAGGAACAGAATCCACAGG	58.275	56.706	215	CGGTTTCAAAAGAGTGAAGCAGATGTCTTGGCATTTGCTTCACTAATTGCCCGGAGACACATTTTCCTCAATTGGAAATCCCCCAAACCACCCACTATATAATTTTGGCTAAGAGACCTTATGTCCTTTATTTATTTGGAGAAAATGTAATGCACCACAAAAAAGTGGACAGACACATTATATTGGACACGGCAGCATTTTATTTCATTTTCAAACAAACTGTATCAATTGAAGACAATTTCAGCCAATAGGGCACAGGGTTGTGTTTTTGTTTTATTATTCTTATTCTGTCATTATAACTGCCTGTTGGGTGTATTTTTTATGTTTAAAATATTCTGCCTTTGATTGAGAAAAACATATCGTTTGCTGTTTTAATCTACAATGAACAAATAAATATTA…	511	562	2	26	2	96	0	95	50	48	1	0	1.12	CA	CACACACAGACACACACACACACACACACACACACACACACACACACACACA	-	-	-	-	-	-	-	-	-	-	-	-	-	-	-
u0303c	LG-18	1.1	330	2	2 Markers per top scaffold	u0303c	scaffold00303	572905	573104	6e-05	0.009	199	AGAAGTTACTTACTCAGGTGAGGG	TGACTCAGCACACATCAAGG	57.281	58.341	199	ACTACTAACCTAACACATTGACACTTTTACGAGGGACTGTTCAATGGTTTGTGCGTGTGTGTGTTTGTGTAAGGGGGGGAGGGGGGTTGTAATGAGATAGCATGAATGTACATGGGCCCTGACTATCACATAATTCACACTGCGTTGGAGAGAGCGCATGAAACGCATTACAGAACACTCTACACACACACCCTGCCCCCTTCACTCCGTGCTCCCGCATTCCTCCCGCGCGCACAGAAATGTCTCTCCTCCACATTGTTTCTCCGGAATACTAAGCAGTTCTTCCCAGTGTAGTTATCCGGAATATTAAAGTAGAACTACACCACAGGACTCTCCAAAGCCGTCTCCCCGCTGCTCCCAGGGCCGCGCTGCTCTGCCTCGTTATGAGGCTGAGGGATG…	511	550	2	20	2	94	0	71	50	2	47	0	1.14	GA	GAGAGAGAGAGAGAGAGAGAGAGAGAGAGAGACAGAGAGA	-	-	-	-	-	-	-	-	-	-	-	-	-	-	-
u0190d	LG-18	7.7	1247	3	Uncovered long scaffold	u0188d	scaffold00190	419297	419455	0.009	0.009	158	ACACAAGGGGTCAGAAGAGC	GACACAGCTTATGGGACAGG	59.305	58.158	158	ACGTGTTTCCAGGCTACTAAAAGAAAGAAGACAGCCGATTAACCCAAGACATTTATAAACTGAAGAAAAGGGAAATTTATCCAGTATGTAAACATGAAATCATGTTTCACTTCCTCCTTCAGATTCGGTTCCACTTCCAGTTCTTGTGCGGTTTCTTTGTTTCTGGCTCAGGAATGAACAAACTGACTGGGTGTCCTAGAGATCTAGGTCAATGTCACGTAGAGTAAGACACCCCGGGCAGATCTACGATCAGACTCTCATTTTCAATGTGCATTCGCTAAGAGGTTCACGTTAAATAGTTGAACGAGGATCAGCCTGCCTGACTGTAAAATACATCCCAACCCAAGCCTGCTGTGTGCTTAGCTGAGACCAGACATTCAGCAGGGATCAATGGCCAGA…	511	554	2	22	2	100	0	88	50	50	0	0	1	AC	ACACACACACACACACACACACACACACACACACACACACACAC	-	-	-	-	-	-	-	-	-	-	-	-	-	-	-
u0033a	LG-18	12.1	55	2	2 Markers per top scaffold	u0033a	scaffold00033	133833	134025	0.009	0.009	192	CTGCTCACTTGACCTAAGGC	CCACACTACTGCTTTGGACC	57.7	58.215	192	TTCTGTCTTTGTACTGCACTTGTTTACTTATGCACTTGTCTACTTCGGTATAATGTCATGTTTTATGTATTTTATTTTTTTTAACCCAGAAAGATTAGTTGTGGCGTGTGACCGTAGGTAATGGGGATCCCAACACAATCCTAAAACCCTGTAAGTGATATAAACAGAACTGTGGATCACTCACTCAAACCTCAGCTTTCCATCTTCCAGAAACTTTTTGTCGAACAGCCAGCGGAAAAATACAGCCAGACTGAGGAGAGAACCGAGAGCCACAATCACATTACACCATGCATGGAGTCCTGCTAAGGGAAAATCACATTAAGTGTCCTTTGACATGAAATGAATGATCTGGAACGATGATAAGGCGACTGACTACCTGGTAAGTCCAAGAGAGGGTAA…	511	558	2	24	2	100	0	96	0	0	50	50	1	GT	GTGTGTGTGTGTGTGTGTGTGTGTGTGTGTGTGTGTGTGTGTGTGTGT	-	-	-	-	-	-	-	-	-	-	-	-	-	-	-
u0539d	LG-18	12.1	1465	3	Uncovered long scaffold	u0538d	scaffold00539	402430	402644	0.009	0.009	214	ATGTTGTCCAGCTTCTGTCC	AGACATCTCACATTCGCTCC	57.708	57.807	214	CCAGATGACAGCAGTAACTCACGGTCCTCATAGCTGCTGTTGGAACCGGAGCGTTTGAGGCTACTGAAGTCCTGGGACAGCATGGACAGGTCTGACTGGGACGGGCTCTCGTCATCCTCTGGATCCGGAGAGTCTTGCATCATCTCCTCAATCTCCTCGATCACCTGCAACACACAGACGCGCGTGCGTGCGTGCGTGCGTGCGTGCGTGCGTGTGTGTGAGATACGATTGCGACCAAGAGTGCACGGTGCATTTTAAACATGACAGGAAGACACGGCGCGTGTGCGTGTGTACCTGGTCAGCGGTGAAGAGCGGCTCGTCGTTTATACAGGACACGATGATGGAGTGCATGTCCATCTGTTCCCTCAGCTCCTCATCATCGGACATGTCCAGGGGCAT…	511	551	2	20.5	2	100	0	82	0	0	51	48	1	GT	GTGTGTGTGTGTGTGTGTGTGTGTGTGTGTGTGTGTGTGTG	-	-	-	-	-	-	-	-	-	-	-	-	-	-	-
u0033i_(u229)	LG-18	13.5	651	1	EST	u229	scaffold00033	338546	338718	0.009	0.009	172	CCATCTGATTCCAACACACC	CCTTCCTTCCACCCTATACC	58.774	57.467	172	TTTTCCACATGCCTTTTGTCGTTTTTGCCAAATTCGGGATTGATGTCGAGTTGTCAATATAGCAGTGTTGGAGATCAACGGCTATAACGGCAGAATACGGTAATTTAAAAGCGTTGGGCATCATATTGCAGCGGATGTCAGTACGCGCACATAAATATCGAGAAGCATAAGCAGGACCAAATCCAAACGCAGCCATGGAAGCTGTCACCCACTTCATGAATGACACGGTAGACTTCTACAGATGGAGCCTTACTATAGCAGACAAGCGGGTGGAGAAATGGCCGATGATGTCATCGCCCACACCCACCCTGGCCATCAGCTGCCTGTACCTGCTCTTCCTGTGGGCAGGGCCTAAGTACATGCAGAACCGTGAGCCTTTCCAGCTAAGGAAGACCCTCA…	1271	1311	2	20.5	2	94	0	73	2	0	48	48	1.14	TG	TGTGTGTGAGTGTGTGTGTGTGTGTGTGTGTGTGTGTGTGT	-	-	-	-	-	-	-	-	-	-	-	-	-	-	-
u0036a	LG-18	16.4	59	2	2 Markers per top scaffold	u0036a	scaffold00036	161254	161419	0.009	0.009	165	ACAGCTGTGGAGATGCTACC	ATCACTATTCTGGCTGTCGG	57.898	57.766	165	CTGGATGGATCCTGAGGATCATCTAATCAGCTGAAGACTCAGGTAGCTAAATAGTGAAAGCTCAATGAAATTGGGACAGAGCTGGCAGGGGACAACAAATGACACCCTGGCTGAATGGCCATAGATCATCGCCGATAATAGACATGCCAAGAGGGCCACTGATGAATGACAGCCCCGGGGAGAAACGTGGTAGTGTTCAAAAGCATTGGACTTTAACGCAGTGACTTATCGCTCTGAAGTAAATGCGATGCTTTGAGAGTTTCACCTCACTCCCTTATCAGCTCCTAATAGCCATGCTCCTCTACGATAAGACATCTCGTGATTCAGGCTGTATATGATTTTAGCAGGTGATGGAAATAGCTATCAGATGAGGATGGGGAGACGAAGAGGTGCTAATGA…	511	553	2	22	2	95	4	79	48	51	0	0	1	CA	CACACACACACACACACACACACACACACACACACACACCACA	-	-	-	-	-	-	-	-	-	-	-	-	-	-	-
u0002c	LG-18	18.8	4	2	2 Markers per top scaffold	u0002c	scaffold00002	4954592	4954774	0.009	0.033	182	CATCTAGCATGTGTCAACGG	TACCGTAATTGTCACCCCC	57.703	58.131	182	AAAAAAATCTGATATCTACCCAATTTCATGACCGCCATCTGCTCAATCAATGCTGGATCTATATAGCAAAAACCATAATTCACCCAAGTTGGTCGAAACTGGGCAGTTGTGGCTGATATAACATCAGCGCCACACATACATCCACATGTCCTCAGGCTTAAAATACACACGAGGGCATTTTGTGTGTAAGGATCCAAGTGGTCCAAGGCAAACCCTGGTGGTCGGAGACTAATACCTGGTCCCTTGGACAAGTGAAATAGCCCAGACAACAGCTCCGATCAGAGAATTTGTTTTTCCATTCCAATGAATGCGCCAGTCCTCTCACTTCACAGGCTTCCTATTATAGAGAACGGGCCACAGTACAGCATTTGCCACATGACAAACTGTGTCTATGCAATC…	511	554	2	22	2	100	0	88	50	50	0	0	1	CA	CACACACACACACACACACACACACACACACACACACACACACA	-	-	-	-	-	-	-	-	-	-	-	-	-	-	-
u0002a	LG-18	33.2	3	2	2 Markers per top scaffold	u0002a	scaffold00002	238905	239082	0.009	0.009	177	CTGTTTGGGTCTGTTAACGC	ACAATAACGTGTTTGTGCCC	58.283	58.406	177	GACATGACAGTGAAACCATTTCGCTTCCAGGTCGAAGCATGTGTTTGGTGGACCAGTGGCTTGGGATGTTTTTTTTCCTATTCAGACAGTACTGGGTTTCCTGCCTAGCGTGAATCTGCCTTTCTAAAATCAATTCCGCCTCACTCTGTGGGCAGTGTGCTTTTCCTGGGAGCCAAGTCTGCCAGGGTCAGAATCTCTGGACAGCAAGGCCATGCTCAGAGCCTGGACATAGTCAAGGTGTGTCTTGAAGTTGGGTCAGTCGTCATGGCCAGGTCAGGCCACTGTGTACTATTTGTTTTGGACAAGGCAGCATTAATGCTTTTGGGTTCGTTCTGTCTAGTATGTGAAATTGTTATGCTTTAGCAATTCTCGTTTAGTTGGATTTCATTGTCTTGCCCT…	511	555	2	22.5	2	100	0	90	0	0	48	51	1	TG	TGTGTGTGTGTGTGTGTGTGTGTGTGTGTGTGTGTGTGTGTGTGT	-	-	-	-	-	-	-	-	-	-	-	-	-	-	-
u0002i_(u707)	LG-18	45	1129	1	EST	u707	scaffold00002	2837955	2838167	0.009	0.003	212	ACTCTCCCTTCCACATACCC	AACTCCTAACACTCCCAATGC	57.897	58.187	212	AAGAGTGTAAAATGTTTATTGTTCTTTTTTAATTTCAAATGCCAAGTCACTGAGTTAACAGAAATAAATGTTAAATGGAAAAAAATAAACTAGGAGGGCGATTCCATGCCAGAGTAGCCTGAAAACAATGTCTTATAAAAATTTAAAAGGGTACTTTTGGGATATTCATATTAATAGTTTAATGTTTAATAAATTAACCTGAACACTTGTATTTCAGAACCCAGAGTGTCTGCATTTTACAGTACTCTATAAGGAGTGTGTTGACACCAAGATGTCTGTATCATGTGTCAGCCTGTGAAGGGGCTAATGTCTCATTTTACTATGGTTTTAATAAAAATATATGGTTTGTGATACACATGGAAAAAGAATGCCAAACATCCTTCCTCCCGATGAAATATA…	1965	1996	2	16	2	93	0	55	46	50	3	0	1.17	CA	CACACACACACACACACACACACACACGCACA	-	-	-	-	-	-	-	-	-	-	-	-	-	-	-
u0150i_(u039)	LG-18	47.6	461	1	EST	u039	scaffold00150	258457	258664	0.009	0.033	207	TAGATGTGATCTCCTTGCCC	GTTCTCTTACACCCACCCG	57.676	57.986	207	GTGTGTGTCAAGTCATACATTGGGCTTGTTAGGGGAAGCATAACGGTGGAGAAGAAGGGGGTCCCTGGAAGCGCCGCGAAATGGCCGGGCAACAGTTTCAGTACGATGACAGCGGCAACACATTTTTCTACTTCCTAACGTCCTTCGTTGGACTCATCGTCATCCCAGCCACATATTACCTCTGGCCAAGAGATCAGAATGCTGAGCAGCTGCGTCTGAAGAGCCTTCGAAGGGTGCACGGTCGTTGTCTCTGGTACCGTCTCCGTTTGATGAGGTCACAGCAGAGCATCATTCCAACACTGAAGAAAGCAGCCCTGTTGTTTGGCTGGGCTGTGTTTCTGTTGCTGGCCTACAAAGTATCCAAACTGGACCGGGAGTACCAGGAGTATAACCCGTATG…	2809	2866	2	29	2	96	0	107	48	51	0	0	1	AC	ACACCCACACACACACACACACACACACACACACACACACACACACACACACACACAC	-	-	-	-	-	-	-	-	-	-	-	-	-	-	-
u0398b	LG-18	47.6	386	2	2 Markers per top scaffold	u0396b	scaffold00398	302796	302998	0.009	0.009	202	CAGATGGGTATCAGGTGAGG	GAGAACTCTTTGGATGCTGC	57.941	57.607	202	TCTATAGATACGGAGTATGTATAGAGGTCTTCGCTGTAATCACGAGGTATAAGGTGGACCCCGGTCACATGATGGCCCAGTTTACAAAAACACATTTTGATACTCTGCACTTTAGGTACTGTTGAGTGGTAAGACCATCTTACCAGTATAACAGAAAAGTTGCTTGATCAAATTTAGAGCCAGCAAGGTGGAAAAGTGTCCTAATGTCCGAGCAAATCAGTTTCCCCAAATTGTTGCTGTAAATGAAAATGTGTCGTCAGTCTGCTTTGCTACAAAATCCATTCTAAGATCTGAAATGTGATCTAGTCTGTGATGCCTAAACCCCTCAGAAATATGCACACATAGAACCTTCAATTCCTAAGGTCTTGAGTAGCCTGTTATCTGCTGGGAATTTCAGTT…	511	546	2	18	2	100	0	72	0	0	50	50	1	GT	GTGTGTGTGTGTGTGTGTGTGTGTGTGTGTGTGTGT	-	-	-	-	-	-	-	-	-	-	-	-	-	-	-
u0435d	LG-19	0	1398	3	Uncovered long scaffold	u0437d	scaffold00435	471118	471335	0.009	0.009	217	ATGACAGGGGCTTTATGTGC	GGAGACATGCAAACAACAGG	59.962	59.139	217	CACTGACAACAAAACTATTTCCTTGCGTTTACTCGTTGCCCCTTTAGTCCTCCGAGCTGTCAAGACACAGCCTTTCCGCGGGGTCAGACATAGTTTAAACGACAAGAAGTACAAATCCACTGTGCCCGATATATCATCCGGGAAAGCTCTGGTAAATTGCAGTGATGGATATACCTAGTGTGTACGATCTTCACCGCCGTGTTAATACCGAGTGAAGTGTTGAGACACCATGCCTAGTGTTCAGGGAGACAGTAGACCCTGGAGACAGACCGGGCCAAAACAGCGCCTTGTTCCCTCGGTTGTGCGCTATTTCTGACTAGGGCCCTGATTGTCTCGGGTCTAAAGTAGTCCACGATGTAGGAAATAGGGTGTCATTTGGGATGGCCCTTAATAGGTTAG…	511	560	2	25.5	2	88	11	77	2	0	48	50	1.12	GT	GTGTGTAGTGTTGTGTTGTGTGTGTGTGTGTGTGTGTGTGTGTGTGTGTG	-	-	-	-	-	-	-	-	-	-	-	-	-	-	-
u0014a	LG-19	13.1	27	2	2 Markers per top scaffold	u0014a	scaffold00014	477071	477285	0.009	0.033	214	CATTTGTTTGGTTTGGAAGC	GACCAAGCACACAGTGAGG	58.12	57.698	214	GCTGGATGTAAATGTATTAGCTAGGTAGATATGAATGTGTTTGCTGGGTTGATAGGTTGTCAGTTAACAAAAATAACTCTGTCAGCACAGGAGGAAAGCTGGCTTAATGCCGCACAGCTGCTCGGTGCCTTCCTAACCTCACTCTAACTCTTTATAGCCTGCCTAATGCCTCACCTGATTCAATTGGTTTTGGTTTATGTACTCTATGAAAATGTAAGAATGGCAATATGTTCATGTCAGGATGGATTGTTATGCTAGAATGGATTTTCTGCCTCCATGCTGGAGTGCATCTCCCTCCAGCACATGGTAACTGATGTCTTACATTGCGCTGTGGCGGGTTTAGGGAAGAGATTACTGTGTTTAATAGGACGTAAAATATACAGGGGCGCGGAAATCGTT…	511	554	2	22	2	100	0	88	0	0	50	50	1	TG	TGTGTGTGTGTGTGTGTGTGTGTGTGTGTGTGTGTGTGTGTGTG	-	-	-	-	-	-	-	-	-	-	-	-	-	-	-
u0272d	LG-19	13.1	1289	3	Uncovered long scaffold	u0277d	scaffold00272	535775	536118	2e-05	0.009	343	GAGGATTTTGTGTGATGTACTTAGG	GAAAGATGTGCAGGAGAAGG	58.223	57.451	343	AACATGAAGAAGAACTGACGAAGAAAGAAAAATAAATCCATGTTTGACAACCTTTGTTTGAAACTCAGTCGATCTTACGGGACTCTGGCAGGTTCCTGACAAAACTTAGAGGGAATTACTGTACATTTCAAATTGCAGACACAACGGCTATTAAAAGCCAGAGGTTTTTACCAAACGTTAATTTAATTATAATAAAACAATTTTATGGAGATGAGAATCCTATTAAATATATTGTGTTTTAGGCAACTACTGCGACATGGATTTCTAGATGAGACACTGATCATGTTTATTGAGGATTTTGTGTGATGTACTTAGGTAAAATGAAAATGTGCATACAGTTTTGAAAAAAATAATAATAATGCGTCATGAGAGTTGTGAAAATGTAAAACTTTTGATATA…	482	511	2	15	2	92	0	51	3	0	46	50	1.18	TG	TGTGTGTGTGTATGTGTGTGTGTGTGTGTG	511	550	2	20	2	100	0	80	50	0	50	0	1	GA	GAGAGAGAGAGAGAGAGAGAGAGAGAGAGAGAGAGAGAGA
u0366d	LG-19	14.6	1355	3	Uncovered long scaffold	u0365d	scaffold00366	584621	584804	0.009	0.033	183	GAATGTTGTTCGGAAACACG	ACAGGGTTGGTAATGTGGG	59.024	58.115	183	GTGCTCAATCAATAAATGCAGATCTGCCCATAGTCATTTCTCACGCGAAAAAAAAAGTATCTCTATGCTGGTCTTCTTGTTCAAGAGAGTCATTGTCGATCAGGGAGGTCTGTGCATTCCTCGGATGCATGGTAGTAATTTCTGGTGTTGACGTTCTCTGCAGGGACACACTGTAGCTGCCTGACATGTGGCCATTCCCCCTCTGTCTTAACGTGTGAACCTCGGATTGGTTCGCCTAAACAGCGCCGGCTGCAGTTTACTCGGGTCTGAGCGTTCGGCGTCCACCCGACTGAGCCGGAGGGCTGTGGATCAGGTAAACACACTTCGGGGATGCCTCAGGGATTTGTGTAATGACCACTTCCGGACCGGGGTGGAGGAGGAGTGTGTGTGTTTACCTGT…	511	547	2	18.5	2	100	0	74	0	0	51	48	1	GT	GTGTGTGTGTGTGTGTGTGTGTGTGTGTGTGTGTGTG	-	-	-	-	-	-	-	-	-	-	-	-	-	-	-
u0421d	LG-19	14.6	1387	3	Uncovered long scaffold	u0423d	scaffold00421	384439	384627	0.0002	0.009	188	AAAACTAAATTAGCCAGATGTGC	TCCCCCTGTAATCTAATGCC	56.816	58.857	188	CAAAAATGTATTGTGCAATAAAATCACGACACGAAACAATCTGATCAGTGCATTATATTCTGTGCCAGCAGTTAGAAAGTCTCTTTTTTTTTTTTTAAGTTCAGGTCAACATAACGTTGCACTCTGACCTCTACACATCAAAATTAACTGTTTACGTATTGCTTTAAAATGGAAACCCTTGTTCATTTAAAACATTTGGTGTCCTAAAGGTAATTCATTTCACTTCTATATAAAAAAAACTTGAATGCACCACCTACAACTGGTCTTAAAATACAGCCCATATTGTACTAACATGAATGTAAAATGCATACACAGATAAAAAAATTTGATTTGTGGATACATGGCTTTCAAAGAATTCCGTCATTAACCTCTGATAATCAATTTTCTACTCTGACCACA…	511	558	2	24	2	100	0	96	50	50	0	0	1	AC	ACACACACACACACACACACACACACACACACACACACACACACACAC	-	-	-	-	-	-	-	-	-	-	-	-	-	-	-
u0195d	LG-19	17.4	1250	3	Uncovered long scaffold	u0195d	scaffold00195	243299	243503	0.009	0.003	204	GAACACTGCAAGTTCATCCC	GCTGTTAGTGTTTTGCATTGG	58.129	58.359	204	CCTCAATCCTGATCACTGTTATGTTTCATGAGCACTACCTCAGTCCTACACGTGTGTTTTTGTGTATGATTGTCAATGTGGAAATGTGTTAATCTAGCACAGGGTCTGGGGAAAGCAGTCAGATTCAGTAAATGGGCCATGCCAATTACTCACTGTTCACATAAAAGAAAATAGAAGATACATTTAATTTTCTAAATTGAATCTAAAAATAATAGACATCACAGAATTAGCTAGTCATTGAAATGCAGCTTTTTCTCACATTTGCTGTTCTGTGCTCAGTCTGTATTTAGCCGGTGTTCAGCCTGTCTTCAGACTGTGTTCAGTCAGTGTTGTGCTTGTATATAATGATTTATTGTGATTTTCTTATTTACTGTACCACTAACTTTCAGCCAGGTAAAT…	511	545	2	17.5	2	100	0	70	0	0	48	51	1	TG	TGTGTGTGTGTGTGTGTGTGTGTGTGTGTGTGTGT	550	576	2	13.5	2	100	0	54	51	48	0	0	1	AC	ACACACACACACACACACACACACACA
u0222c	LG-19	17.4	286	2	2 Markers per top scaffold	u0220c	scaffold00222	877790	878000	0.009	0.009	210	TGATCACACCAGATTGGACC	CATTAAAAGGAGATCACGCC	59.318	57.306	210	GTCCTTTAACATCAAGTGAACTGGCTCATGCCGCACTTCAAAAAACAACTGTCATTTTGGGGATTTTCACACACGCAATTTAAAAGTGGTTCACAAGTGTTGTATTTCACAATAAACAAACTTGTTGAACTCCATGTTCTAAAACACCACAGCTACAGTGTCTGTGTGAATCTTCTCAAGACTTTCATTCAACCTTCACACTCAATTTTTTTGTTTGGTTAGTGTGCCATTTGTTTTCTGTTTTTTTTTCTATTCAGTGCTTCAAAAGTTCCATGGGTACGAGTTTCTGGATTGCAGTGGTTCTTGTGAAGTACCAGCTCGTTTGTCTATGGTAACGATGTGCCACCGCTCAGCATATGAATGGATTGACCCTTAGCACAGTCCTGCTGTCCACACACA…	511	552	2	21	2	95	0	75	50	47	0	2	1.14	AC	ACACACACACACACACACACACACACACACACATACACACAC	-	-	-	-	-	-	-	-	-	-	-	-	-	-	-
u0376d	LG-19	21.7	1364	3	Uncovered long scaffold	u0370d	scaffold00376	245092	245291	0.003	0.009	199	TTCACTTTTCATTATGGCTCC	ACCCCAAATAGCAAAAATCC	56.853	57.923	199	ATGTCCTTCATGATCTCCTGATTCATCAGTAACTCAGCTGTCTCCATGCTAACGAATATGGTTCCACTTGAGCTCAGGGGGTCATTACATTCTGTGTCATGACAACCGTAAACACCGACATTCCAGAAAAGCTGCCTTCAATTTAACAGTTGAAACATTCCTGTCATTGTGTACGGAGTGGTGAGCACATGGTGAGCCACACGTAAGAAAGGCAGAGAGGACTTCCATTAGATGGCAGCAAAAGAATAGCAAATGGTGGCCTGGGCACCCCACTGATATCAGATGAGGCGTAAATAATGTTTTGGTCTCAAACAGACATTTGGAAGGGTTTGAAGAGGTCCTACTGAAATGATTACCTGATTATGAATACATTTAGATACAATACAATTGCATGGCTAG…	511	547	2	18.5	2	100	0	74	51	48	0	0	1	AC	ACACACACACACACACACACACACACACACACACACA	-	-	-	-	-	-	-	-	-	-	-	-	-	-	-
u0222a	LG-19	27.4	285	2	2 Markers per top scaffold	u0220a	scaffold00222	253932	254137	0.009	0.009	205	TGTCACACCTCAATCAAGGG	GAAGAGGTTCAGGAAGAGGC	59.52	58.049	205	TTTCACAAAGTCCTCAAAATCACAGTGAAAATGGAAACTCTGCAATGCTCCAAACAGTGTTATAGCAACACCATGACAGCCAGGAATGACAACAGGCTCTAGACTATGCCTGGAAGAGTGACCATCAGCGAAGGGATAGCCAAAAGGATATTATGTAATCTTATCTTTGTTTTGACGCCTCATGGGCTACAACCTTCACTGCACTCTAACATAAAGAGGAACTAACTAAGATGTTTGTGTTGAGGAAGTAAAGATAGAAAATAAATTCAGGAAGTACAGATAGAACATAGCAGTGTACATTAAAATACAAATACACAACAGTTAGTTTATTTCATCAACCTCCAATATCCCCAAATCTAAAGCTAACCCTAACTCCTAAAACAAACCTTTAATGCCTAA…	511	558	2	24	2	100	0	96	50	50	0	0	1	AC	ACACACACACACACACACACACACACACACACACACACACACACACAC	-	-	-	-	-	-	-	-	-	-	-	-	-	-	-
u0123c	LG-19	28.7	176	2	2 Markers per top scaffold	u0123c	scaffold00123	1143868	1144083	0.009	0.009	215	TAAGTTCCAGATAGGCTCGC	GCACAATCATACAGGACTGG	57.213	56.512	215	GAAGAGAGCAGCTACAGGGATCCCACAGTGAAGAACAGGTCTGCTTCTAAAATGCTTCTTATTCCTCACAGTTAATAACTAACCCTGGACGAAAGCAGAAACCACACAGGGATCGGGGTGAGAAGACACTGGAGATAAGAACGAGAAGAAAAAAACGCAGAGACATCTACTCACTTCCCAAAGGGACTGTTGGATGTTCCGCACATCCTCCACTGTGTCCTCAACCATGGGACCCATGATGACCCCGATCACAGCCGGACTCATGTCCCGCCCGCTCGGTAAAAAACTAAAGGGTGCCCGAGAAAAGGATTTCACCTACCCACATCCCCCTCACGCACTTATCAGCAGAACCGAACGAACACTGCCTTAAATGCCGAGCCACATAATTCCAGTCTTGTC…	511	552	2	21	2	95	0	75	52	47	0	0	1	AC	ACACACACACACACACACACACACACACACACACACAAACAC	-	-	-	-	-	-	-	-	-	-	-	-	-	-	-
u0286a	LG-19	28.7	321	2	2 Markers per top scaffold	u0286a	scaffold00286	222059	222276	0.009	0.009	217	TCTGACTCACCTACCTTGGC	GTCGTCCTCTACTTGGGTCC	57.87	58.593	217	CCGTTAAATTGTCCATCGTCGCAGAATCAAGGAACGTATGTGTTAATATACCTGCCTAGACCTACAATACAATATTTCCATTGAATTATCCACCTGATTAGTTTTTTTATTAATTCCTGCTAGGGCTAGACGTATTGTTTTATTGTTTTTCTGGTTGATCTCAACACTGACGGCAGAGTCCATGATGTGATATTCTTCAACATCTTGGACATCTCGGCATACAGCGCTTTAGTCACCTGGATGGCGTTGAATCCAGACTGACACTGAGAAGCCCTGTGGGAGATGGCTCTAAGAGGAGCTGGGCAAGGCATTGGTAAGACCTCAAATCTAGAGGAGACAACATCCCAAGGACCCCAGCATCTGCAGCCATTGTGAGCTGGAGTCAGTGTGAAGATGCTG…	511	564	2	27	2	96	0	99	51	0	48	0	1	GA	GAGAGAGAGAGAAAGAGAGAGAGAGAGAGAGAGAGAGAGAGAGAGAGAGAGAGA	-	-	-	-	-	-	-	-	-	-	-	-	-	-	-
u0123b	LG-19	29.2	175	2	2 Markers per top scaffold	u0123b	scaffold00123	703080	703271	0.009	0.009	191	TTTTCCACGTGTCTGTAGGC	GTGGAATCACTTTCAGTGGG	58.775	57.971	191	GAACACTTGTGACAGTGTTCACCAGTAACAGGTGTGCATGAAAAGTTCAGAAAATAGTTCGTGTTTATTTTCTAAGCAATGTACAATTGCTTGCTTTTAGACGTTTTCCCGCTCTGCTTCCGTCTTAAATATCCAGTTGCTGGTTATTTTATATCCAGGTACAGGTAACACAAATACCACACACCCAATTCTTCTAAAGCCTGATTTAGATTGATTACTAAATACAAAAAGTATAATAAGAAATAAAAGAGATAAAAAGGAGAGTAATGTTCCTAAAAATATAAAGTTAATCTTGTTAATGCAGGTGACGTAACTTACTGTAGTAAAAGGGGGAATACATGAAACCTCTATGCCTAGTTACACCATGTTAACCCATTATGTCTTCTGAAAGTAGAAATT…	511	547	3	12.3	3	100	0	74	32	0	67	0	0.91	GAG	GAGGAGGAGGAGGAGGAGGAGGAGGAGGAGGAGGAGG	-	-	-	-	-	-	-	-	-	-	-	-	-	-	-
u0187a	LG-19	29.2	251	2	2 Markers per top scaffold	u0187a	scaffold00187	1303	1527	0.009	0.009	224	AGAGAGCATGCTAGCTGAGG	AAAAGCTTCCTTTTTGAGCC	57.542	57.748	224	CAAGCCCTCAGTTATTGAGAGACCAATCAAAAAACTGGTACTCCTCCTTAAGAACCGATTGGAAGAAAGCGATTGACAACACTGCACACACTGCTTTATTATGCATGATACTATATAGTTATACCTCTGATAGCTGAACTTCAGGCTATTCATTTCTTAGAGTCAAGAAATCCTGTACAATTAATTTACTCTTTTTGTATTTGTTCATTCAGTGTACTAGGATTTGGTGGGAGTGTAAATGTCTGATAAATTGCATTAATATTCTCCTACACAGTATTATATTTATGTGTTAACAATACATTGTAGTTCTACTGTGCCACCATGTGGGCTGTTCTGCTTTTATTTTGAAAAGCGCAGTTTTTCTTCTTCTTATGTTTTTTGTGATGCTAAACTTCCTGC…	511	551	2	20.5	2	94	0	73	48	0	2	48	1.14	AT	ATATATATATATATATATATATATATATATATATATGTATA	-	-	-	-	-	-	-	-	-	-	-	-	-	-	-
u0221d	LG-19	39	1262	3	Uncovered long scaffold	u0222d	scaffold00221	27467	27664	0.009	0.009	197	GTGAAAGTGGTGGTTTCAGC	TAACCCACATACACCCAACC	58.187	58.048	197	TTCTTTCTCTGTCTCTCTCTCTCTCTCTATCTGTGCCTTTCCTTTCAGGGTCACGATCCACACTGCAGGTCTTTGTGTGTAGGGTGAGCCCGGGGCAGTTGATGCCCGTCCGGGGCGCTCTTGGCTGGGGCACCCTTAACACTGGACATCTATCAATGGGCCTTTGTGGCCCCTCATTAAGGCCTGGACACCACCACTCCCAGACAAACAGGGATGGCTGGAGGCTTTCTCTGTGTGTGTCCTGGGTCTGTAACATGAGGCTTATGTAACGTGGGTGACGGGAGACGGTGGTGGAGGGGATGCGGGGAGATAAGCCAGGGATGCCAGAGCTGGGAGGAGAATGTGAAGGGTGTGTGAGGGAGGACTAGGACCCAACAAGATGACAGAGAGGGGGTGAAA…	511	545	2	17.5	2	100	0	70	48	0	51	0	1	GA	GAGAGAGAGAGAGAGAGAGAGAGAGAGAGAGAGAG	-	-	-	-	-	-	-	-	-	-	-	-	-	-	-
u0320d	LG-19	39	1323	3	Uncovered long scaffold	u0320d	scaffold00320	594117	594339	0.0007	0.003	222	CTTGAAAGATGGTGAATATCCC	CGCTTCATCAAATACTTTTGC	57.552	57.614	222	ACAGCCCCCAACCACAAACTCTGTGGAACCCCCATATCTGCCCCACCTCCCCGGGACCTATGACTGTTTTCCTTTCACATTAACACACACACACTCACACTCACAGGGGCCCCAGGTGATAAAGAACCCACTCCATTCTGAAAAACATATGCAAAGAGAGTGGATTTTACAATTAACATTTGCAATTTTACAAAATAGCAGAAATTACGTAATAACAAAATAAAATGAGTACCTATCATACTGTGTAGAGTGAAGAGCATTTTTGAAAAGTCATGCTGCCCTGGTTCACAATACATCTCCATTGATTTTGATTTTACTACAGTTGCCCATTCCTTATTATTATGATCACACTGACCTATTTCACCAAAACATTTGTGTGTATCATTGATTTAACCAACC…	511	550	2	20	2	100	0	80	50	0	0	50	1	AT	ATATATATATATATATATATATATATATATATATATATAT	-	-	-	-	-	-	-	-	-	-	-	-	-	-	-
u0410d	LG-19	40.7	1378	3	Uncovered long scaffold	u0411d	scaffold00410	235522	235741	0.009	0.003	219	CGTCAGACTCTTCACACTGG	TCCTTTTCCAAATACAGGAGG	56.882	58.175	219	TTTTACATAAGAGGGGCAACGTCACATAACCAAAGTATTTCTGTTAGACCATTAAAAGAAGGAAGAACATCAAACTTTCTCATTTGCATACATTAAAATAATGCAACTATTTATGAAATTCAAACATTCAGATCAAAAGTGTACTCTTACGTTCAGAATCAATGGTGTATTGTGGGAGCTCTCCACTAGATGGCAGTATCTGACCACATGGAAACAACTAGCTCTACCTGCTTATACTTCTCATCTAAAACTGAGAGTGATTAAAAAAAAACAACAACTAGGGAGGGAGACCATTTTAAAGAGCCAGACCTGTCTGTTACACTCTTCTTCTCGTCTTCCGCTTCGTCCTCCTCCTCTAGGTCTGAGGTGTTGAGGAAGTCAAAGCTCCCCAGAGCGGTC…	511	547	2	18.5	2	100	0	74	48	51	0	0	1	CA	CACACACACACACACACACACACACACACACACACAC	-	-	-	-	-	-	-	-	-	-	-	-	-	-	-
u0593d	LG-19	40.7	1506	3	Uncovered long scaffold	u0597d	scaffold00593	187062	187253	0.009	0.033	191	GTTTGGTACAAAGCGACTCC	CTGTTGCCTTTTGAGGAGC	57.328	58.583	191	TTGGTCAACAAATCAACTGAGACGTGAAATAGGAGTTTCATTAATTATTAATGTTCAATACGTTATTTTACACATAGGAGAAAACACAGCTGGCAGCATTGGTGACATCAAACAATGATATATAGAAGGTAATATTCAAACACCTCAAAACAAATAAAACACGGTTTGACTTTGAGTTATAATCTAAAAAAATATTTTAAATGGCACGAGTGACATCCATATCCTTCAATTCAACATCACACATCAAATGGTTTTCTAGCTTTTAATGAGAAATTATACTTCTTCCATTTCAGTTGATTCACGGTTAGATTCCTGTGTGTTGAGGCCAGTTCAAATTCAAGTGAAGTGCATTGTCTAAATGAAATTACATTCAGAAATTCCCCAACCCTGGTATACATG…	511	548	2	19	2	100	0	76	50	50	0	0	1	CA	CACACACACACACACACACACACACACACACACACACA	546	570	4	6.3	4	100	0	50	76	24	0	0	0.8	ACAA	ACAAACAAACAAACAAACAAACAAA
u0615d	LG-19	40.7	1522	3	Uncovered long scaffold	u0616d	scaffold00615	268554	268743	0.003	0.009	189	AATGGACAGAGAAAGATTGGG	CTTCAGTGGAAAGGTTCTGG	58.108	57.36	189	ATTGATCAGAAATACATTATAGGCTTTATTAATGTCATAAATGACTATGGTAGCGGGAAATGGCTGATATTTAATGGAATATCTACATATGTGTACAGAGGCACATTATCAGCAACCATCAGTCCTGTGATCCAGTGGCACATTGTGTTTGCTAATCTAAGTAAATCATTTTAAAAGGCTATGTGATCATTAGAAAACCTTTTTGCAATTATGTTAGCACCACAGAAAACTGTTGTGCTGATTAAAGAAGCAATAAAACTGGCATTCTTTAGACTAGTTGAGTTACTGAAGCATCAGCAACTGTAGGTTCGATAACAGCCTCAAAATGACCAGAAACAAAATAATTTCTACTGAAATTCATTGCTCTATTCTTGTTCTGAGAAATTAAGGCTAGGCAGA…	511	559	2	24.5	2	95	0	89	48	48	0	2	1.12	CA	CACACACACACACACACACACACACACACACACACACACACATACACAC	-	-	-	-	-	-	-	-	-	-	-	-	-	-	-
u0661i_(u528)	LG-19	40.7	950	1	EST	u528	scaffold00661	245765	245981	0.033	0.009	216	GTCTCTGTGGGAATTTCGG	TGAGAAAGAGAAAATTCCGC	58.056	57.155	214	GAGTCTGACTGAGAAACTTGCGTACTTGAGGCTACCCCTGACTGGGGGTCTGTGGAATTCTACCTTGGACTAGAGTTACAGACGTCGACGTCTTGCTGCCTGAAGTCATACTGGTTGTTGGCAGAGTTCCTTAGTGGAGAGGCGCGTTTTGAATGGAGCGTTTCTTTCGAGCGTCACTGCGTGAGCCATCTGTGGATCACTGGTCTCTGTGGGAATTTCGGAAGTAAGCTAGATTGGCTATGGAATGTTTGTTGTTGGATGTCGTCGGACGTGAGGAGAAACACACACACACACACACACACACACACACCCCTGTTTTGAATGACTCTGCTGTCTGTCCCCCACACGGAATTCCTGCCAGATGTGTGTGTGCACAGCAGTGAGGCGTGTTATCCTGCG…	281	310	2	15	2	100	0	60	50	50	0	0	1	AC	ACACACACACACACACACACACACACACAC	-	-	-	-	-	-	-	-	-	-	-	-	-	-	-
u0716d	LG-19	40.7	1589	3	Uncovered long scaffold	u0716d	scaffold00716	118398	118601	0.033	0.009	203	AATCGGATTTCGTGACAGC	CTCTCTGCTGGTGAAGTTCC	58.659	57.578	203	TATTAACCATATACTACTTAAATAACCCATGGAAAATATACCAAAGTGAGGTTTCAGGTTGGGGTAGGTTTAAATTAGGGGGTCAATGCAAGCGTAGTAGAGTTTGCGTGTGTGTGTGCGCGTGCGTGTTAGGGGTGTCGCAATATGCCGGTATTGATGATAACTGTGATATAAAAAAAATGAAATATTAAACTAGGAGTCTGGACCTACAGTATACACTGGACCTATACACTAGTGTTTAAATTAACGCCTTTTCGTTTTTATTTGTACAGTTATGGTTACAGATGCTCTCCTCCTCCATAGACTCGTATTTTGAGTGTAATTAATTTGCCAATAAAGAGAAGAAAAAAAAAACCATTAAACAAAGTAGATGAATATGACTGACAACATTTTCTTTCG…	511	562	2	26	2	96	0	86	0	3	50	46	1.2	GT	GTGTGTGTGTGTGTGTGTGTGTGTGTGTGTGCGCGTGTGTGTGTGTGTGTGT	492	557	16	3.9	16	80	11	78	1	9	48	40	1.44	CGTGTGTGTGTGTGCG	CGTGTGTGTGTGTGCACGCGTGTGTGTGTGTGTGTGTGTGTGTGTGTGTGCGCGTGTGTGTGTGTG
u0536d	LG-19	41.8	1462	3	Uncovered long scaffold	u0536d	scaffold00536	349176	349395	0.033	0.033	219	GGTACAAATTCTCAGCGCC	GTGCGAGATGAGTCTGACG	58.312	57.981	219	TGTGTGTGATGCCTTTTCCATATACAAGAGTGGGTTCTTCCATTTACCAGGCTGTCTACATCATCTGTTCCTCAGGTCTGGCTTCTTTGCAGCAGCGAGTTTCATGTCCTATCAACAATGCGAGTTTAATTTTGGGGCGAAACCCTTCCGCCACCCCCCATCTGTCAAGTACAGCACTTTCAATGACTTTGCCTCGCTGGCGTCTGATGAGAAGATTATCCTTCCCAGGTATGTCTGAGGGAAAATGGTTATGTGCTTGAAATGCTAACTACGGTTGAATGGGTCAAGTGCACACGTCCCATTTTCAAGGCCAGTTTGTACTGGTGTGTTTCCCCTCAGACACCGTCGCCTGGCCCTGCTCAAGCAGGTGAGCATCAGAGACAACTGCTGCACCCTCTG…	511	549	2	19.5	2	100	0	78	0	0	51	48	1	GT	GTGTGTGTGTGTGTGTGTGTGTGTGTGTGTGTGTGTGTG	-	-	-	-	-	-	-	-	-	-	-	-	-	-	-
u0039a	LG-19	45.2	65	2	2 Markers per top scaffold	u0039a	scaffold00039	221975	222197	0.033	0.009	222	GACAGATCGCTGAGGAAGG	ACAGCTCATTGACATCCTGG	58.468	58.671	222	GTGTGTGTGTGTGTGTGTGTGTGGGGAAAGGTTGTAAATCAGTGTGCCTGTCACATCCTTGTCCCCCATGGATCCCACAGTGTTCTAATCTGATTAGTGTAGAAGGGCTTTAGGTTTGCTGTCAATTAAGTGTTGGGCTATCTGAAGGTCAGCGGCTCCTTCACACATCTAAACTGCAGGTGGAGTCAGTTGGCACCTCTACCGCCGTAGCAGAAATTAAATTTTTCCGCACACACAATTTGCCTACACATGACCTATTCCCATAGGCCCCTACACAGATTCCTGTTTTTATTTAGACGGGACAAACATGACAGCTGGTGGTGTTGTTTAGATGCACAGACACCAACCCGGCATCCCTCACCTCAGCTTGAATTGCGACTAGCATCATTTCAAACAGCA…	511	558	2	24.5	2	95	4	89	0	0	50	50	1	GT	GTGTTGTGTGTGTGTGTGTGTGTGTGTGTGTGTGTGTGTGTGTGTGTG	-	-	-	-	-	-	-	-	-	-	-	-	-	-	-
u0039c	LG-19	45.2	66	2	2 Markers per top scaffold	u0039c	scaffold00039	1644299	1644467	0.009	0.033	168	TTCTGGTACATTGGTTTGGC	GACAGTGCTGGACTCTCCC	58.476	58.294	168	GCTGCCAATATTTTGTGGTTAATTATTTCCTTTAAAGTCGACTCCTCAAACATTGCATTTGTTTTTCCCCCCGTAGAGATGGAACAAGCACTACTGTGTGATTTCAGATGATAAACTTTATTACGCAGAGGAGGAAGAGGAGGAGGAACCACAGAGGAAGGTACAAAATGAGAAACACTTCCGCTCTGATCCCGATAAACCGATGATCATTTGTGTATACCGCATCTTTTCCGACTTTTTGTCATCTTCCTCCTGCCTGCCATCCTCTCTTCTCTCCTTCCTCCCCTCCCTGGCGTAGTCCTCAGATCTCCACACGTCAGAGCCCTGGTTCCATGGGAGAATGAGCGAGGGCCGTCAGACAGCAGAGAGGCTGCTGCAGGAGTTCTGCGCCGAGTCAGG…	511	553	2	21.5	2	100	0	86	0	0	48	51	1	TG	TGTGTGTGTGTGTGTGTGTGTGTGTGTGTGTGTGTGTGTGTGT	-	-	-	-	-	-	-	-	-	-	-	-	-	-	-
u1182i_(u698)	LG-19	47.9	1120	1	EST	u698	scaffold01182	76360	76614	0.009	0.009	254	AAAAATGAGGTACAGCAGGG	GAGCAAGCAAAACACTTTCC	56.822	57.604	188	TTTTTTGCTCAGAATTAGGCCTTTCCTTGCCTTTTTTGTTGTTGTATTTCTCCGTAAGTGCCCATGGTGTCGTGTGACGCCCTGTCCAGCAGATCCAGAAATGTCCTGTTTTATCCACATATTTCTTCCATGCTGACCTCCTAAAAATGAGGTACAGCAGGGCAAAATGTTTTCCAAAATAGATGTCATATATATATATATACATACATATATATATATAATATATACACATTCGTACATACATCTTTAGTCATGTGATGTTCGAAAATAAAAAAATGTACACGTTTATTACAAAATCGTAACAAAGACTGGAAAGTGTTTTGCTTGCTCTGGAACAACAAAGCTGGGGTGTTGTCCACAGGTTGAGAATGTTCACTACAAGTCTCTGATTTGGGTCTA…	188	227	2	20.5	2	84	5	55	52	5	0	42	1.23	AT	ATATATATATATATACATACATATATATATATAATATATA	-	-	-	-	-	-	-	-	-	-	-	-	-	-	-
u0404d	LG-19	49	1375	3	Uncovered long scaffold	u0406d	scaffold00404	219467	219688	0.009	0.009	221	ATATTCATGTGCAGTGCTGG	ACTGCTTCAGAAAGAGCAGG	57.145	57.417	221	TGTTGGCAATGAGAAAGCCTATTTGATAGTAACTGGGTACCTTGAGAGGAAGAATATGGTTCATGATGGAGAACATATTTAACCTATGAATAGCAGTGGAGCATGAGGTAAGCTTTTGTGTTCAAGCATTTTAGTCGTTGAGGCCTAGATTGCAGACAACACTGTGATCAATACTGAGGGATTTCAAAAAAATTCATAGTGGAAGATTATGTCAATACATCTCTCTCATTCCCCTCTTTCCTTCCTCCTCCTCTTTCTGTGAGATCTGACTGCTGATCGACTTGAGCTTGTCTGGCCTTGGGTGTTCTTGAGGGAATCCTCACACTGGAATCCTTTGCTTCTGTCTGAATGACCGCAGCATCTTAACTCATAAAACATGATGTGATGGATATTCATGTG…	511	553	2	21.5	2	100	0	86	0	0	48	51	1	TG	TGTGTGTGTGTGTGTGTGTGTGTGTGTGTGTGTGTGTGTGTGT	-	-	-	-	-	-	-	-	-	-	-	-	-	-	-
u0537d	LG-19	50.1	1463	3	Uncovered long scaffold	u0535d	scaffold00537	192688	192908	0.009	0.009	220	TTAAGCAAGAGGGGAAAACC	TTCCTAAGATTGCTCATGCC	58.303	57.915	220	GCACGTTAGCACACTCTGGTCGCCGTCAGGCCAGGTCCTGTGCTGCTGAGGTTAGCCAGCTAGCTTTAGCTTATTAGCATTGGCATATTAACATCTCTTTGGCCTTGAGAGCAACGAAGTGAGGACTGCCCCTTCAGTTAGCTCTTTCACTTAAAAGGCTATGGGGGCAAAAACCTTTGCATCATTCTCAGAAGACGCATGTTTTCAGTTACCACTTTTCTCTCTTCTTTCCAACCCTCTTTCTTTTTCTGCCCTTTTCTCTTTGCTCATTCATCTGTCTGTTTGTCCCCTCACATGTCTTTCTTTCTTTCCTTCTGCTAGACTGAAGAAATTATTGAGGTCAGTGAGAAAACATTTTATTGCAGTTTTGTGTGCTTATGTCTATGATCACAGAGTGCT…	511	546	2	18	2	100	0	72	50	0	0	50	1	AT	ATATATATATATATATATATATATATATATATATAT	-	-	-	-	-	-	-	-	-	-	-	-	-	-	-
u0470i_(u587)	LG-19	53.3	1009	1	EST	u587	scaffold00470	176655	176866	0.009	0.033	211	GCCTGTGTATGTGTGTGTCG	CAATTTCAATTGGGAACGG	58.569	58.804	211	ATGTCTAACTAATGTTACTTCTCGGAGCTCTCAAAAGGCGTTCAGGTGTTCTTTTCCACTCAGAGGTCGGAACTTTCCCACTTCCAAGTTGCTCATGAACAAACCTTCCAAATCAGAGAGGTTTGATTCACGTAAGCACTAAAGTCTGCTATCTATTGATAACTAGCTAGCTTGCTGTTCTTGTGGTTGTTTTCAGTTGCAAACTGCAAACAAATGTACAAACTGCTGTCCGTGAGATTTTGACAGTAGCAGGGGCACAAAGGCCATGGTGGTCGTAGGGCATACAATAATTTTCGGGGCTTCACCACCAGAGCAAAGTGCCATGGCCGTTGTGAAATTCCTATGCTGGCAAGTAATTTGTTTCCTTTTTTTTTATTTGCTAGGGTAATCAGTAACTAA…	2733	2770	2	19	2	88	0	58	0	0	50	50	1	GT	GTGTGTGTGGGTTTGTGTGTGTGTGTGTGTGTGTGTGT	-	-	-	-	-	-	-	-	-	-	-	-	-	-	-
u0520d	LG-19	53.3	1451	3	Uncovered long scaffold	u0519d	scaffold00520	429219	429428	0.009	0.009	209	AGCATTGCATGAATGGTAGG	GAAAGAGAGCCTGTCTGAGC	58.6	56.897	209	CTGTGTGGTCAGTTGGCTAGTGAATCCAGGTTGCTGTGAAACTGTAAACTGACGTAGCTTGCTATTTCTCTCTGCCCAAAACATGTCATTTTATTTTTAGCTGATATTGGCCTACATTAAAGCAGCGTTTAAAATAGGATGACACGGCTAGCTTTCAACATTTTGAGCAATGTTAAAGCCAGCTAGTTGCAATGTTCATACCAGGGTGGGTTTCCCATATAGACAAATGCAAATTGCAGATGTGCCAGTCTGCTGAGTAAATTTACTTCTATTGATACAAAAGATAAATCAGCGAGATTTGTTTCATGATCTTTCTGTTTTCTACTAACATTGTAAAACGACCATACTTCCTTGTTTTCACCAAGATCAACTCCCCTTTTAAATGGGAGTCTTTAAAAT…	511	547	2	18.5	2	100	0	74	0	0	51	48	1	GT	GTGTGTGTGTGTGTGTGTGTGTGTGTGTGTGTGTGTG	-	-	-	-	-	-	-	-	-	-	-	-	-	-	-
u0694d	LG-19	54.4	1576	3	Uncovered long scaffold	u0693d	scaffold00694	281888	282085	0.009	0.003	197	AGCCAATTGTTTATGCTTGC	AGGAATGCTGGCTTATTTAGG	57.925	57.563	197	TAAGACAGTAGCAATCCAACTGATGAAGTATGAAAATGATCAAAGACACCCTCCAGCCTTTCGGCACAAAAAATGTTGTCATTAATTGGTCAACTATCAAGATGGGTAACTTCTTATTTCTGAAACATAAACTAAATGTTTTAGCCACACAAAAGTGTTCATTTTTCCATTCATAATTATTGTTTGTGTTATTATTATTTTAAACAAATGTATAAATTGGTAGATTTTTGATTAACCCAAAAATCGACATTAGCATTGAAAAATCATAATCGGTCAACCTTTATCACATAATTCAACAAGGTCTAACCATAGAATTAAAGTAAATAGCCATTGGCTACCCTTCAAGAGTACTGAAAAAAAACAACAATGAGATTAAAATGTCAAAGTCATGATTGATCT…	511	547	2	18.5	2	100	0	74	0	0	51	48	1	GT	GTGTGTGTGTGTGTGTGTGTGTGTGTGTGTGTGTGTG	-	-	-	-	-	-	-	-	-	-	-	-	-	-	-
u1814i_(u155)	LG-20	0	577	1	EST	u155	scaffold01814	45074	45245	0.009	0.009	171	CTGACCGAGATCATTCAAGG	GAGTCTCATCCAAAGACCCC	58.23	58.512	171	AGTGTTTTACTACCCTAACCCTAACCCAGTGGGGGAGGGGTGAGTGCCAACACATCATTGTAAATCCAGCCATAGTGTGGTTGAATTTGTAACACAATCCCTCTCCAAAGCTAACGAGCACAAGCAGATTAACAGCAATAATAACATCAACTTATGCAAAACATTAACTCACATGGAGTACACACATAAATCACTTTGCACAATGCAAAGAGAAGAGACGTTTACTTTGAAATCATGCAGGATACCTATTTCCAATTTCCCTGTTGTTCACACTGCCTGTGAATGTTACATTAGCACTCAGGTTATATTTTTGGGGAGGATGAGATGCAGTTGTGAAAAACTCAAGATCGTGCTACTTTAGAATTGTAAAACTCGATTTGTACAAGCAAAACACATTAG…	1068	1107	2	20	2	100	0	80	0	0	50	50	1	TG	TGTGTGTGTGTGTGTGTGTGTGTGTGTGTGTGTGTGTGTG	-	-	-	-	-	-	-	-	-	-	-	-	-	-	-
u0354c	LG-20	7.7	358	2	2 Markers per top scaffold	u0357c	scaffold00354	619620	619804	0.009	0.009	184	CTCTTCCCCAATCTGTCTCC	TCAGTTGACATTTTCGACCC	58.664	58.543	184	TTTTATAGTCATGTAGTTGTGTTATAGTCATGTACTTCTTAAATTACAAAAAAATATATAGCTCTTGTATTAATATCATGTGGTGGATTTGTATTAGTTGTTGTCATATAGTGGCTGTGTACTGGTTGTGGAGAGACACAGTAATGGCTGTTGTCTGATAGTCAAGCAGAGGAAGTGTACTGGTTGGGGACATGACAGGTTCTCAGTCTCTGGCTATCCAGGTCACTCTCAACCTGACGGGGGCCCTGAAACAGGAGTCCTCCATCTACAATGACAAGGCAGGTCTGTGTGAGTATAGCAGAGAGAATGAGAAAGACACAGGCTGTGTGTTGAACTGTTCCACTTTTCTAAGGGAATGTGAGCAAGGTGGTGTTAGAGAGAGACAGGACAATGTCCCTG…	511	546	2	18	2	100	0	72	0	50	0	50	1	CT	CTCTCTCTCTCTCTCTCTCTCTCTCTCTCTCTCTCT	-	-	-	-	-	-	-	-	-	-	-	-	-	-	-
u0200a	LG-20	10.4	263	2	2 Markers per top scaffold	u0200a	scaffold00200	169343	169559	0.009	0.009	216	CCTGTGTATTCAAGTGTGCC	CCGACTGAAAGCACAATAGC	56.587	58.529	216	ATCATGTTCCGAGAACAATGAAACCATTTTCTGTGTATGTTTGGTGGGACATTGATGGAATGTATTCCTAACCTTAACAAAACATCAATGTTCTTGCAACATTGTGGGTAAGTTGAGTTTGACCATAAGGGAAAGTCCTCTGTCTAATACCAAAAGTAGCTAAATGCATTCTCAAAGAAAATGCGGTGTGATAACATAAGCACAACCTTCGCCAACTAACGGAACAATACACTCAAATGTCAGGGGAACATTTAGATTAACGTTAGAGAAACGTTTCCGGACCGCATAATAGTTTGCTGTATGGAAGGCAAATGGCAGGTCAGACAGAAAAACCCAAGACAAACACACATCTAAAGTCAATACTTGTGTGGCCGTGATGCAACATGGAGTTACTCTAAA…	511	550	2	20	2	100	0	80	0	0	50	50	1	GT	GTGTGTGTGTGTGTGTGTGTGTGTGTGTGTGTGTGTGTGT	-	-	-	-	-	-	-	-	-	-	-	-	-	-	-
u0200i_(u135)	LG-20	10.4	557	1	EST	u135	scaffold00200	393560	393754	0.009	0.003	194	CACAAGAGTCTCCAAATGCC	TCAAACTCTTATTTTGCCTGC	58.287	57.21	194	AAGTTCGGCAGGCTGACATATAAAGACAGCGGTCTCTCTAGAGCTACACTAACAAGGATGCATGGATAGAATACTTGTAACATTCCTAAGGAGAAGAGCGAGAGCTTGATCACGTTGCGGTAAAAAGCTCTCGTCTGCAGAAATCTCTCCGCTCTTCTACAACACCCAGAGAACTCTGACCTTCCATGGCGCTCACTCAACCACGAGAGGCGAGGACTCGCAATGTTAAAGGCAGACAGAGTAAACATGCATTTCTCCGTAGAGGGGTGCTTTGCAGTTGGTCTAAAAGTAGGGTAACAGCAGACTCCAGCCACCAGTGACATAACTGGGTTATAAAACCCCTGTGTAGGTGAATAGTTGGACTTCTATCCAAAACGAAGAGGAGGAAAATCGAACAGT…	1049	1106	2	29.5	2	87	3	82	51	44	0	3	1.18	AC	ACACACACACACACACACACACACACACACACACACAAAACACACACTCATACACACA	-	-	-	-	-	-	-	-	-	-	-	-	-	-	-
u0169i_(u424)	LG-20	12	846	1	EST	u424	scaffold00169	612912	613067	0.009	0.033	155	ACACCTTGAACGTCTTTTGG	GCCAAGTATGCCCAGTACC	57.702	58.033	155	AATAATGTAAAAATAACAAACCTTTGGGTTTATTTGCGTATATGTAGGTTGAGTGCTCTCAGTAAGCAGACACATGGATGACAAGCAGTCCTGTGAGTGGCAGACCTACGTCAGTAGCACCTGTACATGTGTAGCTAGCTAAACTGCATCCAGTCAAAGTGTGAAATTAGCTGAACTGAAAGTAACTGCCATAAGTAGTGTTCTACAAACAGCAGAAGGTAGGCCGTCTTTTAAAGTGAAAGAGGTGAACGCCAGCAGTACAGAGCGCTGCATCCCACTGCTGGCCTGGTTCTGGCAGTAAGCAGGGTGGGTCCCGGTGTGTCCCTGGACAGGAGCAGACACTCAGAGGAACAGGGGTGTTCGCCCTGGGGACATTTCAAAGGTGCCCCTCATGTTACC…	734	768	2	18	2	94	5	63	0	0	48	51	1	GT	GTGTGTGTGTGTGTGTGTGTGTGTGTTGTGTGTGT	-	-	-	-	-	-	-	-	-	-	-	-	-	-	-
u0169j_(u452)	LG-20	12	874	1	EST	u452	scaffold00169	1001058	1001275	0.009	0.009	217	ATTTCTGTGTCTTTGGTGGC	AGCAGTATTGGTTTGCTTGC	57.639	58.053	217	GGGGGGGGTGTTGTTTTCCATGGGTAATATGCGTCATGCAGGACGAACCAGGCATACCCCAGCTGTCAGAGCAGCTCCCACCGTGGAAGTGGTGAGAGACAGGCTCCTGAGAGGCCAGTCTTGGGTTACCTAAGCCAAGGTACAAGGGGAAGGAGGCTGTGAAACCAGACTTCTACATGCCCGTTGATGGAAAAAGAGCGCAGGTCGACTCTCCTCTAATAGTTAGCAGTCATACCGTCATCCCATCCAGGTGGATAGCTATTTCTGTGTCTTTGGTGGCCTTCAGGCTGCCATGTCTGATGGTACTGCTTAGGAAAAACTTTCAGGGACATCATATTATAAAAGTATTGATGTTTCAGTAAATATAAAAGTGGGTTATAGTAGGTGTAAGATACATTC…	413	443	2	15.5	2	100	0	62	51	48	0	0	1	AC	ACACACACACACACACACACACACACACACA	-	-	-	-	-	-	-	-	-	-	-	-	-	-	-
u0200c	LG-20	12	264	2	2 Markers per top scaffold	u0200c	scaffold00200	948336	948549	0.003	0.009	213	AAGTCAGCAGAGTGATTGACC	CTGTTAAATTGGCATCGACC	56.947	58.093	213	TTTTACCATTCCAACTATTTTGGAATACCAACATGTGCATTTGATAGCGCTCACTAAAAGTTTGTGGGTGCATTCTCTGCAGACAAACACCAGTAGATAACAGCTGCTGCTGTCTGTTTGTCTGATCACATTGACCAACTCATGGTCCGTAGAGAAATCCAGCGTATAATTGTGGCGCTAACAGTCTGAGAGTTAAGTCAATGTGTGGGAGCTAGATTCAGACCTGGAGGATTCCTCCTGTGAGATAGTGTCAACCAAGGCTTGAGCACAATTGGCGGCCAGACGCAGCCCCGGCTGAGGCAGCTCCCTGCGGTGGAATTACAGGCTGGACTGGAATTGAATTATATGCCCTTGGGCATTCCTTCTCTGTGGTTCCACACAAAAACGCAATACCTCACT…	511	557	2	23.5	2	100	0	94	48	51	0	0	1	CA	CACACACACACACACACACACACACACACACACACACACACACACAC	-	-	-	-	-	-	-	-	-	-	-	-	-	-	-
u0392i_(u439)	LG-20	12	861	1	EST	u439	scaffold00392	129852	130079	0.003	0.033	227	AAGTGGTGTTCAGTTTCATGG	ACAGACTGAGGGGTGATGG	57.56	58.432	180	ACAGCAGACAGATCCCAGAGTTTCTCACTTTGCGATTCGTCCATCTGCTAGGAGCTGTCATCTGTGGCAGCAAGGTAAATATGTGTCTAGTGATGACCATATGATAATACACTATTAATGTGAGGACCATGTGATTATACACTATTAATGTGAGGACCATGTGATTATACACTATTAATATGAGGACCATGTGATAATACACTATTAATGTGATGTCCATGTGATTATACACTATTAATGTGATGACCATGTGATTATACACTACTAATGTGAGGACCATGTGATTATACACTACTAATGTGAGGACCATGTGTTTATACACTATTAATGTGAGGGTAAGAGTTAAGATTTAGATATAAGGTCACATTTTGGTTTTTGGGATTAGGTTAGGGGTTCTTT…	481	511	2	15.5	2	100	0	62	0	0	51	48	1	GT	GTGTGTGTGTGTGTGTGTGTGTGTGTGTGTG	-	-	-	-	-	-	-	-	-	-	-	-	-	-	-
u0392j_(u770)	LG-20	12	1192	1	EST	u770	scaffold00392	9293	9475	0.009	0.0007	182	GAAACGGTCTCTACGTGTGC	GACCAACCTCATATTTTTCAGC	58.371	57.747	182	TTTTTTTTTTTTTTTTAAAAGATAAATGTATATTATATTCTATATGGTAAATGATGAATGTTGTGAAATATACTGTGAATCAGTCAGGCGAGTTGAATCAGTACTAAATTCCACTTATGGAGAAAAGCTCTACTCCATAACCATAACACCAGGTTTTTTAAGAGTCTGAGTCTTGGAGCTTCTTCTTGATGAGGTGGCCGACCAGTATCTGAGGACGTTTTTGGTTGCTGGGGAGAACTTCACTGTTCACTTGGTCACCTTTCTGGCGAAACAGTAGTGTCAAACACACCAAAACCGCTTTCAGACCACCCAGTTTGCACATGGCAGCAAACACAGAAGACTCCATCTCGATGTTGGGAACTCCAGACACGTATGTCTTGGTCAGGTACTCCTGCTTAT…	3976	4002	2	13.5	2	100	0	54	51	48	0	0	1	AC	ACACACACACACACACACACACACACA	-	-	-	-	-	-	-	-	-	-	-	-	-	-	-
u0551d	LG-20	12	1472	3	Uncovered long scaffold	u0555d	scaffold00551	226124	226344	0.009	0.0007	220	TCATCTGCAACTTTGTTTGC	TTCACACTGTAACACAGAACCC	57.473	57.635	220	CAGTCACTGAGACAAATAACATTTGTGCTATTGACAATCCAAAAATCCACCGATGCCAAACCGTAAAAATGCCACGCATCATTTTTAAAGCCACAATGGGTTAGTTACTTTGTTTAAGAGCCTCTTCACTTTCACTCAACGATTAGATGAATTCACTCGGTGAAAATTCCTTCCGTCTAGAGTGACATCAGCTTCTCCGAACTGTGCTGAAAGTCAGATGTTCATCGCGCGCAGCAGCCAGTCAAGCAGGCGCGCTCGTTGCCGCCCGCCTTCCACACAGAACTCCAAATCCTGCAGTGTCGGGGAGGTTTATACAGCTCCCCATGCTAATGAGACGAAGTGTGACCAATCCCCCGCTTTAGAATTAAAAATAGGCAGTGTGAAAGACCTCTCTAAGCC…	511	552	2	21	2	95	0	75	0	0	47	52	1	GT	GTGTGTGTGTGTGTGTGTGTGTGTGTGTGTGTGTTTGTGTGT	-	-	-	-	-	-	-	-	-	-	-	-	-	-	-
u0079a	LG-20	13.3	119	2	2 Markers per top scaffold	u0079a	scaffold00079	106620	106800	0.009	0.009	180	TCACCACACCAGACTTTTCC	TGAACCGTAAACATCACTGC	58.538	57.181	180	CTAAATCTGAAACATTCCTAACATAACAAAGCTAACACGTAGAATTCATCAAGGCAATCCCTGAGCACTCACATTTTACGAAGGATTCCTTCCCAGACAAAACGGGGGAATGTCAACATCCAGCTGAATCTTACTCCCTCTTAGAAAGGACTGAAGTCAGAGATAGAGGTTGTTTTCCTTAATCCATCATATGTTTTACAATCTATGAAAAAAATGATGAAAAAATTATCTCAGAACTTGGAGTTTAAACAGTTATATAATTAATTTAAACGTATAAAAATGCTTGTACAGTAAAAGTCCCCCCATTTGCCCCTTTAAGGCAATAAACAAGGAAACACACATACTACATTGCGGTCTGTAGTCATTGGAGCAGTGAAAGTTACAATAACACAGAAAGAT…	511	552	2	21	2	100	0	84	0	0	50	50	1	TG	TGTGTGTGTGTGTGTGTGTGTGTGTGTGTGTGTGTGTGTGTG	-	-	-	-	-	-	-	-	-	-	-	-	-	-	-
u0169c	LG-20	16.6	230	2	2 Markers per top scaffold	u0170c	scaffold00169	1025480	1025668	0.009	0.009	188	ACATTTAATTCCTGGAGGGG	GTTGAGGGCTGTGTTAAACC	57.849	57.173	188	GGAGTTGCTGCAGTCCTCGATGATCTTCTTGACATAGCTGGTCCTGACGAACAGGATCTCGCCCACCAGCTGCTGCAGGGGCATCACCGGCGTGGTCTGGTTTGGGTCGCCGTACGGGTTGGGAAGAGGCGGGTTACCTGGAGGAAGAAGGGAGGGACATGAAAGACAACCCCGGACGGTCACAACACTGTCACCCGGACCTTCGGTGGACTCACCGTTTATGGAGGACTGCATACGCGAGGCCACGTCACAGCAGCGCACCAGCTGGGACACCACCGTGTACAGTTTGCCCAGTTCAGCGTACTGGTACTTGATGGGAGGGCCGGGGCCCTCGTCTAGAGCCACCAGCATGAAGGTGGCAGGGACGCTCAGCTTCAACAGCTGGGTCTTCTCCGCCAG…	511	560	2	25	2	100	0	100	0	0	50	50	1	GT	GTGTGTGTGTGTGTGTGTGTGTGTGTGTGTGTGTGTGTGTGTGTGTGTGT	-	-	-	-	-	-	-	-	-	-	-	-	-	-	-
u0223d	LG-20	20.5	1263	3	Uncovered long scaffold	u0223d	scaffold00223	676509	676723	0.009	0.009	214	TGCATTATTTAGGGCAAACG	CTCTTTATCCATGGCCTAGC	58.699	56.564	214	TGTTTCTCAGAGTTATGGCACACACTACGCGGCAGCCTGCAGTGGGACAGGCATTTGTGAAGAGGGAGTCTTTTGCATGTGCATGTGTGTAAAAGAGAGAGCTGTTCAGTCAGCTGGTTCTGTTTAAAGCCTATTTCTCTTCATTGTGATTTAGCATTGCTGTGTGCAGAGAGAAGAGAAACCTCGACGCTGCTGTGCCATGTTGGGTAGTTTGACTTTAGTTACACTTTTTTTGTCGGGTTTTGTTTAACTGATACAGTAATGGCTTTCTGAGTGGAAAGTTCCTCCTCACAGCGCTCATTCTTCAAGTGTGTCCCAAATGGCACCCTGCTCTCTTATTACTTTTTACAAGGGCCCATGGAGCTCTACTCAAAACTAGTGCATTATTTAGGGCAAACG…	511	557	2	23.5	2	100	0	94	0	48	0	51	1	TC	TCTCTCTCTCTCTCTCTCTCTCTCTCTCTCTCTCTCTCTCTCTCTCT	-	-	-	-	-	-	-	-	-	-	-	-	-	-	-
u0308i_(u449)	LG-20	24.6	871	1	EST	u449	scaffold00308	665501	665723	0.009	0.033	222	ATGATGGAAACATCCTCACG	AGGTGAGAGCAGCAACTCC	58.359	58.097	222	CCAGCACCAGGACAGCTTGCCTCTTCTCCCTGTGCCGTGTCTAGAGGGGAGCCTGGCCAAGTACCTGGAGGCAGGTGCGATCGGAAACGGGCTCTGTCACTAAGCTTCATTAGCATGGACCTGTACCAGGTGTGTTTCTCTTGTAACCGAACTCTCCGAATGTTTTCCAGTGCGGCCGTTTGCCACGGCGGAGGAGTTCCAGGCGACCACGGCCATAGTGAAGAGATTTGGAAAGGGCGTTGGCAAAGACCTGCACCAGAAACTACTACAGAGGGCCAGGATACGCAGGAACTGGTTGGAGGAGTGGTGGTTAGACGCAGCGTATCTGGAGTTGCGCCTCCCCTCTCAGCTGAATGTGAACTTCGGAGGACCTGCACCCTACCTGGAACACTGCTGGCC…	1058	1088	2	15.5	2	100	0	62	0	0	48	51	1	TG	TGTGTGTGTGTGTGTGTGTGTGTGTGTGTGT	-	-	-	-	-	-	-	-	-	-	-	-	-	-	-
u0356a	LG-20	26.1	359	2	2 Markers per top scaffold	u0355a	scaffold00356	195218	195417	0.009	0.009	199	ACAGCAGAGGAAGAGGAAGC	GGGAGGGTCTTAGTAGTGGC	58.77	57.732	199	CATTGATTGTCACACTTTTCTTGTGACGCTGAAGTTGTCACTCCTTGTTGATGAAAAGATTAAAAACCTGTTACTTGATTTGGCATTCAGGAACAGGAACCATAGTAATTATTTAAACATTTAACTTCTCAAAACGAGAAGTTGCAATATATATATAATGTTAAGAAGCTTTTTTTTTTTGGGGGGGGGGGGGTGCCTATATGCGTGTGTGCATATTGGTATGTATACATTTATACATGCATGGTTATTTTTACCAAGTTCAAAAGGCACGGAGCTTATGGAACCACCCATCTGGCTCTGTCTTCCTCCAGCTCACATGTATAGGTCTGTTTGTCTCTTGGTGTCTGAGCCAAACTTACACGGTCGTTCCTACTTGTCTGTTTTGTCATGCTTTTATCT…	511	548	2	19	2	100	0	76	0	0	50	50	1	TG	TGTGTGTGTGTGTGTGTGTGTGTGTGTGTGTGTGTGTG	-	-	-	-	-	-	-	-	-	-	-	-	-	-	-
u0356c	LG-20	26.1	360	2	2 Markers per top scaffold	u0355c	scaffold00356	599961	600154	0.003	0.009	193	GCACTAGAGGAGATGAAACCC	ATCGATTCGTTGTTGTAGCC	57.866	57.696	193	ATTTCTATATTGGCTAAACCACACTTTCTTCTGATACACAAAAAAACAGAGCACAGAGTCTGCTGTTGTACACTATCGATAGGGAGACAGTGCTGTATTCACTGTCCAGTTGAGCAAAAGGTTTGATTTTTATTTCAAAATGCATTTGCTGGCCTGTAAAAATGTCATCATTACTTCAACTTCAAACCAAACCGAACATAGCAAAATGTCCATAATGTCTATTCAAGAATTTATATGAATCAAACCTAGGCCAATTTAACCATGTGCCTTTTAGAGCTTGTTCAGTGATTGAGCATGTAAGCAGTGCATGTTTCAAGCAACTGTGTGACCAGTTTGTTTTAAACCCATGTGTGTTCCAAGCCAGTGTGTGATCAGTTTGTTTTAAACCTGTGTGTCTGA…	511	564	2	27	2	96	0	99	51	48	0	0	1	AC	ACACAAACACACACACACACACACACACACACACACACACACACACACACACAC	-	-	-	-	-	-	-	-	-	-	-	-	-	-	-
u0115a	LG-20	27	167	2	2 Markers per top scaffold	u0116a	scaffold00115	257651	257866	0.009	0.009	215	TCTGGGTAATGGAGCTAACG	GGGACAGAGAAGAATCAGGG	57.85	58.664	215	TCAATAATGCAAAATATAAATGGGTGAAATAATATTCATAAATATTAAACAATAATATTGTTCATAGGGCAGTATATTTTTAACCTTTTGGATTTTCATCCCTCCTTGGTTCAAATAAAACCTGAACACGTTTTCATGACTGGTGGTCTCTTTCTCCTCAGACCATTAAGTGCCTTCTGATCCATCCTAACCCTGAGTCAGCTCTCAACGAGGAGGCAGGGCGTCTCCTCCTGGAGGACTATGCAGAGTATGCTTCCCGCGCTCGTCTCCTTACTGAGATCCATGCCATGGGAGGGCACGGGGGGACCTCGGGTGCGCCCCAGGATCCTGCTGATGGCCCCCAGCCCAAAAAACATGCAGGTGACCCTACCAAGAGGGCGATGGGGCCAGGGGTTGCTG…	511	565	2	27.5	2	92	0	92	1	1	45	50	1.22	TG	TGTGTGTGTATGTCTGTGTGTGTGTGTGTGTGTGTGTGTGTGTGTGTGTGTGTGT	-	-	-	-	-	-	-	-	-	-	-	-	-	-	-
u0115i_(u010)	LG-20	27	432	1	EST	u010	scaffold00115	721376	721555	0.003	0.0002	179	GCCATTAAATCAAATGCTTGG	CACACATATGTACTTTTGCTTGC	59.446	57.494	215	GCTGTGACCCCCCCCAGTGTCGACCCCTGGGGCCCCTCTGTGTCCCTCTCCACCTCTTCCTCTTTTGGGGGGCCAATAGATCCCTGGGCTGGGGACAGGGTTGACCCCATCATCACCTCTGACCCATGGAGCGACCCTGCCAAACACACTAATGGCACAGGTACATCCACACATTCTCTCACACACACACTTTCTCTCACACACACACACACACACACACACGCCGTTACGCATATTTACACAGACACATGGATAAGATCGCCCACTCATCACTTCACCCAGTACCACAGTTGTCTGGCATTGTCTTCCATTCTCCGTCAGTATCTCTGTTAATGCTGTCTAATCTGGTCAGTCATTATGAATACAGTACACAACAAGATGCACTGTCACTCTGGTTCT…	1975	2062	2	44	2	97	0	167	1	0	50	48	1.08	TG	TGTGTGTGTGTGTGTGTGTGTGTGTGTGTGTGTGTGTGTGTGTGTGTGTGTGTGTGTGTGTGTGTGTGTGTGTGTGAGTGTGTGTGTG	-	-	-	-	-	-	-	-	-	-	-	-	-	-	-
u0115j_(u060)	LG-20	27	482	1	EST	u060	scaffold00115	257651	257866	0.009	0.009	215	TCTGGGTAATGGAGCTAACG	GGGACAGAGAAGAATCAGGG	57.85	58.664	217	AACGAAAAGGATAGAGAACTGAATAACTAGTAGCTAGCTTGCTACTCTGGCAATTGGCCACTGTATAACTCTTGGTATAACTATTTTCTCATAGTATCGCACTTTCCTTCACTGCATATATACCAAAACAAACAGGATAGATTTTGATAGAATAACGAACCACTTTTTGAGTAGTAGCATTTCATCTAGCAAGCTACACAGTTGTCTACAGTAACGCGTTAATATAGCTAACTTGATTGCGTGTTGTGTTTGGTCTTTCGAGATCTCGGTATTCGTCCGTAACAGTACAGTATATAAAGATTTCAGTGCCGTGTGCCACTTGTTCAACAATCATATGGTAAATAGCTTTGGCTAAGCTGCTAACGTTAGCATTTCGCCCTAGTTATTAGCTGGGTACTT…	1191	1247	2	28.5	2	92	0	96	1	1	45	50	1.22	TG	TGTGTGTGTATGTCTGTGTGTGTGTGTGTGTGTGTGTGTGTGTGTGTGTGTGTGTGT	-	-	-	-	-	-	-	-	-	-	-	-	-	-	-
u0115c	LG-20	28.1	168	2	2 Markers per top scaffold	u0116c	scaffold00115	1233554	1233765	0.009	0.009	211	ATCACACACCCACTCACTCC	ACATTTGATTGGTCGATTGG	58.34	58.271	211	TGACTGTCCGCCTGGAGAAGGCTGTGAGTAGCACCTCTGCCTTACTAATCTGCAAACTGATATCAAACAGTATGTGGTTGAAGCATATTGATGATCACTATACCAGGTCTAACCAGCAAAGTGAAAAAGTGGATTATGTAGCATCACAACAATTCGACGAGCCACCTCTGGTTTCCTCGCATCACAGGCCAGCTACGAAGACATCAAGAAAGTGGTCAAGGCTGCTGCTGATGGACCCATGAAGGGAATTCTTGGTTACACAGAGGACCAAGTTGTGTCCACAGACTTCAACAGTGACATTCGCTCCTCCATCTTCGATGCTGGTGCTGGAATTGCACTGAACGACCACTTTGTCAAGCTGGTTACATGGTAAGTTTGAGTCTTTTAGCATACACGTGA…	511	557	2	23.5	2	100	0	94	0	48	0	51	1	TC	TCTCTCTCTCTCTCTCTCTCTCTCTCTCTCTCTCTCTCTCTCTCTCT	-	-	-	-	-	-	-	-	-	-	-	-	-	-	-
u0077j_(u630)	LG-20	30.5	1052	1	EST	u630	scaffold00077	815173	815391	0.009	0.003	218	TCTGGTGTTCATGTGTCTGG	AAAAATCAGGGTTATTCCACC	57.999	56.974	218	CCCCAGCATAGCTCTCATAGATGCTGCTGTCTGGTTCTGATCCGTTGTCAATGAGGAGGGTACGCTGGGCCGCAGGGTTCAGATGCTCTCTGACCTCATACCTGGTGGAGCTGCTCTCAGTGGACAGAGTGGACCCATCTCCTTCACTCTTCTTCCCATCCACAACACCCTCTTTACTCTCTGTCTGGCCCTGCTTCTTCTTCCATCTCAGACCCAGAAAACTTAGCCAGTTGAGGGCCAACAGCAGTGCCCCGCCAACCACTGCCAATATCACAGTCTGATACAGTGACAATCCACTCAATTCCGTAGTATCCACTTCTTGGAATGTTTCTTCCCACTCCTCAGTGGTGACGGTGAGTACTGTGTTGTTGTCTGCATAGCTGCTCTCCCCAAGTGAGT…	1190	1222	2	16.5	2	93	0	57	0	3	51	45	1.16	GT	GTGTGTGTGTGTGTGTGTGTGTGTGTGCGTGTG	-	-	-	-	-	-	-	-	-	-	-	-	-	-	-
u0077c	LG-20	32.4	116	2	2 Markers per top scaffold	u0077c	scaffold00077	1375837	1376056	0.009	0.009	219	CTAATGACTCTGGGCTTTGG	TCAATGTACTCGGTCACTGC	57.425	57.235	219	AGTGTAGTTAGTATTGTAGGAAAGCTAAATGAAACAGAAGGTTGTATTAGACTAATTTAGAAGTACTGTTTATTCTACATTTAATACTATCTTCAGGTGAACGTCCTCAACTGTGTTGTAATGCTGTGATCGCACATAAGGGAACTGTGAGGAAAAGAGAAGTTTTGTAAGGTGAGAATGTGAAACAGGGTGCCAGTTTTCCTCAATGTCACCTCTCGTTTTTGTTCAAGGTGCCTTTTTGATGAACAATCATTTGGTTCCATAAAGCATGTTAGGATATGAACCTTTGCTCTTTAATTCTGGGCTGGTAAAGTTGTGAATGTTTATCTTGCCAGGTGCACTATAGCTCTAAAATGTCAAAAGTCAGTGTCCAGAGCCTGCAGATATGGTACTGTTGTC…	511	558	2	24	2	95	0	87	2	0	50	47	1.12	TG	TGTGTGTGTGTGTGTGTGTGTGTGTGTGTGTGTGTGTGAGTGTGTGTG	-	-	-	-	-	-	-	-	-	-	-	-	-	-	-
u0560d	LG-20	32.4	1480	3	Uncovered long scaffold	u0562d	scaffold00560	23818	24035	0.009	0.12	217	TATGTGTTTGTAGCCTCCGC	CTGTGTCCTGCTTCTGGC	58.799	57.966	217	GGATCACAGAATGAGAAATTGTTATGGAAAGAATTTGCTGAGTGTTACAGCCTTGGTGATCAACAGCTGTTCTGCCTTGAAAAGGCATGATTGAATTTCAGTTTGGTTTGTCCGCATGCTACACTAGCAGTTGTACAGAGTGACCGAACAAAAACAAACTATGCTTTGTGTTGTTGCTTCCTCCAGTCGCGTTAGGTCCAGACCCTTCAGAGTTAATGTACTCACTGAAATATGGTGTTGGTGTCTAGGTCAACACACACCACATCAGTTGGGGGGTCATAGAGGTCAAAGTAGCTGGAATGGACACCCACGATGAACGGCATGGGGGCACACAGTACGTCTGCCAACCTCAGCGGGCACAGGGGGATGTAGGGGCAGTTCCAATGCAGGGGGAATGTC…	511	549	2	19.5	2	100	0	78	0	0	48	51	1	TG	TGTGTGTGTGTGTGTGTGTGTGTGTGTGTGTGTGTGTGT	-	-	-	-	-	-	-	-	-	-	-	-	-	-	-
u077i_(u103)	LG-20	32.4	525	1	EST	u103	scaffold00077	1375837	1376056	0.009	0.009	219	TCAATGTACTCGGTCACTGC	CTAATGACTCTGGGCTTTGG	57.235	57.425	219	CTTGCTATAAGGCTTAAAAGAATAATATTGGACTGCAAATTTAGGTTACACCCACACACACTTATACACACATAGGTAGTACAGCCATTTTAAGTCTTTCCAGCTTTCAATGTACTCGGTCACTGCATAGATGAGAGAGAGAGAGGGTGGGAAGCATGCTTGCTCACACAAACAAGGCATACTAACACACACACACACACAAAGAAAACATGCATTCACACACACTCACACACACACACACACACACACACACACACACACACAAAGAGAACATGGACACACACACACAACTATCCTTCAAAATGCCAAAGCCCAGAGTCATTAGGGTGTTTAATTAAAAATGTGCAATTCACTTCGATCAAAGAGGAGTTTAGGGACAACAGTACCATATCTGCAGGC…	217	264	2	24	2	95	0	87	47	50	0	2	1.12	CA	CACACACACTCACACACACACACACACACACACACACACACACACACA	-	-	-	-	-	-	-	-	-	-	-	-	-	-	-
u0050b	LG-20	34.6	83	2	2 Markers per top scaffold	u0049b	scaffold00050	1201360	1201581	0.009	6e-06	221	CTGCTTAATCTCAAGCTGCC	AGATAAAATTGTCTAAATTCAACAGC	57.877	56.577	221	TTATTTGGAATTTTGGGTGGGTGCAGTTGAATAACAGCTGACATGCACTTCAATATGTTATGGGAATATAATCAATCACTACTGTGACTCACTGATATGGATAAGATTACTGGGTAAAATGTAAATATAAAATGAGTGGTCAAAAGATAATTTATTTCATACTGTTTACTCTGACAGCCCAATATATATTGTAAAGGCATTCGCCAACAGACCTCTTGCTTCCATTGTTCAACACTGTTGGGTTGTATCCAAAATTACATTCTTAGTGTATTTAGCAGTTTCTGATTCTATGGTTGGAAAAATTGAACTGCTTTAATTCATGGCACAAACTCTAGGTAAACAAATTCAGAAACTAGACTTTCAACTGCTTAATCTCAAGCTGCCAAAGTAAATATGAAT…	511	546	2	18	2	100	0	72	50	0	0	50	1	AT	ATATATATATATATATATATATATATATATATATAT	-	-	-	-	-	-	-	-	-	-	-	-	-	-	-
u0050i_(u042)	LG-20	34.6	464	1	EST	u042	scaffold00050	1922770	1922976	0.009	0.009	206	AAACCCAGCCCATATTTACC	GGCACATCTCTTCTCTTTGG	57.808	57.451	218	ACAAAGCTCTTCTTCTTCGTATTTGGGTAAGAGTTGCGAGATTGAATGGAGGCAACACAGCTGATTGGTGATTCGATTTTGGAGGAAGAGGAGGAAAATGGAGGGAGAAGAAAAGATAGGGAAGGACAGCCACTTGCCAAACTCATGGTGTTGAAAAATGAGCACATCCCAGAGACTGAGCTGCTTCTCTACCGTGGAGAGAATGTGATGGGTCGTGACCCAGACTGCTGTTCCCTGACACTCCTGGCCCCATCTGTATCCAAACGGCATGCAGTCATCTCAATCTCTGTGTTCCGCGGCAACCGCCGGCCTGGCAAAATTGTCGGCGTTGAGATGGAGGCTTTGGTGTGGGACCTCGGGAGCATGAATGGGACGAGGAAGGGCCGGACCAAATTGACC…	3635	3686	3	17.3	3	100	0	104	34	0	32	32	1.58	ATG	ATGATGATGATGATGATGATGATGATGATGATGATGATGATGATGATGATGA	-	-	-	-	-	-	-	-	-	-	-	-	-	-	-
u0148d	LG-20	38.4	1235	3	Uncovered long scaffold	u0151d	scaffold00148	711139	711349	0.009	0.009	210	AACAGCTCACACTCACCTCC	TTATACCCATCCCCCATACC	57.844	58.317	210	GTCTTCATAGTGCACAGGGCGCTGTCAGATTCATGTTCTTTATTCCCCAACTATCACGACACAAAGCAGATGTTGTGTCTCCCTGCTTACAAACTTATATATGAAAACTAAAACATATTAAATATTTAAAATACATTAAAGTGGTATAAATATATATATATTTAATTACATTATAAACAATCTTAACGTTGCGAAAATGTATTAAAATGTTAAAAGAGTATGAACCCTCACTGTACAGCGTCAACATTACAAGGAAATGGAGACAATCACTTATTAGACAGACAAAAAGACAGAGTGCTTAGTGAAGACACTTGGACGATGCTCTGTCTTTAGTGTGTCAGTGGACCGTACTTAGTCTCCCTCCATGCTGTTTCCATATTTAGCCTCAGCCAGGCTAAC…	511	549	2	19.5	2	100	0	78	48	51	0	0	1	CA	CACACACACACACACACACACACACACACACACACACAC	-	-	-	-	-	-	-	-	-	-	-	-	-	-	-
u0619i_(u594)	LG-20	39.8	1016	1	EST	u594	scaffold00619	295953	296120	0.009	0.009	167	GTGCATCTTGAGTTGGAACC	GCTTTCATACAGCGTAAGCG	58.129	58.751	167	CCCTTGGTCCAGTGGTCTTGTCGGGGAGGGCAGATTCCCTGGATTTTCTCTGCCCAGATGCCCCCCGCCTCCCTGTAAATTCATGATCACATGACCTTGGATATGGACGCAGTCCTGTCCGACTTTGTCCGTTCCACTGGAGCTGAACCGGGACTGGCCAGAGACCTGCTAGAGGGGAAGAACTGGGATCTCACTGCCGCCCTCAGTGACTTTGAGCAGCTGCGACAAGTGCATGCTGGGAACTTGTCGTACTCTTTTGCTGAGGAGAGGACCTACCCAGCCTTGGAGAAAGACATGGCCCGGGTGGGCCGACCCCTTCTCCATCGTCAAGACGATGTGGTACAAGCCACAGAGAAGCGCCTATCGAGGGGTATCTCCCATGCAAGCTCCACCATCGTG…	5343	5379	2	18.5	2	89	10	58	0	2	45	51	1.15	TG	TGTGTGTGTGTGTGTGTGTGTGTGTGCTTGTGTGTGT	-	-	-	-	-	-	-	-	-	-	-	-	-	-	-
u0088a	LG-20	41.5	131	2	2 Markers per top scaffold	u0088a	scaffold00088	151031	151181	0.033	0.003	150	AGGTAGACTCAACCGTCCG	CAAGGTTAGATGACTGCATGG	57.726	58.242	150	CCGGGATTACAGGGACGCGCAGCAGTTTTCCGCCGATGTCCGACTCATGTTCTCCAACTGCTACAAGTACAACCCCCCGGACCACGACGTCGTCGGCATGGCCCGCAAACTGCAGGTCAGCTGGCCTGGGATTGAACGGGGACGGGGAGTGTGTTGAAGGGACGGGACGGCTCTCTCACGCTGTCTGTTTCCCCGTGTGTCCGCGCAGGACGTGTTCGAGTTCCGCTTCGCCAAGATGCCAGACGAGCCCGTCCAGCAGGCTCCTCCCAGGTCCCGCGGCGTGGCCGGTGGCAGCATGGGCTCTCACGCCCACGGGGTCGGGGACTCCTCGTCCTCGTCGTCATCCTCGTCCTCGTCTTCCTCGTCGTCAGAGAGCGAGCCCAGCAGCGAGAGCGAGAG…	511	547	2	18.5	2	100	0	74	48	51	0	0	1	CA	CACACACACACACACACACACACACACACACACACAC	-	-	-	-	-	-	-	-	-	-	-	-	-	-	-
u0185d	LG-20	43.5	1246	3	Uncovered long scaffold	u0184d	scaffold00185	523899	524118	0.033	0.009	219	ATGAGCCCTGAATTCAACC	CATCCCTCCTTCCTAGTTGC	57.5	58.741	219	GGGTCACATCAGAAGACGGAAGGCTTTGTAGGGGCGTGGCATCCAGATAGTTATATTTTGGCCCTTTGGCCACCCGTGAGATTAAATATCATTCCGGTTCGTCTGTTCTGTTGTATTGTTATCACATGCTAAATTTGGACACTGACACTTTTGAAGCCCAAAAAGAGGCCTGCCCCAGGGAGTTAGTTCTTCTGTGGAGTATGCACACGAGAAGGTCGGGATATGTAATAACAATATCATGAATTTTATATTAGGAAAAGTACTGTTCTACTATAGGGACATTTACATTTCCAGTTTACAAACTAAAACAGGAAAAACATACACTCATATGTGGCTGATGGGATCAGTCTGAAGGCCACGCCCCTAAAAGGCCATGAGCCCTGAATTCAACCTATAGCT…	511	545	2	17.5	2	100	0	70	0	0	51	48	1	GT	GTGTGTGTGTGTGTGTGTGTGTGTGTGTGTGTGTG	-	-	-	-	-	-	-	-	-	-	-	-	-	-	-
u0088c	LG-20	44.9	132	2	2 Markers per top scaffold	u0088c	scaffold00088	1118329	1118529	0.009	0.009	200	ACTTTTCAATGAGTGCTGCC	CAAATGATTGGTGTTGAGGG	57.95	58.821	200	CAAATAAATGTTTAATATTGAAATATAAATATTGTGAGCTCCCTGGATTTTTTTTTTTTTTTTTTTTTAAACTGACAGATACGTTGCCGTTTATTTAATGTAGTTGAATGACTGAATATTGGTCATTCTGGATGAAAGGGTTGCTAAATGATCAAAAAAGTATCTTGTTACAAAAAACTGTGTAATACAAACTACAAAACATTCAGAAAGAATTCAAATATATATTTCAAATGCATGAATCATTTTCTCTGATATCTGTGTACAACATGTAGCCTACAGCACAAGCCTGCATTTTGTAATCATAATAATGCAGCCTCAGATTCTACATATGACACCTCTGACTGTTGTGGCTGTTTTATTCTTTTCTTTCCAGGAGCAGCCTAAAAGAAGTGCCTACAG…	511	551	2	20.5	2	94	0	73	0	2	51	46	1.14	GT	GTGTGCGTGTGTGTGTGTGTGTGTGTGTGTGTGTGTGTGTG	477	522	17	2.7	17	100	0	92	0	10	43	45	1.39	GTGTGCGTGTGTTTCTG	GTGTGCGTGTGTTTCTGGTGTGCGTGTGTTTCTGGTGTGCGTGTGT
u0557d	LG-20	51.3	1477	3	Uncovered long scaffold	u0542d	scaffold00557	173424	173633	0.009	0.009	209	GAGAGCAAGATACACCACCG	GCTAGCTAATGCTACTGGGG	58.315	56.81	209	GACACTTTCCGAGTCTCAGTCCGATTGAGCTGACTGGCCATATTAACAGAACTGTGTCCCCTCGTCTCTCACAATGTTGGAGTTAAAAACCCACATAACGGCACACAGGGCATAAAAGACAGAGAGGCAGAAATAGAGAGACGAGGAGAGAGAGCATGGGAGAGGGGGGGCGAGTCTGAAGAGGAACAGAGAGCATACTTATGGGGGCGAGAGAGACAGCTCATGAACGTATCAGGGAGCGGAGGATGAAGGGAGAGAGGGCATTTTTATGTGTGTTGGGGAGAGAGAGGGAAAGCGTTTGAGGGCATGTGCAATGTGGGGGGGGGGGAGAGAGAGCAAGATAGAGCATGTGTTCTCTGCTTGCGTGTGGGGGAAGAGAGAGCAAGATACACCACCGTT…	511	546	2	18	2	100	0	72	50	50	0	0	1	CA	CACACACACACACACACACACACACACACACACACA	-	-	-	-	-	-	-	-	-	-	-	-	-	-	-
u0605i_(u201)	LG-20	51.4	623	1	EST	u201	scaffold00605	338953	339131	0.009	0.009	178	TGCCACATTTACTCTGGAGG	GTTGCTTTTCATTTTCGAGG	58.722	57.487	178	AAGAGTATTTGAGTTACTTGCTATTTAGACAGACATAGATTCAGTGCGTTGGGAAGTCCCAGTTGTTTGAATAAATCTCACGTTAGATTAGCTGGCTAACGCTAGCTAGCTGCCTAGCTATATCTGGCAAGTTGGGCAAGGATTTCGAGGAGGTAAGACGACACAGAAATTACATCCCAGTCTTTGCAGATGCCATCTAACCTTTGACCCTTGGACCTTACACCCTAAGTCCTTGCTCTATGACTTGCTGTGAGGCGATGTCTGCTGTGAACATCACCAGAGACATCCTGCACAGGCAGATCAGGGACAAGAGAGCATTGGGTTTCGAAAGGCAGTATCATGTGACAGACCCCTTCATCAACCGCCTGGGATTGGAGGCAGAGCTACAGGGCCACACCG…	2340	2386	2	23.5	2	91	0	76	2	2	46	48	1.25	TG	TGTGTGTGTGTGTGTGTGTGTGTGTGTGTGTGTATGTGCGTGTGTGT	-	-	-	-	-	-	-	-	-	-	-	-	-	-	-
u0599d	LG-20	53.6	1511	3	Uncovered long scaffold	u0601d	scaffold00599	345435	345642	0.009	0.009	207	CACCAGAGAGTTTCTCCAGG	GAGAACACACACATGCAAGC	57.419	57.807	207	TAAGATAATAGTCTTTAGACAAACAGAACAATCATGCACAGTACAACGTACTATGTTCACTAACTAGTATCTCATACATCATGCACCCACAGTGTTTCATCCTAACATTATGTATGGCTTCCTCAGCCATTCGCTTACCAATCTTGTGAAAACAAACACGTTAGGATGCACACACCCACACACCCGCAAACACTCGCACTCTTTCAAACACACAAACGCACACGCCCAGTTCATAGCACCCATATTATGTATACAAATAGAGACAGCAAACAGTTTGTCCACCTGATTTGAGGGGGTTCCCCCGAGAACTGTTTTTGGGGTTTCCCTGAGGCCTGTTTAAGAACATTGCCTCTCTGTAGCAAATCAAATGCAGGTGTTTTTATTCACCAGAGAGTTTCT…	511	554	2	22	2	100	0	88	0	0	50	50	1	TG	TGTGTGTGTGTGTGTGTGTGTGTGTGTGTGTGTGTGTGTGTGTG	-	-	-	-	-	-	-	-	-	-	-	-	-	-	-
u0099c	LG-21	0	148	2	2 Markers per top scaffold	u0098c	scaffold00099	1221872	1222079	0.009	0.12	207	AGCCAAGTCTGTCTCTCTGG	GTGCTTTGCTTTCCCTCC	57.15	58.359	207	GTGTGTAACATACTGTCAATCGGGTGGCAAAACTTTCGAAAAAGGGCCCGCCGGTCCCCTGATAAGGTGTGTTAGTTTCAACTCATTGCAGGTTTTTCACAGCAGTGTTCTGTCTCTCATTGAGCACGCTGGAGCCCTCAACAATAACCAGGAATAACGCGCTGCCAATAACCCCGGGTCCTCTTTGTTAGATGGCTCCCCGAGGAGGAGCAGGAAAGTAATACTCTGTTTAGAGACCCTGAGAGGAGAGGCTGGGCTAGTTACAGGTCAATAGCATTTTTTCACTTTTTTTTTGTTGGCAACTCAGACTGACTGTTGTTGAGGGGCTCGCCTGTAATACCATTAGCTGCGTTATCACGTGCCGGGAACCCTGGAGAGCTGTCATTTCCTTAATTAAGG…	511	560	2	25	2	95	0	91	52	0	0	48	1	AT	ATATAAATATATATATATATATATATATATATATATATATATATATATAT	-	-	-	-	-	-	-	-	-	-	-	-	-	-	-
u0099i_(u753)	LG-21	0	1175	1	EST	u753	scaffold00099	894995	895217	0.009	0.009	222	ATACTCGGTTATCTGGCAGG	TCTTAACCTTAGAGCACGGC	56.786	57.275	222	GAATTACAACAAAACACTTTTATTAATACAATGGAATGACTGGGGTAGCTATACCTTTACATGGGGTTGTAAACCAGAGGGACGTGTCAATGGAGTGAAAGTACATCAATCCAACTTCCTTTATTTGCAGTGACCTGTCGTCCAAAATTATTCAGCTTTCTAAGGATAGCACTGACAGGCAAACTTAACATTCTGCTTTGACTGCCTCTTTTGGGATAGATTATATATCCACATTGGCTACATTTAGTTTCTTAACTGTTGTGGTCTTCATCTCATGAAATTAAGTTTGAAATGTCATTTGTCATCTCGCCCTAGGCCATCGGATTGTTCACCAATTATTGCTTAGACTGAGCTCAGACGTGTTAGTGGCTATCAGAAGTGGTTCTTCAAACCCTGAGT…	942	968	2	13.5	2	100	0	54	48	51	0	0	1	CA	CACACACACACACACACACACACACAC	-	-	-	-	-	-	-	-	-	-	-	-	-	-	-
u01094i_(u148)	LG-21	0	570	1	EST	u148	scaffold01094	155657	155878	0.009	0.009	221	GCCCTCTACAGTAACAAGCG	TCTCTGCAGTGGTTACATGG	57.663	57.239	221	GTCCCCTGATGCGGTTGAAGACATTCACTTCATCAATGATGGCTCCGGTAACCCAGGTGAGTGCCAGTGCGACGATTGTACTAAAACCTCTTGACAACCCGATGATGTCCAATCCAGCATCGCCTCTTTACACTGGCTGCATGTTTTTTAAGTAGGGTTGGACCTAGAGTCACAGTTGCCGGTAACATTCTTGAAACGGCAAGGTTTTGCAGAAATTGCGGTCAGAGACCAAATTTCCTGTTAACGGAATATTCCAACGGACCAGAAAAACCTGGGAATTGTGGGAAAGTTATTAAAGTGCAATATGTCACCCTGATAAATTTTATCCCTTTGATTCAGGTGACTTCCTGGGATAAACAACTTGTATTGGTAATATTCAAACACTGCGTGTTTCTGTAT…	2099	2143	2	22	2	95	4	81	48	48	0	2	1.13	AC	ACACTACACACACACACACACACACACACACACACACACACACAC	-	-	-	-	-	-	-	-	-	-	-	-	-	-	-
u0386c	LG-21	0	374	2	2 Markers per top scaffold	u0386c	scaffold00386	530421	530632	0.009	0.003	211	GGGAGAGGAGATGGTGTAGG	AAATTAAGTAGCACTGCCAGC	58.538	56.438	211	TTTAGTGTTTTCCCTCAGAAATTAATTGATGGCATTTTGTACGTATAAAATATGACTGTTCTCAGACTTTAGATGTGTATTAAGTGTGCCGTTGAGCTAATTGCTGAGTTACATGGGTCAGGGTCTGTTGACAAAAGAAGTACGGGAAGCAAGTGTGGTTCTGAGCAATACGTTACTTAGTAAATTAAAGGGTGCGATGCAAGCGCAAAACAAGAAACAATGAGCAAAACCTGGAAGACACAGAGTGAGTGATACAGGGTCAATAAGCGACAGGGGCGTGTGAAACAGGGGGTTAGATATAGGTGAATGATGGTGGTTGATGAGGACCAGGTGTGTGCAATAAGATGAAGAGATCAGATCTGTGAATGTACTGAGGCCAATTAAGAGCCAGGCGAATCA…	511	548	2	19	2	100	0	76	50	0	0	50	1	AT	ATATATATATATATATATATATATATATATATATATAT	-	-	-	-	-	-	-	-	-	-	-	-	-	-	-
u0099a	LG-21	1.6	147	2	2 Markers per top scaffold	u0098a	scaffold00099	156362	156524	0.003	0.009	162	TTTGAATCCCTTTTTGAATCC	CAACAGGTGCTTAGGAGTGC	58.024	58.524	162	GTAGTAAGTGAAAATCATACAATGCATATATTTATGAAGCAATCGTCACTCTGCATTGAATACAATTAGAAATTGTGTCATTTAGTAATTGCTTTTACAGTTCTTGTTTATTTTGTATTGTTGCTGTTACATTTTCACAACTCTTGGTAAAAACAACTCATAACATATCATTTAAACATGTGCCATTTCAAACTATAAACGCAAATTCCATTGACTATGAACAAATACCAATAACCTAATGTCACATTTTCACCTTTTTTCATCAGTATTTTATCTAGAAAAATGTTAAACATTGCAATACAAGATCATTTTAGGTCATTGCCTTTTAAAATGTTGGGGTTAAGGAAAATAGGATTTTTAATGAGCACAATTGTTCCCAGGCATTGTAAAACACAAATT…	511	553	2	21.5	2	100	0	86	51	0	48	0	1	AG	AGAGAGAGAGAGAGAGAGAGAGAGAGAGAGAGAGAGAGAGAGA	-	-	-	-	-	-	-	-	-	-	-	-	-	-	-
u0473d	LG-21	1.6	1422	3	Uncovered long scaffold	u0474d	scaffold00473	366407	366630	0.033	0.12	223	AAATTGATGAGTGGGGACG	AGAGGGTAGAAGCGTGGG	58.345	57.81	223	CGTCAGGGTGGAGCATTAAAATCATAGTATGGGTGCCCATGATTATCACTCATGCCAGGGGGTGATAATTCCCAAAAATGATTACATTTTTGGGAATTATTAATGCGTTGTTACCATTTGGTTAAAGCCATTTCAGTTAGTACTATGTATCATTTTCTTTGTGAGTTTGAACAAGACCAGGTTGTGTAATTCCGGTCTGTCACAGTGCGTGATACCCTGATAGCCTGCAGCACGGCTCTGCTACCATAGCCAGTTCAGAGGAAACTCTGCAGCCGTCTTCAAACACTGTCTGAAGCAATTGGAGGTGTGTTTTCTCTCAGATCAGACAGGTGTGTGTGTGTGTGTGTGTGTTTGTGTGTTACTGAGCAGGGAGCAATTTGATGCATTGTGTGTGTGTTT…	511	560	2	25	2	95	0	91	50	2	0	48	1.12	TA	TATATATATATATACATATATATATATATATATATATATATATATATATA	-	-	-	-	-	-	-	-	-	-	-	-	-	-	-
u0083c	LG-21	6.5	126	2	2 Markers per top scaffold	u0082c	scaffold00083	1345962	1346122	0.009	0.009	160	CTCAAAGCACGTACTCATGG	CATCTAGGCAATTTCCAACC	56.923	57.155	160	TAGCTTCCGGACGACGTGAACCTTCTTAAAGGAGCATACTTCCAATGGCACGGTCCAAAACTGTGAAGCTTGTACATTCCCCCTCAAAGCCACCTGTATAGGCCCACCTCTCGTACTAACAAACATTCAGTTGAGCCAGGCTGAAAAGTCACCTGAAAAGTCTAGCATTTATTCCTTACCTTGGTTTTTCATTTATACACTAAAATCACACAATACAATACAGTTTTTGTATTTACCTATCTATGTAAGGTCATTTGTTCCCATGAGTATAGATTGTTGGCTAACATCAGAATCACAGACAGGACCAGCAGAAAGGAGAGTGGCTTGGCCTGAACTGACTTAAGGGTTTAATGAGGATTCCAGTATCAGATCAATTTCAGCTTGAAATTATGGAAAGGG…	511	557	2	23.5	2	100	0	94	48	51	0	0	1	CA	CACACACACACACACACACACACACACACACACACACACACACACAC	-	-	-	-	-	-	-	-	-	-	-	-	-	-	-
u0253c	LG-21	6.5	304	2	2 Markers per top scaffold	u0253c	scaffold00253	810593	810796	0.009	0.009	203	TAGTGGAGGATCTGAGACGC	AAGTGTCCTTGATGAGAGCG	57.97	58.029	203	AAAACTACTACATCTGATTCAAATAATGCAAACAAATATTAGGTTATTGAAAAAGCCTTGCTTTGTAGACACGCCCACTGAAAAACTAAATTCAGCGCATGTGCGCGTGCATGGTGCACCGTGCCGCTCTCCTCCAGCGCCTGTTAGCTGCAGAAGGGCAACACTAGTGTCACTGAATAATACCTGGCTAACCAGCGAAACCGCAATCTTGTCTAGGGACGTAGTTTCCTAGATAGTGTTCCGACCGAGATAAAAAGTCCAGACCACCATGAGAGCTCGTGTGTGTAATAGATACGTAAAACTCTGAGAAGAACGGACAAAAGCATAAAACGGATGATGAAACCTCTGAATGAATGACAACACTGAGGCACTCACTTTCTTCTGCCTTCTACATTGTCC…	511	561	2	25.5	2	95	0	93	50	49	0	0	1	CA	CACACACACACACACACACACACACACACACACACACACACACACAAACAC	-	-	-	-	-	-	-	-	-	-	-	-	-	-	-
u0338a	LG-21	6.5	349	2	2 Markers per top scaffold	u0335a	scaffold00338	33231	33444	0.009	0.009	213	GGTGCAGTGAACAATCAAGG	GGGAGCAATGTTTTGTATCG	59.139	58.093	213	TTTACACAGGTGTGTATGTGAGCAAAAGTGGAGCGGAGGATGATGTGATAAACAACAATTCCACTTCGTGTTCCCTGCCTCTCCATTGTCACGCCCACGCTACTGCATTGAACCCATCCAAATGAGTTATTGACAATCACTAAGCCTCTTCCGCCATTATCAACATCACTTCATTTGGGGCCGTTTCACCTTCGCGCGGAGCGTGCCAAGAGACTTCTTTGGGATTTGGTACGTTATTCTTATGTTAATTTCTTACCAAATCATGGAAAACGGCAAGGCCACTATGCTGGGTGATGAGAGCAACAGTGACACTCCACTAATCAAACGGTGAGGAGAGGCACGAGATTCAGTTCTGATTGAATAATAAATTACCCCATCAATGCAACATTACATTTAGTT…	511	555	2	23	2	95	4	83	48	0	0	51	1	TA	TATATTATATATATATATATATATATATATATATATATATATATA	-	-	-	-	-	-	-	-	-	-	-	-	-	-	-
u0666d	LG-21	8.9	1554	3	Uncovered long scaffold	u0661d	scaffold00666	291716	291887	0.009	0.0007	171	TGTAAAAGAATGGGCTCACC	CAGCGTTGAGAAGAATAATACG	57.67	56.836	171	GTTAAATACAAGCCCATTTATTCAATATTTTATTAGGCCTTTTATTATGTAAAGATCCTAATAGAGATGTAAGGCAATGTTCTTAAAGGGCACATATATCTTCATAACTTCATATTGTCTAAGAAAAAAAGGCTGCAACCCAATCTTCAAATGAACCCAACTTCTTACTGAAACTGCAGCATTATCACATATCTGTCTTTTTGCCGAGGCTTGATGTTGTAATTATGTAATTTGCTGGCATGTTTAACTGTCAGTCAAACTCTGCATGAAACCAATTTGGGTTAAGGTTAGGATTAAGATCTGGCATACCAGGCTAAAACAGAAAACAAAAAGTGTTTGATATTGATTCAGAATTGTTATTTTTGGGGTTATGATATGTGGACCAAGAATGTAGCTCAT…	511	545	2	17.5	2	100	0	70	51	0	0	48	1	AT	ATATATATATATATATATATATATATATATATATA	-	-	-	-	-	-	-	-	-	-	-	-	-	-	-
u0364d	LG-21	17.7	1354	3	Uncovered long scaffold	u0367d	scaffold00364	267001	267199	0.033	0.033	198	GTAACCGCGGTCATCTAGC	GACATTTTGCCACTCCTCC	58.34	58.056	198	TTTGTACATCGATCAGTAGGTAGTGATGGGGGGAAAGAACCTAAGACTTCCTTTGTTCCAGGAAGTCTCTGTCCTGCTGTCTTCCCAGTGATGTCTCTACAGCGAGAAACAGATGCCAGCCCCCATTATCAATTCATGTCTGACAAACACCTGCAGCAGATCACTGCTAGACACACGCTGTGGTGAAAACACACACAGCTAGGTTTAACTGTGTTACCGATGGTTACGGCTGAAGAACGTCAAGAAAATACAATAACTGTCATAGACAAAAAAAGCAGCTGACTGAAGATAAATGGCTGGTCAGCATGCTATGCTGATACCATTTGGCACCCTAGCTGGGTCCTTTGTGTTTTGTTGTTACTCGTGCAGCTAGCTAGCAAACACCAGCTAATGAGCTGG…	511	546	2	18	2	100	0	72	50	50	0	0	1	CA	CACACACACACACACACACACACACACACACACACA	-	-	-	-	-	-	-	-	-	-	-	-	-	-	-
u0075c	LG-21	21.9	112	2	2 Markers per top scaffold	u0076c	scaffold00075	1369042	1369238	0.033	0.009	196	GGCTTCTCAGAGCATCAGG	TTAGGTCACAGCTCTGAGGG	58.63	58.03	196	TACTTTCCAGTTTAGAGACAGTGACGTATTTTAAAGATAGGCTTGATTTACATATTGTAAGTTAGCCAATAAATTGCTGGGCCACTATATAACAGACCAAATACAAAATCATGAACCTCAGGCTCTAAAGTGATTTATTTTTTTAAGTAAGGCCTTCACTGAACACTACATCAAGGCATGTAAATCAGAAGATATTTCTGAAAGTAGGTACAGCCACAGTGGTAACTGTTTTTGCGTGCCAGATGTTGCAAAGAATATTCACAACTTTAAAGTTTCTACTCAGGAGACCCGGCATTTGCTCAGTAACCCAAAACATTACAGAGAACATTGGTACCTGCGCTCATTACCTACAAATCTGGTTTCAGTATCTAAGTATGTTTATCTACAATATTGACTTGC…	511	554	2	22	2	100	0	88	0	0	50	50	1	TG	TGTGTGTGTGTGTGTGTGTGTGTGTGTGTGTGTGTGTGTGTGTG	-	-	-	-	-	-	-	-	-	-	-	-	-	-	-
u0267i_(u034)	LG-21	23.4	456	1	EST	u034	scaffold00267	67862	68196	0.009	0.009	334	GTTGTGGTTGGATATGGACC	TACCAACTGTGGAACCAACC	57.547	58.315	334	ATCGGATGACCAACTAAGGGCAGGAATTGATCACGGAAGGGACAAAATGCAAAATGGCACACATGGGGAAAGTCCAGAACCGTAATTAGATCAACACTCCAATTGGAATTCCACATGCGCCTCCCAGGAAATGGAAATGCTGCAATGAGTACAGAAGGACAGGTAGCCTACTGTCTGCCAAGGAATTTTGAGCCTTTCGCCGGACATTTCCCCTTCCAATTTACTAACGGAACAAATCCCCACGATGGGACTGTGCTACAGCCTGCGTCCTAATCTTGACGAAACCGGCAACACCGAGCTACCGCTGGGCTGGTCTGTACGCTCCAAGGACCTTGACCACGAGGATACAGCGGCATATGATGACATTACACCGCTCCACGGTTGTTGGTGTCGCCAATG…	2015	2168	2	77	2	82	0	110	0	14	50	35	1.43	TG	TGTGTGTGTGTGTGTGTGTGTGTGTGTGTGCGCGCGTGCGTGTGTGTGTGCGCGCGTGCGTGTGTGTGTGCGCGCGTGCGTGTGTGTGTGTGCGCGTGCGCGTGCGTGTGTGCGCGTGCGTGTGTGCGTGTGTGCGTGTGTGTGTGTGTGTGTG	-	-	-	-	-	-	-	-	-	-	-	-	-	-	-
u0090i_(u420)	LG-21	26.7	842	1	EST	u420	scaffold00090	817409	817633	0.43	0.009	224	TTGAGTCCCATGTGTAGCG	TGAAGCAGAGAAGATGAGGG	58.201	58.1	224	ACACACACACACACACACACACACACGTCTGTTATGGCTCCCACTTGGAAAGGGAAAAGCTGCGCTGGTAACCGTTTCACTGCGTGGGTTAATGTGCCGCAGTCCCACCCGGCGTGCGTTTCAGTCGGGTTAACTCGCTCCGTGGTCTGCGCCACCACGGTGGTAACCTGAGCGCTACCATGGAGATATCGTTCTGGGACTTCCTGACACGCCTCATTTCGGGCGTGTCCAATTCGGTGCAGGACCTCCCCTGGAGCTCCTTCAACCCGCGCTGGTACTTTACCTGCAACGCACAGAGACACGCCGGGTCATGCTAACTGGCACACTCCCGTCTGGGTCGGGATATAGAGAGAATACAGAGAGTTAATTTCGGTAACTTAGGCCAACATAAAACCTGTC…	1622	1653	2	16	2	100	0	64	0	0	50	50	1	TG	TGTGTGTGTGTGTGTGTGTGTGTGTGTGTGTG	-	-	-	-	-	-	-	-	-	-	-	-	-	-	-
u0090c	LG-21	31.7	134	2	2 Markers per top scaffold	u0090c	scaffold00090	1298888	1299053	0.009	0.009	165	AGAGAGTGTGAAGGCTGTGG	GTGAACAAAGTGGATCAGGC	58.01	58.129	165	AGCCTGGACTTCCATTGCAACCTCTCAACTTGTAATTGAAAAGGCTAATTTCCCTTACATGCGCTTTGGCCTGGATTTAAACATTTGTTTGACCTTAATATGTTCCCTTTATTATTCGGGGGGTGGGGGGGGGTTTAAAAAGCCCTCTGCTGTGTTTGGATAAATCAATATGTGGGTGTACTCTCATAACCATGGGTGTCATAGGGTGGTTTCTCCCTCTCCTAGTGAAAGTATCTGGAGGGTGTGTGGTGTTAACTGACTGTTGTTTAACACTCAAGTGTGCCAGCGGTTGGCTGGCCTGGTATCAGTTCTTGTGATAATTTCCCAGGGTTCAGCTCTCTGCGTGACTGGTCCTGGAGCGAACTGGTCAGTCACTTCAGCAAGCAACAGGCCCTGTCA…	511	554	2	22	2	100	0	88	0	0	50	50	1	TG	TGTGTGTGTGTGTGTGTGTGTGTGTGTGTGTGTGTGTGTGTGTG	-	-	-	-	-	-	-	-	-	-	-	-	-	-	-
u0059j_(u392)	LG-21	32.7	814	1	EST	u392	scaffold00059	1056696	1056900	0.009	0.009	204	AGAGAAAAATCATACGGCCC	TTATGATCACAGAGGCGTCC	58.136	58.672	204	TACAGGGCAGTCCACCATACAGGGCAGACCACCCAATAGGGCAGACCACCCTACAGGGCAGACCACCCTACAGGGCAGTCCAACTTGCTAGATCACACATCTAATCCCATTGAGACAGCCTCAGTGACAAATCTACATGCAGAACTAATAACAGACGTTTCTGCAGAAGAAAAGTGATTAGCAAACAAGAGAAAAATCATACGGCCCCTCAGCAGAGCAGGATTTCATCCCATGTTTAGTATGTTAGTGTGTGTGTGTGTGTGTGTGTGTGTGTGTGTCAGACATCATGCGACCCAGAGCGTGACGTAATGCTGCTGTGTATTTTACATGTCAGTCACAGACATCGATACAATGTAAAGTGAAGCAGTACAGGACGCCTCTGTGATCATAATCGAGTGT…	247	278	2	16	2	100	0	64	0	0	50	50	1	GT	GTGTGTGTGTGTGTGTGTGTGTGTGTGTGTGT	-	-	-	-	-	-	-	-	-	-	-	-	-	-	-
u0518i_(u171)	LG-21	34.7	593	1	EST	u171	scaffold00518	444965	445137	0.009	0.009	172	AACATAACCACAGAAATGCG	TCAGTCCATTAAGAGCAGGC	56.201	58.048	172	ACCAAATACGAAACAAACTGCACCCGGGAGTGTCCTCGCCGAAACGTCATGCAAATACTTCCTTCTGTAGTCATGACTAGAACTAATACAGCTTTTGTGAACTGGAAGTCAAAAGTTGATTTGTTTGGCACTTTAGATACCACAAACATTAACCTAATTATCATAACATGCCACTTTATCATTACCTGCAGTGTAGATTGTCCAAACCTACCAAGAAAAGTACCACTTGACAGAACTGGTATCCGTTTTTGTCAAAACCCGGTTTGGTGGGAGAGTAAAAAGATGGCGCCCACTCATATACTGAGATGCTGTCAACGGGGCTTAGCTTGGATACCTGTGATTTTTATCGCCCTAGTCGTATGTTGGTCTTATTATGCTTACGTCGTTGAGCTATGCATT…	1570	1608	2	19.5	2	100	0	78	48	51	0	0	1	CA	CACACACACACACACACACACACACACACACACACACAC	-	-	-	-	-	-	-	-	-	-	-	-	-	-	-
u0059i_(u192)	LG-21	34.9	614	1	EST	u192	scaffold00059	1331350	1331499	0.009	0.009	149	AATCAGAGATGCCATGATCC	ATTCTTGAAGCATCCCAAGG	57.45	59.126	153	ATGTTTGAATAGTTGCTGAGGCGGAAAACATTGACATTTTAAAATTGTTCTGTTAAACTGTATACCTACAGTACGACAATTGTGTTAAACGCGTCAAACTCTCCGTGTTCTATTGTGGAGCGCAGACAAGAGGGAACCGCGTGGCTTTTGTGTAACGTTAGCAAGCCGGTGTTGTTAGCTAGCGAAAGCTGGCAGTCGGTGGACGCGCGAGGTGAATTCACCCCCCCGCTGCTAACGAGCTAGCCAACATAACAGTAGTAATCCTGATCAACGAAATCTTACCTCTTGTGTGTCCGATCGATCCCGAGTCACTTCACTGAATGAGGACTGACACATCTCGGCAAGTTGACAATGGTGCTGACTGGGAAGCGGTCTGAGAAGGGACCTGTGCGTTGGAGG…	2695	2732	2	19	2	100	0	76	50	50	0	0	1	AC	ACACACACACACACACACACACACACACACACACACAC	-	-	-	-	-	-	-	-	-	-	-	-	-	-	-
u0157d	LG-21	45.6	1238	3	Uncovered long scaffold	u0156d	scaffold00157	23254	23404	0.033	0.009	150	AGGTGTATACATGCACGCC	ATCCTGAGGCACTTATTGGC	56.994	59.154	150	AATACCCCAAATTAGCGATTGTCAGGTACCGAATAAAGAAAAGGTCAGCAACATCTTTCAATTTGGATGCAGATTCATAGAAACATGAGCCACACGTTTACCAGGTTGGATCTTTTAGATAAATGTCACCAGTGCCAGAATTGCAAACAATCTTTTTAGGATATGGAACTCACATATGCCTGAGGGGCTGGTTAAGAACAATTCCTTTAAGGCTAAGTTATTTAGGTTGTATTTCAAAATGATTGTATGTTATTTCGACCAAATCTTCTGTTGTGTGGTACCATTAAAGGCAGACTCTGCCTTTCTCTGAGTGCTGGGAAGACGGATTTAAGGCCCACAGCAATCCATTGTTAGACCTGTAAGTGTTGGATTGAACGTGTTTTGATTTTGTCTGTGAAG…	511	546	2	18	2	100	0	72	50	50	0	0	1	CA	CACACACACACACACACACACACACACACACACACA	-	-	-	-	-	-	-	-	-	-	-	-	-	-	-
u0433d	LG-22	0	1397	3	Uncovered long scaffold	u0433d	scaffold00433	181390	181582	0.033	0.009	192	ATACTCTCCACAGGGGTGC	GTAAACAGCCTCAACTCCCC	57.497	58.646	192	ATTCCAATAGGCATTTTGCTTGCTGCATGCTATTAAAGTGGACGCATATTTCAAAATCTTTGTGAATCGCCAAGAACCTCCAACACAACTGAAAGGTACTATATAGGACACAAGTTCTTCAAGGAACCACAAGAGCTGAGGAAGAACCATTTAAAAACCTTTATTTTTCTCAGTGTTCCACGGTCATATAAACTGACTAAGAGACCACAGTGTGCCCTTGAGAACATTGCGCATTGTAAAACACTTAACCTCATACTTCACTTCGTCCTAATATCCCATAGACAGCTACTGTAGGGAGCGGTCTCCTTTCCTGTGCTTGCGCGTGGGCGTGCATGCGTTCATTGCGTGCATGCGTCTTGTCCCAGCCCTGCTGGGTGATAGACAGCTCCTGGCAGGCCC…	511	548	2	19	2	100	0	76	0	0	50	50	1	GT	GTGTGTGTGTGTGTGTGTGTGTGTGTGTGTGTGTGTGT	548	611	2	31.5	2	93	3	83	48	7	0	43	1.32	TA	TATATATATATATATATATATATATATATATACACACACACTATATATATATATATATATATAT
u0326d	LG-22	3.2	1327	3	Uncovered long scaffold	u0326d	scaffold00326	382906	383077	0.009	0.033	171	GAATGCACACGAATCAAAGG	ACCAGTTCTCTCCTGACGG	59.127	57.768	171	AGTCATACGTGCCCACTCACGCCCGCACAAACGCACACAGGAGTGTGGGGCTGGGTCACTGGGGGGGATTGTCACTAGAACTTGGTGAGGCTTAGGCGCAGGGGTAACGGGGCTTGGGGTGGGGCGTCGCGGCGCGTACAGCATGGGTGTTGGGTTAGGCTGCGGGCCGGCTCCTAGGGCTCCTCGAAGAGCTGCAGGTCCAGTCGTACCACGATCTCTCCAGTGGGCACCTCGTGGAGGAGCAGCCTCTTGGTAATGGGGCCTTTGGAGCCCTGGTCCTTCTTAATGTCCGCCAGACGGATCTCGGTTCTGCCCAGGAAATCTGCACGCGCAATCGGAGAGGGAGAATAAGCATAAAGGAGGATTCAGCAGCTTGTAGGACACTCACCACTGAAATAC…	511	555	2	22.5	2	100	0	90	0	0	51	48	1	GT	GTGTGTGTGTGTGTGTGTGTGTGTGTGTGTGTGTGTGTGTGTGTG	-	-	-	-	-	-	-	-	-	-	-	-	-	-	-
u0155b	LG-22	11.9	210	2	2 Markers per top scaffold	u0155b	scaffold00155	704672	704865	0.009	0.009	193	TGGCTCCAGTGTTTCTAAGC	CAGAAGCTCCATGTTTAGGC	58.104	57.575	193	TCTGAATGATTCCCAGGTTGTCCTTCAGCCAACGAACCACAGCTCCCGCAATGGCCACAGAGCCCTGGCAACAGCAGAAATCACAGATCAGTACATAAAAAATAAAATAAATGAAGGACCAATCAGAAAATACAATTTGACAACAACAGACCAATCAGAGCTCAGAGATGACTACAATTGTGCTGTACGTGTTAAATCCATGCCTACCTCTAGCGCGTAGCAGGCAGGTTTGTCTCGACCCAGTTTGTAAGCCACCGTGGTTAGCAGACCATGGTCTGACATGACCGGCTGTAAAGGGTTAAAAAGTAGCGACACGTTAAAAAAGGAAGACATTTCATGACACAGGCAAATTTGAGGAAATCCCTGTTTAGGTCAGATGACATCATTGGCGAATCGTTT…	511	557	3	15.7	3	100	0	94	65	0	0	34	0.93	ATA	ATAATAATAATAATAATAATAATAATAATAATAATAATAATAATAAT	-	-	-	-	-	-	-	-	-	-	-	-	-	-	-
u0155i_(u640)	LG-22	11.9	1062	1	EST	u640	scaffold00155	208922	209142	0.033	0.003	220	ACATCAAGTCCCATGCTCC	AATGATTTGCTCTGTTTGACG	58.441	57.891	220	AACGACCGTTCATATCGGTTGATACAGAGAAAGCAGCATCTCACACATTATTATTATAAAGCTAATTTTCTCGCTTTCAAGAAGGCAAGAATGGAAGAAATTTCCGGCGAAGAAGTAATGAAGATGGGCTCTTTCAATTCGGAGGAGGCTAGTAACTCGGTGAAAGAGGTAAGTACATTCTGTTGAGAATCAAGATATTGAAGCAAGTTTGAATAAACAAACGGGGATGTGTTTTGTGTTTTTAAGTATAATTTCAGTTACCAATACTGTAATTGACAGAGGTATCATGTGAAACGTTATTGTCGGTGCCCTAGAGGTGTTGTGATGTCTGTGCCCCCAGATGAGACTACTGATGCACTCCTATCCCAGTTTAGACATGACTCTGAATACAGAACTGTA…	471	498	2	14	2	100	0	56	0	50	0	50	1	CT	CTCTCTCTCTCTCTCTCTCTCTCTCTCT	-	-	-	-	-	-	-	-	-	-	-	-	-	-	-
u0104c	LG-22	15.2	154	2	2 Markers per top scaffold	u0104c	scaffold00104	1178914	1179106	0.009	0.009	192	GATTTCTGGGATGAGGAAGG	ATGCCACAGACTGTATTGGG	58.516	58.443	192	CAAGTAAAGACACATCCTTGGAATCTGTTCTTTGGTGCACTGACACCATCTGATCTTCTTCAAATGAAGGGAATGTTTGACTAGCCACTTAAAGGATGATTTGTATTTTCTGTATTTAACTGATGGGCTCAAAGTAAGGGGCATCAGGTGCATTTGAATGTAAATGTCACCCAGTTTGTGTTTGTGGAGGCAGTGTGAGACCGTTCAGACAGTTAGGCTCAGTGGTCTGCCCGTTGCTCTCTTCCATTCAGGGATCGAGCTATGCGTGCCCACACACAGTTGCCCGCCGGTCAAGCAGAAAGGCATTGTGCCGCGTTTCCTCCCGTCTCTGTGGTGGGCCAGAGACACTGATTCAACAAACAGACCACCTTGTTGGCACCTGACACAGCACATCTGTGA…	511	554	2	22	2	100	0	88	50	50	0	0	1	AC	ACACACACACACACACACACACACACACACACACACACACACAC	-	-	-	-	-	-	-	-	-	-	-	-	-	-	-
u0104j_(u647)	LG-22	15.2	1069	1	EST	u647	scaffold00104	1402726	1402907	0.009	0.009	181	AGGTACAAGCCACACGTAGG	CAGTGGAGATTTTCTGTGCC	57.76	58.287	181	GGGGCTCTGTGGTCAGCCTGGGTCGCGACGGGGTGGTCGTTGATGGCTCCCCCTTGGTGGGGCTGGAGCGGGCGGGACCGGGGGACTTCAGACTGGTGGTGAGGGGGGTACGGAAAGCAAACGAGGGCGAGTACTCTTGCAGGGTCCGGGCCTGGATCAGCCGAGGAGGACCGGGGGGCGGGTGGTATCAGGCTGCAGAGAAGACCTCCAACCCAGTCCAGGTTCTGGTAACACGGATCGAGCCTAGTTTCACCATGACCGTTAAGCTGTCGTCGACCCCCAAGGTCACGGGCGACCCCGCAGAGCTGGCCTGTCTAGTGAGCAACATCACGCATCTCCCTGCGGGGGGGCGCCTGGGCGTGTCCTGGGAGTACACACCGCTTCCTGTTCCACCCGGCG…	614	641	2	14	2	100	0	56	0	0	50	50	1	TG	TGTGTGTGTGTGTGTGTGTGTGTGTGTG	-	-	-	-	-	-	-	-	-	-	-	-	-	-	-
u0155a	LG-22	15.2	209	2	2 Markers per top scaffold	u0155a	scaffold00155	117461	117682	0.009	0.009	221	TTCCATCTTAAAACCGCTCC	ATTATTGGGATTTGGTTGCC	59.158	58.624	221	GTCGGCTGTAGAGAAGGCAGTTGGTACGCGCGAGGCGGGGAGGCTGGTGTGGGTGGGTGGGTGTGTGCGCGCATTTTGATGGATCAACCTCTCCTCTAGGCACGTATTGTCGTTTGTCGTTGTATTTGCCATGGCTGTTGGCTATAAAAATTTGGTTATTTTTCACGATAAAGGTAAAAAACAAAAAAATAGTTGAAAAATATTTGCTATCTTTAAGTTTTCAGAATGTCTTAGAAAGCCATGGTTTGAAAATATATCAGATACAAAAAATATACCCGCTTGAGATTTGAATGGTTGTTCATCATTAAAATAAAAGGAACTTATTTTTTCTAAAAAAGTCTTGCTATAACCATTTCCTATTAGCCTATGGTTGGTAATTTTGTCAGACACGTTGCCTGG…	511	562	2	26	2	92	7	88	0	48	1	50	1.12	TC	TCTCTCTCTCTCTCTCTCTCTCTCTCTCTCTCTCTCTCTCTCTTCGTCTCTC	-	-	-	-	-	-	-	-	-	-	-	-	-	-	-
u0411c	LG-22	15.2	394	2	2 Markers per top scaffold	u0410c	scaffold00411	411768	411974	0.003	0.003	206	CTTTCAGTCTCATGTTCTCGG	GACGTGTTAATCTCATCACCG	57.531	58.09	206	TTTCTTCTCTGGTAGGGTGTTAGTTATCTCATTGAGAGCCACTTGCATAGCGCTCCTTGTGTGTTTGTGGGCTTTCTTAGCCCTGCATTTTTTCCATCCTCTGTTTTGGTTTCATATTCCCATTTTCCATTCCCTCACTGGAACATTACACACACGCTCTCTGTGTCTTTCTCTCTCCCTCTATCTTTCTGTCTCGCCGTCTCTCTCCCTCTCTCTCTCTCTCTGACATTTTTTCTTGAGCAGTTTCACAGTACCTATGTGCTATTAATACCACTCTCATAAAAAGAATCTGTGTTATCAAGCCTCCAGCTGCATACTTTCCATCTCACGGTTCTCCTTCATCCCTTCACCTCTCTCTTTTCCTTCCCTCACTCCCCACCTCTCTCTTTCAGTCTCATG…	511	552	2	21	2	100	0	84	0	0	50	50	1	TG	TGTGTGTGTGTGTGTGTGTGTGTGTGTGTGTGTGTGTGTGTG	-	-	-	-	-	-	-	-	-	-	-	-	-	-	-
u0104a	LG-22	20.5	153	2	2 Markers per top scaffold	u0104a	scaffold00104	383715	383930	0.009	0.009	215	GTAGTGTCTGGCTCTCTGGC	ACAGTCAGACAGAGTGTGCG	57.607	57.498	215	GTAATTCTGACTCTGATGGTTCCCTACACAGAGATCGATGCGGACGCTCCGCTAATGGAGATGTTTTCTATCCACGGATGTTATTTCGCTAAGTACATAGTAGCAGTGGGTTCTGTCGCTGGCCTGTCAGTCAGTTTACTGGGATCTCTGTTCCCTATGCCCAGAGTTATCTATGCCATGGCTGGAGACGGTCTGCTCTTCAGGTGACCGTACACACACACACACACACACGCATTTGATCCTACACACACAAAAAGACACACACACAAACATGTTTCGTACTACAAAGTCACAGACACACACACACAAATGCATACCGACATGTTAATAGTTCTTTGCGTTGTACTGTGTGTGTAGGTTCCTGGCCCATGTCTCTCCCTACACAGAGACTCCAGCGGT…	511	556	2	23	2	100	0	92	0	50	0	50	1	TC	TCTCTCTCTCTCTCTCTCTCTCTCTCTCTCTCTCTCTCTCTCTCTC	-	-	-	-	-	-	-	-	-	-	-	-	-	-	-
u0104i_(u063)	LG-22	20.5	485	1	EST	u063	scaffold00104	501588	501807	0.12	0.009	219	CAGTCAGCAGCCAAGAGG	TTGCTCTTTCTCTCTTCCCC	58.139	58.594	219	CTAGCTGAGCCTGGGTCCCATCTGACATCTGGACTAGCGCATTGTCCTTCTTATTGAACAGAATTTTCACTCTCATCACGTCGCCGTACACACCTGGAGAACACACACCACACACACGGCAAATCAAATAAGCCAGCAGTAATAGGAGTTCCATCAAAAGACTGAATGCCATGATCTTGATCAACATCAGCTTACACTACAGATCCTGCAATACTACTCTACTCCCGCATACAACATTCCCAAATACGGGATTGATTTTGGACTGGTTTGATTGGCAACACGCATAGAACGGTAAATCTGATCGCCAGACAAGACAGACAGACTGAGACAGACAGAGACAGACAGGACAGGTGGACAACATAAAACCAGCCCAGGCGGCAGATCTGAGCAGGCCATAAA…	841	900	2	30.5	2	91	3	95	50	0	48	1	1.11	AG	AGAGAGAGAGAGAGAGGTGAGAGAGAGAGAGAGAGAGAGAGAGAGAGAGAGAGAAAGAGA	-	-	-	-	-	-	-	-	-	-	-	-	-	-	-
u0208i_(u090)	LG-22	22	512	1	EST	u090	scaffold00208	62736	62930	0.009	0.009	194	AGAATCTCACCCAACACTGC	AGTGACAGGCTGCTAAAAGG	57.708	57.237	190	CTGTTAATAAATGGGACTGCTTGTCGCTTATGAGTGATTCATCGATTTTTTTGGACTATGGCCATCGAGATAATTTATTATATTAATATCAACTAGCGGCTTTGTTGATTACAATTTAATTAGTGAGCTAGATTGCTAGCAAACTGCGCCAAATATGATGCGAGATTCAATCGAATGCTGCTCTGCTAGCTAGTCGGCCAAATCTGACTGGGGAATGGTCATTTCTCAGCTTGCCAACATCACAGCTCTGACACATCACAAAGCAGTTCGACTAGCGAGCCATAATAACGCTGGAACTACTGTTCTTGGGTTGGGAAGGAAAATACGAAGATTTGCGGAACAGCAGAGACTGTTCCATTGAAAGACTGTCCATATGGATGCGTCTCCTTCGTGTTCATT…	2080	2123	2	22	2	100	0	88	0	0	50	50	1	TG	TGTGTGTGTGTGTGTGTGTGTGTGTGTGTGTGTGTGTGTGTGTG	-	-	-	-	-	-	-	-	-	-	-	-	-	-	-
u0127c	LG-22	33.4	180	2	2 Markers per top scaffold	u0127c	scaffold00127	859367	859585	0.009	0.009	218	CTGACAGGTTTTCATGGAGG	AAGAGGAACACCAAAGACCC	58.13	58.078	218	GACAAGTCAACCGTTGCTTCATGAAGAAAATTATTTGTAAAATAGACTAATGACGAAAATCAATATTTCACCTAGGTTAAAACGATCATTGTAACCGTGGGACTCGAAAGTGGTTCTGACCTTGGTGGCTGGTCTTGGCTCCGTTGGTCAGAGTCCTGCGGGGGGACACGAGAGTGTTCCCCACTGACTCGGTCTCTGTGTCACTGCTGCTGGCAGAGTACTTGCACACTCTCAGGGCTCTGTCCTGTTCAGTAACGAGGGACATCAGAATGGAATGAGAATTTATTCCAAAAGCGACACTATTTTGGGCGACAGATCACAGAGACGCTTCATAACGACAATCCATTATTAATGGTGTTTTTCTAATTATCTCCTTGCGGAGTTTTTTTGGGGACACTG…	511	553	2	21.5	2	95	0	77	53	46	0	0	1	AC	ACACACACACAAACACACACACACACACACACACACACACACA	-	-	-	-	-	-	-	-	-	-	-	-	-	-	-
u0127i_(u473)	LG-22	33.4	895	1	EST	u473	scaffold00127	1127165	1127340	0.009	0.033	175	GTGAGTGTGGTGGAGGTAGG	ATGCACATGGGTTATGACG	57.979	57.757	175	CAAAGCATAAACGGCGACATGCTATTCCTGGACATCCTGTGTTGCTTAACCAAATGATCGGGGAAACAGTGGCAGATTATATGGTCAGATTAAACATTTAACGTGGATGTACATTTTCCCTGAAGAGTCATAGCTAATATTGTTGCATTGAACAACTATTTACTGTACTGATGCACTGGTTCTGTGGAATAGGTCTGACCATCGTTAGGTACTGTGTGGATGTGTTACTTGACCAGTGGGTAGAAGCAGGTGCGTGTGCGTGTGCAATGTTTTAAAAAAATGTGTGTGAGTGTGGTGGAGGTAGGAGTGTTTTTGTGTGTGTCGGGAGGAGGTAGGGCTGACTGCGTGTGTGCTGGATGTAGGAGTGTGTGTGTGTGTGTGTGTGTGTGTGTGTGGAGG…	365	395	2	15.5	2	100	0	62	0	0	51	48	1	GT	GTGTGTGTGTGTGTGTGTGTGTGTGTGTGTG	-	-	-	-	-	-	-	-	-	-	-	-	-	-	-
u0348i_(u450)	LG-22	34.7	872	1	EST	u450	scaffold00348	215678	215834	0.009	0.033	156	ATGCCATTAGTCCAATACGC	TCCTTTGAGCACAAATTGC	57.602	57.394	156	TGGGAAGATAAGACAAGCGAAGCGGGGAACGACACAAACTTTATTTTTCGAGACAGCTGGGGTTTTTTGCAGCATTTCATGGCCATTGGTCGATCACCATTGGATTATTTTTCTACCTAGAAGCGAAGACGTTAATTGCAAGGTTTCAGCAGGGGGAATATAAGGTTTTTATTTTGCAAGTTTATTCGTTCGCCAAATGAACCTTAGCTGATCGCAGTTTCCGGATGAAACTGTGGGTTTGGGTTCTTTCTCCGTGACCATGGTGGTTTGAAAGCTGCAGTGATTTATTCGGTAACTTCACTAATCAAGTGTTTTCAGAAGAATAAAGACACCCACTATCAAGGGTGAGACTCCCTGACCAGCAGAGTTGAGCTCAGAGCCAGACCAGACCAGAGGAGT…	7293	7341	2	24.5	2	91	0	62	6	2	48	42	1.39	GT	GTGTGTGTGTGTGAGAGACTGTGTGTGTGTGTGTGTGTGTGTGTGTGTG	-	-	-	-	-	-	-	-	-	-	-	-	-	-	-
u0127a	LG-22	39.4	179	2	2 Markers per top scaffold	u0127a	scaffold00127	186376	186591	0.009	0.009	215	ATGAATTTACACCCACAGGG	AGCGAAAAGAGGAATAAGGC	57.238	57.72	215	AGCCCAGTTCAGCCAATACTGGGGAGGGATTGACAAGTCATTACAAACGTTTCCGCAGTCATTATGTAAAAATAACCAACCATAAAGAATGGTACAAACAAGTGGGAAACAATAAAATGAAAGCAATCAATCCAGCTGAGTAAAAGACATTTTGCAACCCTCAAACAGAGGAAATCGGTGGCTGAAAAGGAAAGTTCCTGTGGTGAGGCAAAGACTGTTCTCTAGAACAGTCTTTGCCTCAGCACTCATTTACTTGTTAATGTATTTTTAGTATTTCAATTACCTCATCAGGGATATTTTTGCATGGATCCAAGAATGTTAATGGTAAAGTGGTGTATTGTCCTTTCTGTTTATTATTTTAATACCTTTGATACCTTGCACTGCTGAAAGATGATTGTG…	511	558	2	24	2	95	0	87	50	0	47	2	1.12	GA	GAGAGAGAGAGAGAGAGAGAGAGAGAGAGAGAGAGAGAGAGATAGAGA	-	-	-	-	-	-	-	-	-	-	-	-	-	-	-
u0031i_(u066)	LG-22	42.6	488	1	EST	u066	scaffold00031	1535918	1536131	0.009	0.009	213	CACACACACACACACACAGC	CACAGTAGCCACTGAGGACC	58.017	58.304	215	CATCACTTGTAAACCGATGATGCGACTCGGAACAGTGACAGTACTGTAAAAAGCTCGAGACTTCACAGCTAGGTCACATGAGTGAAAACAGTCATACCCGCATACATCTGTGGAAATCGAGTTAGAACAAGCTAGCCGCTTGCAAACTGCTTGCAAAGGGACTGCTAGAAGAAAAGCATCGGAGTGTTTGGAAGCGTTCTTCGTAGTTTGGCAACGGTAAGATGATAACTAGTTAGCTGAATGCCATTGTATTTGGAGCCCGTGCAGATGTTTAGCTTTTAGCCCTCGCTAAAAGCAGACTGGAAAGCTAGCTGCTAGTGTGGTTAGCTAACAAAATAAGAACATTTTGTAGCTAGTATAACAAAGCTAATTATTTATACAGGTAGTTAATTATTGACA…	1932	1978	2	23.5	2	100	0	94	51	48	0	0	1	AC	ACACACACACACACACACACACACACACACACACACACACACACACA	-	-	-	-	-	-	-	-	-	-	-	-	-	-	-
u0282i_(u029)	LG-22	48	451	1	EST	u029	scaffold00282	514229	514418	0.003	0.009	189	TTGCTGTTTCTCAGTCTGTCC	ACTGATCCTAGAGCACCACG	58.073	57.9	193	TGGCTGAGATATATTAACTGACACTGTAAAGACACTAGAAATGACAGCAACACAGAGAGAGAAAGACAGAGGGAGAGGGAGAGAAGGACAGAGGGAGAGAGGGAGAGAGAGAAAGAGAGAAGGATAGAGGGAGAGAGAGAGAAGGGCAGAGGAAGAGTGAGAGAGAGAAGGACAGAGGGAGAGAGAGAGAAGGACAGAGGGAGAGACAGAAAGAGAAGGACAGAGGGAGAGAGAGAGAGAGAGAGAGAGAAGGACAGAGGGGGAGAGAGAGAGGGTGAGGGACAGAGGGAGAGATATTGACTGACACTGTAAAGACTATAGAAGTGACAGCACCAGCGACCTCACAGCAGCCAGGCTTAATCATTTGCAACATGGCCAACGCCCTGGCCAACGCGATGT…	1877	1949	2	36.5	2	91	0	119	1	1	47	49	1.18	GT	GTGTGTGTGTGTGTGTGTGTGTGTGTGTGTGTGTGTGTGTGTGTGTGTGTGTGTGTGTTTGTATGCGTGTGTG	-	-	-	-	-	-	-	-	-	-	-	-	-	-	-
u0337i_(u212)	LG-22	53.2	634	1	EST	u212	scaffold00337	327009	327231	0.009	0.009	222	TTTGACCTCCTGATACCTGC	CGCTTCACACAATACACTCC	57.737	56.753	222	AGGTGCCTAAATATCTGTCCCAGCAATGGGCCAAAGCGTCAGGCAGGGGAGAGGTTGGAAAGCTCCGGATCGGCAAAAACCAAGGAAAAGCAGAGGTGTCCTTCACTCTGAATGAGGACCTGACGATGATCGACAGCTTGGGGGACAAGCCGTCCGGGGTGCGGGCCCCCAGGGACCACCCGTTCACCATGCAGACGGTTGGAGGACAAACTCTGGCTGTGTTCACTGAGACTCAGTCAGGTGAGCATCAGTAACCAACCTGCAGCTGTGGAGATGATGAGGGAGAAGGAAGAGGGGCATCCATTTTGGTTCACAATTTTGGTCCGTTTCCAGAATGGCACCCTTTGAGATGCAGTTCACCTGATGGCTGTGATGTTTGAGTCATCATTTATTTAAAGA…	1407	1509	2	52.5	2	77	3	75	4	3	49	41	1.42	GT	GTGTGTGTGTGTGTGTGTGTGTGTGTGTGTGCGTGTGTGTGCGCGTGGGAGTGTGGGAGTGTATTGTTTGCGTGTGTGTGTGGGAGTGTATTGTGTGTGTGTG	-	-	-	-	-	-	-	-	-	-	-	-	-	-	-
u0578d	LG-22	53.2	1494	3	Uncovered long scaffold	u0576d	scaffold00578	231553	231774	0.003	0.009	221	AAAAGTCTGAGATTGTGTGCG	TAAACAAATCAACAAGCCCC	58.022	57.607	221	TTTGGAGTGGCAGAGTGGCCGGGCAGTTGGTGGTCCCCTCTGACCTCGCCCGTCTGGTGAGCGTGGGATTTGCTTGTCACTGTTCTTGTCACTGTCTATTCCTCGACACAAGATCTACTGAGCGTGCTCACACTGGGAGTTCCTCCCCCATGTAACAGGCCAGATGAGTTGTCCTAGTATCTAACTGGTGAAGACGTTACGGACGTCCGCAGCTTAAATCCGCTCTAGTCTTCCATGGTCTTGGGTCCCTGGCGGGCCTATGTGCAGCACGGAAACGACCTTTTTCCACAGTGTTTGCCCATAAAACACCTCTGTCTGACTTCAGGATCACTGGGTGGCCCTATCAATGCATTTCAGGGTGGACTCGTCTCTGTCTTACTGTATAAGCTCCTCTCCTAC…	511	547	2	18.5	2	100	0	74	0	0	48	51	1	TG	TGTGTGTGTGTGTGTGTGTGTGTGTGTGTGTGTGTGT	-	-	-	-	-	-	-	-	-	-	-	-	-	-	-
u0674d	LG-22	56.4	1561	3	Uncovered long scaffold	u0672d	scaffold00674	101315	101467	0.009	0.009	152	CAGCTTCCCATTACTCATCC	CATCCACACTGACCAAAAGC	57.204	59.139	152	AGAGGGGGGAGAGAGACAGGGAGAGAGAGAGAGACTGGGAGGGGGTAGGAGGAGAGTGTGACAGGGTGACAGAGAGAGACATGGAGAGAGAGACAGGAAGAGGGGGAAAGAGAGAGTGACAGGGTGACAGAGAGAGACATGGAGAGAGAGACAGGAGGAGGAGGAAAGAGAGAGTGACAGGGTGACAGAGAGAGACATGGAGTGAGAGACAGGAAGAGGGAGGTAGAAACAGGTCATCAGGGACTGACTCCTGGCACTGACAGCAGCCCCTTACCTTCACCATCTCACCCTGTCTGGATACACAGAAACACACTCTGTCACACACCCACACATACACACTCAGACACACACGAACCCTCACACACATACACACAAAAACACCCACACATACACACTCAG…	511	552	2	21	2	100	0	84	50	50	0	0	1	CA	CACACACACACACACACACACACACACACACACACACACACA	-	-	-	-	-	-	-	-	-	-	-	-	-	-	-
u0382c	LG-23	0	370	2	2 Markers per top scaffold	u0382c	scaffold00382	472579	472736	0.009	0.033	157	TACCTCATTGTCCCTGATCC	AGATGTGAGTTGAGCGTGC	57.357	57.448	157	AGAACAGTCACCTGCTTCTCGCAAGTGAGGTCTAGACAAGGCCCTCACATTCTGGGAAAAGGGTATGGATGGACAGTTGGGGTGTAATGCTGAGGCTTCTCCAAAATTCCCTTATTGCCTTCTGCCCTTTCCTTCCTCAGGGCGGAGTGGCAGTCTCCACACACCTTACTGACTTTGCCATCGTACTCCAGAGTTACTTTGTTGTCAGAACACTTCCAACAGATCACCTGACAAACGGATGGACACAAGAAGTTAGTCAAACTATATAGCTGGTTATGATGGAGAGTAATAAAAGTGCTGAAGTGAATGTCAGTGTCATTTCAACGAATCCTAACTGTAGATAAAGAGAATGTGAAGTGTGTGTTTGTAACTCACACATCCACAGGCTCTGCAATGGTG…	511	546	2	18	2	100	0	72	50	50	0	0	1	CA	CACACACACACACACACACACACACACACACACACA	-	-	-	-	-	-	-	-	-	-	-	-	-	-	-
u0413d	LG-23	0	1380	3	Uncovered long scaffold	u0412d	scaffold00413	203805	204017	0.12	0.009	212	GCAATGATCAGTGGTGGG	GTTTCCCTAAACCTAACCGC	58.328	57.748	212	CAATTTTCAGAGTTATGCTTCGTGTGATGTGGTCCTCTTAAACTAAACATCTACTCATTCACTAACTAACAAAGCCCTGAATGGGATAATTACCACCCAACATCCATTATTCACCAACACTAATAATATACACTGAATAATTAACCTATCTTCCAAATAATGACCATGCATGTGCCCGTTAGCATGCAAGACTAGTGATGGGGCTGTCTATCTGCTGTTGGCCCCAGTGGTGATTTCTGTGTGGAAGGGTTAGCCTGGTTGTGTTACTACATTCATGCTGGGGTAGGAGGGATTGTGTCGTTGGAAGCGTGTGTCCATTTGTGTGTTTGTGTGTGAATGTCTGTGTGTGTGCGTGTGTGTGAGTGAGCGAGAGAGGGAGAGAGAGGGGGAGGGAGTGAT…	511	552	2	21	2	100	0	84	0	0	50	50	1	GT	GTGTGTGTGTGTGTGTGTGTGTGTGTGTGTGTGTGTGTGTGT	-	-	-	-	-	-	-	-	-	-	-	-	-	-	-
u0714i_(u005)	LG-23	0	427	1	EST	u005	scaffold00714	145131	145441	0.003	0.009	310	TGACAAATTGTAATGGTCAGC	TGTAGGGGAAAATGTAGGGG	56.181	58.76	342	TTATACATCGTCACTGACCGATTACGGTATATGGATTTTTGCTATTGTATCAGCCAATCATTTTCTTATTGGTGCAACCCTAATAGGAATTGGTATACCTTCCTGTTTTCGGACCTAGACTTCCTTTTTCAACTTGTTCACACTTTTTTTCATCACTGAAAGTGCATGACTCTACCTGCTAAGCCTTTCAACTGTTTTGTGTGGGGGGGTTTGTTTTTATTAGTGTGTGTGTTTGGTTTCAGTGGCACCATGCACTGTTTGCGATGGCTGATTCAATGGTTGTTCTTTGTTCCCAAGGTGGCGGCTGAAATGGTTAATTTCCACTAACCAGAACGATAGATGTGGGTTATGGTTTAGATAGGCACCTGGTTTGCAGCCCTGTGGAGGTTTGCTGGTTGT…	3128	3233	2	53	2	100	0	212	0	0	50	50	1	TG	TGTGTGTGTGTGTGTGTGTGTGTGTGTGTGTGTGTGTGTGTGTGTGTGTGTGTGTGTGTGTGTGTGTGTGTGTGTGTGTGTGTGTGTGTGTGTGTGTGTGTGTGTG	-	-	-	-	-	-	-	-	-	-	-	-	-	-	-
u0492d	LG-23	4.5	1433	3	Uncovered long scaffold	u0492d	scaffold00492	324790	325013	0.009	0.0007	223	GAAATACGACGGTACCAAGG	TTCATCAACTGTGTCTGAAACC	57.096	57.7	223	TTTTGGTGAACTTGTAGTGAAACTATGGCTCTTACTTCTCGAATTCGTAGTAGAAATGCTTTCTGTGTTTTCCTGATCTTGTGTGTAAGTCATCTAAATATACCATGGCTGTAGCATCCTGTTCTTAGTTTAGTAATGTGCTTAGTTGTTTTCAGTTCAGTAACCTAACCACGACCCATGTAGGCTTGAAAACAGAAATTACGCATTGATCCTGAGTGTTCGGTGACTTATATTGCAGTGTTACCCACAATGCAGTGGAGTCCGAGCCTCACGTTCATAATAAAATATGACTGAATTCTCCCTGTCTTCCTTAAGGCCTGGGCTCTGGAGACAGGGAAGTACCAGGAGGGTCTGGATGAGCCTGACCCAGCCAAATGGAAGGCCAACCTGCGCTGTGCT…	511	551	2	20.5	2	100	0	82	0	0	51	48	1	GT	GTGTGTGTGTGTGTGTGTGTGTGTGTGTGTGTGTGTGTGTG	-	-	-	-	-	-	-	-	-	-	-	-	-	-	-
u0377a	LG-23	5.7	367	2	2 Markers per top scaffold	u0377a	scaffold00377	56134	56289	0.003	0.009	155	TGAAGAGGATCTAGAGGGTCC	TGAGACACTGCTCTTGTTGG	57.386	57.505	155	TCTATGTCTTTATATTTCTCTCTTTTTAACTCTGCTGGCCAGCTACTCTGGTTGTGCCTCTGGCCAGTGTGTCGTCCTGCCCCATTAACCCCACCCAGAGATTGGTACACACTGTGCCTAAACTCCTCTGTGGTGGAGTAGTGGTCTGTGATGTAGCTGGGTGTGCTAACCTGTGTGTAGCGGTCATTGTTTTAGCTTTACAGTCAGCTATTGTTGATTGCCAGTGCTGAGGTTTCCACTAAATTGTTACTCCCCGCTATGTAGTTGGGCAGTAGGCATTAAAGCTGGGCAATATGGAGAAATCCATATTGGGATAAATTGCCTTCATGTGCAACAATTTTTTTTTTTAGGTTAGCAGTGTTCTCAATTTGTTCTGAAGCTGTCTGTCTGTTGCGGTTT…	511	555	2	22.5	2	100	0	90	48	51	0	0	1	CA	CACACACACACACACACACACACACACACACACACACACACACAC	-	-	-	-	-	-	-	-	-	-	-	-	-	-	-
u0377c	LG-23	5.7	368	2	2 Markers per top scaffold	u0377c	scaffold00377	545494	545714	0.003	0.009	220	CCAGATGGGCTAAATCATACC	AGTTCAGCCACATTCAAACC	58.406	57.639	220	GAATGAGAGGAAATTTTTATGCAAAAACACACCACTGCTTACTGCATAAAGAAGAGCAAGATGAAAAACAATAACAACACCAACAGTGGTTATGTTCCATGATTTTGGTGTTTGGCTGTCTCTAGGATGCCTGTTAGAAATAAGATAGTGTTTATTTCCTGCAGCTATAGACCATAGCTGACTTAATGGAGCGAACCCTGCACGTCCCTGTAGTTCACCACCAATAGGATGTTTAGGCAGTTAATTGGTCATAAATGAAACATTTATCCCACTGGAATGTAATCCTATGCTATTGCTGTGAGGCAGTGGTGTAATATGTTTTCAATAGCCCCTAAGGGCAGTATATACTGTATGTCAGTAAGGGTTTATTTGGCCATAATGTGTGTAATGCCAAATTTT…	511	559	2	24.5	2	100	0	98	48	51	0	0	1	CA	CACACACACACACACACACACACACACACACACACACACACACACACAC	-	-	-	-	-	-	-	-	-	-	-	-	-	-	-
u0076a	LG-23	7.7	113	2	2 Markers per top scaffold	u0075a	scaffold00076	477495	477707	0.009	0.009	212	TGAGAGCTTTTTATTTCCCG	CCTCTGTAAAGGATCCAGGC	57.141	58.741	212	CACGTGTGAGTTAGAGCTGTCTTGGCCCAGCCCTTTGTGTCCTAATCTGGGTTGGATTAATTAGCAAGCTAATTTGGCTGGTGTGAGAGAGAGAGAGACACAGGGAAATGAAGCACTAATGACTGGCTCATTATTCATACCTCTCTGGAATGGGATTTAAAAGACAGACAGACACCTCACGTTCTCTAACCCCCCTCCCTCCTCTCGGGTTTTACTCTCTCCCTTTGCCTCCATTCTCCTCATCCTCATTTCACATAGAATATCTGATTTGAGTTCTTCTGCCTCTGGGGAGAAGCTCCAATGCATGGGATTCTGATGTGCGTTGGTATATTAGCTTGGCCTATATCTCGTTCAGTCGTAACCAAGTACGCACATTCTGTACACAAGTACGCCCACACT…	511	553	2	21.5	2	100	0	86	48	51	0	0	1	CA	CACACACACACACACACACACACACACACACACACACACACAC	-	-	-	-	-	-	-	-	-	-	-	-	-	-	-
u0076i_(u346)	LG-23	7.7	768	1	EST	u346	scaffold00076	923147	923332	0.009	0.009	185	ATGTGTTTTGGACGTTTTGG	CAGACCCAGGATAACTGAGG	58.379	57.167	185	ACTTTTCCAGTACAAAATATTTAGAAAAATGAACATTTGCACTACAACTTCCAGCATACCCTCAAAATCATGTTCTGTCAAAACCAGTCACGTGATGTGCTAGTCCGCTTGTAAACACTGCTCAAATGCGGTTACTTCTCCTGATTTCCCGTTTGACAATACAGGATTTTAGCAAATAATGGAGATTGAAACTGCCAGACCATACTTCTTTGGAGACATAGGTGAGTATGAAAGCAATTNCTGTTGACTGTGGGGCTCTCCACAGGCTGCTGGTCCGAGAGGACCGAGGTGCACAAGGCGGCCTCCGAAGGGCATGCTGCCCAGCTGCAGCAGCTCATCCAGAATGGCGCCTCCGTCAACATAGTTGCTGTGGACTCCATTACCCCCCTACATGAGGCA…	3502	3534	2	16.5	2	100	0	66	0	0	48	51	1	TG	TGTGTGTGTGTGTGTGTGTGTGTGTGTGTGTGT	-	-	-	-	-	-	-	-	-	-	-	-	-	-	-
u0347d	LG-23	7.7	1342	3	Uncovered long scaffold	u0348d	scaffold00347	608213	608425	0.009	0.009	212	TTTCCATGCTCTGTCTCTCC	CTGTCCAGAAGGGACTCTCC	57.94	58.819	212	TGATCGATGTATGTGTCTGGTATGTCTGTGTGTCTACTGATCATTGTGTGCAGTTTAGGTCGAAGTTTTTGTGAAGATAACAAGGAATTGAGTAGAGGAATTCAATCATTTGTGGCCAAACCATTTTCATGACCACATTTGATATTGAAAAAAGGCCTTGAAGCTGTAATTTTAGGTTGTTGTTATCCTTGGTTAACAACAGAATCCCAATGTATGTTAATGCAGCCAGTTAGTGAGAACTGAGGTGATAATAAACATTCCTGGGTGGAAGCAGATGGTTTATACACCCTCAATGTCAAGGAAAGGAAGATCTTTTCCTGACATATCATACATAGTTCCTTGTTCTGTGTCTGCGTTTGGACCTAATCTAAGCTTGTATGCATCATTCTTTCTCCCTGG…	511	545	2	17.5	2	100	0	70	0	48	0	51	1	TC	TCTCTCTCTCTCTCTCTCTCTCTCTCTCTCTCTCT	-	-	-	-	-	-	-	-	-	-	-	-	-	-	-
u0575i_(u189)	LG-23	7.7	611	1	EST	u189	scaffold00575	98780	98939	0.009	0.009	159	TGATGTTAAATGCGTCATGC	ATCAATTGGACTGAAGCTGG	58.144	57.737	159	AACTCCAGCGGGATTTCGTGTTGTCCATTCACACGGCTTGTCTTGAGATACACTCAGTGATCAACTCTTTTTGGGAATAGTTATTTTTGAGTTGGAACAATGATGTTGTGGACTTTATTCGCTGTTTTCATCTGGACCGGACAATCTGGTATTGTTGCAGATGTGGGTCGGGAAGGAGGCATGGTCCCTCGCTGTGAAAGCCGGGCGTGTAACCCTCGCATGGGAAACCTGGCCCTGGGCCGCGTGGTTCTGACCCAGACGGTGTGTGGTTACAACGGCACGGAGCCCTACTGCTCCCACCCCGACCCCGCCTCCTCCGCGGAGCCCTGCCCCCCGGCCAGGTGCGGCGAGTGCAACGCGGCCCTCCCGTCACACGCCCACCTCGCCGCCGCCATGGCC…	2565	2616	2	25	2	88	7	77	3	1	48	46	1.31	TG	TGTGTGTGAGTGTGTGTGTGTGTGTGTGTGTGTGTGTAGCTGTGTGTGTGTG	-	-	-	-	-	-	-	-	-	-	-	-	-	-	-
u0361d	LG-23	11.4	1351	3	Uncovered long scaffold	u0361d	scaffold00361	294929	295154	0.009	0.009	225	CAGAGTTCTCACATGGATGG	GAGTCTGTCTGTCGGTCTGG	56.516	58.369	225	CATTGACACCAGGCAGGATGGGTCCACGGTCTAGGCTTGTGTGATTCTTTTCATTCTCCCTCGACCTCTCACGTAAATGAGCTGTCCTTGCCCATAGGACTGTTGCGGACTGGAGTTTTTTTTTGTTTGTGACAACATTTTCTCTAAACCGTATAAACAATCGCAGAGGGAGATCTGCCCCCAAAGCAAGATGTGATTCGTTGTCTCATTGTTGAAGGCGGAGATTGCATTATAAATGAGTGGTATCCCAGAGAGAACATTTTACCAAGCTTAGTGCTAGTCCCTTACCTTAACCATTTGAAATATATTCTTTAATTGAGGGACTGCAGGGTTAGGATAAAAACCTGCACTGTGACAGCTGGAAAAATGTGTTTCATTTCACGCACATAATACACACTT…	511	556	2	23	2	100	0	92	0	0	50	50	1	GT	GTGTGTGTGTGTGTGTGTGTGTGTGTGTGTGTGTGTGTGTGTGTGT	-	-	-	-	-	-	-	-	-	-	-	-	-	-	-
u0006c	LG-23	14.3	12	2	2 Markers per top scaffold	u0006c	scaffold00006	2626937	2627155	0.009	0.009	218	TCATGCATGTTTCACTGACC	GATGCTAGCTTACACAGGGC	58.019	57.602	218	GCGACGTTTGGAGTACTCCTTTGAACTTGTCCCAAAACATAGTCGATGTTTGAATTTAAAAAAGTGACTCCAACCACTTCACAACAATGGTATATTTTTTTTGGGGGGGGGCTGGCTGCAGTAAAGAGGGATGTCTGATAGTGGCTCTTCAGTCATCTCTCCACCTTTCTCCCTCTCTTTCTCTTGGTCTGTCCATCCTATCCTTACCTCCTCACCTGTCATAGGCACCGCGGAGTGCCCAGTACAAACCTTTCATTACCAGCGAGCCCTCTGCCATTTATCTTCCTCTGTCTCTCCCATTCTCTTTTTCTAGTCTTCCCCCCCCCAGTAATCCGCAGACTGGGCAAACATCAATTATCTATTGATGAGGGAAACTCATTAATGGGAGTCAGGTTTTTG…	511	559	2	24.5	2	100	0	98	48	51	0	0	1	CA	CACACACACACACACACACACACACACACACACACACACACACACACAC	-	-	-	-	-	-	-	-	-	-	-	-	-	-	-
u0409c	LG-23	27.9	392	2	2 Markers per top scaffold	u0409c	scaffold00409	462198	462405	0.009	0.009	207	CCGCTGAAAATACACACTCC	TAATATTCTCCCCTCAGCCC	58.228	58.083	207	CTAGACAAGACCGAGACACTGGACATGGTCGCATCCCAAATGCCACCAAATTCCTCCATATTGCCCTACTTCTGACCATAGACCACATGGCAATACATAGTGAATAGAGTGCCATTTGGGACCCTAGTCCCAACGTTCTCTGTCTCCTAATGAATAGGAAAGACTTTATCATCCAAACTAAGTCATTATCTGGGAACTATAAAACTCTCCTAAAAAAGTATAAAGTAAGGAATTAATTGGAACAGACTAGTGGCTGAAAACAACTGTCACAGCCAAGGAATATGGCATCTCAGCTGGTATTGTACTTCAGTTCAAAACAGCCATGCATTGGACAGGGTTAGTGTTGCTCTGTGGCTCCCACTGACATTCATGCAAGATATAAAGAAGGAAGGAAGATTT…	511	550	2	20	2	100	0	80	50	50	0	0	1	CA	CACACACACACACACACACACACACACACACACACACACA	-	-	-	-	-	-	-	-	-	-	-	-	-	-	-
u0244d	LG-23	38	1277	3	Uncovered long scaffold	u0243d	scaffold00244	559230	559429	0.009	0.003	199	CACATGACCCAATATCCTGC	GGTTAGGGTTAGGTTTAGGGC	58.799	58.105	199	CCTCCTATGGCCCTGAGGCAATAAGGCTTTTGGTCAGCAGACTGACCGCACGCGCACACACACGCACTCTCCCAGTAGAGCAGGGCAGGTGATGTTCTTCATATCGGTTTGGATCTGTGCGCCGGTGTTGATTTTACAGTACACATTCTCACATAATAAAAGAAAAGCTTTTTTACCAAGACATTAAGAACCTGAGAACTTTTAGCGAACTTGACAAGTTAATTATTTCAGGGGCACAATCTGTAACCAGATTTATTTTGGTTTTTTGTTTTACTTACTTTGTAAACAACAAATGCTTACAAAGTAATGGTGACATACTGCACTGGGCCTTTAAAAACCAGTCCAAAGCAGACCATGTGTGTAGGACCATGCAGAACCTCTGGAAGGAGGAGCCAAAGC…	511	547	2	18.5	2	100	0	74	51	48	0	0	1	AC	ACACACACACACACACACACACACACACACACACACA	-	-	-	-	-	-	-	-	-	-	-	-	-	-	-
u0204a	LG-23	43.4	265	2	2 Markers per top scaffold	u0204a	scaffold00204	58766	58977	0.009	0.003	211	ATGTCATCACCAACTCAGGG	TGTTCCTGTTGAGTTTCAAGG	58.349	57.842	211	AACTGTTCTTCATGTCAGCTTGTAGATATTTAGGCAATTTATACCCTGTATGCCCCTGCAACTTAGCATATGTGAGAAACAAGCCAGAAGGATCAACCTAATAATTTAGATTTCTCCAGGTGGGTGCTCCTCATTCTTTACAGGGCATTTTCCCCAAAAGATTGCAGATTCAACAAGATCTATTTTAACTTTGAAACTTTTTTCTTGGTTCTTGGTAGTTGAGACACAAGTCAAGACACCTGTGAACACAACTTTGTTCTTAACTTTCAACACGTTTTTTCTAAAATGGGAAATTATTGAAATCTAGAGTGCAGGCAGGAATATTTTTGTCCACCACTCAGCTAGCCTACAGAAACCTGCTTGGACTATTAATGACTGACTGGTTTTAAATGCCTGGTA…	511	547	2	18.5	2	100	0	74	48	51	0	0	1	CA	CACACACACACACACACACACACACACACACACACAC	-	-	-	-	-	-	-	-	-	-	-	-	-	-	-
u0204c	LG-23	43.4	266	2	2 Markers per top scaffold	u0204c	scaffold00204	953250	953475	0.003	0.0002	225	CCAGACTGTTATTCCTCCAGC	AGGAGTCAGACACTGTACAAAGG	58.803	57.53	225	GTAGGATGGATGGGCGTGGGTTGGGCCGAGTCTGGCAGGGCTCATGAAGGATCGGTTTTGTCCCTGTTGCCCCGGTGTTTGATGGTTCTTTTGCCTGGGCCAGCGTTTGAGGACTGTGTCAGCGACGCCCCTCATGCTTCGGTTTATTAATGACTAAACAACTGCCAACCGCGTGACACTCTAAAAGCTATTTTTGGAATGAAGAATAGTTGATCAATGTTCAATCAGTGTTATTTAGGAGCTAGAATTCGGCAAAGGCGCCATCTTGGATCGGTTGAAGATGAGAATAATCTCCTCTTTGCAGCTTACTAAAACACAACGTTTTGATTCTGGGTCTATGTCAGATAACACTCCTGTAAACATGAAAGGCTTTCCCTCAGGGGGGAACAGTGAATACCA…	511	563	2	26.5	2	96	0	97	0	0	49	50	1	GT	GTGTGTGTTTGTGTGTGTGTGTGTGTGTGTGTGTGTGTGTGTGTGTGTGTGTG	-	-	-	-	-	-	-	-	-	-	-	-	-	-	-
u0580d	LG-23	43.4	1496	3	Uncovered long scaffold	u0580d	scaffold00580	149465	149623	0.009	0.009	158	ACGATTCTCGATAGTGTGGC	AAAGGGACACTTTGTCTTGG	57.765	56.74	158	TCATTGGCACGGAGGTGCATGAATACATCAGAAGACAAACAAACCTAACAAGAGTGACAATCGAGAGATAAAACAATCGGTATGTATGAACAGTGCGATCAATAGATCTGCGATCGGAGGCTGCGCGGCGTTACCGGAGACTCCGTCAAAGCAACTGACAGGCGATAGGCAGGATGAAATCCTAGATCATTAACATTCACCGGCGGTCATACAGGAGCAGAGCAGAGGAGCTTTGCACTTGTTAAGTTCTTTTGAATGCGCTTGATTACATTCAAGACAGGCACCCCAATGCAAAACAGTCTTCATTATCCAGGCCCCTCCCCCACACAGGAATCGATAAAACAACAAACAAGACAAAACACCCAACACCTTGTAGCCCGATCCTGATATTACAATCGG…	511	545	2	17.5	2	100	0	70	51	48	0	0	1	AC	ACACACACACACACACACACACACACACACACACA	-	-	-	-	-	-	-	-	-	-	-	-	-	-	-
u0654d	LG-24	0	1546	3	Uncovered long scaffold	u0668d	scaffold00654	269781	269974	0.009	0.009	193	CTTTTGCAATTATTCCCTCG	ATATTGTCAGGGAATGTGCG	57.404	58.45	193	ATCGAAACCCTGCCTCTTGTTCAGAACCCACCAATGATCTTTATCCATATTCATGCCCTGATTAGTGAACTCATGTTTATCATTAATAGGCCCACACAGGTCTCCGAGGACCTCAGATCCCTCCGTCTCTCCATACTGCTCTCTGCCTCACTCTCCTCTCCTTGCTATCGTTCCACCACGCCCTTCCTTCTGTTTGCACAGGGAGGAGTCTCAGAGGAGAATTGCGCATGGGATTAAGGGATGGGTGGAGAGAGGAACAGAATTGATGGAGGTGTGGATGGGTACACAACTGACGTGTATATACTGGGGATAGAAAATGTAATCCAAAAATGTTTGTTTGTTGAGGGTCTTACAATAAGATGGCTTGTTAAGTGCTCTTGAAGTTATTCTGTGTGTAAA…	511	558	2	24.5	2	95	4	89	0	0	50	50	1	TG	TGTGTGTGTGTGTGTGTGTGTGTGTGTGTGTGGTGTGTGTGTGTGTGT	-	-	-	-	-	-	-	-	-	-	-	-	-	-	-
u0429i_(u163)	LG-24	6.8	585	1	EST	u163	scaffold00429	455850	456009	0.033	0.009	159	TCTCGTAGCCGTAGCAACC	GCTGTGTTCAGTTGTGTTGG	59.039	57.705	157	CCACCAAACAGCCCTCCCCGCCTCGAGGCAAGTTGTCCAACATCGTCCACGTGTGTAACCTGGTGCGACCTTTCACCCTGGGTCAGCTGAAAGAGCTGCTCAACAGGACCGGTACGGTGGTGGAGGACGGCTTCTGGATCGACAAAATCAAGTCTCACTGCTACGTGACCTACTCCAGCACAGAAGAGGCCGTGGCCACACGAGCTGCTCTACACGGGGTGAAGTGGCCTCAGAGCAACCCCAAGGTCCTCAGCGTGGACTTCTGTGAGCAGAACGAGCTGGACTTCCACAAAGGCCTGCTGGCAGTGGATCCCCGAGAGGAACAGCGCCGTCCCCCCGCCACCGGGCCCGCCGGGCCCCACGTACGTCCCGGGGCGCTGCCCCCCCTGATGCCTGAGC…	1089	1128	2	20	2	100	0	80	50	0	50	0	1	GA	GAGAGAGAGAGAGAGAGAGAGAGAGAGAGAGAGAGAGAGA	-	-	-	-	-	-	-	-	-	-	-	-	-	-	-
u0429c	LG-24	7.5	396	2	2 Markers per top scaffold	u0431c	scaffold00429	503617	503809	0.009	0.003	192	GCAGAGAAGTGGACAGATCC	TGACACCTCTTTACAGTCACG	57.346	56.381	192	CACAACCAGACAATCTCTCTTGGTTTGGCTAGACCAGTGTAGTGCTCAGTGGCACACAGAAAGCCTTAGGGGCCATATAAAGTCACAAACTGACTTGAATCCTTCCCCCCTTGTAAATGGATCCCACTCTACCACGCTTTGGCACAGAGGACACATAGCAAGTCAAGCAATTCTTTTTTTTTTTTTTTAGAGTGCCATATGTACTTTATATATATTTTTGTTTGTTTTATTGTTTAGCTTTTATCCTTCAGAGATGTTCTTACATTGTGTTCCTTTTAGATTTCTTCTGTTTGCCTGGTTGTACTGAATGTATTGGCTTAATTATGGAGTGGTTGGATGAGGATGTTGTTTAAAACATACAATGTAATGAGATGGTTGGAGAAAGTGATTTTACTAGGG…	511	557	2	23.5	2	100	0	94	0	0	48	51	1	TG	TGTGTGTGTGTGTGTGTGTGTGTGTGTGTGTGTGTGTGTGTGTGTGT	-	-	-	-	-	-	-	-	-	-	-	-	-	-	-
u0295i_(u419)	LG-24	15.2	841	1	EST	u419	scaffold00295	506702	506895	0.009	0.009	193	TTCTGATTTTAATCCTGCGG	CAGGGAATGAGTGACTGACC	57.845	58.052	193	CAGTACTACAGACATACAGCTACACCCACACGGCAGGTCAACATTCTCTCCACAGAGACATCCTAGAGAGCCACAAGAGGGCGCTACAGTATTAAGACAGACAACTGGGCGAGGTACACAATTTCACACAGACTAAAACAAGACAGTAGCTAAATGCTCCATCTTTCACTCTTAATCCAACATGCAGGCATGCACAACTGATCCAAAAGGTACAAATTCCCAGTGTTCGGGTGCGGTCTTCTGACGTGGAAACATCCAGACACGGTTGAATGGAAATGGGGCCACACAATCAATCGAGGCGATCTTAATACAGTACAACAAACAACCCCCATCCCGTTAGTCTCCAGTCAGTACGAGCGGCTGTGTGAACACCTAGCACGACAACGCTGTAGGCTCTCC…	1600	1639	2	20	2	90	10	64	50	47	2	0	1.14	AC	ACACACACACACACACACACACACACACACGAACACACAC	-	-	-	-	-	-	-	-	-	-	-	-	-	-	-
u0072c	LG-24	18.1	108	2	2 Markers per top scaffold	u0072c	scaffold00072	1558532	1558710	0.009	0.033	178	GATTCATTCAGATTGGCTGG	TTGACTTGGTCAATGTCCG	58.088	58.005	178	CGGCTTGGTCTGAGTGGAAAAGGCAATGTGTGACCTTGTTCTTTATGGGGGTCATAGACAAAGACCTGACTAGCTTCATTCCAGAGAGACAGAGTGAAGATTAGGAGGGTGTCACGACAGACCTGTGTTTGTATACGGTGTCTGTCTGAGATGTGGGTGCGTGTGTACATTAGAAACATGTTATGCAAGCGTGGTGTGTGTGTGTGTGTGTGTGTAATTAATTCCCGCTGGCCACTGTCCTTAAGGTTTCAGTGTGGTAACAGACACCCAGTTCATCCCTAAGCACATGAGGAGGCTGTATCAAGTTCACGGAATAATAAGACCATTTACACAGAGACACAGACACAAAGACACGTGGTCATATGAAGGCCTGTCACTCTGTCTGCCATCGTGTGGATT…	511	553	2	21.5	2	100	0	86	48	51	0	0	1	CA	CACACACACACACACACACACACACACACACACACACACACAC	-	-	-	-	-	-	-	-	-	-	-	-	-	-	-
u0178i_(u700)	LG-24	22.2	1122	1	EST	u700	scaffold00178	472323	472538	0.009	0.009	215	AAAGAATGTATCACCACGCC	CTGCCTGACCTACATTCTGG	57.544	58.315	215	TTAAAGTTTACAGAAAAATCTAGTACTCTCCCCGGAGGATTTTGGTCCGCCATTGACGTTTGGATAAAGAAACCACATGTTGTCAACAAACGTATTTGTGGAGTCAAGGAGACAGAGGGCAGGAATGTGGGATTTGAGGAACTTGGAAACATTCTGCTAGCACATGGAAGTGATATTTCAGAGTCAAATGATGTTTTTTCTTTCTTGAATGGTGGTGTTGAACTTAAACTTGACAAGGAGAGACTCTGGTCTATGTGTATGAGAACGTTTATTCCTAAAATAAACTGTTATGGCACAAGTGTACACAAAGAAATCATACTCAAAGACTACGACTCTCAAAGAGTAAGCTTCTTACCAGTCGAAGAGTCAGCAGAAGGGACAGCATCTCTACGGAAGGAC…	2829	2859	2	16	2	93	6	55	0	0	51	48	1	GT	GTGTGTGTGGTGTGTGTGTGTGTGTGTGTGT	-	-	-	-	-	-	-	-	-	-	-	-	-	-	-
u0262c	LG-24	24.2	310	2	2 Markers per top scaffold	u0264c	scaffold00262	736651	736874	0.003	0.009	223	TTAGATTAGACCGGTGTTCCC	AGTGGTCGATGTGAAAGAGC	58.059	57.869	223	TTGTCCATTCGTAGATGTGACTCCTGTGAATGTCTATGAATGTGGCATGCTGTTCAAAGAACAATATGAGGAGAACAATATGTTCCGCCCAATGGGTAATTGGACCGTTGTTTTCGCATTTCTCTCTCTCATTCAGACGGCCAATGGGAATGTGGAAGCCAAGGTGGTGTGTCTGTTCCGGAGGCGGGACATCTCGGGTAACCTCAACACTCTGGCCGACAGCAACGCAAGTGAGTACGATGGCCTGTGGGTCTCAGCTTGTCGGATCTGTCCATATAACCTTAATGTGTTAAACTGCTGAAAGTCAACGTGCTCTTAGACAATTTCAGGATATGACCCCAGCACTTTTGTCTTCTCAGAAGGCGAAAGCAGATGTACAGTTGCGCAGAAACCGCTTGA…	511	555	2	22.5	2	100	0	90	48	51	0	0	1	CA	CACACACACACACACACACACACACACACACACACACACACACAC	-	-	-	-	-	-	-	-	-	-	-	-	-	-	-
u0030c	LG-24	30.3	54	2	2 Markers per top scaffold	u0030c	scaffold00030	2274426	2274590	0.009	0.009	164	CATGTTGCTTTAGGAGTGGG	TTAGGTTCCATGCTCAAACG	58.228	58.771	164	TTACCGAAACCCTTTATCATTTGAGCTGTTTTGCCTCTCAACAGCAATTTTTAAAAATTCTCATTCCACATGGCTAGCAGTTGTTTTGCTCAGACGTTAACGTCCATTCTGTTGTGTTGACCTTTTATTTTGTTTCTTCCTCCCGTTCTGTGTTGGGAATGTGTTGACCCTTTGAGGTAAGATACCAAGGCGCACGGCAGGAGGCATATGTTGTCACTGACCTCTAACCCTTCTGGGTCACTCTCCGACCTACGGACCCCTCACCTCTCCCACATATCTCACACTCTTCCTGTAACACCTGAGTGGCCTTTAGGTGTGATGGGGCTGATCATTTTAACCAATCACTGAGCTTCTCCATGTCCTGGAAACCTAATTTTTCCTGCTCAGCCAATCAGCTCG…	511	558	2	24	2	100	0	96	0	0	50	50	1	GT	GTGTGTGTGTGTGTGTGTGTGTGTGTGTGTGTGTGTGTGTGTGTGTGT	-	-	-	-	-	-	-	-	-	-	-	-	-	-	-
u0030a	LG-24	35.4	53	2	2 Markers per top scaffold	u0030a	scaffold00030	308537	308756	0.009	0.009	219	GGGGAGATCAAGTCAAGACC	GAACAGATTTGCGTAACCCC	58.512	59.434	219	CCATTCCCTCAACACCAGGCAACTTCTCATCGCCCAGTAGCCGGAATATCGCCGGTTCGAATGCCAGAGCCAACAAGAAAAAATATCTACCACGTGCCCTTGAGCCAGGCACATGGAACTAACCACAGAGAGCGCACAACGGTTTTCGTTACGTTTCACGACAATTCGTAACCCGCGGCACCCACTGGAACCAGGACGGGAGTGAGCAGGAACCGTGACCCAGTGACCTCCACTCCTACTCGGGCCGATCGGTTTAGTGTGCTCAGGAGACGGCTAAGCCAAGAAATGTGACGCCGGCCCCGTTCATACCCGTTGTTAACATGCGGCCATTGTCCAGATACGGCCTTCATTCTGTTAGGGCTCCTGTTTGCCTACAGGCGAGAAGGACCAAAAGATGCC…	511	559	2	24.5	2	95	0	89	2	0	51	46	1.12	GT	GTGTGTGTGTGTGTGTGTGTGTGTGTGTGTGTGTGTGTGTGTGAGTGTG	-	-	-	-	-	-	-	-	-	-	-	-	-	-	-
u0496c	LG-24	45.5	420	2	2 Markers per top scaffold	u0495c	scaffold00496	351233	351401	0.009	0.009	168	GTCACACAGCTGACAAATGG	GGCTGAACAAACACATGTCC	57.64	58.987	168	AGAAAACAAGTGTGAAAGAAAGAGTGAGAGAGATTGTGAGAGCGTGGGAGGCATGTTGTGTTAAGACATATCGAACGTGGTTAATTATAGACCAGAGTAGATGTAGGTGACAGAATCAGAACATGCAAGCCAAACAGTCAGAGTGTTTGAGCAAGGCAGGCACAACTATCTGTCAATGATCACACAGCATCATAAGACATGAATGGACTTTAAGTTAGTAACGAGCGGGCGGAGGGGGGGTATTAAAACAAAGATGAACAGTGTTCACACGGCGGCCGCTTCCATTCCGGTTTCTTTGGTGTAATCACATTTTTTTTTAAAGACTTTTGTACGGCTGTTAACAGTTCCCCTTTTCTACCAGCGTCACATTTCAGTCGCGCCAGCCGTTCCTGACGCTAA…	511	557	2	23.5	2	91	0	76	0	0	51	48	1	GT	GTGTGTGGGTTTGTGTGTGTGTGTGTGTGTGTGTGTGTGTGTGTGTG	-	-	-	-	-	-	-	-	-	-	-	-	-	-	-
u1197i_(u123)	LG-24	45.5	545	1	EST	u123	scaffold01197	97304	97496	0.0007	0.009	192	GGAAATTAGAAGGACCAATTCC	TTGAACAAAGATGGACACCC	58.019	58.387	192	GGGAGAGAGGAAAAGAAGCGCCTGTGAGATTTGAAGGGAGACAAAGTAGGAGAAAGAGAAAAAGTGAAGGTGATCATGTCTACCACCATATCGGCGAATCCTGTAGTCCCCAAACCCTGCTCCGGAGCACCTTCCTCGGGGGGAGTATTCCGCTCCGAGACGCTTTACATCCCCACGAGCACCAGCCCTCATTCGGATTCCCTCTCTCCATCCCCGCGCCTTTCAACCACTGGGCTCCACAGTCCCTTCCACCCTTCCCCAGGAGTCCCACTTGGAGGCTTGGGACTTACCAACACTCCGGTATCTGGAGATCGAGTTATTTCCACCACCACCACTACAACCAGCGACTGCAGAATGGTTGATGTACACGGTGTGAAAGTAGCCTCCTTCAACGTCGCA…	3785	3826	2	21	2	100	0	84	0	0	50	50	1	GT	GTGTGTGTGTGTGTGTGTGTGTGTGTGTGTGTGTGTGTGTGT	-	-	-	-	-	-	-	-	-	-	-	-	-	-	-
u0191c	LG-24	MALE-1 MAP	256	2	2 Markers per top scaffold	u0190c	scaffold00191	1007946	1008170	0.009	0.009	224	CAGCAGCGCTTATTTAGAGG	ACATAAGAGGACATCTGCGG	57.98	57.766	224	AAGCCACCCAGCTCGTCGGACTAACAGGGATTCACACAGCTGTGTGCCGCATCATCACCTCCTCCACATTCCCTCCCTCACCTCCTCCACGCTCCCCGCTCTCACCTCCTGGACAACACGGCTCCAAACAGCACAGTGCCTATAGCTTCGATTCCTAATCAGGGACAGGCTCCCAGGGGGGGGGACACCGCAGCCCAGGGCTAAAATGTGCCAGCAGTGGCTGGCATCAGATCATTACAACCGCATCAACAAACATTTGGTAAACACCAACATGTCAATGCGATACAGAGAGGAGTTTCACGTTGGGCACCTGCCTCTGTCAGAGGCAGCACCGTGCAACGAGTCCTCATCGTAATGCACACTGTCTATGTCCCAAAGGCGCGCACGGTACGGTTGGGG…	511	558	2	24	2	91	0	78	52	2	45	0	1.12	AG	AGAGAAAGAGAGAGAGAGAGAGAGAGAGAGAGAGAGAGAGACAGAGAG	-	-	-	-	-	-	-	-	-	-	-	-	-	-	-
u1105i_(u109)	LG-24	MALE-1 MAP	531	1	EST	u109	scaffold01105	14477	14675	0.009	0.033	198	GGGTATTTCTCCAGAGGTGG	GTGGCGAAATTGGATTAGG	58.446	58.024	196	TTTAAAGTATCAAAGTTCATTAAAGTAGTCAATAGACCATCAAACAGTATTTACAGTATATGGTGAGACAGAAGGCACAGCAATAATCAGTAGATAATGCAATATTCATCTTTGGTTACATGGCAGGGTAGGAAACTCACTGTATCAGGGCTGCTGCATTTGTTTTTAAACAGAGCGACCAAAACCTCCCCTCTTTTTTATTAATTTTTTCACAATTGTTGCTGCAATTATTTACTTTGAATTTACAACACATATTGTTAAGAAAATTATGATTATGAAGATGTCCAGTGACCATACAAGTAGGGGCAAAGACGATGGCTGAGTCCTCCACCTTCCCAAAATGCTCCATGATGGTCTAACGGTGGCCTACCTATTCAAGATGCCTATTACTGAGCTAAA…	955	997	2	21.5	2	100	0	86	48	51	0	0	1	CA	CACACACACACACACACACACACACACACACACACACACACAC	-	-	-	-	-	-	-	-	-	-	-	-	-	-	-
u0488d	LG-25	0	1432	3	Uncovered long scaffold	u0486d	scaffold00488	66523	66738	0.009	0.009	215	CACTGAGGGGGAGTTAAACC	ACCGTACGAGATATGGAGGG	58.498	58.886	215	TTTACTTGATATATGTATCTAATATATTTTATGTAATTTATTGGGTTTAATACATTTGAAAAATATATACAGCTATGGATAGTATAGATCTTTGAGGGGTTCGGAGAAAGTAAAATGATCTTGGCGTTCTTTTCTCACTCTCTATTTCGTTCTGTTTACATCCAATCTTCATCTTCTACTCTCTCCTCGTCACTCATCCGCTCCTACCCTCTCTTCTCAATTACCTCTCCCCTTCCTCCTCTACTCACTCTCCCTCCTACTCCTTTTCTCTTCCTCCTCTTCTCCCTCCTCCTCTCGACCGCTAGTCCATCAGCTGTGATGGCCCCAGGAGGCGCTGCCCTCCCACCCTGGTGTTGCTATCTGTTTGGACACTGAGGGGGAGTTAAACCACTGAGTTCC…	511	545	2	17.5	2	100	0	70	0	0	48	51	1	TG	TGTGTGTGTGTGTGTGTGTGTGTGTGTGTGTGTGT	-	-	-	-	-	-	-	-	-	-	-	-	-	-	-
u1045i_(u410)	LG-25	0	832	1	EST	u410	scaffold01045	181578	181777	0.009	0.009	199	GTGACGTCCCTGTATTCACC	CTCATCAAGCAGAGGAAACC	57.839	57.451	201	ATTGACCTGGAGTCCCAGGCTGACAGTAGTGGTGGAGGGTTGGAATGAAAAGCAGCCGTGCCTCTGGGCCTTGTCAAGTGTCTTATGCTGCAACGGTTTCACACCTAGACGAAAATGACAGACAGTGAAGTGATCAAAACGATGGATCTTTAATCTATAACAACTACATTACTCCGAAGGGATAAGACTCTTTTTTGTTTTGTTCTTAGCATCACAAGCAGGTGATTAATAACAGGTTCCCAGTTTTGAAGTGTCCGAGTTCCATTCATTTTCATACAGCTCCCATGTTCACAGAGGGGAAGACTTAGACGTAAAGGCTGATTTTATTCCTACATTTTTATCCAGAACACAGAAAAGGATCCTAAATCTGCGCTCCTAATTTGAGATGTCCAGGGAATA…	971	1002	2	16	2	100	0	64	50	50	0	0	1	AC	ACACACACACACACACACACACACACACACAC	-	-	-	-	-	-	-	-	-	-	-	-	-	-	-
u0677i_(u514)	LG-25	14.2	936	1	EST	u514	scaffold00677	204379	204623	0.009	0.033	244	ATTTTATTGTGGAAATGCCC	GTTTTAGATGCCACCTGCC	56.47	58.159	186	AGACTATAGCCAATGAGGGCAAAGCTTTTTATTGAACTCTCATAGTGTGAGTCGAAACAGTCTCCTGAAGTACTACTCATGGTATTTGTCCACCATGTGGAAGGTAGGTGAACTACAAAAACAACATTTTCATTAAATTTCCCCTTTGCATCCTGCACACTAACCTTTTACTTTCCACCGATAGTTTTAAACTACAGTAGAAACTTTTATGGAAAATACATTTTACAGCATTTTAGATGCTAGTATGTCAAATTTCACCAGTATAGCAACTTAAAGATATAGATTTAGCGACTTGAAGTAGGCTGATCAACTACTAATGCCTCATGCTAAACCAGATCCACTGGTACCTTGGCTGCTACCAGCGTGAAGCAGAACTGCACATGCACAGATGCCGTGCGT…	600	629	2	15	2	100	0	60	50	50	0	0	1	AC	ACACACACACACACACACACACACACACAC	-	-	-	-	-	-	-	-	-	-	-	-	-	-	-
u0700i_(u446)	LG-25	16.7	868	1	EST	u446	scaffold00700	316313	316485	0.009	0.009	172	AGGTTGTGTCTACGTCGTCC	ACGAGTTTGAATGAACGTGG	57.639	58.623	172	TTGTTCGGGGTGGGCTCGGCCTCCGAAGACGAGTGTTCTGAAATCACCTGGATGTTGTTTCCCTCCAGGTTGTGTCTACGTCGTCCCTCCACTCGGCTGATTGTGGCTGTCCCTCCTCCAATCACGTCAATGGTACCACTGGGCTTCCTGCAAAACACACACACACACACACACACACACACACATTAAACACATTTCAACATAAACAACAAAAATAGCCACGTTCATTCAAACTCGTGTCACAAACACACGCCATTACAAACACCTCAGTTTAGTTCACATCAACAGCAACAAACGTATTCAACAACATGCTCAACAACATGCTGGCTAGGATGGCAGATTTTACCGGAAATGGGAACATAAATTAAAACGAGGGTGGAACTGAACATGTAAAACGCA…	155	185	2	15.5	2	100	0	62	51	48	0	0	1	AC	ACACACACACACACACACACACACACACACA	-	-	-	-	-	-	-	-	-	-	-	-	-	-	-
u0004i_(u112)	LG-25	28.4	534	1	EST	u112	scaffold00004	875751	875925	0.009	0.009	174	TACATCAGTGGCTCCAAACC	GAGAGAGGGACTGATCCAGG	58.57	58.767	174	ACCGGTAAGGCTCGGTCTTATGCGTTCTCTGGGCCTTCTCTCTGCTGCTGAGAGGGACCCTCTTCCACAGCAGGCTCCAGTCCCAGGCGCCCCGGGCCAGGCCGTCCTCGTCGCCGCCCTGCTGGGGCTCTATGGTATAGTCGCTGCCGTCTATGTAATCTATCAGGGGCACGGTGCACGCCGTTCTGGAGGCGGGCGCGGGGAATGCCAACACGAGCCACGGGTGTTTCCCCGGTGGGGCAGGACCGGCAGATGGAGGGATGTTCAGGAATTGAATGGTTATGGTCAGGTGAAAACGGACAAACTTTATGAAGGTCGTCTTGTTTTTTGTTTTATTTACGTATTTGTAATCTTCACTTCAACTCTATTGACAGAAAAAGGTGATGTAATTTAACACAT…	1122	1164	2	21.5	2	100	0	86	51	48	0	0	1	AC	ACACACACACACACACACACACACACACACACACACACACACA	-	-	-	-	-	-	-	-	-	-	-	-	-	-	-
u0004l_(u162)	LG-25	34.3	584	1	EST	u162	scaffold00004	2360181	2360332	0.009	0.009	151	TCGATATTTGGTTCACAGCC	CTTAAGCTCTGTCCACACGG	58.574	58.523	153	GCCTCAGACCTTACTTGCCGGGATGAACAAGTTCCTATCGCAACTAGAGATTACATTCAGGAGAGACCCTAACAACTTCAGACCAAGGATCAACAAGATGAATTCCATTAAGGATTGTGAGCAGAAGAAAAGTGGGAACTACTTCTTCCTGGATGACTAGAGGACCAATACCTCCCTCCAACAGAGACCTCCATATCCATCCTTCTTAAGCTCAGAGACCTGTTGGGCTGCGTTCTAATATCCACAGTAGCGTTCCACGCAGAATGCATGCCCAGAACGTTGTTCTATTGTAGGTGGAATGCTAAAGTCGATATTTGGTTCACAGCCCCACCCTGCTGCCTCTCTTGAGGTCCCAACCTGGGTGAACCCCTACACACACACACACACACACACACACAC…	372	411	2	20	2	100	0	80	50	50	0	0	1	AC	ACACACACACACACACACACACACACACACACACACACAC	-	-	-	-	-	-	-	-	-	-	-	-	-	-	-
u0004k_(u139)	LG-25	36.5	561	1	EST	u139	scaffold00004	3078860	3079079	0.009	0.009	219	TAAAGAGAACCCAACAGGGG	GGACTTGCCAAATCTAAGGG	59.024	58.646	219	GTAAGAACTGTTTCTTCTTCTCCAGGGGGAACTCATGGAATACCTCCCAAAACATTCTCATGGTCGGGTGAGTGGCTGAATACTCTCCTTTGTAAACTGCATTCTTCTCCATCTCTTCCCAGTTGTAGTTGTTGTTGCCCACTACCATGGCCATGAGCTCAGAAGGCTGGAACAAAGACAGGATCTTCCCACCACACACTTTGAGGAAGCCTGAGGAAAATGCTGAGTACAGCTCACGGACTGAGTCCTCGAACACGTACTTCAGGTAGGCCTCCACAAACTCCTTCCTAACAGGCAGAGTCACAGACATAAATACTCAAAGAATATTTCATTTGACAAACAAAACAACAAAAAATGCCATGGAAAACTACCAAAAAGGCCTAGTACAAGGCAAGGAGT…	1925	1965	2	20.5	2	100	0	82	51	48	0	0	1	AC	ACACACACACACACACACACACACACACACACACACACACA	-	-	-	-	-	-	-	-	-	-	-	-	-	-	-
u0004m_(u409)	LG-25	36.5	831	1	EST	u409	scaffold00004	3222158	3222328	0.009	0.009	170	GTAGAACCTGAACACCTCGC	GACCCAGTAGTCTGTGGTGC	57.384	58.142	170	TCTATGCCAGGTGTATTTCTTGACATTTAAAAGAAAAGACTATTTTAAACATAACAGGAACAAAATGTGAAACATTTTATATATTTGTTTGCATTTCACTGTGAGCTGTGTGGACAGTAATTTACAACACCGATTTAAAAAATAGAAAATAGTTGCAGCTTCAATCTTAGGCACAGATAGACTCAGGTATCAACAAAACCCTAACGACCCCAATCATCCATCCATTTATGCAGACCAGAATGTTTCAGTCTAGCAAAGCAATGCTTCTGATCGTAGTGTACGTTCCCACCTAAACGGCTGCTTTCTACTGCTAAAATATTGCTTTAGTAAAATTACAAGGATTTTCAGTATAATACCATCAAGTCAATGGAATGGATTAGTCTCATTTGGTCTTAAACA…	2948	2979	2	16	2	100	0	64	50	50	0	0	1	CA	CACACACACACACACACACACACACACACACA	-	-	-	-	-	-	-	-	-	-	-	-	-	-	-
u0004j_(u124)	LG-25	38.3	546	1	EST	u124	scaffold00004	3192742	3192937	0.12	0.009	195	TGTCCATCCTTCCTGTGC	TAGCTGAGTCACCTTGAGGC	58.011	58.187	195	GTGTCTAGATTGAGATGCCTAAATAAATACTGTAGTCCTTGTTTGGATGCCTTAAAAAAACAATTCAAACTGGAACGGTGAAATTCAGTAGAGCTAAATGAGGGCAAATCAATACGTTGTCTCTTGTTTATCAAACACTGAAATCGACTGTTACAGCGGAGCTCCAACAGTCAATATAAAAAATATATATAAATGGAAACGTATAATACATCACTAAAACATAGGCAGAAACCAGCAACATGGATTTGTAAGATGGTTCAATTTAGTGGTGTACCTGTTAAATGTTGGTTTAGTGTAATGACACCAGTAAAATTACATTAAAATATGGTTGAAATAAAATTTAAAATGTATTCAACATTTGCATTGATTTGTATTAACTAGATTAGCAAAGTGGTAAAA…	846	887	2	21	2	100	0	84	0	50	0	50	1	TC	TCTCTCTCTCTCTCTCTCTCTCTCTCTCTCTCTCTCTCTCTC	-	-	-	-	-	-	-	-	-	-	-	-	-	-	-
u0263i_(u323)	LG-25	44.1	745	1	EST	u323	scaffold00263	632342	632565	0.009	0.009	223	AAAGCAAAACAAACAGGTGC	ATGGGGAGTCACTCTTCAGC	57.933	59.258	223	CGTTTAATACATTTAATAGTGCACTTGACTGTGATTAATCTGTACAGAAATAATATTAATGATACAAAAGATAAAACCATTTTCGAATTTCTGTAACTTAAGCCGTAACATTTACAATAAAATAAACATGGTACAAAAAAACAACAAAAAAAACTTATGAGGTATAAATATATAGAGGCTTTAAATTAACTGTCATTGTTGTGCGTTATTCATATTTGGCAGCATACAGTAATGTACAAGTTACAACATAATGGCTTAGCAAATTAGTCATTGGGATTGGGGACTACTCCATATCAATTACAGTCCATTAAGGAAGCACACTGAAATTCTAATTCACATTTTCTTCAATGTTTTACAATGAGGTTCACTTTCAAAATGGCTGCAATTGAAAAGGAACGG…	1286	1332	2	23.5	2	86	0	67	55	44	0	0	0.99	CA	CACAAACACACACACACACACACACACACACAAACACACAAACACAC	-	-	-	-	-	-	-	-	-	-	-	-	-	-	-
u0497a	LG-25	44.3	421	2	2 Markers per top scaffold	u0498a	scaffold00497	71883	72041	0.009	0.009	158	ATGTGAAATGTCGAAGTGGC	TGACACACACTGAGGTCTGG	58.572	58.154	158	TAGGCCCCACTCATTCCTCTTTATTGACAAATCGAGGGATGTGGGCGGGTGTACTGAACATCCTCATTACTACAGTATAGTTACTAAGTGAATGTGTGAGTTAATGTTAATGGGGGGGGGGGGGTGTAGGTGATTAAAATGAGGACAATTTGACCATAATTCCCAGGAACATTTTAAAAAGGCTTATTTTGAGGGGTTACAATTACAATTGAGCTTAAAATTAAAGCTTAAAAGTATCTGGACTTTTTTCCCCCTCATGCTTTATATACTGGTTAAAGCAGTAATATCTACTTCCTTCAAGACTGGCCTGGGATGTATGCATGTCCTATAGTGAGTTCAGTTCAACCTGTTCCCATGCGTGTCTTCTGCCTGAATCATCAAAGCGAAGTGTCCTGTTTA…	511	557	2	23.5	2	91	0	76	0	0	46	53	1	GT	GTGTGTGTGTTTGTGTGTGTGTGTGTGTGTGTGTGTGTGTTTGTGTG	-	-	-	-	-	-	-	-	-	-	-	-	-	-	-
u0497c	LG-25	47	422	2	2 Markers per top scaffold	u0498c	scaffold00497	381543	381714	0.009	0.009	171	AAAATGAAGAGAGCATTGGC	AACGTCAGGTCAGACTTTGC	57.028	57.929	171	CTGGGCCTTCTGTCACTGGCGCGATACATTACCGAATTCCTTGGAAGGGCCGGAGCAGAGATGGCGGTAATAGAACCCTCTTTCATCCAGCCTCATCGTTCCACCAAGGCTTCAGCAACACTTCTCAGGCTCCCACTCTCCAGGTCCTTATTGGAATTCCAGAAGTGGTGCCAATCTATCCTTGGGGCAGCTGGCTGATGACACCGCTCTCGTCCAGGGGGGGCCGGGACTCATTGAGAGGAAACCATCTCCTTGCCTTGCTGCTGCCCAGCCTGCTGCCCACGACTTTCTGTCTGTGTCTTTTAGCTCTTCACCACACAACACAAAGAGGGGAGGGAGGCGGGAAATGGCTCAGCTAACTATGCATTAGGGAGGGACCTTGATGTGCCGAGCAGGTAG…	511	555	2	22.5	2	100	0	90	0	0	48	51	1	TG	TGTGTGTGTGTGTGTGTGTGTGTGTGTGTGTGTGTGTGTGTGTGT	-	-	-	-	-	-	-	-	-	-	-	-	-	-	-
u0225c	LG-25	60.6	288	2	2 Markers per top scaffold	u0225c	scaffold00225	607907	608108	0.009	0.003	201	TGTGAAAGTGTCGAATGTGC	CATGAACACAACTCATTCACG	58.246	57.587	201	TGAATCAAACCCTTGAAGTTCAAATCCTAGCAAAAAACAGTAACTGTCGCTGTACAGTAAATAAGAATGTGTTCTCAATTAACAACCCTGGGAAAAAAATCTAATCAAAAATAAAATAAAAAAATGTTTTAGTATGTGCAAATGTACTTAGCGATAAATAGTGAAGTAACGGTGAGTGGGATTCAGTCGCTACTCAGTTCTTCAGCAAAACACCCTTTCTCCCTTTGCTCTGATTAGTTCTGCCCAGTGCCAAATCTGCTGCCAGTTACATTTCTGTCCCTAGCCAAGGAACACAAGCTCAGGGCCCGCCTCGCTTTAATCATCTTTTTCACTGGCCAGATCTCTGACAAACACAGCCGGGACTGTCTACCTGCCACCGAGTCGGCTTCTGGCTGTGAA…	511	557	2	23.5	2	100	0	94	0	0	51	48	1	GT	GTGTGTGTGTGTGTGTGTGTGTGTGTGTGTGTGTGTGTGTGTGTGTG	-	-	-	-	-	-	-	-	-	-	-	-	-	-	-
u0442d	LG-25	60.6	1402	3	Uncovered long scaffold	u0444d	scaffold00442	473710	473866	0.009	0.009	156	CAAACTGCCCAATTATCAGC	ACAACTTATTGGGGCTGAGG	58.241	59.052	156	CAGCCTCATGCGATGCGAAATGGGGGATTGGGATTCTTGGAAGGGTGTGATACCTTCAATGAGATCCCCATGAGAAACCTTTTAAAATCCATCACCCATCTCACTCCTACCCATCCTACCTCAACAGCAGCTAGGCTACTTAACTGCTCCGTTGACATTTAAACATCACCCTAAGGACTTAAATCAATGACATCAAAGCCCTGTCCTGAATGTCTCCAGCTTCAAAGCATATGTGAGCCATTTTGAATCAACCTATCCTCAATCATATGTCTAGCCTGAGTAATATATGGGTGGTTATAGTGGTATGAAATCCACCATTTTGAGTTCATATTTGGGCCAGGGAAATTTGTATTGGACCGAAGTGTTGGGCAGAATTGGAGTGTTGTCATAGCTGGCGTG…	511	547	2	18.5	2	100	0	74	48	51	0	0	1	CA	CACACACACACACACACACACACACACACACACACAC	-	-	-	-	-	-	-	-	-	-	-	-	-	-	-
u0731d	LG-25	61.7	1598	3	Uncovered long scaffold	u0736d	scaffold00731	108644	108801	0.009	6e-05	157	GCAGTTTTTCTCTTCCTCCC	AAAGAAAGACACTCACTACCTTCC	57.974	57.252	157	CTAATCCTTCGGCTAACTGGATAGCTAAAAACTGCCGCCCAATTAGCATAGTAGAAGACGATGGACAGAGAGAAGTCATTCAAATTGCATCGGGAGACACCTCTTATAATCTACCCTCGAGAGGAACCATCGTGTCAAGAATACACACTTTGTATGAAAGCAAGAGGACACGGATGATGCTTGAGCAAGCAAAGAACTTCGCTCTTACAGGTGACCATTGGACCATTGAACAATGACAACTACTTAGGCGTCACAGCGCACTTCATTGATAATGAATGGAATCTGCAATCGTTCGCACTAACTGTAAGTAAAACAGAAGAGCGACACTTTGCTGATGCATGTGCTGATCATTTTCTGGATGTCGTAAAATTATGGAAAATCAAGAAAGGTCAACCACAC…	511	549	2	19.5	2	100	0	78	0	0	48	51	1	TG	TGTGTGTGTGTGTGTGTGTGTGTGTGTGTGTGTGTGTGT	-	-	-	-	-	-	-	-	-	-	-	-	-	-	-
u1356i_(u086)	LG-25	62.4	508	1	EST	u086	scaffold01356	19754	19978	0.003	0.009	224	TCTGTCAGGAGAATGTTTTGG	AGACTCGCTCAATCATACCG	57.783	57.922	224	TGGGAACGGAGACAAGTCTGTCTGTTCGGGGCTCTGTGTTCAGCTAGCTAGCTAGGAACTCAAGATGGAGGACAGGGGTATGGATCTTTCCTGAGTTTCCCGTCGCTTTTAGTACTTTTTGAGTTTTTACCGTACTTATGGCGGAACTTTTAGAACATGAACGTGCCTAGAAAGGGAAATGGCCAGCTGCCGTTACCCGACGGCTGGGAAGAAGCGAGGGACTTTGACGGCAAAGTGTTTTATATCGACCACAACACTAAACAAACCAGTTGGATAGACCCGAGGGACAGGTTGACGAAGCCCCTGTCGTTCGCGGACTGCGTGGGGGACGAGTTGCCGTGGGGATGGGAGGCGTCATACGACCCTCAGATTGGCATCTACTACATCGACCACATCAAC…	4004	4057	2	27	2	92	0	90	3	0	46	50	1.19	TG	TGTGTGTGTGTGTGTGTGTGTGTGTGTGTGTGTGTATGTGTGTGTGTATGTGTG	-	-	-	-	-	-	-	-	-	-	-	-	-	-	-
u0728d	LG-25	64.7	1596	3	Uncovered long scaffold	u0723d	scaffold00728	122897	123083	0.009	0.009	186	CTCTTTTAGGTCCCCTCTCG	CTTTCTGTCCATGTCAAGGG	58.002	58.13	186	TGAACATAAATGACTGTACAACCAAAAATTTGAATCAATGTATTTTCTACACCTAATCTTTCTCTGTGACCATGTAATTGGTTAACAATTACTAATGTGTCAGTTATGTTGCTTACATGTATCACTCATATTGTGTACTGTTAATGTATATTTTCTTTGAAGTTTTGGTTTATTATGTGTATTTCTCTGGTTGGATAGTTTGAGGTGTATTGTATGTGTAACTGTGTTTGTAACTATGAAATTGTTGTGCACCATTAATACTCTGGTTGAGAGATAAGGCACTGTGTCCATCTAAGTGTGATGGCCAGAGACCGATCTGATTGACCCTTGACCAAACTGTGTGGGGTGAGGAGATTGCCCAGTCAGAGTGCTAATGAACAGCGGCTGCTCAGGGTCATT…	511	559	2	24.5	2	95	0	89	48	48	0	2	1.12	CA	CACACACACACACACACACACACACATACACACACACACACACACACAC	-	-	-	-	-	-	-	-	-	-	-	-	-	-	-
Polymorphic Markers unlinked at LOD3.0	Linkage Group	N/A	Row ID	uSat Set	Motivation	Marker ID	Primer Blast Scaffold ID	Amplicon Start bp	Amplicon End bp	Lower Primer Eval	Upper Primer Eval	Amplicon Length	Left primer (5' -> 3')	Right primer (5' -> 3')	Left primer (oC)	Right primer (oC)	Product Size	Design Sequence (from Genome)	Repeat Start (From Sequence in Column to Left)	Repeat End (From Sequence in Two Columns to Left)	Period Size	Copy Number	Consensus Size	Percent Matches	Percent Indels	Score	A	C	G	T	Entropy	Consensus Repeat	Contig Repeat sequence	Repeat Start (From Sequence in Column to Left)	Repeat End (From Sequence in Two Columns to Left)	Period Size	Copy Number	Consensus Size	Percent Matches	Percent Indels	Score	A	C	G	T	Entropy	Consensus Repeat	Contig Repeat sequence
u0825i_(u688)	-	-	1110	1	EST	u688	scaffold00825	223883	224104	0.009	0.009	221	TGGGTTTGTATGATTCCTCC	TCAAGAAGGCACAATCTTCC	57.3	57.864	221	AACCCGCAATTGTGATCAAAACTGACCGGTAAACACAGTAAGTTCCATTTTATTGGAAAATTAGATGTGTATTGTGAAAGTGAAACGTTATTTTGAGGAATGCAGCACTGTTCTTCGAGGTGAACAACCCCAGTAGTCTTCATTTGGTAAGCGTGTCGCACCGTTTCCATCTATGAATCTGAACCATGCTAATTACATACTGGTACAGATGCTAATAACGCTAACTACAGACTGGGACAGAGCTGAATAATGGATTGTAAAATGACTGTGCCTTCAGGAACAACTCTGGGTTAAGTGGACTTTCACCCAAATATGAATCTGGGCCAAACTATCCCTTTAAGGAAAAGTGCACGATTGCCCGTGTGTGGTCCATGGCTTCAATGTGACCTGTGTTTCCCC…	1045	1072	3	9.3	3	100	0	56	32	0	32	35	1.58	TGA	TGATGATGATGATGATGATGATGATGAT	-	-	-	-	-	-	-	-	-	-	-	-	-	-	-
u0589i_(u723)	-	-	1145	1	EST	u723	scaffold00589	192233	192448	0.009	0.009	215	GTTCATCCTCTGATCCAAGC	GAGTTTCAGCCTCAACATGG	57.222	58.287	215	GAGGTCCAGATCTATAGTGGTGTTCTAGAGGTCCCGGTCCATAGTGGTGTTCTAGAGGTCCCGGTCCATAGTGGTGTTCTTGAGGTCCTGGTCCATAGTGGTGTTCTAGAGGTCCAGATCTATAGTGGTGTTCTAGAGGTCCCGGTCCATAGTGGTGTTCTAGAGGTCCCGGTCCATAGTGGTGTTCTAGAGGTCCAGATCTATAGTGGTGTTCTAGAGGTCCCGGTCCATAGTGGTGTTCTAGAGGTCCCGGGCCATAGTGGTGTTCTAGAGGTCCCGGTCTATAGTGGTGTGCTATACTGTACTATACTGGAGGACAGTTTGTGTCACTGAACTGACCAGCTGAGATAACTGACCAGGAATTTAAATGAACTTCTGGTTAAATCTAAATATTGCATA…	684	715	2	16	2	93	0	55	50	46	0	3	1.17	AC	ACACACACACACACACACACACATACACACAC	-	-	-	-	-	-	-	-	-	-	-	-	-	-	-
u0102a	-	-	149	2	2 Markers per top scaffold	u1101a	scaffold00102	100169	100373	0.033	0.009	204	GGCCCATAAACCATACTGC	CAGCTCATTTCTGGAGTTGC	57.9	58.597	204	GGCCTCCCAGAGCGGTGTCTACCTGCGCTGCCGTCCCCAGCCCCAAGACCAACGGCCTGGCCAAAGACATGAGCTGTCTGCAGCTGGGACCTGGTGGACCTGGTGGACCTGGTGAGACAGTGGGGGTGGGGGGGTGAAGGCTGGGGAGTAGAGAGTCCGCAGGGTGAAAGTAGTAGGGGAGGAGAGAGGGGGCAGGGGTAAGAAAGAGAAAGATAGGGGTGTGGGGTGAGAGAGAGAGAGAGAGAGGCAGAGGAGAAGTGAGCGAGAAAGAGAGGGGGGTAGAAAGAGGGACAGAGGGGAGAGACTGAAGACTGTGCACTGCACATGCATGAGAACACATCTGGTCCCTCTCTCTACACACACACACATACACACGTGCGCGCTTTGGTGCACTCTGCA…	511	558	2	24	2	100	0	96	50	50	0	0	1	AC	ACACACACACACACACACACACACACACACACACACACACACACACAC	-	-	-	-	-	-	-	-	-	-	-	-	-	-	-
u0109a	-	-	157	2	2 Markers per top scaffold	u1108a	scaffold00109	197181	197405	0.009	0.009	224	AACAGAACAGCTTACCGACG	GGCTGTTTGTGTGTATGTGC	58.036	57.599	224	ACACAATGGGCCCCATTACGATTTGGTTGCACCACACTTCATAGTGGGAAGGGAGATAACATTTTAATGAAGTGATGCTAATAAGTAGGAGCAGGCAGAAAGTTTACATAAGACCCTGCTGGTTGGTACTCACGCCCTAGTTGTGCCACGATCCCTGTACGAAGTAGAGTAACCAAGCACATCTTTGTGTGACATGACTTGTGCAGTGGAATGTTAAATTAAACAGTCCCCATTTTCACATCAACCATAACATTGCTAAGGAACTACAACACAATGCAAAGCCCTGTGTAAAATGATGAAAAGTGACAGTTTTCCTGGTTGGAATAGAAACGTAATTTTGTTTTTAGTCAAAACAAAACACCCTGACAACAGAACAGCTTACCGACGAATCTCATACTG…	511	545	2	17.5	2	100	0	70	48	51	0	0	1	CA	CACACACACACACACACACACACACACACACACAC	-	-	-	-	-	-	-	-	-	-	-	-	-	-	-
u0111a	-	-	161	2	2 Markers per top scaffold	u1110a	scaffold00111	377022	377246	0.003	0.009	224	CTAATTTGCCGACATAAGAGC	ACAAAATGAAACCCACAACC	56.758	57.268	224	TTACCCTACTTTTTTAAATTCATTTTTTTTAAAGTTGATTTTGCTATATACCTTTTTCAAGTTTTAATATTGATTTTATATTTTTAAAATCCACAACAGGCTTGTTGAGGGCCTTGCAAACCCTCTTTCTCCCCAGAGTTTTTTTTTGAAGAGTCGAAGATGGAACATGTCAGTTGGCAAGCTTGGAAGCATTGTGACCCCCCCCCCAGCAGCAAAAGGTCCATGTCCATTGCCTCCTAGTTCCATTTCACCAATCCCATTCCTTCCAGAGTACATAGACAGGAAGTCCACACAAGTCTCACAAAGACTCTTGACTGAAATGTCCAAAAACAGGGAAGTCTCGAGAATGTCCCCTTTTCTTTATAGAAAAAAGAAACACTCCAATCATTCAACACTCAA…	511	559	2	24.5	2	100	0	98	0	0	48	51	1	TG	TGTGTGTGTGTGTGTGTGTGTGTGTGTGTGTGTGTGTGTGTGTGTGTGT	-	-	-	-	-	-	-	-	-	-	-	-	-	-	-
u0112c	-	-	164	2	2 Markers per top scaffold	u1111c	scaffold00112	1141192	1141416	0.009	0.033	224	AAAGGAAGGTTTTTGTTCCC	AGCCTTGTCTGCTGAAACC	57.181	58.014	224	CTTCCCTCCCTTAGGTTCACGAACCTCTCAATCCCTCCCCTCAGGTTCTAGAATCTCTAAATCCCTCCCTCAGGTTCTACATCTCCTATTTTTCTCTCTTAGTCTGTCCTCTCCATTTAGGTCCTTGCTCTTTTCGTCCCAGTTACATTCCACATCTCTATTGCTCCTCCTCATCTCTCTTCTCCCTCCCCCTGTCATCTCCCTCCCATCTCCCTCACGGCTCAGGAATGTTGCCGACCCAGCCGAATGAACTAATGACCCCGTAATTGGCCCCTCCCTCCAACACCCCCTGCTGCACTCCCCTTGCCTTGCTTTCTACCTTTCTCTTTCCCTCCATTTCTCTCATTTTCAGTCACAAAGCTCTACCGTAGCAGCTACTTAGGCTAGATACAAAGGAAG…	511	548	2	19	2	100	0	76	0	0	50	50	1	GT	GTGTGTGTGTGTGTGTGTGTGTGTGTGTGTGTGTGTGT	-	-	-	-	-	-	-	-	-	-	-	-	-	-	-
u0114c	-	-	166	2	2 Markers per top scaffold	u1113c	scaffold00114	921909	922134	6e-05	0.0002	225	GGCAGAATAGATGAACTTACTTGC	AAAAGGCAAATGAACTAATAGGG	58.552	57.895	225	TAAGTATACAGTACAACGTGTTTATATTCTGAGTACACTGAATAAAAAACAATGGAAATGATGGCTTCATGATGTCTCCCATTTATATTCATTGTCTCTGTGGAGTGACAAACTGAATAATGTGTAGTTAATGCATGTGTCTCACCTACAGATGGTCCACCCAGTTGGTGTTGAGAGGAATTGCCTTACTGACAATACATAACACTATTGGAAAATTACCATCCCAACATTTACCCCAGTATTGATTCTTCTGTCAAAATACAGTAGGTTCTGTTCACTTTGTTTTATCTTGTTATTCAATGTTGCATCATAAACACATTTGGTTAACAATGATTTTATATACTTAATATGCTTTTTAGGCCTATTTTATCGTACCAGGTTCTATGTACATTAGTAATA…	511	560	2	25	2	95	0	91	48	52	0	0	1	AC	ACACCCACACACACACACACACACACACACACACACACACACACACACAC	-	-	-	-	-	-	-	-	-	-	-	-	-	-	-
u0136a	-	-	189	2	2 Markers per top scaffold	u1135a	scaffold00136	66197	66406	6e-05	0.033	209	GACATCTACAAACAAAAGTACCCC	CGGTCATGAGAAGGCTAGG	58.082	58.401	209	CTGTCAACATGTGTAGACCATACACACACACAACGGTCAAGGGGAAAGAGCGCGTGCACAAACACGCACGCACGCCTTTGGTTAGCGTCATCAGCAGGTCACTAACCTTGGCTTTGCCTTTGGGCACGTAGTAGATTCCTGATGCGCGGAGCAGGAAGTATCGCTTCTTCCAAGACTTCTTGCCGTCCTCCTTAAGCCAAAGGATTCCCTCTATCTCCGGGACAGACACTGAGCTGCCACAGAAACATTCCTGCAACAACACACCATTGTTGGTGTTAGCACTGTGTGTGTGTGTGTGTGTGTGTGTGTAATAGAGTATGTGTGAGTCTCACCTCTAGTAGAGCCTCTTTATTCCTATCAGCCATTTCAGATGTCTCCTTCCTCCCCAACAAGTAGTTC…	511	555	2	22.5	2	95	0	81	48	2	48	0	1.13	AG	AGAGCGAGAGAGAGAGAGAGAGAGAGAGAGAGAGAGAGAGAGAGA	-	-	-	-	-	-	-	-	-	-	-	-	-	-	-
u0368d	-	-	1357	3	Uncovered long scaffold	u1367d	scaffold00368	224147	224326	0.009	0.009	179	ATCAATGCCTACTGATTGCC	CGATGGAGCATAGAGAAAGG	57.637	57.517	179	TTTTGGAAGTAATTTTAACAACCATTTTGGAACAAATTAGGGTATGTCCATAATTAGGCTCTTGTTATGTCCCCCTCAGGACAACTGCTCGCTTGTGCGCTGCGCTTAGAGAATGGTGTTCCCACCCGATGCATTTTGAAACGTTTGCGCGTAGCCTAGGCCTACTGCACGAGCCTTGGTGAGCTGAAAATGTAAATAAATAATAGTCAATCAACATTTTAAGCTAAACAAAGAATAATAGGCGACATTACACCAGCAAATGTGATTATTTTGACATAGTAGAAAAAAACGCACTACCAAAAAGTGTAACCAAAACCCACACAACCCACCTCAAAGAAAAAAAAACTACATTAGACGACCCTCCCCCATTTTTTAGCCATGCAGTCCGACGCCTGGGGA…	511	545	2	17.5	2	100	0	70	48	0	51	0	1	GA	GAGAGAGAGAGAGAGAGAGAGAGAGAGAGAGAGAG	-	-	-	-	-	-	-	-	-	-	-	-	-	-	-
u0370d	-	-	1359	3	Uncovered long scaffold	u1369d	scaffold00370	196988	197177	0.009	0.0007	189	CTCAACAGAGGAAATCTGCC	TGTGTGTGTGTTTGTTTACTCC	57.451	56.11	189	ATAAATCCTTCTCCCCCTATAATTTTAGTACATCTTGAATTCACTGAACATGTTGAATTAGCCCAAGCCGAGGCTACACAACCTAGTGCTGAACTAAAACCAGAACTAAAACCCTTCAAAAGAAAATCTCAGTTGTTATTTTAGTTGAGGATTAGGCTCCTTCTACATTAAAGTCCCACACAGCCATTTCCTTCAGTAACACCAACAAATTATTACACAACTAAGTGAAAAGAAGTTTGTGACTGAGAGGCGTTTATAAATGCACAATACTGTCATTGTCCACGTGTGTCTCAAATGATAAATCCCAGCAGAGATCCGGGTGTTGGTACAAACAGTCAAGTGGGATTGACAGAAAATGTTGCATGAACACGCAGAAGCCTTGATAACATCACTTTTCCA…	511	547	2	18.5	2	100	0	74	51	48	0	0	1	AC	ACACACACACACACACACACACACACACACACACACA	-	-	-	-	-	-	-	-	-	-	-	-	-	-	-
u0659d	-	-	1549	3	Uncovered long scaffold	u1658d	scaffold00659	58350	58532	0.009	0.009	182	TAAACGGTTTGTGTTGGAGG	GATGGCTGCAGATAACAAGC	58.526	58.478	182	CTCTTTTCTCTCTCTCTCCATCTATAACTTCATATCTCTCCATCTATCAATCACTTTATATCTCTTTCAAACTCTTAGTGTCTCCATCTATCACTTCATATCTCTTCATTTCTCTCCATCTCTTTAAACCCTACAAAGACTTCAGACCTTCCACTCCTCCCCAAAGACCAAACATCTAAAACAAGAACCAAACCATTATCATGAACATCATTGAAGAGTCCAGGAAAAGACAGGTGTGCAATTTGTCAAACCAAACCTTGTATCACAGAATCAAACACTTATTTAAACTAACATTCGCAGCAGACAATTAGAAACCAATTTCCTGTGGTACCATTGTGTTTCCTGCTGGGACCGTGACCAAGGGATACTTGAGTTGCTGTTAGTAAGTGTTGGCTTGCA…	511	545	2	17.5	2	100	0	70	0	0	48	51	1	TG	TGTGTGTGTGTGTGTGTGTGTGTGTGTGTGTGTGT	-	-	-	-	-	-	-	-	-	-	-	-	-	-	-
u0251i_(u219)	-	-	641	1	EST	u219	scaffold00251	171026	171237	0.033	0.003	211	CTACCTCAGGGGTTGAAGC	TGATGTACGGGAATGTAAAGG	57.309	57.502	211	AGTGAACACATTTTTATTACTTCACACAAATAAAAACAAACAAAATGGGTTTACATCTCGTCACAGGGGATGTATTCTCTTTAGCGCGACGACAGAGTCCTTTACTCTGCCAGTTGAAATCTATAGGAACATTCTCTAATTCACATTGGAATGTTGAACGGGTTATTAAATAGCATTTTTTCAACTATGATACTGTAAACAAAAGGGGGAAACCAGTTGATAATGTATTGACTAATACTGGTCAATTGAAATGAATTAATTTACATATTTAGATTACGGAGATGCATCACAGCACAATAATCTCCGTTATTCGTAGCAGAAGGAAACTGCATTTTTATTTTCTTTACAAAATATGCAGTATGTACAATGCCATTTACAAGCAACTATTTAAAAAAGGCT…	1259	1295	3	12.3	3	100	0	74	32	35	0	32	1.58	CAT	CATCATCATCATCATCATCATCATCATCATCATCATC	-	-	-	-	-	-	-	-	-	-	-	-	-	-	-
Polymorphic markers with >15% missing data	Linkage Group	N/A	Row ID	uSat Set	Motivation	Marker ID	Primer Blast Scaffold ID	Amplicon Start bp	Amplicon End bp	Lower Primer Eval	Upper Primer Eval	Amplicon Length	Left primer (5' -> 3')	Right primer (5' -> 3')	Left primer (oC)	Right primer (oC)	Product Size	Design Sequence (from Genome)	Repeat Start (From Sequence in Column to Left)	Repeat End (From Sequence in Two Columns to Left)	Period Size	Copy Number	Consensus Size	Percent Matches	Percent Indels	Score	A	C	G	T	Entropy	Consensus Repeat	Contig Repeat sequence	Repeat Start (From Sequence in Column to Left)	Repeat End (From Sequence in Two Columns to Left)	Period Size	Copy Number	Consensus Size	Percent Matches	Percent Indels	Score	A	C	G	T	Entropy	Consensus Repeat	Contig Repeat sequence
u085_(EST)	LG-16	-	507	1	EST	u085	NO_HIT	NO_HIT	NO_HIT	NO_HIT	NO_HIT	NO_HIT	GTCTGGGATTTAGAGGTGCC	AGCATGTACACACGTGAAGG	58.595	57.169	215	TACCCAGGGACACAACAGCCTATCACAGACCGGGAGGGGGTGGGCTGTGTGACCGGAGGGACAAACTCAGAGGGAGCGAGACAACCAGAGGGAGAGAGACTGAGGGAGGGAGACTGAGGGAGGGAGGGAGGGAAGGAAGAATCCATGGCAACCCAATGTTGATGGGCCAGATTGAAAACACGTGGGGCTGGAACATGTCAGGGCCTCAGATGTTTTAGGGTCAGAAAGATATTTTTGGGGGGAGGGGTGTGTTACATCAATAGAAAGAGTGTCTGTGTGGGTTGTTTCAGCCTTCTCCTGCGCCAGTCTGGGATTTAGAGGTGCCAGGGGAAGAACGCTCCGGGCAACCCCAGGCGTTTCAGAGTGACTGGCTGTTCATTAAAGTGGTGATGCCACATG…	433	477	2	22.5	2	100	0	90	0	0	48	51	1	TG	TGTGTGTGTGTGTGTGTGTGTGTGTGTGTGTGTGTGTGTGTGTGT	-	-	-	-	-	-	-	-	-	-	-	-	-	-	-
u0498i_(u305)	LG-03	-	727	1	EST	u305	scaffold00498	48859	49040	0.009	0.009	181	CGCAGAAACACACTTTAGGC	AAGGTTATCAAATGCCCTGG	58.58	58.903	184	TGCATTTTGAGGTTGTTTCAAGCGTGCCACTAATGTGTCTAGCGATGGCCTGTGTTTCAGTCAAACTGGATGTTTTTGTGGCTGTCATGCTGTCCTCTGTGACTCTGGTGGTGGCGGTGTGTGTAGCATGTGCGTTTCCTTGTTGGGATTCTGTCGGTGTGACTGACTGCCCAACGTTGTGTTGGATGTGTGTTCAGTACGGCGAGGACAGTTCCCAAGCCTTCGGGAAGAGCCGGGAGCCGGACTACGCGGGCCAGTACTCTCCCTGGTCCTGTGACACCATCGGCTCCTACATTGGGTCCAAGGACGCCAAGCCCAAAGACGTCATGGCGCCCGGCGCCATGGAGATGATGAATGTGGATGGGAAGACTCTGCGGGGGGAGCCCTCCATGGAAGCCC…	1941	1947	2	17	2	100	0	68	50	50	0	0	1	CA	CACACACACACACACACACACACACACACACACA	-	-	-	-	-	-	-	-	-	-	-	-	-	-	-
u0279i_(u395)	LG-14	-	817	1	EST	u395	scaffold00279	745119	745337	0.009	0.009	218	ATTTAAATTCTGGGTTGGGC	TCAGCTGACTAGGGAAGTGG	57.923	58.03	218	CTGAATTACACAGGAAAAGTGTTCAATATCAAAATGGCCCTTTATTGTGACAGTGTGTATTTGTTACCCTAGGTTTCATATAAGTGTCATCACATTTGGTCTGACAGTATAGCTAGCACAGAATGTTATGCTCCACCACTGAGTGGTATTGCCCTCCCCTCAATGGAAAACAAGACCCCTGAACCTGGCATAACAAATAGAAACCTGGGAATGTGAACATTGGATTTAACTTCAGTCATTCAAATAACACAACACTTTGGAAAAATGTAACAAAAAAGCAAAGTATGCATGACTTAAAACACCATAGGAATAATGGTTGATTTTGAACAATGTCGTCTCTAGTAAACCAGGTAATTTAGTCCTAAAACAGAAATCTGTACCCACGCCATTTCAAAACAT…	574	605	2	16	2	100	0	64	50	50	0	0	1	CA	CACACACACACACACACACACACACACACACA	-	-	-	-	-	-	-	-	-	-	-	-	-	-	-
u0004n_(u456)	LG-25	-	878	1	EST	u456	scaffold00004	2612881	2613086	0.009	0.009	205	CACTTGCTTGTCTCCTTTGG	AGTTTTGTCCCCATTGTAGC	58.496	56.662	205	ACTGGCGTCCGTCGTTCCAGGCCTCCCGGGTACTCTTCAGGGCCTGCGTTCGCTGCTGATCCACCACCACGTAGTCCACCCGCTCGTCGGACACGGCCAGGCCCATCCCGTTGCTCTTCTTCTTCCGTGGGGGGGTGGACTTGCCGGGGTCCAGATCTAGGTCCAGGTACTCCACTTGCTTGTCTCCTTTGGGCTTCACCATGGGGCTGCTTCCCCCATCTGCCGTCAGCTTCATGTTCTAATCCACAAGGAAGATGCCATGTTACAGCAGAACACACACACACACACACACACACACACACAGGAGGGACACGTTAGTGCTACACTCTACGAGTGGGTGAGAGGAGTGGCGGGAGAGCTACAATGGGGACAAAACTAAATAGATATAACACTGTCAAA…	273	303	2	15.5	2	100	0	62	51	48	0	0	1	AC	ACACACACACACACACACACACACACACACA	-	-	-	-	-	-	-	-	-	-	-	-	-	-	-
u0183i_(u465)	LG-09	-	887	1	EST	u465	scaffold00183	880196	880411	0.009	0.009	215	CTGTTACAGAATGGTGCAGG	AGCATGACAAATTACCTGGC	56.759	57.696	215	CCTTGGGTCAATCCGTGCTCTGTGGAGTGGGCGAGGCATGCGTGGCTCCCCGCGTTTACAGTAACACTAACGTCTGTGGGCCACGTGTTTAGTTGAACTGCGCCCAGTGGTTTGGCCTCCGTTAGCGTGGTCGACACCGTTCTTCGCGAGTGAATTCGCTGTTTCCAAACGAACTTGAGAGAGTCTTTAAATCCAGGCCTGTTTTCATATTGCAATTCAGTGCCAATACCTGGCCAGACTTTGATATAATAATGGCAGTTTTACAATAGAGTTCATCCACTAGAAAACTTTCATACTCCTAAGGGAATGTTAAGTCAAAACATTATCCCAGAAATAAACTACCCGAAAGGACTGTTTATTGCTTAACTAAAAATAACACTCACCCTGACTAAAACCTCT…	3364	3394	2	15.5	2	100	0	62	0	0	51	48	1	GT	GTGTGTGTGTGTGTGTGTGTGTGTGTGTGTG	-	-	-	-	-	-	-	-	-	-	-	-	-	-	-
u0497i_(u501)	-	-	923	1	EST	u501	scaffold00497	292674	292827	0.0007	0.009	153	TGATGTAATAGCAAAATCAGGG	TCCCTGAATGAGAGAACTCG	56.862	57.941	153	GGGAAAGAAAACCCAAACCCTTTGTGTGGCGGAGGGACTCTGCAGGAGAGGGGTTTTGCTATTACTTCAGCTTTGCCAGCAGAGAAGGCAAGGCTCTTCCTCTGACACACACACACACACACACACACGCTCACTGAACGCGCATACACACACACACACATACAAATACAGACCACGCACGTAACTTGTCCGCCCGGCGTGCTGGCTGTCTCTGTGCCAGTTACATGTGTGTGCCACACAGAGTAGCCAACAGCGACACACCACCAACCGACCGGGCTTCTCCTTCTGATGATAAGAGTCGACGTCGACGTCAGAAACTGGCCCAATGAATATTGATGTTGGAGGATAGTCTGTTTCATAGAAGAACAGAAGGAAGCAAGATGGCGGCCCTTTAGGATT…	7788	7831	2	22	2	85	0	61	47	45	2	4	1.35	AC	ACACACACACACACACACACACACACACGTACACACACATACAC	-	-	-	-	-	-	-	-	-	-	-	-	-	-	-
u0010j_(u537)	LG-01	-	959	1	EST	u537	scaffold00010	2736052	2736269	0.033	0.009	217	TTGGTGTTGGAGTGACAGG	GCACGGCATAAATCACTACC	57.983	58.12	215	GTGGTGCTTGTGTTGGGTGAGGGAAGGAAACGCAGTGGCGAAGCTGTATTAAGTACTTTAGAAAACAACAAAACATCATTTACATACTGTACGAAGAAACCAACATAGAAAAGCCAATTGAGTCCATCGTTTTCAAAGCTGGTGCGACATGTCTGAAACATACGACTTCCTCTTTAAGTTCCTGGTAATTGGCAGTGCGGGGACAGGGAAATCCTGCCTCCTCCACCAGTTCATTGAAACTAAGTTCAAGCAGGACTCCAACCACACCATTGGGGTTGAGTTTGGTTCCAGAGTGGTCAACGTCGGGGGCAAGACGGTCAAACTGCAGATCTGGGACACAGCTGGACAGGAGCGCTTCAGGTCTGTGACTCGCAGTTACTACCGTGGAGCTGCAGGGGC…	2518	2547	2	15	2	100	0	60	0	0	50	50	1	TG	TGTGTGTGTGTGTGTGTGTGTGTGTGTGTG	-	-	-	-	-	-	-	-	-	-	-	-	-	-	-
u0068d	-	-	1210	3	Uncovered long scaffold	u1067d	scaffold00068	1128521	1128854	0.003	6e-05	333	CTGCCATGTCATATCTCTTCC	TCTAGAAAAGAATCACAGAAATGC	57.218	56.949	333	CCGTCCAACAGGACAGCAAATCGTCAGCTTTACAATTACTTATCCTGCTCATCCTTCATGTGTCGTACTGGTGATGAAATTGCCAAGGCCAGTCTCACCGATTGCGTTAGATTTAAGGAGCTGTAAATTAACTATCAAGTTATTTATTTTAGAAATCTTGAAAGAAGTTAAAATCTTCATAGTAGCCTGTATTCTAGAATGCTGTCACTCTCAAGGTTTCAAAGATCACAAATCACTGGTGGTGATCATCATTTTAAGGAGTAGCATTTAATGAAGCCCTTAAGCTAAAGCTGTAGATGCCTAGCTGCCACTATAACGAGTGAAATATCATAATTCTTACAAAGTCCAGTTGGTAAATGAGCTTTTCACTTGTTCCCATTCCCATGTGACACTTCAGAT…	511	545	2	17.5	2	100	0	70	0	48	0	51	1	TC	TCTCTCTCTCTCTCTCTCTCTCTCTCTCTCTCTCT	545	574	2	15	2	100	0	60	50	0	0	50	1	TA	TA TA TA TA TA TA TA TA TA TA TA TA TA TA TA
u0343d	LG-02	-	1338	3	Uncovered long scaffold	u1342d	scaffold00343	404926	405140	0.033	0.009	214	GAATAGGATGCCATTTGGG	TGTTAACACCAGGAAGGAGG	57.815	57.644	214	GGAGGCTGTTCGGTGTGGGAGGCGTTAGGCTGTTTTAGTATCCTGGATTTTATTCAGAAGGTGGGCGGAGATCTGGGCTGCAGAAGGAGGGAGGCTGTTCGGTGTGGGAGGCGTTAGGCTGTTTTAGTATCCTGGATTTTATTCAGAAGGTGGGCGGAGATCTGGGCTGCAGAAGGAGGGAGGCTGTTCGGTGTGGGAGGCGTTAGGCTGTTTTAGGACAACCCCTGGGGTAGTTGCCAAAACAGTTTGCTGAGGCAGATAGGGGGTGGGGGGCGGAGCAGGAATGGCGACAGGATTCAGAACCCTGGCTGACTCCCAAATGCCACCGTAGGGTCAATCCCTTCACAGGCTTCTGCTCTAAAGTAGTGCACTATATAGGGAATAGGATGCCATTTGGGA…	511	546	2	18	2	100	0	72	50	50	0	0	1	AC	ACACACACACACACACACACACACACACACACACAC	-	-	-	-	-	-	-	-	-	-	-	-	-	-	-
u0711d	LG-04	-	1586	3	Uncovered long scaffold	u1710d	scaffold00711	51543	51729	0.009	0.009	186	AACCATCATACCACACAGGC	ACTTTTGAGGTTGCAAGAGG	58.287	57.053	186	TTATGGTCATAATTACCCCCAAAACAAGTGAGAAAGTGTATTTGAAAAAGGTATTACTGCAAAACTACATCTATGTACATTTAGAACCCTAATCTTATTATACTTACAGTGTATAAAAAGGATTGGCTTATTTTAAGAGGGGCTTTAGATCTCAGAAAGACAAGGCATAAGCTTATCATTTGAAAGCCATATGCCACAGATTAAGATATGTCTTTTTGTGTGTGTGTATTTGATTTTTCTCTCATTGACTAGTACACATATGTGAATGCTTTTAGCTAGTATGAAAGCTAGTGCTCTTAAATCCTCTCACCCACAACATTATAGTCCTAGAATGAGGACATCACAAAATGTCCAGAGTACAAACTTTATTGTATGAAAATGAATAAAGGATTTGGTTTA…	511	559	2	24.5	2	87	8	73	51	46	0	2	1.12	AC	ACACACAAACACACACATCACACACACACACACACACAC-CACACACACA	-	-	-	-	-	-	-	-	-	-	-	-	-	-	-
u2877i_(u380)	-	-	802	1	EST	u380	scaffold02877	9781	9970	0.009	0.009	189	GATGGTCTGAGCAGTCAAGG	TGCTGTTGTCACCTTTATGG	58.379	57.185	189	CACTCACAGACAACCTGTTTACTCAGACTGTTCATTCCGTGTACTGCGTACAACGTGGGCTCTCCTTTTAACTGTGTGTCAGCTCAGGCTGGGGAAGGGTGTGTTTTGCAAGTCTGCAGCCATAGACTTGTACTCAGTGGACTGCTCTCCCAGCCTTCAGAGCCCCATGGGGCTTTAGGCTGCTTCCCCTGCTGATCTTCAGTTGCGGCTGCTATTCGTCCTGTCCGGTCCCAGCGGAGACCTACCCAGCAGGCAGATGGTCTGAGCAGTCAAGGGAAAAACTTTATGACAGGAGCTCGTTCAAACCCTACTCACTCAATCTCCATGCTTCTCTCTCTCTCTCTCTCTCTCCCTGTCTCTATTTTCTCTTTCTCTCTCTCTCTGTCTCTCTCCAGTCAG…	330	392	2	32	2	80	3	65	1	42	3	52	1.27	TC	TCTCTCTCTCTCTCTCTCTCTCCCTGTCTCTAT-TTTCTCTTTCTCTCTCTCTCTGTCTCTCTC	-	-	-	-	-	-	-	-	-	-	-	-	-	-	-
u0134i_(u399)	-	-	821	1	EST	u399	scaffold00134	194469	194650	0.009	0.009	181	CAGCGTGTTACACTGTCAGG	AAAGCACAGCAATAGCAACC	57.904	58.053	181	ACCATCCATACTGTCCATGTCCTGAAATGGAGCTGGGCGATATCAACAAAAATCAGTGTCGCGGTAAGTGGACCCAATTACCTGGATAACAGTACATATCGTTATCGAGGTACTTCTTAATATTAATTACTCTAATTTAGTTAGCAGAATGTCTAAACTGCATTAGAATATGGACAGTTGTACACATAGTCAATGCAATATATATTATCAAGGTATTTGGGTCCATTAATCACAATGCTGATTTTTGTTGATATCATCCAGCTCTATCTTGAACACTCTTTGAGCAAACCAAATGTTGTGTTTAACTTTTGACAGGCTGATGGATTCTAGCTACATTCATTCAGCCAATCCAGAAAGTGTCGACGTGTTCGTGTTGACGTGCATGGACCAATATTTATT…	6117	6148	2	16	2	100	0	64	50	50	0	0	1	CA	CACACACACACACACACACACACACACACACA	-	-	-	-	-	-	-	-	-	-	-	-	-	-	-
u0057i_(u457)	-	-	879	1	EST	u457	scaffold00057	1225268	1225479	0.009	0.003	211	CAGCATATGTAGGACGAGGG	TGACTGGTATATGCTGGTTGG	58.201	58.515	211	TACAGGAGCTATTCAAACTATAACTAAATGAAAATGTAGCAGTCTTCATATTTTTTACATTTCACTCACACAGTACGGTCAGAATGTTTTCTTAATGCAGCATATGTAGGACGAGGGATGCATACCTGGCAACCCTGAATAATGCAACATTGAAATCACTTTAGTTGCTCAAAGCTAGTCATTATTCAAGTACACAATGAACACACATATACCGTAGTCTAGACAGACACACACACACACACACACACACACACACATTTAGTGGAATACTCAACAAGCAAGCTCAACCAACCAGCATATACCAGTCATTCCCCCAAACACCTTCACAAAATAGCAGAGAACCAATCAGAAGCTGACAATCAGACAGACCATAAATCAAAGTGGGTTTGTGAGCCAAAA…	227	257	2	15.5	2	100	0	62	51	48	0	0	1	AC	ACACACACACACACACACACACACACACACA	-	-	-	-	-	-	-	-	-	-	-	-	-	-	-
u0020i_(u472)	-	-	894	1	EST	u472	scaffold00020	2048202	2048414	0.009	0.009	212	GGTGTAGATGTCCACACACG	CTTAGCTGCTAGGTGCATGG	57.33	58.701	212	GAATCTGATCGCGGATTCGGCTGCAACAACAAAAATGAACTAAATCGATGTCGTTTTGGAATCACTGATAGAATGGAGGACGATCTGGCGTCAGAGGATGATATATTGCTCCAGTCAGAAAAGGAGTTCCATGATGCCGCAAAGAGGAACGATGCAGGAAAAATGCAGCAGATGTTGAAGAAAGGAATGGACATCAAGACCAGAAACAAAGCAGGCCGTACAGCGCTGCATTGGGCAGCAGGTGCGGGGAGCGAGCAGGCTCTACGTCTGCTGCTGGACCACAATTGTGACGTTGACGAGAAGGACAGTTTTGGCATGAGTGCTCTGCTGCTTGCTGCCTGGTTCGGTCATCTCAAGATCCTACAGATGCTGGTGGCCTCTGGAGCAAAGCTGAACTCA…	706	736	2	15.5	2	100	0	62	0	0	48	51	1	TG	TGTGTGTGTGTGTGTGTGTGTGTGTGTGTGT	-	-	-	-	-	-	-	-	-	-	-	-	-	-	-
u0267j_(u602)	-	-	1024	1	EST	u602	scaffold00267	665766	665963	0.009	0.009	197	TCTGGTCCATTATCAGTCCC	TGGACACCTGACGTAAAACC	57.357	58.469	197	AATGACACATCAGAATGTAACCAATTTTAAATCCAGGATGTAGCACAACATTTGGAAGAAGCCAAGGGGGGTTGAATACTTTTTGAAGGCACTGCAAATCTGTATTTAAAAATAGTGTTGTTAGGAGAAGGCTTTTTCGCTGCCAACCTAATTCCTACATGCCCTCTGTGCCAATCTGACATTATGTAACAGCTTTGTGCAACACTTTGTGATAACACTGAGTCAATTCCCTAAAGTCTTTGATTGTTTTTTTTCTGTACTGAGCCATTAGCCATCTGAGAACTTAGTTTTGAGAGACGGGAAAGCAGCAGGTTTGTCTGGTCCATTATCAGTCCCTCGCTCATTGAGTAAGGTAGAGGAGAAGGTAGTACACACACTTACACACACTTACACACACAC…	370	416	2	23.5	2	82	0	58	46	44	0	8	1.33	AC	ACACACACTTACACACACTTACACACACACACACACACACACACACA	-	-	-	-	-	-	-	-	-	-	-	-	-	-	-
u686_(EST)	-	-	1108	1	EST	u686	NO_HIT	NO_HIT	NO_HIT	NO_HIT	NO_HIT	NO_HIT	TGCAACTTTGCCTATGTGC	CAGTGGGACAAAAAGAATGC	58.432	58.201	225	GACACAATACTCAGATGACTTTATTTAGAACAATGATGCAACGCATTAAACCCAAATTGAAACATAATACTTTAGAGAACATCTTTGCAATGGGTAATATCCATATACTGGTCAAAAAGGTGCAGTTTTATTTTTTCTTGCCTCTTGTCGATTTTGAAGGGAAAGATTACAACAAATGTTTACCCATATTTCAAGTTAATGGCAAACCTATGACCTCAATTTCCAGGGCAAATATGTCCAACATTTCAATGAAAGGAAACAAGGTCCCAAGATATAGCGTGGCCCCATGTGCAATTTCATTCACAGCACACCATGTCTATTCAGGTCAACTGAGTTTACTGATGAGGAGAACTGAATGAGTGTCATCATACTTCATAAAAAAAAAAAGCACTTGTCTAC…	2435	2471	2	18.5	2	88	0	56	2	0	45	51	1.15	GT	GTGTGTATGTGTGTGTGTGTGTGTGTGTTTGTGTGTG	-	-	-	-	-	-	-	-	-	-	-	-	-	-	-
u0198j_(u710)	-	-	1132	1	EST	u710	scaffold00198	333309	333528	0.12	0.009	219	ATCCTGTGTTAGGCATAGCG	TTTTCTTTTCACACACACGG	57.877	57.221	221	AGTAGGAGCCGGGCTGTTGGATGATGGGAGATGTGGGGAAGTGGAGGCTTGACGGCGTGGCGTGGGGACTCGCTGGTTCCACTTCATGCCAGCTGCTGGCCTGGCTGCTGCTTCCTGGGGAACGGCCTTGGCCTGGGTAGTACGACTCCTCTCCTGGACTGTCAACCTCGTCCTCCATACACTTGATTCTCTTGGCTGAGCTGCTGGAGGAGGTGCTGGGTAGGGGGCGCCTCATGGCCCCAGGGCTCATGCTGTAATAGGAGGAACTGTCTATGTCCGCCAGTGAGAAGTTAGGGCCCGTCCCTGCTGCGATCGGGGTCTGCGAGACTCGGACCAGCTCGGCCACACTGAAGACCCCCGATGTGACGAAGCTGTCCTGGAAGCCGAGATGTCCGTTCT…	1096	1153	2	28.5	2	76	10	55	8	0	44	46	1.34	TG	TGTGTGTGATG-GTGTGTGTGTATGTGTGTATGTGTGATGTATGTGTGTGGGTGTGTGT	-	-	-	-	-	-	-	-	-	-	-	-	-	-	-
u0024a	LG-16	-	43	2	2 Markers per top scaffold	u1023a	scaffold00024	388942	389147	0.009	0.009	205	AGCCTTGTTAAAGAGCTCGG	TCCCTTTCTTTGTAGGGAGG	58.743	58.24	205	TTATCAGTTATTTAATTGTATTGGTCATTCATTAACATCCATAGTGTATCACTGTTACGTAAACTGAGTTCTCATTTAATGTGGTGAAACTATTCCTAAATAATGTTACTGACCATCTAACAGTCAAACCATAGTCAAATCACAGTCAAATCAAAGCAGGCACTATGGTTTTACTCCTTTTACCTATGTTCTGGTGTTTTTTTTGGTGGGAAGCTGAGGTCAACCCTGTTCATGTATTTGGCACTACAATAAGGGATAGTTCAGAATAAAAAAATAACACATTGGTTTCCTTACCTCGTACAAACTGAACAACAAAAGAGAGATATCAGGGACGAGAATTACTTCTCAATTACCTTGTAACGACGTATACTACTAAATTCACAATGCGAAGACGTTACC…	511	563	2	26.5	2	92	0	88	0	3	49	47	1.19	TG	TGTGTGTGCGTGTGTGTGTGTGTGTGCGTGTGTGTGTGTGTGTGTGTGTGTGT	-	-	-	-	-	-	-	-	-	-	-	-	-	-	-
u0046c	LG-04	-	76	2	2 Markers per top scaffold	u1045c	scaffold00046	1405959	1406173	0.009	0.009	214	TTCTCACATCACTCACACGG	GAATGGGTGAAAGTGAATGC	58.171	57.99	214	GAAAAGACTGTGATTTAGGCGGAATGTGCATGAAATTGAATCTGATGAAAGGTTCTCATTATGAAGGATTTGTTTACATTTTTGACTTTGGTATCTCAATGAATAACAGAGAAATAATGTATCAAAGTTCATAATAGTAATAATACTCATATTTTTGGAGGTTGAGTAATAACCTCAAATATGCAGTACATCAAATATACATTTTCTAGACAAACTGGATATTGGCACGTGAAGCCAACATACAGTATGAATGGTAGGGGTGTGCCAAATACTCAGACAAAACAAGTATCATTATGCATATGAGGAATTTGTTGGATACGGATCCGATCCGATTATTTAACATCATTATCTGGGATCGGATAAAGGTAAAGAAAAACATTTTCTCACATCACTCACACG…	511	563	2	26.5	2	92	0	88	50	49	0	0	1	AC	ACACACACACACACACACACACACACACAAACACACCCACACACACACACACA	-	-	-	-	-	-	-	-	-	-	-	-	-	-	-
u0149c	LG-05	-	204	2	2 Markers per top scaffold	u1148c	scaffold00149	1117969	1118132	0.009	0.009	163	GGTACATTCGTCTGGTGTGG	TAGATCACTAGTCCACCGCC	58.854	57.766	163	CTCTGAAGGTGCAGGGTCGAGGGGTGGATATTGCAGATGATAAAGGGATATTTAGATGAAGGCCAGTGGTGTCATACTAATTGGGTGTTAGCAGGCCTGGTCTCTGTTCCTGCCTGTGTTAGGGGGCAGAGGGGCTTGACCGGGGGGAGGAATGGATCGTACGATCGAATGGAAGGCGTTTCAGGGAGAAAGATGCCCTCTGGCTCAGAGGGAAAAGCTTAGATGACAATGCAATTGAATACACACGCACACACTAAAGCCAAGAAACATTTTCTCCTTATTGGTTGTCTTTCAGTGGCGTTTTAAAAAGTGTCTTGTTGGTTCTTCGGCCATGACCGCCATTGTTTCGTCTCTTTGCCCTCCACCATCTGCTCCATAACACCAATGTCAGACCAACAA…	511	548	2	19	2	100	0	76	0	0	50	50	1	GT	GTGTGTGTGTGTGTGTGTGTGTGTGTGTGTGTGTGTGT	-	-	-	-	-	-	-	-	-	-	-	-	-	-	-
u0226d	-	-	1264	3	Uncovered long scaffold	u1225d	scaffold00226	380046	380264	0.009	0.003	218	ACACACACACACACACATGC	TTGCATTCTAATGAGTGGAGG	57.183	57.836	218	AGTAAAATGGTAAGGTATTTCTTAATAAACTGAAATATGGTTTCAGGCGGGCAGGCCGGCGCTGACAGAACTGAAGACGTGTCTAGACATGGTTAAATCCACTGCCTAAGACAGATATGCAGAGGTACCGGGGTAGACCGATCAAGGCACAGACGGTCCTGGTTCTTTGAACCCAGACCGGACCAAACATTGTCAGACTACAGAGATCAATGGTTCTCCTTGGGTACGATATAGTAAACCAAATACTAATGTCAGTACACAACATTGACATCTCCCTCTTAACAACCGGCCTTGTTATTTCCATTATCAGAAACTCTGGGAATTAAGACGGCTGACACACACAACACACACATACACACACACACACACACACACACACACATGCACGCACGCACGCAC…	511	545	2	17.5	2	100	0	70	0	51	0	48	1	CT	CTCTCTCTCTCTCTCTCTCTCTCTCTCTCTCTCTC	-	-	-	-	-	-	-	-	-	-	-	-	-	-	-
u0285d	-	-	1284	3	Uncovered long scaffold	u1260d	scaffold00285	414450	414673	0.009	0.009	223	GGCTGCTCATAAAGTTGTCC	TAATTATTGCAGTCGCCACC	57.419	58.653	223	GCTGGCTGTGCTACATCTCTGCTCTTGCACTGGCTCTTGGGGAACACTGATTTTAAAGCCCCTTTCTGGGCATACATAAATTGATGAGCTCAGTGCAGGGTTTATTGAGACATGAGTTTGCGTGAGCTGCTCCTTAATGATGTGGCCATATACCAAGTACCACAGCCAATCACCACCATCACATTAGCTCCAGAATCTATTCAAACCATTACATAGTGGCCCTTCTGGCCCATAGGGGGAGCTATTGACTCACCACCTCATTGAGTAGGGCTTGTGAGGGTTATTCCTGTAGGTTATCTGAATTTTATATTGCATAGCACTTAACTGTGTCAGCTGGCAGCTGCCTTGTACATCTCTAAGTTGTTTCCCATACATGGGGTATTTTTCGGGGTGAGAGGG…	511	547	2	18.5	2	100	0	74	51	48	0	0	1	AC	ACACACACACACACACACACACACACACACACACACA	-	-	-	-	-	-	-	-	-	-	-	-	-	-	-
u0293d	-	-	1304	3	Uncovered long scaffold	u1292d	scaffold00293	467233	467413	0.009	0.009	180	AAAAGGGGACTGTTTGAAGG	CACCACCCTTACTATGGTGC	58.148	57.951	180	GGCTACCTCTCCGCCAAAACGGCGGCCGACGCGGGGATGAGGAGAGCTGAAGTGAGGGCTTGGACATGAGGTGCCCGGGAGGTAGCGCTTTAGGAGGTGGCCGTGGCATTCCTGAGGACTTTGTCCCTCTCTGGTTTGTTTTAGGGGTTTGGGAGCCACCTATCTGCGTCTCGCCGTTTGACCCCAAGCCCTCTGGGTCGATCGGGCCGTAGTAGCGCTTGTATTCATCCAGGCTATTGTCCCCGCCACCGGCTCCCGATGCCCAATGAGGGGGCAGGCCCTGCTGAAATGGTGACATGTCCTGGATCCCACCGCTCCCACCGATAGGTTTCTCTGCGCTGGGCTTGGGGCGGTTCCAGCGGTCTACAACAGCCAATCTGCGGTCATGGCGAGGCAGGA…	511	559	3	16.3	3	91	0	71	0	26	34	38	1.57	GCT	GCTGCTGTTGCTGCTGCTGCTGCTGCTGCTGCTGTTGTTGCTGCTGCTG	-	-	-	-	-	-	-	-	-	-	-	-	-	-	-
u0353d	-	-	1347	3	Uncovered long scaffold	u1352d	scaffold00353	447181	447404	0.009	0.009	223	AGGGAAAAGGAATTCACTGC	TTCACAGGCTTCATAGTGGG	58.24	58.722	223	TCCAGCATGTTGACCAGCTTGTCGAGTAGCGCCACAACCGTGATGGCGCTCACCTGGTCCTTGGCCGTGGGACTGGTGGGACCTCCAGGAACCGGGCTCCCAAGGGTTTTCAAGCCCAGCCTGGAAAGGGTGCCGGTGGGGGAGGAGGGAGCCGAGCTGGGGCTGAAACTGGGCACCAGGAGGTCATTGTTGTCTTGCTGGGCCTGGTACTGCTGGGGGTTGACCAAAATACTGCTGCTATTGCTGCTCTGGTCAGCGTGCGACGAGTCTTCTCCCATGGCCGCAGGGGTTTGTTGGGGTTTGAACAAATTTTGAAACAAGTTTGAAAGTGAAGGGAGAATGCTCTGAGGTGTTAAGATTCTCTATCAGTGGACTGCCGTAGTTGTTCTCTGCAATTCC…	511	554	2	22	2	100	0	88	0	50	0	50	1	TC	TCTCTCTCTCTCTCTCTCTCTCTCTCTCTCTCTCTCTCTCTCTC	-	-	-	-	-	-	-	-	-	-	-	-	-	-	-
u0457d	-	-	1412	3	Uncovered long scaffold	u1456d	scaffold00457	34187	34358	0.009	0.009	171	GTGACGGATAGATGGAGTCG	CAGCCAGCAGAAGTTAATGG	58.1	58.528	171	TATTCACTGTAAAGAACACGTGTGCTGCCATGGACACGGACGCACACACACACACACACACACACACACACGCGCGCGCGCTCACACACACACCACCCACTGGGTTGGCCAGGTCACGGCTGACAATAGTTTCAGATGGATAAAGGGCGTGTCAGCCAGGAAGTCTATGGTTTGTCTTCAAGGTTGAACGTTCCAGCACGCAGTGACGACTGTGATTGTGCCCGTGTGCCCGTGTGTCCGTGTGTCCGTGTGTCCGTGTGCCCGTGTGTCCGTGTGCCCGTGTGTCCGTGTGTCCGTGTGCCCGTGTGCCCGTGTGCCCGTGTGCCCGTGTGCCTGTGTGCCCGTGTGCGGGTTCCAGCTTCGTTAGCGTATTTACTTAACCTGTCTCAGCATACAAAG…	511	545	2	17.5	2	100	0	70	0	0	48	51	1	TG	TGTGTGTGTGTGTGTGTGTGTGTGTGTGTGTGTGT	-	-	-	-	-	-	-	-	-	-	-	-	-	-	-
u0569d	-	-	1486	3	Uncovered long scaffold	u1568d	scaffold00569	252722	252887	0.009	0.009	165	TGCACTGGACTAAAAGGAGC	CAAGTTCAAACCAGACTCCC	58.104	57.198	165	TTGCTTAAGCCTAATCTGGAATTACTATTATGCTTTGCCATAAAAATAATTTTTGAACTTACTCAGTTGCCATTTTTCCTCTGTGCATCTCTGACCCTGTTGTCTGTACAGGGAATGACACTGACTGATTCTTCGATTCTGACAGAAACACAGACACCCTCCTTGGTGGTGGAGCCGGTCTGGGCCAAATCTCCTTAACTGCTCCCTATTCGGATCCACTTCTGAAACTTTGACGGCTATGTTAATTAAACAGTCCAATTATACATATGTAAATAATAGCAGATGTGTAAATCAGGGAATTATCCTTGTCAGTAAGTGAATAATGACATTAAGAAAGATAATCTGGAGCATTTTACAAGACAGATTGTACTCAGTGTTGAGCTTTAGAGAAATGGTCAC…	511	554	2	22	2	95	0	79	2	0	50	47	1.13	TG	TGTGTGTGTGTGTGTGTGTGTGTGTGTGTGTGTGTGAGTGTGTG	-	-	-	-	-	-	-	-	-	-	-	-	-	-	-
u0602d	-	-	1513	3	Uncovered long scaffold	u1601d	scaffold00602	93550	93726	0.009	0.009	176	ACAGCTGCAGGTCTTACTGG	TGGGTTAGGTTTAAGGTCCC	58.116	57.904	176	GAGTTTGTGTTTTAACAAGAGCAATAGCCGGGAGATATATTTAATAAAACACTAAAACTTTGACAGGAAACAAGGCAAGAAGGGAGAATGTAAGAAGCAGGATGGGGTTGTGGAGGAAGTGAAGGCTTCCAGGCTATAGGTTCACTGAGTTTCAGCAGACGGCAGACATCTCATTAGACAGGAAAAAGACATCTGTCATCTCCTGCTACTGCATGCAATGTAAACCTTTTTCTACTTGGGAAGATTTTATGGTGCACCATCTATCTATCTAATCATATATCTATCTATCTATCTATCTATATATCTATCTAATCATATATCTATCTATCCCCCCACCCTTATTAGACAAACAGAACAGGTGGTTAAGGCCTCTACATTTCCCTCCCTGACCTAAATGAA…	511	551	2	20.5	2	100	0	82	48	51	0	0	1	CA	CACACACACACACACACACACACACACACACACACACACAC	-	-	-	-	-	-	-	-	-	-	-	-	-	-	-
