# Supplementary material for: The Genome and Linkage Map of the Northern Pike (Esox lucius): Conserved Synteny Revealed between the Salmonid Sister Group and the Neoteleostei
Source: PLoS One. 2014 Jul 28;9(7):e102089. doi: 10.1371/journal.pone.0102089 (PMC4113312; doi:10.1371/journal.pone.0102089)
Supplement: File S1 — 19K MAKER2-assembled transcriptome in FASTA format. (GZ) [file pone.0102089.s010.gz]

Archive with 1 entries (1 files):
- eluc.transcripts.maker2.fasta
