# Supplementary material for: The Genome and Linkage Map of the Northern Pike (Esox lucius): Conserved Synteny Revealed between the Salmonid Sister Group and the Neoteleostei
Source: PLoS One. 2014 Jul 28;9(7):e102089. doi: 10.1371/journal.pone.0102089 (PMC4113312; doi:10.1371/journal.pone.0102089)
Supplement: File S1 — 19K MAKER2-assembled transcriptome in FASTA format. (GZ) [file pone.0102089.s010.gz › eluc.transcripts.maker2.fasta]

>11062972
GGAGATCTCAGGTTTGTTAATGCTGGTGCTGATGGGTTCAGTCGGTGTTGAAGGTGGCGTTGGCCCCAGC
AGCAACTCCACTTTCTGCACCGAGTCGAAAGAATGTCTTGAGTACGAGCTGGTGTGCAAAACAGACGAGT
ATGAGGCAAGTGTGCGTCACTACAGCCCCACTCGATGGGTGTCGACGGACGCCGAGGCCTACTTCATGGG
GGTGGGAGCTGCCATGGCCTTCAGAAGACTCTTCCAGATCCCAGAGGAGACCCGGGTTTGGGAGCCAGCC
ATCTACACACTCAGCTTCCTGCTTCCAGCAGCCTTTCAGGACAAGACCCCGACGCCCACCAATGACAAGC
TGTACTTCACCGACATGCCTGCCATGGACGTGTACGTGCGGAGCTACGGCGGCTGGATGTTGTCCGTGAC
CTCGAGGCTTCACGCCCACCTGCTGACCAAGGAGCTGGCCCGGGTCCAGGCTGTCTTCAACCACACGTAC
CACTATGGAGTGGGCTACGACAGTCCCCTGAAACTGCTGAACAGACACAACGAGGTCTGGTACGTTGCCG
AGGGAGACGCCGTCTGCTCCGACCCCCAGGAACCGACCCCGCCGCACACGCCCGCCGCCGCGCGCACACC
CGAGGCGCACACATCCCCCTTCACCCCGTCCCGCATCCCCCCCAACGTCACGACAGACTCCCCCTCGGTC
CGCCGGTCCACCACGCCCTCCCAGGCCCCTGGGGTGACCCCTTCTGAGGGCCTCAAGGTGGCGGGGGGCC
CCGTGGCCAACAGCTCAAACCCACGGGTGGACGGTCCCTGGAACAACACCGTCGAGGCCTCGCTGGAGGA
CGCGCCCTCTGACAACTCCGTGGTCGCCCCGCCCAAACCCCACCTGGCC
>11062973
ATGTCAATAGGTAAGGCCGTCGTGACCATCAGAACCATCGTGTCAGAGGGGAAATCGTCAGGGGGCACCG
GAGGACAGGCAACGATGTCATCGGGCGGGAGCAAGGCGGGGGGAGGGGCAGTGATGACGACAAAGTCCAG
CATCAGCTCCTCGTTTACCTCCTCTAGCAGCTCAGGTGCAGGAGCAGACGTCATGTCATCAGGAGTTGCT
CCAATGGTTTCCGGTGGTGGAGGAGCCACGGAGGGAGGCAAGAAGATGTCCGTTAACTCCTTGAGCAACA
CAGAAGTACCCAGAGCAGGAGGTGTAGTGAAGGAGGGAGGCTTGCCAAAGTCTGGCACCACAGATGTTGG
TTCTTCATCTAGCAGTTCAGGAGGCACAGCTATGATGTCATCGGGGGGAGGCACTGATAAAGCTGTAAAA
TCAGCAGGAGGCGGCGCCGGTGCAACAGTGATGTCATCAGGAGGTGCAATGAGGGAGGCAGCCTCGGTAA
AGTCTGGCATCACAGATATTAGCTTTCCATCAAGCATTTCAGGAGCCACAGTTATAATGTCATCAGGAGG
AGGTGCAAATACAGATGTAAAATCAGCAGGAGGAGGCACAGGTGAAGCAGTGATGTCATCGGGAGGTGCA
GTGAAAGAGGATGGCTTGGTGAAGTCTGGCACCAGTGAGGCAATGTTGTCGTCAGGAGGCGGCACAAAGG
AGGAGGGCATGTTGAAGTCTGTTATCCCTGAGGTCAGCACTTCATCTAGCATTCCAGGAAATGCAACTAT
GATGTCATCAGGAGCAGGTGTTGGTACAGTTATGAAGTCAACAGGAGGAGTTGCCGGTGCAGCTGTGTTG
TCATCAGGTGGTGCCGTGAAGGAAGGCATTATGAAGTCTGGCACCACAGAGGTCACCTCTTCATCTAGCA
TTTCAGGAGGAGGTGCACCTATAACTTCATCAGGAGGTGATGCCAGTGCAGTTGTAAAGTCACCTGGAGT
CACCAAGGATGCAAATGTAATGTTGCCAGGAGGTGCATTGAAGGAAGGAGGCATGGTAAAATCTGGCACC
AGTAAGGTCACCTCTTCAGCAACAAGCTTAGAAGGAGGTGCAGTCATGACATCATCAGGAGGAGGTGTCC
AGGGGACTGGTGCTGCCAGTGCCACTGCCGCAGCAACGGTTTTGGCTGGAGGAACAGCAAAGGAGGGAGG
CACGGTGATCGCAGTGGTCTCCTCAAGCAGCTCTGGAGGAGCCATAATATCATCAGAGGGCAGTTCAACA
GTGTCAGGTAGTGGAATGACGGCGATGTCATCAGGGGGCGGTTCCACAGTGTCAGGTAGTGGAATGACGG
CGATGTCATCAGGAGGCGGTTCCACAGTTTCTAGTGGTGGAATGACGGCGACGTCATCAGGGGGCGGTTC
CACAGTGTCCAGTGGTGGAATGACGGCGATGTCATCAGGGGGTGGTTCCACAATGTCCGCTGGTGGAATG
ACGGCAATATCATCAGGGGGCGGTTCCACAGTGTCCGCTGGTGGAATGACGGCGATGTCATCAGGGGGCG
GTTCCACAGTGTCCACTGGTGGGATGAAGGCGATGTCATCAGAGGCTGGTTCCACAGTGTCCGCTGGTGG
AATGACGGCGATGTCATCAGGGGGCGGTTCCACAGTGTCCGCTGGTGGAATGACGGGGATGTCATCAGGG
GGCGGTTCCACAGTGTCTGCTGGTGAAATGACGGGGATGTCATCAGGGGGCGGTTCCACAGTGTCCGCTG
GTGGGATGACGGCGATATCATCAGGGGGCGGTTCCACAGTGTCTGCTGGTGGAATGACAGCGATGTCATC
AGGGGGCGGTTCCACAGTGTCTGCTGGTGAAATGACGGGGATGTCATCAGGGGGCGGTTCCACAGTGTCC
AGTGGTGGAATGACGGCGATGTCATCAGGGGGCGGTTCCACAGTGTCTGGTGGTGGAGTGATGGCAATGT
CATCAGGAGACAGTTCCACAGCGTCTGGTGGTGGAATTACCGTGATGTCATCAGGGGGCGGTTCCACAGT
GTCCACTGGTGGAATGACGGCGATGTCATCAGGGGGCGTTTCCACAGTGTCTGGTGGTGGAGTGACGGCG
ATGTCATCAGGAGACAGTTCCACAGCGTCTGGTGGTGGAATGACCACACAGTCCAGCACCTCTTCTTCCT
CCACCTCTGTCGGGGGTGTGATGTCATCACCAGTGCCAGTCTCTACTGGTGAGATTCCCACAGTTCCCAA
GTGGGGTTTGGGCGGGGCGACCACGGAGTTGTCAGAGGGCGCGTCCTCCAGCGAGGCCTCGACGGTGTTG
TTCCAGGGACCGTCCACCCGTGGGTTTGAGCTGTTGGCCACGGGGCCCCCCGCCACCTTGAGGCCCTCAG
AAGGGGTCACCCCAGGGGCCTGGGAGGGCGTGGTGGACCGGCGGACCGAGGGGGAGTCTGTCGTGACGTT
GGGGGGGATGCGGGACGGGGTGAAGGGGGATGTGTGCGCCTCGGGTGTGCGCGCGGCGGCGGGCGTGTGC
GGCGGGGTCGGTTCCTGGGGGTCGGAGCAGACGGCGTCTCCCTCGGCAACGTACCAGACCTCGTTGTGTC
TGTTCAGCAGTTTCAGGGGACTGTGGAGGGACACAGAACTGGATCAGAACCCCCACTCCATAGTGGTACG
TGTGGTTGAAGACAGCCTGGACCCGGGCCAGCTCCTTGGTCAGCAGGTGGGCGTGAAGCCTCGAGGTCAC
GGACAACATCCAGCCGCCGTAGCTCCGCACGTACACGTCCATGGCAGGCATGTCGGTGAAGTACAGCTGG
AGGGGGAGCAGCGCAACGCCGTTATTTACGCTACGATGACCTAG
>11062974
ATGATGTTGGGGAGTCTTTTTCTCACTTTGCTGGTATGTGGCACTGCTTTCGCCTTGTTTGACACAACGC
TGAAACAGCACTGGCAGATGTGGAAGAAGACACATGGCAAAGATTACCAGACTGAGGTGGAGGAACTGGG
CCGAAGGGAGATCTGGGAGAGGAATATTCAGCTGATCAGCCTCCACAACCTGGAAGCTTCCATGGGCATG
CACACCTATGACCTGGGCATGAATCACATGGGGGATTTGGTGAGGTCCTCAGAGCACTGA
>11062975
CAGGACCGCAGTGAGGCGGGGCTGATTAAGCGTTTCCGTGGTGATGGCGTACGCTACAAGGCCAAGCTGA
TCGGGATTGATGAGGTGACAGCGGCACGCGGGGACAAGCTGTGCCAGGACTCCATGATGAAGCTCAAGNN
NNNNNNNNNNNNNNNNNNATTGGGAATGGCTTCGTCGGCACGCTCCAAAGGAGAACACAAGCAGAGAGTC
TTCCTCACCATCTCCTTTGGAGGGATCAAGATTTACGACGAGAGATCAGGGGTTCTGCTGCATCATCACT
CGGTGCATGAGATTTCCTACATCGCCAAGGATACCCGGGACCACCGGGCCTTTGGCTACGTCTGCGGGAA
GGAAGGACACCACAGGTTTGTGGCCATCAAGTCGGGCCAGTCGGCGGAGCCACTGATCATTGACCTGCGT
GACCTCTTCACACTCATCTACGACATCAAGCAGCGCGAGGAGATGGAAAAGAAGGCCCAGAAGGACAAAC
AGTGTGAGCAGGCCGTCTACCAGACTATTCTGGAGGACGAGATGGACGATCCCGTTTACCAGTACATTGT
GTTTGAGGCTGGACATGAGCCCCTCCGTGGCCACCAATCAGAGGAGAGCGTTTACCAG
>11062976
CTGAGAGCCCATGCTGTGGATCTGAACGGTAACCAGGTAGAGAGCCCCATCGACATCGTGATCAATGTGA
TTGACATGAACGACAACCGGCCGGAGTTTATCCACCAGATCTGGAACGGTTCCGTCGCTGAAGGCTCCAA
ACCAGGGACCTTCGTTATGACAGTAACATCCGTTGACAAAGACGAYCCCAAAACAGCCAATGGGATGCTT
CGCTACAAGATCCTTTCTCAGAATCCTGAGAGCCCAACATCCAACATGTTCACCATCAACAACAAGACCG
GGGGCATCATTACGGTGGCAGCCGGCTTGGACAGAGAGAAAGTGCCTCAGTACACGTTGATCATCCAGGC
CACAGACATGGAGGGCAACCCCATGTACGGGTTGTCCAACACCGCCACGGCCGTCATCAAAGTCACCGAC
ATCAACGACAACCCACCCGAATTCACCGCAGAGACGTTCTTTGGAGAGGTGCCCGAGAACCGGGTAAATG
TCATCGTGGCCAACCTGACGGTGACAGACAAAGACCAGCCCAACACGCCAGCATGGAACGCCGTCTACAA
GATCACAGGGGGTGACCCCACCGGCAGGTTCTCTGTGCCAACCGACCCCACCACTAACGAGGGCCTGGTA
ACCGTCGTTAAGCCCATCGACTACGAGATCAGCAGGACGTACGTGTTGACCGTGGTGGCGGTGAACGACG
TGTCCCTGGCTCGTGGCATCCACTCCCCTCGCCAGTCCACCGCCACTGTCTCCATCAGGGTCATCGACGT
CAACGAGAGCCCCTACTTTGACCCCAACCCCAAACTCATCAAACTGGAGGAGGGGATGTTAGCAGAGTCC
TCTCTGACCACCTTCACGGCACAGGACCCTGATCGCTTTATGCAGCAGAGCATCAGATACACCAGGCTCT
CAGACCCAGCCAACTGGCTGCGAATCGACCCCAACACCGGACGCATCACAACGATCGCTGTCCTGGACCG
CGAGTCCCCTTACGTGAAGGACAACATGTACAGCGCCACTTTCCTGGCCACTGACAACGGCATCCCCCCG
GCGAGTGGTACAGGCACCCTGCAGATCATACTGCTGGACATCAACGACAACGCGCCCCACGTCTCCCCCC
AGGAGGCGGAGATGTGTGAGAAGCCGGAGCCCAACGGCATCAACATCACAGCGCTGGACGGAGACCTGAA
CCCCAATGCCGGCCCCTTCGCGTTTGAACTGGCCAACAGGCCCCCGGAGGTCCGGAGGAACTGGACCATC
ACACGGCTCAGTGGTGACTATGCCCAGGTGAGCCTGAAGATCGGCTTCCTGGAGAGCGGCATCTATGAGA
TCCCGATCATCATCACAGACTCGGGGAACCTGCCCATGTCCAACACGTCCTACCTACGGGTGAAGGTGTG
CCAGTGTGACCATAACGGCGACTGCACCGACCAGCAGCACATCATCGCGCCAGGGCTGGGCACAGGGGCC
ATCATCGCCATCCTCCTCTGCATCATCATTCTCCTC
>11062977
ATGAAGTTCAACTACAGCGCTTCACCTGAACAACTGATTGCCCTCGTGGCTGGGTCTGAGCAGTGTCAAC
AGGAAGTGACGTACAGCTGCAGGAAATCCCGCCTTTTCAACACCAGAGATGGTACCCCGTTGTCCTGGTG
GGTGGACCAGGCTGGGGAGAGACGGACCTACTGGGGGGGCTTCCTGCCGGGTGTTCAGCAGTGCTCCTGC
AGCCTAGAGGAGAACTGCATAGACATGAACTACTTCTGCAACTGTGACGCTGATACAGACTCATGGGCTA
ATGACACAGGAGTCCTCTCTTACAAAGAGCACTTACCAGTAAGTGAGATCGTGATTGGAGACACCAACAG
AACATTCTCTGAGGCGCTCTACAGAATAGGCCCACTGCGTTGTTATGGTGACAAGTCTACGTGGAATGCA
GCGTCCTTCTACCAGGAGTCATCCTACCTACACTTCCCAACCCTCCAGACAGAGCTCAGCGCTGACCTCT
CCTTCTACTTCAAGACCAGCGCCCCCTCAGGTGTCTTCCTGGAAAACCTGGGCCTCAAGGACTTCATTCG
AGTGGAGCTCAGCTCTCCGTCTGTGGTGACGTTCTCCTTTGACGTGGGAAATGGGCCAGTGATCCTTGCC
GTCAAGTCCCAC
>11062978
ATGGACGTGAGCGCCGAAGCAAAGAGAATAATGGCCGTGTCCATAAGCAAGCTGTACGCTTCCCGAACCC
AGCGAGGAGGTATGAGGCTACACCGGTGCCTTTTGCTCTCCGTGGTCATGCGTTCCGCCCGGGACCTGTA
CCACTCTGCCTGCCTGGCCAAGGAGAGGGAGGAATTGGGAACCGCACAACCAGTCCCGGTAACGGCTACA
GAGGAAAAGGGGGAGGCGATGGATACAACTACCAGCGGAGACCAAGTCGATATGTCTCGGGTCGAGACAG
AACCCGAGCCGTCCCTGACCCCAACGTTAACTGAGGAGATTCAAACATCCAGTGACCCTGAATCCACTCA
GGGCCCACCAAAACCCGCGAAGATTAGTGGAAAGAACACGGTGGAGGATAAAGAGAACCGCAGTCCTGTG
AGCCCCGACAGGCATTCCAGGAAACGCCGGGGAAAGGCGTCCGTGGCACCAGACTTTCTCCCTAGCAAGA
GGGCCAGACTCTCATTGGAGCTGGGGGAGGAGAGGGCGATCAGAACCGGTCAAAGGAACTGTTGCCGCTC
CGGGGACTCTCTTATTACCATGTCACTAAACTCAAACCGGGCCATCGCAGCGTTCTGA
>11062979
TTCCGCCATCAGGTGGTACATTTTTAGTTCTGCAACACCAGTGTTCTTGACCTACTGAGGTCAATTTTGT
GAAATGCCGACTGAGTAGTTGTATCAAAAAATCTATGTCGTTATTTTACAAACACTTAATTAGCAGTTTA
TTGAAATGAACCTACATTTTAACAAGATATTTTTGTGACGATTACCTAATAACTGCTACCGACAAGCACC
AAACTACACGTCCCAGAAAGCCTGTCACCTGAATGAGGAAAAAAAGTCAGTCACTGTGACGACCTTGGAT
ATCGACTGCACTGCAAGCATGGCGAATAAAGAACCCAGCAGTTTCTTAGCCAACCTAAGAGACCTGGCCG
GTCGAATGTCTGGCGCAGGGGGCAAAGGAGCTGGGATTGGTCTCAAACTGCTCATTGGGGCTGGTGCTTT
GGCCTATGGTGTCAAAGAAGCAACGTTTACAGTGGATGGAGGTCAGAGAGCCATTATCTTCAACAGAATC
GGGGGCATGCAGATGGACACAGTGCTGTCTGAGGGACTGCACTTTAGGATACCATGGATCCAGTACCCAA
TTATTTATGACATCAGAGCCAGACCCAGGAAGATCGCATCACTAACTGGAAGCAAAGATCTGCAGATGAT
AAACATTGGGCTGCGCGTGCTGTCCCGTCCCGTTGCCTCCAACCTGCCCGCTATGTACCAGCAGCTGGGC
AAGGACTATGACGAGAGAGTATTACCCTCCATTGTCAACGAGGTGCTGAAGAGCGTGGTGGCCAAGTTCA
ATGCCTCACAGCTCATCACTCAGAGAGCGCAGGTGTCTTTGCTGATTCGGCGGGAGCTGTTCGAGAGAGC
CAAAGATTTCAACATCATCCTGGATGATGTGGCCATCACAGAATTGAGCTTCAGCAGAGAGTACACTGCT
GCTGTGGAGGCCAAACAAGTTGCCCAGCAGGAGGCCCAGAGAGCTCAGTTCTATGTGGAGAAAGCCAAAC
AGGACCAGAGACATAAGATTATCCAGGCGGAGGGAGAGGCCGAGGCTGCCAAGATGTTGGGACAAGCGGT
GACAAAGAATCCTGGATACCTGAAGCTTAGACGAATCCGAGCAGCCCAGGCCATTGCTAAGACGGTGGCA
ACATCCCAGAACAAGGTGTACCTTTCTGCAGACAACCTGGTCCTCAACCTGCAAGATGAATCTTTTAACA
GATTATCACTGGGAAAGAAGTAGACTTTTTAGAACGCTGTAGCATTCCACCTGTCTGAGGCTCCATCCAC
AGCCAAGACCTGTCTGTCTACCTGCCTCAATCTCTGGGTTAAATTTCCAAGTGGCTTAACAACTCAACTA
AAGAATACCGTCAAGCATTGGATGGCAATGTACAATAGGCCTCTGTGACTAATGCTGTATATATGACACA
GCTAAGGCCAGATGGAGTTCTGTTAATAATTCTCTCCTAATAAATTATTTTTGTGGATTCAAAGCAATCC
AAATAGAAATAGCTTCTAACATGTAGTCAGCTGCTCTTAGGTTTGCAGCTAATGTGGTAATTGGTTTTAA
AAATATATGTATAATTCTGTCTGGCCCTAGATGTGTTTCTAGGGACAGCGGGTCTACTGTACACTCCGGT
TCATTGGAAGCATCTGAGCGTAATTGGTCTGGTGTGAGCATGAAGAATGACTATTGAAGTGGTATACAAT
TGTTTGCCTTCACATTTAAAGCTTTATGTTTTGGAATGAAGATGAAATGATTACTTTATTGATGCTGCAT
TTACATAAGTGGAGCTCCATTCTGCTCATTTATTTGGCAAT
>11062980
ATGAGCGGTGGAGTGGTGGGAATGAAGCAGGACAATAGGGTCCCTCTGTGCTCCACTCTGCACCCTTCAC
ACACACAGAGGGAGGAGGAGGGGGGCGAGGCTCTTTCCCAGAAGGAGCTCCTACCCTCCCCCTCCACAGA
CAGACCCCTTCCTCTTCTCTCGCTCCACCCTCCTCATCGTCGGCTAGCCTGTTGCACGGCAGCCCCGCGG
TACCCTCAGTATCACCTCAGTGGAGGGAACAGCGCGACACCCCGTAGCTCCACACCACTTCTCATAGGGA
CCCATGACCCAGGTTACATGGGGACATACTGCGAGGTGGATGTGGACGAGTGTGACAGCAACCCGTGTGT
GAACGACGGGATCTGCCGCGACTTGGTCAACGCGTTCACATGCACCTGCCAGCCAGTCATGAAAGACACG
CAGAACCCAGAGGCAGCCTGCCGATCCTCTCGCCTGAACAAAGACACTATTGTGAAACCCCTCAACCCCC
TCCTCTCCCCCATTCTGGTGGAATGTGGAAGGGACAGCCACCCCCCCCTCCCCTCGGTGGTGGGGGTCCA
TGGGCAGCTGCCCTGTCCAGACGCTCTCCAACCCAAGCATCTCAACATCCAGACATCCCATGCCCAACCC
AGCCTCTGGCATCTTAAGGAGAGTGAGCCGGGCTGGCCTCTGACCTCAGGGTGGACCAGTCTACCGGAGC
TTTTCTTTGACCCCTCACCTCTGTGTTTGCCTGTCCCAGGGTTTACTGGCACCATGTGTCAGATGGACGT
TGATGAGTGCGCCAGCACGCCCTGCCAGAACGGAGCCAAGTGTTTCGACCGACCCAACGGGTATGAGTGC
CGCTGCGCTGAAGCCGGTCCCTCGGACCCCAGGATCACGGGGTCACCCAAGGCCAGCAGCTGTGAGGAGG
GGTGTAGGGGGGCTGGTCATCGCCCCGACATCTGTTCCTCTGTACCCCACAATACCACAGCCCCAGACAC
ACTCACACACTCCACCATCCTTATGGCATGTCCTAGCGCCCTCACCGTCCAGCCATTAGCACCCTCGTTG
TTGAGTGAAGTGGCCCTGTTAGACGTGGTGCGCCCCATTGTCCGCTCTGCTCTGCCGGGGGGAACAAAGC
CAGGCCCGCAGGCC
>11062981
ATGGCTGCCCCGTGGTCCTGTCTGTTATCTGGCTTTAACAGAAGTAGGAAAAACCCCTGGGGCTGGGGAC
GAGGGTTCAAACTGAGGAAGAGGAGGATCATCAACGAGCCCACAGGAGGAACAGGAAGCTGCCCTCACCT
GGTGGAGGCCATACCATGTGACGAGCCCAGCTGCTACGATTGGCTGCTGCTGAAGCTGGAGGAGTGTACC
CCGGACAACGACAGAGACTGCGGAGCTGGAACCCAAATTCCTCAAGTCCAGTGTGTCAACAGTGAAGGTG
AGCATGTAGACCGCCAGCTGTGCCGTGACGCCATCCTGCCCATGCCCGTCGTCTGTGAAGTGCCCTGCCC
CAAGGACTGTGTCCTCAGCCCCTGGACCCCCTGGTCGCTGTGCTCACACACCTGCTCCGGGAAGAACACC
GAGGGGAGACAGACGAGAGCGCGCTCGGTTCTGGCCTACAACGCCGGGGAAGGCGGGCTCCTGTGCCCTA
ACAGCAGTGCTCTGCAGGAGATGCGTAGCTGCAACGAGCACCCATGCACCGTTTACCACTGGCAGACGGG
GCCTTGGGGACAATGCATCGAAGACACCTCGGTTCCCCTGGCCAACTCTACCGGGGCCCGGGTCGCGGTC
GGGGACTCGTCCTGCTCTGTGGGGATGCAGACGCGGAAGGTCATCTGTGTCCGGGTAAACGTTGGACAGG
TGCCTCCTAAGAAGTGTCCGGAGAGTATTCGTCCTGAGACAGTCAGACCCTGCCTCCTGCCGTGTAAAAG
AGACTGCATTGTCACCCCCTACAGCGATTGGAGCGCGTGTCCTGTCACATGCAAAGCAGGTGGAAACACG
AAAAGGAAACAGAACAGGAAACGCATCATCATCCAGCTCCCAGCCAATGGCGGACAGGACTGCCCGGATG
TGTTGACTCAGGAGAGAGACTGCGAGGCGGGATCCGTCTGTCTCGGATACCGGTGGAAGACGCACAAGTG
GCGGCGATGTCAGCTGGTTCCTTGGTCTGTTCGTCAGGACAGTCTTGGGGCAGTGGAGACCTGTGGACCT
GGTCTCCAGGCACGAGCGGTCTCCTGCCGGAAGCAGGACGGTCAAGCAGACATCGGAGCATGTCTGAAGT
TCGCTAGCTCCATGCCCCCTCTGACCCAGCCCTGCCAGCTTCCATGCCAGGACGATTGCCAGCTTACAGC
CTGGTCAAAGTTCTCTTCCTGCACACAGGACTGTGTGGGCGTCAAGACACGCAAGAGGGTGCTTGTAGGC
AAGAGCAAAAAGCGTGACCAGTGCAAGAACAGCCAGGTGTATCCCCTCAGCGAGACCCAGTACTGCCCCT
GTAACAAGTACAACGCCCAGCCCGTGGGGAATTGGTCCGACTGCATCCTGCCTGAGGGTGGGCGCGTGGA
GGGCCAGCTGGGCATGAAGGTCCAGGGGGACATCAAGGAGTGCGGCCAGGGCTACCGTTACCAGGCCACA
GTGTGTTACGACCAGGACGACCGGCTGGTGGAGACGTCGCGCTGCAACAGCCACGGGTACATCGAGGAGG
CCTGCATCATCCCCTGTCCGTCCGACTGTAAGCTCAGCGAGTGGTCCAACTGGTCGCGCTGCAGCAAGTC
CTGCGGCAGCGGGGTCAAAGTGCGCTCCAAGTGGCTGCGGGAGAAGCCGTACAACGGTGGGAGGCCATGC
CCCAAATTAGACCATGTGAACCAGGTATATGAGGTGGTGCCCTGTCTCAGCGACTGTGGTCAGTACGTGT
GGGTGGCTGAACCCTGGAGTGTCTGGAAGGTCAGCAACGTGGACCTCAAGGAGAACTGCGGGGAAGGAGT
GCAGACCAGAAAAGTCAGATGCATGCAGAACACGATCGACGGGCCGTCGGACCCGGTTGAGGACTACCTG
TGTGACCCGGAGGAGATGCCCCTTGGGGCAAGAAACAGCCAGCTACCCTGTCCGGACGACTGTGTCCTGT
CCGACTGGGGCGCCTGGAGCCATTGCTCACGGTCAGAGAAAGGAAAGAAGGGGGGAGAGGCTGGGATGAC
ATTCAGCAGGGAAGATGATCTCATGCAGCTCAAAATAGCGTGCTGTGTCCAAGGCTCTCTCACTGATTTG
TTGGAAAAGTTGATTCCTTTTAATATGGAACATGTCCCGGGACATGTTCTGTATCAAAGGCCAGGATATG
AGCTCAACTGTGGTTGCAGAAAAGGTTCCATGTTCATTGGAGCAGCGGATCGATTGGACTTCTCTGTTTT
TCAGCCGTGCAACAAGAACAGCACTCGGGAGAGGACGGCGTACCCCATTCGCCAGCCCGGAGAGGGCAGG
CTGTGCCCCAACACCACTGAGAAAGAGCCCTGCAGCCTCAACAGCAACTGCTATCACTACTCCTATAACA
TCACAGGTAAGGCAAATGCCAGGCTGGATTACTGCTCCCAGTGGATGCTGAGTGAGAGAGCTGTGTGCGG
TAGTGGTATCAAGACACGCATGTTGGACTGTGTACGAAGCGACGCCAAGTCTGTCGACCTCAGATTCTGT
GAAGAGCTGCGGCTGGACAGGAAGTGGCAGATGAAGGCTTCGTGTGTGGTGGAGTGCCCCGTCAACTGTC
AGCTTTCTGAATGGTCACCTTGGTCGGAGTGCACACACACCTGTGGTCTAGCAGGGACCACTCCACTTGA
AGTCATGTGCCCTCCAGAGTTCTGGTCAGAGTCGCAGTAG
>11062982
CCAGCAACTCTCTCGGAGTTTTTCAAAAAAGGACCAATGATGAGGTGCTTTGACTCGAATAGACCAATCA
CAGATCGATGAACTGGGGAATTTAAAGGCGGTCACCACTTTTGACGTCATTGAAAGAGAGGGTAAGGAAA
AGTGGTCGTTTTCCTTTTCAGTAAGCAACAACGGCAATGTCGGCCACTGCGAATGACGGAGATCGCATCA
GCCAATTCAAAAACAAGGGAAAGGACACCAACGAGTTGAGACGCAGGAGAGTCGAGGTCAACGTTGAACT
TCGAAAGGCAAAAAAGGATGACCAACTTCTCAAAAGAAGGAACGTTAGCATCTCTCCTGATGAGCCTACA
TCTCCACTCCAAGAGAAGGACCAAAATGCACAGCCCTCGCAGCACTGGACAGTTGAGGAGATTGTGGCTG
GTGTAAACAGTCACATCCTGGATCACCAGTTGCAGGCAACGCAGGCAGCCAGGAAGCTGTTGTCCAGAGA
GAAGCACCCTCCCATCGACCACATCATCGATGCCGGGCTCATCTCCAACTTCGTCCATTTCCTAAGCATG
GTTGACTGTCCTCCAATTCAGTTTGAGGCAGCCTGGGCCCTGACTAACATTGCTTCTGGCACATCTGAGC
AAACCACAGCGGTTGTGGATGGAGGAGCCATCCCAGCCTTTGTCAGCCTGGTGACATCCCCTCACCCCCA
CATCAGTGAACAGGCTGTCTGGGCCCTGGGCAACATAGCTGGTGACGGCTCAAACTACAGGGACAAGGTG
ATCAAGCACGGTGCCATCGACCCCCTGCTAAGCCTGCTGGCTGTTCCTGACCTGTCAGCGTTGACTTCTG
GTTACCTGAAGAACGTGACGTGGACCCTGTCCAACTTGTGCCGGAACAAGAACCCGGCCCCACCGCTAGC
CTCCGTCCAGCAAATGCTGCCCACCCTGGTGCGCCTGCTCCACCACCACGACAAGGAGGTGCTGGCCGAC
ACCTGCTGGGCTGTGTCCTACCTGACCGACGGCCCCAACGAGCGCATCGAGGTGGTGGTGCAGGCCGGCC
TGGTGCCCCGCCTCGTCCAGCTGCTTGGCTGCGGGGAGCTTACCATCGTGGTGCGTATCTCTGCCCCGAC
TCCCTCCCTGCGGTCGCTGGGCAACATTGTGACTGGCACAGACGAGCAGACTCAGCACGTGCTGGACGCC
GGCGCCCTGGCTATGTTCCCCGCACTGCTCTGCCACCACAAGTCCAACATCCAGAAAGAGGCTGCCTGGA
CTCTGTCCAACATCACAGCTGGCAAGGACACCCAGATCAAGGAGGTCATCGATGCCAATCTGGTACCGCT
GCTTGTGGAAGTCCTCAGAAAGGGAGATTACAAGACCCAAAAGGAGGCTGTGTGGGCCATCACTAATTAC
ACCAGTGGGGGGACGGTGGAGCAGGTGGTCTACCTGGTACAGGCCAACGTGCTGGAGCCCCTGCTCAACC
TGCTCTCTGCCAAGGACAGCAAGACCATCCTGGTCATTCTGGATGCCATCACCAACATTTTCCTGGCAGG
AGAGAAGATTGGTGATGTGGAGAAGCTATGCTTGATGATTGAGGAGTGTGGTGGACTGGACAAGATCGAG
GCGCTGCAGTCCCATGAGAATGAAATGGTCTACAAGGCCTCCCTGAACCTCATCGAAAAGTACTTCTCTG
GCGAGGACGAGGAAGATGAGTCCGTTGCTCCAGAAACCACAACTGATGGCTATGCCTTTGAGATCCCTGA
AAACCAAAGCACTTTCAACTTTTAAATGTCTGTCATACCTGTCTGTCTTTTTCTATGTGTACTCTAGTCC
CTCTGGTTTCACACGTGTACAGACATCTGTTTTAGTACAGCCTGTAAATAAACTTTGATAAGAAATTTCA
TTTTCTTTTTGGTATCCGATTTCTGAATAAGGCACTGCATCACAGTGAATCTCAGCGGACTAGGACCGTT
TGTTTAATGTCTTCCAAAGCACATCTGATGCTGTTCAGTGTTTTTAACACTGCTTCCTCGATCCAGACAG
TCTAAACCAGAATCCTTATGCACCAGAAGTAAAGCACTCAACGTAGCTCACAACGATTAGGTGCTGCTAG
AGAACCCACTTGATAAAACCATTTCTGATGTCTGACACTTGTCTCCCAATTGTGCAGCTAACTGGAAGGT
GTATAAATGTTTGTCACAAACACAATTCAGCTAATATGTAAGTGACAATGTTGGTCAGAATTCAGTTTGA
CATTACAATTGAATCAGTTGTTTGACTTCGCTTCCTGTTTGGGTGAAATAGTTTACCCTTTAGATCTTGA
AGACCCATGGAGTCATTTTTCACAA
>11062983
AGACACTCTAGCAGACTTCAAAGTGGGTCCTACAGTACTTTTCAGAATGCCAGGGATTATTCTACTCTTG
GTTCTTGCGTTCACTTTTACTGAAGCAGAAGACAATGAGCTGTTCTCCCTTATCGGCTCCACGTCGGAGA
AGGGCCAGAGTGTCTTACCAGATTCTGCCCAGAACCAGAGTGCAAGACTCGGGGCCAAAGACCCCTCTCT
ACCCATCAATGAGCTCCTGGATAAGAGCAGCAAAGCTGGGGACATCAAGTACGCCGTCCACCCCATTCCC
TCTGGGGTTTGGCCCAAGCATAGTGACCCTCGCCCCGCTCCCCACAACAAGAGTAAGAAGCTCCCGAAAA
ACGACCGCCTGACCGAGCACAACAGCGAGAAGAACCGAGGCGAGGCAAGTCTTCCGCTTCCCAAAACGCC
GGTAACCACTACCACCACCACCAACCGCACTCAGAAATTCAACGTCGACCCCCACGTTAACTCCAACAAC
CCCCCTCAAAGTGACCAGGACAGTCACCCAAATTCCAGACCCAGGGGCCAGCCCCACCCTCAGCCGGCCC
CCTCCCCTCGCAAGGACCCCGCAACCAGGAAGCTGGACCCGGAGGAGAATCGCCCGGGGGGGAAATCCAG
TCTGTACCAGTCAGGTAGCGCCAACCGGAACAACAGCCTTCCCTCGGTGCTCTTTAACCGCCGCTCCTCC
AGTCTATTCTACCACTTTGATATCCTGAAACGAGAGTCCGACTTCACACACGACGCCGTCTGCATGAGCG
AGTGCAGAAAAGAGAAGGAGGAGAGGGAGTACTACTGCTACACCGTCAACGGGATAGTTCACGACATAGA
GGTGGTCCGTAAAGGGATTCGGCTCATCACGCTGATGGTGAGCAGTGACGGCTTCTACAAAATGAGCCGC
CTGTACGTCACAGCGGACAGCTTCTTCTTCAAAGTGCGCCTGCTGGTCCTGGACACCTACAGATGCAGCA
AGCCATGTCCTGAACTCAAACTAGGGAGTCGGTACATTGTGATGGGTCAGATCTACCACCGGAGACGCCA
CCTCCCCAATGACCTCCTGGCTTTGCTGGGGGGTAAACTGAAGCCGGGGGACGGTCTCCTGAGGAGCAAC
AACTACGTCAAACGCTTCAACAAGAGAAGGCACCAGAAAGCCCAGGAGGCCACCCGCTCCAAGTGTAGGT
GAATGTAGAACCGATGTTGGGAGGGAGAGACACCGCAGCCATCAACCCCTAAGGCATTACAGCAGGCGTA
GAAGAACCAGGCAAAAAACAACAACAACCTTTTGTTTTCTTTCCCGCGTGGACCTTATTTGTATCATAAT
CTAGCGGTGATGATTTTGCTTTTTTGTACTTCCCTTGTCGCTTTGGGTCCTCTTTGATAGAAGACCTGTG
GAGTCTGTCTCGATGGATCTTGTTTTTAAATGTCAACTTGAACTGTTACCCCACCGCCCCCTCAATATTC
TGACGCTCTGTATTGGTATTCAAGAGCATAGCTTTGGATAGAGCGCACACTTTCCTCAGATAGATGTGCT
CTCTAATAAGTCATAAGTCTTTAGTCTAACATAGAGCACTTAAAGTTGCAATTTATTCATGTCTGGCACA
TGAAATATTTAGCCAGTCATCTCCTTCTTCCAAGTCACGTACAACTGAAGTTAGCAGAATAATTCACATA
TAGGTCATTTTCATTGGCTCATCCTATTGTTATTTCTCATCAGAACGTTTTGGTTATCCTGTGGCCAGTG
TTTCAAAAACTCACGGAGCATGTGAATGAAACCCATTTTTGCCCTGATAGGGTTAGACTGCCAACTCCAG
TCCCACTCTTTACACGCACACACCTGGCTGATCCGAAGTCATCCCAGTCATTTATCGGAAAGACTATATT
CTGGTTACACACTGGTGTTCCTCTTGAGAACGTGGTAGGAAACCCTATAGGACGTTCTATTGACCCACTA
CCATTATCAGCAAACTCCTATTCATGCCTGTAAGAAAAGCTGACGCATATTCATACTGTTGTTTTGTGCC
TGTCATCTGAATGCAAGAACTGCACTATTATGTGGAACAAGAAGAGGATGGAATGAAACCTCAAAGGGCG
AAGGTGAGAAGACAGAAAAGAGACTGAAAGAAACCTTTGCTCGTTGTGAGAGGGGATTATTGTTGAAGTT
TAATGTGTGTTTGTTGAAATATTTGATGGAGAAAAGTGACTTCAAAAGGGAAACCTGGTGGTATTTGGGA
ATGTTATTGGAGGGCCAAGCCATGTATCTAATCACAGGAATCTGATCCTCTGTGCACCTGGACACTCGGA
TTGGGAAAAATGCAGCTCTCCTCTCTGGCTATCTTGAAATGGCGGTGTAACAACTAATGTCACATCTGGC
CCTTGTTTGGTAAAAAAATAACTACACACACATGTTGTCCTTATTTTTAAGGACACATATTTTGATTACA
AAAAATATC
>11062984
ATGGATCTCACCCCTTTTGTCACTACTTCCCACCTAACGGCTCTGGACATTCCCTGTGACAATCCAGATA
AAACCAATGCCTTCAGCAACAGCTCAGCTGTATACAACGACCCGGTAGGACTTGAAGGCTGCTCACTGCT
GCGTCCCAGCTTACCAGTGGAAAATAGAAAGCCTCACCTCCGCTGTGAACTGTTGACGCTGACAGCCGAC
AACAAGGTGCATCTCACCAACAACAGGCCCAGTGAATGTCAGTACTGCATGAAACGCTTCAACTCCACCT
GTAAGCTGAAGGCCCATTTCCAACTCTGCCACATGAAGGAACCCTACACCTGCCATCTCACCTACTCCAT
GTACCTGTCCTATGACATGAACCAACATGATGTTTTGAAAAGAGAAGGTACAGAAAGAGTGACCGGCCAT
CTGATTTTGTGGCCACCATTCTTGGGGTCGAAGCTTTATCACCGAGAAACCTTTGAGTTTGTTTATAGGT
CATTGGCCACACTAACCGTATATCCAACTCTTAGTCGACGAAACATGTCTAACTTACAGTTGTTGCGCGA
GTTCTTGAATAAGCGTTTGACCGCAGCTGCTGTGGAGATATTTGGGGCCGTTGAGAAAACATTAACGGCG
TATCAAGACGAAAATGATCGCCTACGAAGATTGCTGCGGATGTCACCGGACATACAACTATGTAGAACAG
ACTCCCTGCAGTTCTCTCTAGCTGTCTCAGAAGAGGAGGTTCCCCCTGACAAGCAGCACTGTGAGGCAGA
GTGGCACCTAGAAACCATACATATTAAAGAGGAACAAGAGGAACCTGGGACCCTTCAGTCAGAGGAGCAG
CTTCAAGGGCTGGATGCAGATAGTCTGGAGTTCAGATTCCCTCCGTCCTGTCTGGAGAGTGATTACGATC
AGGACTACCCAATTTGTTCCTTGACTTCTGCCCAAACCCAGACTGTGGGGGATAGAGAGAGTGACTCAAA
ACCAGTGGATGTAACTCCTTTAGCCACTGTTACACACCTAAAGTGTCTCGACGTTGCCTGTGATCCTCCT
GATTATCAGACCAGTGCCTCCAACCACAGCTCTGCTATGAGCAGTCATCCAATTGCCAAATCAGCTAGTT
ATCAGTACAGCTTTGAGCTAGAAACATAA
>11062985
AGGTATTTTAATCAATCGACCCCAGTGAAAGGTTAATTTCCTTTGACTTACTGTTTTCTAGGAAGTTGGG
AGAATGAAGATAGAACTCTTTGCCGATGTGGTTCCCAAGACGGCAGAGAACTTCAGGCAGTTCTGTACAG
GGGAATTCAGAAAGGATGGTGTCCCTATTGGATATAAAGGCTGTGCATTCCACAGGGTGATAAAGGACTT
CATGATCCAAGGTGGGGACTTTGTAAATGGCGACGGTACAGGTATCTGCAGCATCTATAGAGGACCGTTT
GCAGATGAAAACTTTCGAATGAAGCACTCTGCCCCTGGCCTCCTGTCAATGGCAAACAGTGGCCCTGGCA
CAAATGGCTGTCAGTTTTTCATTACCTGTACCAAATGTGACTGGTTGGATGGGAAGCATGTGGTCTTTGG
GAAAGTGGTCGACGGCTTGCTTGTAATGAGAAAAATTGAGAATGTTCCTACCGGCCCAAACAACAAACCC
AAGCTCCCCATCCTCATAGCCCAGTGTGGGGAAATGTGACTTTCCTCAGCAATTTACTCTTTTTATAATT
TTTATTTCAATCAGTGTGTTCTTATCCCATTTTTGCTATCAATTGACCTGTACCTAATTCTGTTTACTTC
TTTAAATTGAGTGGAAGTTAGTCTGTTAAAGTTTGCTACACACATTACATTTTTCTCCTATGAATAGTAA
GTACAGCTACACAAACTGACACGTCCATGTTTTACATAATCAGTTTCTCTCAATTCCTGAAATTGTAAAT
AAAGGATGTGAAAAGGGTCCAATCTATGCGTAACATTTGGGAAACTGTTTCTCTTACACATCAACCAGAC
CTAAGCCTAATCACTTCTAACCAAAACGTCATAATTTTTATTCGGCTGCATGTATTAGTGACAGTAGGCA
ACAAAGGCAGTGACCAGAATAGGGTTTCAGTGATGGCCTCTTGGCATAGTGGATCCCCATCACGGTCTGT
CACTACTTCATCCATTTGAGCAGGGTCTTCAACCTTTTCTTGCTTCTCAGACTCCCATCCAGGCAATCAG
TCAAAGGGCGGTCCATTATATGTTACAAAGTCACATACTGTTGTCCTTCTGAACTTGCACAATTTAGAAA
TTTGAAATGTGTGTGTAAATACGGATCATGTGAATAAAATATCTTTTTTTAAATTAAGTTCATTGATAAT
GTAGTTTTCATCTCTTACCAGATGTGTGGCAAACATGAGTTGTGTCTTGATAGTCTTTTTTAAGAGCATC
TTCCTTTCTGACCACGCATGTAGGTCTGTGCATTTCACTTCACTTTGATTGTGGCAAGAGAAGCCTG
>11062986
TCGATCGGCAACGGGAGCGGAGAGAGGAAAGTTGAGAGCCCGAAGGCAGCAGCCCCCACCACCGCCGGCC
CAGGTTACCATCTAGCACCGGGAAACACACTAGAGAGCCACCGCCGGCATATCCAACAAGAAACCATGAG
CAGCGAGGCCGAGACACAACAACCGCCGGAGCCTGCCGTCGATGCGGAGAGCCCATCCAGCCCGGCAGCC
GCAGCTTCCGCGGGGGATAAGAAGGTCATCGCAACTAAGGTCTTGGGTACAGTCAAATGGTTCAATGTCA
GAAATGGCTACGGTTTCATCAACAGGAATGACACAAAAGAAGATGTCTTTGTCCACCAGACAGCCATAAA
GAAAAACAACCCAAGAAAATACCTTCGCAGTGTTGGAGATGGAGAAACTGTGGAGTTTGATGTGGTTGAA
GGGGAGAAGGGCGCAGAGGCAGCCAATGTCACCGGCCCGGCGGGTGTTCCCGTCCAGGGTAGCAAGTATG
CTGCTGACCGGAACCGCTACAGACGCTACCCCCGCAGGAGGGGCCCAGCACGCGACGGCGAATACCCGGA
CAACTACCAGAGCGACGGCGAGGGTGAAGGAGAGCGCCCCCCCCGCAAGAGCCGTGAGGGTGCCGAGAGT
GCCCCCGAGGGAGAGATGCAGCCCCAGCAGCGCAGGCCCCCCTTCCCCGGGAGACGGCGCTACCCCCCAT
ACTTTGTACGTAGACGCTACGGCCGTCGGCCCCCGTACACCAACGCACCTCGCGGAGAGATGACTGAGGG
TGGAGAAGGTGACGAGAACCAGGGAGGTCCAGACCAGGGCAACAAACCAATGAGGCAGAACTACTACAGA
GGCTTCCGACCAAGGTTTAGACCAAGCAGGGGTGGGGGTCCACCACGTCCAAGACCGGTGCGGGATGGCG
AGGGGGAAAACAAAGAGAACCAGGGTGGTGATGGTGAAAACCAGGAGCCCCGCCAACGCCGCTACCGCCG
AAACTTCAACTACCGCCGCAGACGCCCACAGACTGGCGGGAAGCCCCAGGATGGCAAGGAGGCCAAAGCC
GACGGTGAACCATCCACCGAAAAAACGTCCGCTCCCGCGGCCGAGCAGGGCGGGGCTGATTATGGCATCA
AGAAGAAACATCCAAGATCTGAGCAATAAGAAACAGATTTGACTTGACGATCGTCTTAAGCTTGCACCAT
GCATTTGACCAGATTACCACCGATTGCCTGCAGAATCTATGCAGACCTGTTTTGTTCCATTATTTTTATG
TGACAGCTACAAAAAGTTTTGGGGAAACAGCAGACGTTTTTCTAAATCGGTCCTAAGTTTTTACACCAAA
TGGTTTTTAAAAGAAAAGTAATTTGATATCTGGTCAGTTTGACATTTTTAAATGCCTTTTTATGTATTCA
CATGAATTTTAACAAAACGCAAGCTCAAATAAAAGTCAAGAGAACTGTTGACTAAACTGCTTCTTTTTGC
CTTAATAAATGGGACCACCATGGTATTAACAT
>11062987
AAGTGTGTGAAGAACCAGGAAGTGGACTCCAGAGAGCTGGACGCCAGGAAAACTCTTGTCAGCACCAGTG
TGGCAAAGACTGCTGAAGAGAACGAGGACTTTGAGAAGCAGAGGCTAGCAGCTATCGCTGAGGTCGCCAA
GAACAAAGAGGGAACGCGTACATTTGGCGGCGGAGGCAACGCGGGGGGGAACCTTGCCAGCACGGGGGGG
CGGGACAACTACAGACGAGGAGACCGAGGGGACAGGGACTCCTACCGGCACCGACGAGAGGACCGGACGG
ACAGAACCGAGGAGTCCAGCAGACCGGAAGGCAGCTACAGAGACAGTTACCGGGAGCAGGGGAACTACCG
GGAGCTGGTTGATGAGAGGGCACTCCGGGACATTATGGAGATGGGGTTTGATAAGGAGGAGGCGCGTCGG
GCCCTGATGGACAGCAACAACGGACTGGAGGTGGCGCTCAACAGCCTCCTGACGGGGGCCTTCAAACCCC
CCCCACCCCTCGAGGAACCCAGCCGACCCCCGCCGAGAGACAGAGGAAGGGGTCGCGGCCGGGGTCGAGG
AAGGTCCAGCCGTTTTGGGGGAGAGGACGAGGAGGAGGGCTCGGGAGGACGGCCGTCCGGGCCCAGCACG
CTCTTCGACTTCCTGGAATCCAAGATGGGAAGCTTCTCAATACAAGAGCAAAAGAGCCAGCAGGAGGGCA
AGATGACGTTCCCCCCAAATGACCAGTGCCAGTCCCGCTACCCCCAACGCAACGACCGGTCGGACGGAAA
GAACAGCTCAAGGAATGACCGACCGAGAAATGAGAAGAGCGACCGGAACGACAGGTCACGGAACGATCGG
AATGACTGGTCCCGGAACGACAGGGCCGATCGTAACGACAAGCCCCCGCGCTTCCAACGAGAAGACTTCC
CAAAACCTGGGGAATCGTTCGCCCCAGCCCCGACCGCTGCTCCAGCCCAACAGTGGGGTCAGAGGGGCCA
GGAAAGGAGCCTGACCCAGGAGAAGGCGCCCCGTGGAGGGGGTGAAGGATCCGAAAGGTGGCGGGAGGCC
CAGAACGAGAGGCAAGCTGTCAGGGAGGCCAGGGGGCAGTCCTCTGTGTTCTGCCCCGCCACTTACCCGG
CCGCTGGCCAACGGAACCGAGAACCCAAGGACCGAACCCAGGAATCCTCTGGAACCTTCCAGCAGGGATT
CCGAGTCGGTTCTGGTTCTGGGACTTTCCAGCAGGGCTTTAGAGATGGAGGTTCTAGTTCTGGAGGGTTC
CAGAGCCAAAGTCAGAGAGAGCAACACTCTGGTCCTGATGTGTCATCAGTTAAGAGAGGAGGTGTGAGGC
ATGACAATGGGCCTGCTGCCCCGCCCTCCAAACCCGGCCCGCACCAGACGGATTCCACCAACAGTGTACC
AGAACCTAAAGGGGTCCTGAGGTCCAACAGCAGAGCATACAACAGAGCGGAGCCCATCAGCCGACGGAGA
GGAGGGTCAAAGTTCGACAGGGACCGACCCAACTCGGTGAACTTCGACCGTTACCAGGACAACGGGCCGT
TGAACTGTAGTAACTCGTGGGGTGGGAGGGACTCGGCCGAGTCAGGGACGCAAGACTGGGCCGTTTCCCG
CTCTGACTCCCGTGGTGACTCTCGTCCAATGAAAAGCCAGGTGGGCGGTGGCACTGGCCCAGGGCCACAC
CTCCAGAATGGTGACTCGTCAACAGAACACAAAAGGACGGGGCCAATCAAACAACAGTGCTCTTCTGGCA
CCACCTCCAAGGAGGAGACCCAAAACCGGAACAGCACTAACTCGGCTTATAACAACGGCAACTCAGCCCC
CAAGAAGAGGTCAGGGCAGATAAAAGGGCAACGGACAGACCAGGGTCACAAGGGTCAGGGTCAGGAACCC
GCAGCGCCTCCAGGCGTGGGGAACTTGAAGGCAGGAGACCAGGTTCTGGCTCTCTACTGGGAAGACAACA
AGTTCTACAAGGCCAGGATAGATGCTGTGCATCCCTCTGGCTCCACGGCGGTGGTCGTCTTCACAGACTA
TGGAAACTGCGAGGAGGTCCTTCTGCACAACATCAAACCTGTCAGCGTGGACTTCTGGTTTGGTGGCAGG
AGAAAGAGACGGAGCTTCTCAGTGACAGGCCCCTGGCTCCTGCTGGGATCAGGTCCTCCCAGTCAGTGTG
ATTCAATTCAGGGTGAACTGAAAGGGGCCCGACTGATCCCGATCTGTGTGTGTGGTGGCAGAAGGAAGAG
GAGGGCTTAG
>11062988
GATGTCATCTCCACGGTGGAGTTTAACCATACCGGAGACCTGTTGGCTACTGGGGACAAGGGAGGCCGTG
TGGTCATCTTCCAAAGAGAGACTGAGGCTAAAGGGGAGGTGGAGGAGGTAGGTGAGACGGGGGAGTCAGG
GGAGTATAATGTCTATAGCACCTTCCAGAGCCACGAGCCAGACTTTGACTACCTGAAGAGTCTGGAGATC
GAGGAGAAGATCAACAAGATAAGATGGCTGCCACGACAGAATGCCGCCCACTTCCTGCTCTCCACCAACG
GTAAGTAG
>11062989
ATGGCTCACTCCCCGGTTCAGGGTGGCATTCCTGGGATGCAGAACTTTAAAGCTGATCCGGAGGAGCTGT
TCACCAAGCTGGAGAGAATAGGGAAGGGCTCTTTTGGAGAGGTGTTCAAAGGCATTGACAATCGAACTCA
GAAAGTAGTGGCCATTAAGATAATTGACCTTGAGGAGGCGGAGGATGAAATAGAAGACATCCAGCAGGAG
ATAACAGTGCTTAGCCAGTGTGACAGTCCCTTCGTAACCAAGTACTATGGATCATATCTGAAGGATTCAA
AATTATGGATTATTATGGAATATTTAGGAGGAGGATCAGCTCTGGATTTGTTGGAGCCAGGTGCCTTGGA
TGAAACCCAAATCGCCACGATTCTCCGAGAGATCCTAAAAGGGCTTGAATACCTGCATTCTGAAAAGAAA
ATCCACCGGGATATTAAATCCGCTAACGTGTTGCTATCGGAGCAAGGAGACGTGAAGCTGGCAGACTTCG
GAGTGGCCGGGCAGTTAACAGACACCCAGATAAAGAGGAACACGTTTGTTGGAACTCCCTTCTGGATGGC
ACCTGAGGTCATAAAACAGTCTGCGTATGACTCAAAGGCGGATATCTGGTCACTCGGCATAACAGCCATA
GAGTTAGCGAAAGGAGAGCCGCCCCACTCAGAGCTCCACCCTATGAAAGTCTTATTCCTCATCCCAAAGA
ACAACCCACCTACACTGGAAGGAAACTACTGCAAACCTCTCAAAGAATTCATAGAAGCCTGTTTGAACAA
AGAACCCAGCTTTAGGCCAACTGCCAAAGAGCTGCTGAAACACAAGTTAATCATCCGACACGCCAAAAAG
ACGTCCTACCTTTCAGAGCTGGTGGAGAAATACAAAAGGTGGAAGGCAGAGCAGTCTCGGGAGGAATCCA
GCGAAGATGAGTCCGACTCGGAGCAAGATGGCCAAGCGTCTGGAGGGAACAACTCTGGAAACGATGACTG
GATCTTTAACACCATCAGGGAGAAGGACCCGAAAAAGTGCCAGAATGGAGCCGCCCAGCCTGACGAGCTG
GACCGGAACAAGATGCAAGACAGTCCAAAGAGACCTTTGTCACAGAGCTGGTCCAATATCATTTTGCCTT
TGTTTACTGAGTTAAAAGATAAGCAGGTTGAGGCAACTAATGGCAAGCCAGAGGCTTTGGATGAGCTAAG
GGAAGCTATTTTGCTCGCAGAAAAGTCGTATCCTGGCATATCTGACTCCCTGGTTTTCTCTACCCAGGGC
CGCATCATCTTCCCAGTGAGGCCTGTTGTGTCCCTCCCCCCTCCCTACATCCTCCCAGTGAGGCCTGCTG
TGTCCCTCCCCCCTCCCTACATCCTCCCAGTGAGGCCTGCTGTGTCCCTCCCCCCTCCCTACATCCTCCC
A
>11062990
ATGACAGCGAAGCATCTGTACGGCTCCGTTCCATTCACCTTTTGGGGCGTCCCTTCTTTTTTCTCTCCTC
CACACTTCCTCAATTGTCTGGGGCACCCCTTTCTTGCCCCTCTCATCCTCCACCTGTACCTCCATCTCTT
CACCCGTGCCTGTATCCTTCGGTCCGACGGAGCCGCGATGCGTCGGTTCAGCTCGGAGGGCTCCCTGCTG
GGCATGGACTTCCTGCCACGGCAGAAAGTGGCGCTGAAGGACCATCACCGGGACGAGGAGTCAGGCACCT
ACACCCCGTACCGGGAGGGCGGCAAACCGGACGGAAGGCCCGACAATCTACCCCCCATCATCCTCGAGCC
CGGAGACGCCGCTGGGAATGTGCCGGAGCGGGCCGAGCTGAACAAGGAGCACAGCGTCAGCGTGGAGAAC
CTCACGGGCCTGGCTCACCTGGGCGTGGGGAACCTCAGCGAGGGCTGCAGGGCGTACAGTGACGGGCAGC
TGGCGCCCGCGTTGACCGGGGGTAGCATGGAGAGTGTGGGCCAGGGGGGCCAGCCGCCACCCTCCCCGTC
ATACTCGGCCGACAGTCCCAACCACTTCTCCTTCAAGTCTCAGCAACGGCACCACGCCAGGGCCAAGCTG
TCGGCGGCCAAGCTGCACCTGAAAAGCCTCTTCGGACAGAGTCCTCATTCATCCCATTCCAACTTGTTTA
ACCCAGAACAGAAAGAGCAGAAAGACCGTGCTAAAGAGAGGAGGTCTCGCCTCCCGTTCCTGCGCCAATG
GAGTGAAGTGGGCCACAGCAAGGCCAGGTTCAACCGGGAGGAACTCGATAAGTGGGCCGAGTCGCTGAAT
GCCCTTCTGGCCAGTCGGAGTGAGTAG
>11062991
AACTGGAGAAGAAGAAAGAGGCAAAGCAGAGAGAGAGAGAAGCCAAGGAGAGAGAGGCTCGTAAACGAGA
GAAGGCTGAGGAAAAGGAAAGAAAGAGGAAGGAATACAATGCTCACATTGCTGCCATGGCTGTCCAGGAA
CAGAAGAATAAGAGAAAGGAGGAGAAGAGGAGGAGGACTGGGCAGGCAGTAGCAGATAAGAAAGCAGCAG
TTGAATCCGCCCCCAAGGCCCAGAGACACACTCTCATTGGCCTGCTTTTCAAGCTCCTCCTCCTGTTGCT
GTTGGGATTGGCTGGTGTTGTCGGTGTGTGTCAGCTGACGGGGCTAAACGACGAGGCAATGTGTGTACCA
GTCAACAGTGCCGTGGGGGATGGCCTATCCTGGGTCCGGGAACAGAAAGTCGATCTAAAGGTCAGAGAGC
TGGTACAGGAAGTAGATATCAGAGCCAGAGAACTGCTGCAGAAACTTTCTTCTCTGGCACCACAACTCCT
CAAACCCCTCGTACCCACGGCAACAGTGACAGAACCTGTGGAAACAGTAGAAAAC
>11062992
GTGTGTGTGGACGGCCATGATGTGCGCTCTCTGAACGTGCGTTTCCTGAGAGAAATGATTGGCGTGGTGA
GTCAGGAGCCCATYCTCTTTGCTACCACCATCGCTGAGAACATCCGTTATGGCCGACCTGATGTCACACA
GCAGGAGATAGAACAGGCTGCCAGGGAGGCCAACGCATACGACTTCATCATGTCTCAGCCTGATATGGTT
GATTACATGACATTATTGATCAACGCTATTGTCAATGTTGAGCAGAAGTTTGAGACTCTGGTTGGAGACA
GAGGAACCCAGATGAGTGGAGGACAGAAACAGAGGATCGCTATCGCTCGCGCTCTCGTACGCAACCCCAA
GATCCTCTTGTTGGACGAGGCCACTTCAGCTCTTGATGCTGAGAGTGAGACCATCGTACAAGCTGCTTTG
GACAAGGTCAGACTGGGTCGTACAACCATCATAGTGGCCCATCGTCTGTCTACGATCCGTAACGCTGATG
TCATCGCTGGCTTCAAGAACGGAGAGATCGTAGAGCTGGGAACACATAAGGAACTGATGGAAAAAGAAGG
TGTCTACCACACACTGGTCACCATGCAGACATTCAAAAGTGATGAGAAGGACGAGGTGGTGGAGGAGCAG
GTTCTGGAGGAGAAGAGTCCATCGGTGACATCTCTCCCCCAGCCCAGCCTCATCAGGGGGAAATCTACCA
AAGGTTCATCCTTCATCGGCTCAGAGGGAGACAAGGAGAAGACTGAGGAGGAGGTGGAGGAGGAAGAGGA
GGTTCCTCCTGTGTCGTTCCTGAAAGTGATGAAGCTGAACCTTCCTGAGTGGCCCTACATAGTGCTTGGT
GTGTTCTGTGCCACTATCAATGGAGGCATGCAGCCACTCTTTGCTGTTATCTTCTCAAAAATTATTGCGG
TGTTTGCAGAGACAGACCAGGAGGTGGTCAGAGAACGCTCCTCCTTCTTCGCTCTCATGTTTGCTGCCAT
TGGAGTTGTCTCCTTTGTTACCATGTTCCTTCAGGGCTTCTGTTTTGGCAAGGCCGGTGAGATTTTGACC
ATGAAGGTTAGACTGATGGCCTTTAAAGCCATGATGAGACAGGATTTGGGCTGGTTTGATCATCACAAAA
ACAGTGTGGGAGCTCTCACCACTAGACTGGCTACAGATGCAGCACAAGTACAAGGGGCTACAGGAGTGCG
TTTGGCCACTCTGGCCCAGAACGTGGCAAACCTGGGCACCGGTCTGATCATCTCCTTTGTCTACGGCTGG
CAGCTGACTCTGCTCATCCTATGTGTTGTGCCTATCATGGCTGTAGCTGGAGCCATACAGATGAAGCTAC
TCTCTGGTCATGCCGTCAAAGACAAGAAAGAGCTAGAACAGGCTGGCAAGATCGCTACAGAAGCCATAGA
GAACATTCGTACTGTGGCATCTCTCACGAGAGAACAGAAGTTTGAGTCTCTGTACCAGGAGAACTTGATA
GTGCCTTACAAGTATGAATGCTACAAAGTTCCTCTTAAAACGAACTCCCAAAAGAAGGCCCATGTGTACG
GGATCACATTCTCCTTCTCTCAGGCCATGATCTACTTTGCATATGCGGGCTGCTTCCGCTTCGGAGCCTG
GCTGATAGAACAGCAATTTATGACATTTGAGCATGTCTTCCTGGTGATCTCTGCAATGCTTTATGGGGCC
ATGGCTGTAGGAGAGGCCAACTCCTTCACTCCTAACTACGCCAAGGCCAAGATATCAGCATCTCACCTTA
TGATGCTCATCAACAGAGAACCTGCCATAGACAACTGCTCACAGGAGGGAGAAACACCGGACCACTTTGA
TGGTAATGTGTGTTTTGAGGGGGTGAGGTTCAACTACCCATCTCGTCCAGACCTTGCTGTCCTGCAGGGG
CTGGACCTGAAGGTGCAGAAGGGACAGACTCTAGCCCTGGTGGGCAGCAGTGGCTGTGGGAAGAGCACCA
CCATACAACTACTGGAGAGGTTCTATGACCCACTTCAGGGCACAGTGAGGCTGGACAACAGGAACGCTAA
GAAGTTGAACATCCACTGGCTGAGGCTCCAGATGGGCATTGTGTCCCAGGAGCCTGTGCTCTTTGACTGT
AGTCTGGCAGAAAACATTGCCTACGGTGACAACACACGAAAA
>11062993
ATGGACATGTCAAACGAAGGGAGTGGGTGCGTAAATCAGCTTGGAGGGATGTTTCTAAATGGCAGGCCAC
TTCCAGCTTATAAAAGAAGGAAAATGATCGAACTTGCTTCGGAAGGTGTGCGCCCATGCGAGATCTCCAG
AATTCTTCAGGTGTCAAATGGCTGTGTCAGCAAGATCCTAAGCAGGTACCACAAAACTGGCCTCCTGGAC
CCAAAGGCGATCGGAGGCAGTAGTCCTCGTCTCCTCACCCCAGAAGTAATCTCGAAAATAATCGAATGCA
AGAAGGAAAACCCCACTATATTCGCCTGGGAAATACGAAAAAAGCTCGCAGCCGAAAGAATCTGTAAGTC
GGCCAAAGTTCCCAGTGTATCCTCTGTAAATCGAATTCTCAGGAAGATTCAACTGGACACTGAGATGAGT
GTGGAGTTTTCCGCGCACCACCCTAGAAACCCAGTGGAGAACCCGAAACAGGCAGTAGTGAATGAGATGG
AGGAGATGGAGACAGTTGACGTGAACGAGTCCCGAACCCTGCATCGCAACCGCACCACCTTCACCCAGGA
GCAGTGCATTGTATTAGAGCAAGAGTTCACACAGAACCATTATGCAGACATATTCACCAGGGAAAGGCTG
TCATCTGAGATCCAACTTCCAGAGGACATTATCAAGGTCTGGTTCTCAAACAGACGAGCAAAATGGAGGA
GGGAAGCTAAGCATAACAGTGGTGTCCACAGAGCACATATTTCAGCTCTGATGAACCAAAAGAACAAAGA
TGTGATTTCAGTTAAGACAATAATGAAGACAATGAGAACAATGACAGCAAACAACCCAGTGACTGAACCA
ACTCACTGGAGGCAGCGCGACGGTTCGCTGGTTCAATCTGACACTTCATGCTCAGAAGAATCCCAGACCT
ATGGTTCAGATTCCACAACAGGGAGAGGTGTAGAAGGAACAGAGGTGTTGAGCTACAGATCCATCACCAC
GCCTCTTCCATCCCCATCTTCTCAATACTCCTCATTTCCATCAATCCATCACCAGGATGAGACGACTCCA
TTGGCTGAGAGATTCGCATTCCCATTGGCTCATCATTACACAGATGTAAGGACAGTCTTTCCACTGGCTC
ATCAGACTGAGAGAATGGGCTATTCACAGAACTACCAATGGAATGAGGGGACAGCTTTCCCATTAGCTTA
TTACCAAACAGATGAAAGGTTTTTGTTGGCTCATCACAGGGAAAGGAGGGATGGTCCATTGCGTATGGGA
CACAATGTGTCACCCCTTTTCTCTCATCAATGAA
>11062994
ATGCTAACTAAAGCAGCAACTGTTGCCAATCCAACCAAGGCCACGCCAACAGCCACTGTTGCAGCCAAGA
CAACTACACCAGAATCATCTAGTGACAGTAGTGGTTCTACAGACAGCGAAGAGGAAAGTCCAGCAGTGAA
AACCGTTGCAACCCCAGCTAAACCTGCAAAACAGACTAAAACGGCGACTGTTGCCACTCCAAGCAAGACC
AAGGCAACAGCCCCTGTCACAGCCAAGACTACAACACCAGAATCATCTAGTGACAGTAGTGGTTCTACAG
ACAGCGAAGAGGAAAGTCCAGCAGTGACAACAGCTACAACACCTAAAGTTCCATCAGCGATGCCACAGAA
AGCAACATCAACAGCCAAGAAGAAAGCCCCCTTGGCTACTCCAGTTAAACCAGTGATTGCTCCTACTCCA
AACAAGACTCCAGCTAGTAAGGATTCTGTTGATAGCAGTGATTCTTCATCCGACAGTGAAGACGAGGGTC
CTGCAGCATCACCCACAGCTAAACGGAGGAGTAGCCCGTGTGAAAACCTCTCAGCTGACAAAACTCCAGC
TGCTACAGCACATTCTGCTGCCACACCTAAAGGAAAGAAGGTGACTTCAAAAGACAAGAAAGCGACATTA
ACTAAAAAAGCACAGGCCTTAACCCCATCCGCCAAAAGGAAAAGGGGCAAAGAGAAACCAGAGGACACGA
CCATTAAGAGCAAAAAGAGGAAGCTCTCCCATACTCAGCCTGAGACTGTCATTAGGGCTGATATGCCTCT
GACACTTTCTATTTCTCCTACTGGGGAAGACGAATCAAGCTCGGATTCGGATCTGGACGTGGAGAAGTGG
AAGAGACTGGCACTGCAACTGTCAGACACTGACATCGCCAAGATGGATGCCATCACAGCTCTGAAAACTG
TACCTTCTCCCACCTCTCCAGCAAAGAAAATAGGAGTACTGAAGAAGCCCAGGGCTAAAGCTGCACTGAA
GACACCGAAACCTAGGGCTAGTCCTGCTAAACAGGTCAACACCACAACAGAGAAGGAAGACGAGACGAAT
GAGACAGAGAAAGAACTAGAAAAACATAAGAAAAAAGAGAAGACCAAAGTAAACAGCTTTGACCAGGATT
TACCACCTCCATCCACCACAGTAGTACCTCATCTGCAAACAGACAAGAAAAAGAAGAAGCTGAAGCTTTC
AGAGAAGACTGCAGTGAGTGAGATACTGGTCAGTCCCGTCCAAGACCTGCCTGTACAAGACCCTCCAGCC
CCCACAGAGACCCTTTCTAAAAAGAAGAAGAAATAATCGCGGAGTTCTTCAAGCCTTCAGATATTAAGAT
GATCACCCTACACAGTGTGTGTGAACCTGGACCAAGGCACTGCCTTGATTGTACAACTGTCTCCCTAAAA
CAGATAATGTTATTATTAAAACATTTTTATTATTGTAGAGTGTAACAAATGAACATTTTTAATGTTGAAA
CTCTTCAGTTACTTTCTTTATCACATTTTATGACTAACTGCATGTGCTGTACTGTAGGCTCTTTGAAGGA
GGCATAGTACATGGATCTGCTGCAACTGTTTTTATGTTACTGTACAATTTAATGATGACTTTTATATTCC
TGTGATAGCGAGAGAGGAATAAATTATTTTGGAAATGTATAGTTAATGGCAGCATATGCTGCTGTATATC
ATGTGGTGAATATGTATTGCTGATCCTAAATGGAGGGAAAGATCAAGTTTGTTTAACCCAAACATCCTAG
TAATGAATGCATAATCTGAATGTATATGAGCCATTTTAGGTTTAGAAGGTATGCCTTCTGTATCTTTTTT
ATGTCATTAAAAGTGATATTTTTCCAC
>11062995
GTTTCTCTGTCTCCAGTCCAGCAGCCCCAGAGCAGTGCAGCGGCTGCGGCCCAGCAGGGAGGCTATGAGA
TCCCGGCCCGTCTGAGGACCCTCCACAACCTGGTGATCCAGTACGCCTCCCAGGGGCGCTACGAGGTGGC
CGTGCCCCTTTGCAAACAGGCCCTGGAGGACCTGGAGAAGACCTCCGGCCACGACCACCCTGACGTGGCA
ACCATGCTCAACATCCTGGCCCTGGTCTACAGGGACCAGAACAAATACAAAGAGGCGGCTAACCTACTGA
ATGACGCTCTGGCCATCAGGGAGAAGACTCTGGGCAGGGACCATCCAGCAGTGGCTGCTACACTCAACAA
CCTGGCTGTGCTTTATGGGAAACGGGGCAAGTACAAGGAGGCAGAGCCACTCTGCAAGCGGGCCCTGGAG
ATCCGGGAGAAGGTGTTGGGTAAAGACCACCCTGACGTGGCCAAGCAGCTGAACAACCTGGCCCTGCTGT
GTCAGAACCAGGGCAAGTACGAGGAGGTGGAGTACTACTACCAGAGGGCCCTGGAGATCTACCAGACCCA
GTTAGGCCCTGATGACCCCAATGTGGCCAAAACCAAGAACAACCTGGCTTCCTGTTACCTGAAGCAGGGG
AAGTTCAAGCTGGCTGAAACTCTGTACAAAGAGATCCTTACCCGCGCACACGAGAGGGAGTTTGGCTCCG
TAGACGATGAGAACAAACCTATTTGGATGCATGCGGAGGAGAGAGAGGAACAGAGCAAGGGAAAGCAGAC
GGAAGGCTCGTCGTTTGGAGAATATGGAGGCTGGTACAAGGCCTGTAAAGTAGACAGCCCCACAGTGACC
ACCACCCTGAAGAACCTGGGCGCCCTCTACAGGCGGCAGGGCAAACATGAGGCAGCAGAGACACTAGAGG
AGGCAGCCAGGCGCTCCAGAAAACAGGGTCTGGACACGGTGCACAAGCAGCGTGTAGCGGACGTCCTAAG
CGAACCAGAGGGCCGGGAGAAGCAGCGGAGCCGCGAGAGCCTGACCTCTGACACCACGGTGAAGTACGAG
AGCAGCCCGGACGGGGGCGAGGAAGTGAGTATGAGCGTGGAGTGGAACGGGGTAACTCAAGGCTCTGGGG
AGTACTCCCACATTGTTACTGTAGCCTCCACCTATTGGACAGTGCCTCAGTCAGACGCTGTCTTGGTGTC
CAGTCAGGATGTGACCTGTGTGTTGAGCCACGACTCCAGCCTCACCATGTGGCAGGATGGTACCGGTCAG
TGGTGGGCCAGCATCCAGCCTGTTCCTTCCATGACCGGGCTGATCCTGACCCCTGTCTACTACCCCTGTC
TGTGCCTGGGTTTGTGGGTTGTTAGTTTTCTGTATGGGCTGGATCTGTTTAAGGCTTTGTCCCCTGAGGA
TGGTTCTGGTTCTCTGAAGCGGAGCGGTTCCTTCAGCAAACTCCGCGCTTCTATTCGCCGCAGCAGCGAG
AAACTGGTCCGCAAGCTGAAGGGAGCTGGCTCTCGAGAGAGTGAGCCCAAAAACCCTGGGTAACTATCCC
TCTCTGTCAACCCTTCATGCACAGAGGGCCTCATGAGTGGGGCTCTGGCCCTTCCTCCACTGGATTGGTG
TACTGCCACTAGATCTGAGTAGAAAAGACTAAAGCCACCCAGCTCCTGGAGGAATATCTACTCTGCGGTG
GGTTAACTGGGTTGGCTGTCTGGAGGCCTGCTTGACACAACTAATCAATCCCAGGGGGTGGCACTAACTA
ACACATTGAAGCGGCTCTTAGGTACTTTCACTGGCATACTTAATGCCAACTTCTCAATGGCTGACTGGTG
CGCTCTGTGACTGGTGCGCTCTGTGACTGGTGCGCTCTGTGACTGGTACAATGTCATTCTATGGAGGATG
CACGTGTGGATATGTCCAGTGTTCAAACTGCTGTGAGCTGATAAGCAAAGAGGGTGGGGTTGATTCTAGA
CATTTCTAATGCATAGCTACAGAGTGTTAAGGGGTTCAGCAGTGATTATTTTCTATTCCTGTCATTTGAA
TGCAGTCAGCCCCCCTGCCTAGTTTATACTGTTGTACACAGTACTCACCAGATACTGGACCACAGAGAAC
ATGGTACAGACCTCTGGGTGACCACATCACTACTACTAATTTTCTGCTTTGGGTCCACTGCTTTTTCAGC
CTATGAAACTCATATTTTTGTTATTTATTTTCTAGCATGTACAGTTTTTAAAAACATTTTAAAAAAATTG
TAAAAGTATGTTTTTTCTTTTTATAACAGTTTCCTGGTGAATTTGTATCAACTTATTTTTTTCTGCATGG
GCATCTTGTTTTATTTTAATATTCTATGATCTATCTATGCTGTATTCTGTGCTTTTATTTATGATGAATA
AACTTTCCATGTGAGTGGCTACTGCATGCCTCATGTTGGCTGACGTTCTGGCTCATTTTCCTCTCTAAGC
TGCTTGCTCACTGTCTCTCATGCTCCAGACTATGATCACAATCCTTGTGATTCAAACTCTTCTTCAATGA
TAAATTAACCCAAATGTATATGGACCCCTCCTTCGGACAAAAAAGTACAGAAAGCTGTGGATCAACACAA
TATTCTTCCCCTTGAAACTGAGCAACACGCTGGTATGCATTTAGCACAGAATATGAATCAATTGGAAGCA
ATACTATTTGTTTTGGCACACTTAGCTTTTCAGTCTCTTCATGCCCCCAATTGAAATTGCCCAGCTCCTC
CAAAAACATGTATTCAAAGTGATCTCACTGGGCTTGATTTTTAAGTCAACAGGAATGCCCAGTTACATAG
ATTATCTTCTTTAACCCGTGTTAAAGGATGTATTTAGCAAAAACTTGCAAACTGTTCACACTATGAGAGG
GACAAGTTATTTTGTACTTCGCTCTCCAACACATTCAGGGCACATTTTGCTCCAACAATCCATTTCAATT
AATTCAATAGGACATGTAAACGGTTTTGTGTTTGTGTGGGGTCTTTTTCTTTGGAAACTAACCTGTGTAT
GTAGTGGTGTCATTTGTTATTAACCCACATACCATCTCCATGGGCCACATGTCTGTCTCCTCACCCTCCT
GACCCTTCACCCGGTCCAATACTGACATCTCCTTGCATGTCACTGTTCTGGGTGCAGCATGAAGCGAGCC
AGCTCACTGGGTGTTCTAAACATGGCGGACAAGGCTGCTGGAGACCTCTACCAA
>11062996
TGCGGGGAACGCCTCATTTGTTTCTTTTAACGCCTGCTACGTTGTTGTTACACTTCTTCAGTTCATCACA
TGACAACAATGATATACAAGCATTTCTATTGGACGCAGCTATGTCAATCAATTTGATAGGCGTATTTTTG
GAGTATGGGCAAACAAGTGAGGTTGTGGAAAAATGTCTTCAGTGCCTGACGGCAAAAAATTAGTCCGGAG
TCCTAGTGGACTTCGAATGGTCCCGGAGAATGGAGCGTTCAACAGCCCTTTTTCGTTATGTGAACCTCAG
TGGGTCCCGGACAAAGAGCACCACTGCCGGAGATGTGGCCGGTGTTTTTGTGATAAATGCTGCAGTACAA
AGGTGGCCTTGCCCCGGATGTGCTTTGTTGACCCGGTCCGGCAGTGTGGAGAGTGCAGCCGGATCTCCCA
GAAGGAAGTGGAGTTCTATGACAAACAGCTCAAAGTGCTCATGGGAGGTGGTACATTTATTGTCACCTCA
GGCACCTCAGAGAAGTCTGAGACCATGATCTGTCGTCTCTCCAACAACCACAGGTACCTGTTCTTAGATG
GGGAGAGCCATTTCGAGGTTGAGCTTACTCGGATCTCAAGTATGCAGGTTTTGACTGACGGGTCCGCTCC
TGAAGGTGGTAACTCCAGGGCCAGTGGCATGTTGCTCCACTACAAACGAATGGGCTCACTGGACCCCCAG
CAGCTACGCATGGAGGCAGGTGATGACAAGAAAACTGCCTCCTCATGGCTGGCTGCCATGCACAAGGCTG
CCAAACTGCTATATGAAGCTCGGGATCAGTGATGCCTTGCTAAGATGCCTAGAGAATCAGAGAGATAGCA
CAGACCAAGTGTTTTCCTTCCTATCCTTAAGTCTCACGTTGCTTTCGGCTTCAAGAGTTGGCAGATTTGG
ATCCTTAGCTCTTCCTTAGGGATTCCCCAGGTTAACTGATTCTAGTGAATTATTCACTGCGCCAACTATA
TGTATTCAGGTGGTTAAATGTAGTCCCATACATTACATTTTTGTATACACTTTTAAATATTCCTATTTTA
ACACAAAATTCAGTGTTATTACTTGTATTTTTTACTGCTGAAGTATGTGCTATAGTTTTTGTAGCACTTG
TATACATTGTTTTTTCTTGCACTACGAAATGACTTAAACATTTGTTCTGATTTTGGATGGCGTTGGTTTT
TCTATACATGCTTTGCACAGCCACAACCCCAACAAACTAGACCTCAATGTAAGGATACAATATAATGTTT
ATTGCAACAGTTACTCTTTTTTGTTGCCTTGAACCCAACTCATTATGTTCCGCATACCAAATAAAATTGT
TTTTCTGTATTTAATTTTAAATCATATGTAGAAGTTGGGTAATAGTCCATGGTTTTACCTTTTGTGTATT
GCTCATATAAGTAGGCTACGTTCTTGAATCAATTGTATTCATTGGTAAGAAGCATGTTAAAATGGCGTGC
TGGATGTGTTTGTGATGCATTATGTGTCAAGAAATGGCATAACTATGGTTATTCTTTGTTAGGACGTTTG
CTATTCCTTAGTTGGTTGAAGTTCATTAAACCTAGTACATCCTTGCTACATGGTTCAAAAATGTTTGATC
TGCAGGTCTGTTTCAGTGCCCTGAAGGTATAGCTATTCTGTTGCTGCATGATATGGTGGCATTTGCAATG
ACTCGATTTTTCTGTCATCTACTACATTGAGTTTAAATTGGTCCTTTTGCAGTAGATGACACTGAATTAT
GAAGTACCACTGCGCTTTATGATCTACCTAGTTAATCTGTTAGTTATTCATTTGATGTAAATAAACAAGC
AATCCACATGTATAAAACATTAACTCAATAAATGAAAGTGTTTGTAATTGTCTTTTCACACATTTCTCAA
GGCTT
>11062997
GGCAATACACCTCCTACCAGCTGCTAAGTTAGGAGGAAGATATAGCTAGCGTAGCATTTCGGAGGCAACA
GCAAAAAGGGAACTGGATATTGTTGCATACAGCTAACATTTACGTGCCAACATTACATTATATCATAGCT
AAAGACATTTGTTGTAAATATAGGTGTATTTGTGTTTATACATTTAGTGTACGATGTCTACTCCGGCAAG
AAGGCGATTGATGAGAGATTTTAAACGGTTACAAGAGGATCCTCCGGCTGGCGTAAGTGGTGCCCCTTCT
GAAAACAACATTATGGTGTGGAATGCAGTTATATTCGGGCCTGAAGGGACCCCTTTTGAAGATGGGACAT
TTAAGCTCACTGTTGAATTCACAGAAGAATACCCCAACAAACCCCCCACAGTGCGATTTGTGTCGAAGAT
GTTTCATCCAAATGTGTATGCAGATGGGAGTATATGTCTGGACATTCTACAGAATCGTTGGAGTCCAACC
TATGATGTGTCATCCATTCTAACCTCTATCCAGTCCCTGCTAGATGAACCAAACCCCAACAGTCCAGCCA
ACAGTCAGGCAGCCCAGCTATACCAGGAAAACAAGAGGGAGTACGAGAAGCGTGTTTCGGCCATCGTAGA
ACAGAGCTGGCGTGACAGTTGACCTCTCTGTCTCCCTTCAGCTCCCCACTTCCCATCGCTGAGCTGTGTG
ATGCAACTTCCTTTTCGATTTTAAGCTTTTATGCACTTTACTTCTCCCTTCCCTTATAGAACTTTTTAGA
CACGCTTGGAGTGGATTTTATTTCACAATGGTTTTTATTTTATCCCCTCCCGTTTTGGCCTGTCAGGGGA
CCTTGTGTGCTAAATCTTGCCTTTGTCACCACTCTTTAGAATTGAAATACTTGGACGTCAGTTACCTTGC
CTTCTCCTTTTCTCCCCTTGCTGAAAATAAATGAATTGGACTGATGTGTAATGTTTGGAAGAAATATCAA
TTACTCATGATAACCTGCTTGTAGGTCCTTTTTTGGTGTGTCCCCTTTACCCTTTGTCATAAGCTAATTT
CACAAAGCGGCATCTGGGGGCTATCAAGATTACTCCCCTTTTTTTCTTTCCCAGGAAAATTGATGTTGAT
CCTAAACAACCTTATTCAGAACCAGACCCACATGCTAACCCATGTCTCTGCTGTGTTGTGCTCTGTTACA
TGCATGACAGCGTGCGTGTTCTCTGTTCAGTACTTTTATGTATATAGGAAAACATCTGGATTTATGTACA
GATTTTGCACTGGTTGTCCACTATGTTGTTTTTTTCAGCACTTGTAAATAAAAGGCAAAACTACCTTTAC
TATGAAACCA
>11062998
ATGGAACTGCCAAATCATGCCAAACAACTGCTGCTGCAACTCAACCAGCAAAGGGCCAAAGGCTTCCTGT
GTGATGTCATCATCGTGGTGGAGAATGCTCTGTTCCGAGCCCACAAAAACATACTGGCGGCCAGCAGCAT
CTACTTCAAATCCCTGGTCCTCCACGACAACCTCATCAACCTGGACACAGAGATGGTGAATCCCTCTGTG
TTCCGACAGGTCCTGGACTTCATTTACACAGGAAAGCTCCTGTGCTCGTCAGAACAGAGCAACGAGCAGA
ACTACAGTGCCCTCCTAACCGCAGCCAGCTACCTCCAGCTCCATGACCTTGCCGCTCTCTGCAGGAGGAA
GCTCAAGCGAAGCGGCAGCAAGCCCCTGCCTGGTAAACCCTCCACCCTGGGTCTGCATGGCCGAATACGC
CACAACAACCAGCGCCTCTCCTCCTCCACTCCTGCCACTTCCCACAACCACTACATCCCCACCCCCTCCG
ATGCAGACCAGCCACAGCCCGACGAAGGCCTCCGGGATAAACTCTCGGACGATGAGATGTTCATTGGGAG
CTCAGCCGGGAAGAATGGTAACCTAAGTAGCGGCGGTGAGCCAGACCTCGGGCTGGACCTGTCCAAGAAG
AGCCCTCCCTCGATAGGCACTGGAATGGATGCTCTCAGCCCTCATAGCAACTCCCAGGAGTCGCCTCAAT
CTGCCTCGGTATCCACCACCAACAGTGCCTCACTGGATGATTCCACCACCACCCTGCCCAGCCTGGACAC
CACTGGCCCAGAGCCCATGGAGCTTACCCCCACACCCAGAGCCCCTGAAGACAGCCAGCCCAAGACAAAT
AGTCCCCCTCCCCGCAAGAGCACCCGCCAAGTTGCTCGCAAGAAGGAGTGGCCCAAAAGAGAAGCTTCTG
GACTAAAGGCGGAGGATCGTGAGCGGCCCCTTCTCAATGGTGTGATCATGGGGCCCAAAGAAGGCCGCTG
CTCCAGTGGTGGCTACGGCAGTAGTTTCACCTCAGACCAGTCCTTTCAGTGCAAAGAGGAGGAGGATGAA
GACGGAGGGGAAAACGGGCACGAACCCAGTGAAGAGAGCGGGCAGAGCGACGGAGAGAACAGAGGAAAAG
GACGAGGGGGAGAAAGTGGGCATCAGAGTGCCAACTATGTTTACCGGCAGCAGGGATTTGAGCCGGCATT
TGGTGACAACCTGTATGTGTGTATCCCCTGCGGGAAGGGCTTCCCCAGCTCAGAGCAGCTCAATGCCCAT
GTGGAGACACACACAGAGGACGAGCTGTACATCAAAGAGGAGGTAGGGGCCTTCGTCAAGGAGGAAGAGG
AGGAGGCGGAGGACCTCTCGGCGCCAGTAGCACCAACCACGTTCGGCAGCTCAGAGCTCCGACCATTTAA
GTGCACCGTCTGCAGCAAGAGCTACAAGGACCCAGCAACGTTGAGGCAGCACGAGAAGAGTCACTGGTTG
ACCCGGCCATTCCCGTGCAACATCTGCGGGAAGATGTTCACCCAGAGGGGCACCATGACCCGTCACATGC
GGAGCCACCTGGGCCTCAAACCATTTGCATGTGAGGAGTGCGGCATGCGCTTCACCCGCCAGTACCGGCT
TACTGAGNNNNNNNNNNNNNNNNNNNNNNNNNNNNNNNNNNNNNNNNNNNNNNNNNNNNNNNNNNNNNNN
NNNNAGCGCAACCTCATCAGCCATCTGAGAATGCACACCTCTCCCTCCTAA
>11062999
TTCTGCAGTTAATCCCACTAACCTCACCTAAACATACAGCGACTATGGGGGATTGTGACTCTTTACAAAC
GAGGCTAACATCTATTTTGAACTCGCTTGTGAAAATAGCTGTGGTAGAACTACTGAGGGTTGTACAGGAT
AGTACTGTTGAACTTCGTCTGGAGGTGTCCCAGAGAGAACTGGAAAACGAAGCACTGAAAACTGAGAACG
ATTCTAACAAGAAAAGGTTAAAGAGTTTGGAAACAGAGCTGTTGACAGCGGGGACTCGACAATGTTCCTA
TTGTCGTGTTGGATGCTTCGGTCTCAAAACAGATGATCAATGTGCTGCTGCTCCTATTACATTTTCAGAG
GATGGTGATGCATCATGGCTTCAACAGTCTGAATCTGCTCATTCAGTGGAGAAAGTATAATCTAGATCCC
TAGCAAATGTCATTATAGCAGTCTGTATTGTAAATGTTTCCTGATGCATCATTAGTATTCGTGATGTGCA
CATTCCCCTGATAGTCTTTATGCAAACGTCTTCATTCTGCTCTACTTGGTTCAGATTACAGTCACTGAGA
AAGATGAGATGCAATCCCTAATCAAGGAGGAACAGCATGTGGATATGCCTGCGAGAATAGACACGCCAAT
TTCGTCAGAATGCAATATAAATAACCAGCCTGGTCTTAAAGTGGACATGGTGTTTGATAAGGAGTGGAGC
CAAAGCCTGTGGGGTGATGGAGGGGCTTTCAAGGAGGAGGATGACTCTTCAGGCCTGGTGGATGAAGACA
CACAAGATGCAGATGTTAAGACCATCTAGAAAAAGACAGTATACAACTAGTGGCTTAAATGATTCCAGTG
ATGACACAGATCATACACACAGTAATGTGGATGATGCACCCAACCGCATTCCCTCAAATGACTCAGATAG
CAGTGAACCTCGACACTCCATGGCCCAGAACCCGCAGGGATTAACCCTTTCTCCTCTTAAAAGACAAGCC
AAACATTCAGGAACAAAACCTTCACTTCAAATAATGCCATTGCAAAAATGCAAATCGTATAACAAAAAAC
AGTATTGCTTTTATTGCTTCAAACCATATTCGAAAATGGCAAGACATCTAGAACTTGTCCATTGCAATGA
AATGGAGGTCGCAAAGGCAGTATGTTTCCCAAAACGATCCAAAGAAAGACAAATCCAGTTAAACTTACTT
AGAAAAAGGGGTAACTTTGCTCACAACGCGGATGTGGTCAGAAAAGGATATGGGGAGATGATCGCCTGTT
ACCGACCAAAAGAAAGCAAAGAAGCTAAGGATTTCATTCATTGCTGTCACTGCCAAGGCCTTTACAACAA
GAGGAGCCTTTGGAAACATGTGAGAAACTGCCCACTCAAACCCAAAATGGATGGTGAGTCCCAAGGCAGA
AAGGGAGTCCGATCCATGTGTGCTCTTACCACGCCGGTGGGTTTGGAGATTAGCGATGGAATGAAGAAAG
TCCTACGCCAGATGAATTATGATGAAGTCTCCCGAATTGTGCAGAGTGACAAATGCATCATGCAACTGGG
ACAGCACATGTTCAACAGGATGGGTTCTGATGTGGGCAAACATGACTACATAAGACAGAAGATGAGAGAA
GCTGGCAGACTCCTACTTGAAGCCAGGAAGATCACCCCGATTAAGGCAATGGAGGAGATGATCATACCGT
CCAACTTTCCTCATGTCATATCAGCAATGAAGGTTGTGGCAGGGTACAATGCAGAGAACAACTCCTTCCG
CATTCCTTCACTGGCTCTCAAACTTGGCCATTCTATACAGAAGATCTGTAGTATTGTTGAAAGCAATTCT
ATGATGAATGGAGACCACCAGCTTGCTGACTATGCTCGGGATTTCAGGAAGACACACCAGGCAAAGTGGA
ATGAATTCATCTCTGCAGGTGCTATAACTACATTCAAAGAGGCAAATTGGACTATCCCACAGGTTATTCC
ATTAACCCAGGAGGAGAGAAGCGTAAGACAGGACGGGGCATCGAGACAGGAGGAGGCGGCTCCTCCTGCT
CCTGTCCTGCTCCAGAGGCGGAGCCTTCGCCAAAGCCAACGTGTCCCCCCTCACCCCCTTGGGTGTCCCT
GATGGTGCGGTTGG
>11063000
CGCCAGCAGGCGGTAGCAACAAATTATTCACAGTGTTATTGTCACGGATCATATCAGCCATTTCCGTGTC
CGGTCAGACTGCATCATATTTGGGGCAACTTGTTAACTGTACGACACAGAGATGGCTGGAAAACGTGCTG
CATTGAAAGCAATTGACTGGCTGGCCTTCGCTGAGAGGGTTCCCCCTAACCAGAGGGCTATGTTCAACAG
TCTGAAGACCCGGTCTGATGCCATCGCTGCCAAGCTGACTTCTTTGCCGGAGAAGCCAGTCACCATCGAC
TGGAACTTCTACAAGGCCAACGTGGCTTTACCCGGCATGGTGGCCGAGTTTGAATCCAAGTTCTCCACGC
TGACCATCCCTGAGCCCAAAGACACAGCAACAGCTGACATCAACGTACAGGAGGCCGAGGCGAACAAATC
CGCCGTTGCCTACATCCAGGCTTCCAAAGATCGCATTGCTGCATACGAGATAGAGCTGGAGAAGTTCAGG
AACATGGTTCCCTTTGAACAGATGACCATCGAAGACCTGAACCAAGTGTTCCCAGAGACCAAGCTGGACA
AGGAGAAGTACCCGTACTGGCCCCATAAACCCATTGCTGATTTGTAAAACGTCACCCAGCACATTCTGAA
TAATAGTATACATTTTCTCTAATGAGAAGATTTATAGTGTCCTATGTATAAAGTCCTGTTTGATCGGTGA
AGACAGTTGAAATGAGTCCTCATTGTCATTGAACGACTGAATAAGATCGTCCAGTCACATGAGTTTAAAT
AAATAATTGGAAAATGAA
>11063001
TTACCTATAGAAGCCCCTCCCTCTGGTCCTCCCTCCATGTCTCCTTATAGGTGGATCCTTCAGTCTCACC
TCTCCTCACACTCCAACCTGTTCATCTCTCATCTGGACAGTGTCAGTGGTGTGACTGTGGTGACACAGAA
GCCTCCTGTTGTGACACTGAGGAAAGGAGAGATGGTCACTATGGACTGTAACCTGGGGACTGTTACTGAT
AGTCCTGCTTATTGCTACCAGCTGTTGAATCAGGGTGATGACAGCCACAGGATGCTGCAGGCGAGGATAT
CCACCATCTCCAAGGAGGAAAAGGTGACTCTACGAAGGGACTCTTTGAACATTGGGGATCTCTGCAGGAC
GAAGGCATCGTACACAGAACCTGTGTTGCCAATGTAG
>11063002
AACATATTGTTTCATTGGTTATTAAAATTACATTTAAAAAAAGTGCATTACATTTGGTCAATCATTAATT
AGAAAATAGAGCTTTCTGCAGTTCAGTATGTGGACAGAAGCTAGTAATAAATTGCAGAACCTATAATGGC
TGAAACTCCAGATCTAATCCAACATTTGTCCAGGTGAATGCCCCTTTTGTTGACTAACATGTATTGGAAT
TTCACTGACAAGCTGATATATCAGAAAAATAAAATAATGTATATTCTTTACGTTACAGGGGCTGTCATGC
GGTGCTAGGCTGGAGGAGAAGGTGGTGGAGTCTCCCATTTCAGAGGTCCTTAAACAGGCACCAGCCCACT
GCCAACAGCAGCAGGCACTGCGAGTCCAAGAGAAAAAAGCTGTACAGCCAGAAGATGACAACACACTTGC
CTTCCCAGACAGAGAGAAAGAGTGACCGAATAAGACTATTCCTATTTCATATCAGCCAAAATCTGAAAAA
CATGATGCACACCCTTCATTGTCTTGTTAAAGGATAAAGGCAGATT
>11063003
GTATGCCGTTATCTGATGCATTGATTTTTTGTCGAACATAGATAGCATCACGCGTTTTCGCCAGTATAAA
TTCGGTGTTCATCATTTGCGTTCTATAGTTAAGTGTCAACTGTAACGATTCGGATTACCACCATCATGGA
AGTCAAGACTTTTGTTCAATTTGCAATTTTACTCTCATCGGTACTATTCACATTTGAAGCATCATGTGAG
GATTATTTCCCTAAGGCAAAAGATATTCGATGGGTGTCCGTTAACTTCAAGACATTTCTAACATGGAGCC
CTAAACCTATCAATTACACATATACAGTGGAATACTCAGTGGTTGGCCAAGACAGACAGAGAAACCCCTA
CTGCATCCGGACCTCCGCTACAGAGTGTGACCTTACCAATGAGCTGCGAAACCTGAATAAGACATACACA
GTCGACATCCTATCAGAACCACTACCTGGTGTGACCTCTGATCTTGTGGAGTTCCCCTTCAGCCAGGCGG
AGAGGTTCTGCCCCTACAAAGACACTGAAATTGGAGGACCTGATTTTAAGATAGTACAGAAAGAAAACAA
AACTAAGATCATGCTCCACATTCAAGACCCTCTCACTCCCCTCTACAAAGATGGCCTACAGTTAACAATC
AGAGACATCTTCAAAAATAAACTGGAGTACAAAATTATATACAGCAAAGCCGGGAGCACAGGAAGGAAAG
AGAAGATATCAAACCTTATGGATGTAGAGCTGACTGGTCTGGATGAAGGAGAGAGCTACTGCCTCATGGT
TGCAGCCTATATCCCATCTCGCTCAAAGAGACTTGGACAGTGGAGCAAGCCGCAATGCTCACCCAGAGAG
AGGAAGACCCTCTTTGATGAATTCACTGTTGGTGCGATTGCAGGTGCCAGTGGGCTAATGCTGGCTATTC
TCATCATCTTCGTCACTCTAACTGTTGTGTGTTACAAACGCTGCTGCCGCAAAAAGGACATCATATTAGA
AAAGAACAACCCTCATTTGAGTCCAGTGTATGTGTGATAATTCATGGTACTTTATTTGGAGCTGGACTCA
ATAACTTTACACAAATGTGTCTTACACTGGAAACTGTGAGGAAAAACCTGTTAATGTGGCCTTGTTAAAA
CTCATTATTAGCTGGTTCTTTCGATGGGTATATCCTTTTTTACATTTGTTTTGTACTAATGTTGAACTGG
TAATTTAGAGGAACTGTTGAACAGATGAAGTACCTATATTTGTTTAGCCACAATGAAACAAATTAATGTA
ATTACTAAGCCATTTTTATTTATTTCATTTATTTTCAGAAAGTTAAATATCTATTGTATGTCTTCAAGAT
GTATTTTCTCATTTCTGGATGATATGTAGTTCATATTAAAT
>11063004
ATGGTTAGAGGACTTCGCTTGGAGAGGCTCAGATACACAGATCCAGCTCTACAGAATCCAAAGAAGGAGA
AGAAGCTAGTCGTCCTCACAGCCCGTGTACATCCTGGCGAGTCACCCGCATCCTTCGTATGCCAAGGAGT
CATTGACTTCCTGGTCAGCCAGCATCCCGTGGCCCAGCTCCTGCGTGACCATGTGATCTTTAAGATCGTA
CCCATGCTCAACCCCGACGGCGTCTACTTGGGCAACTACAGGTGTTCTTTGATGGGGTTTGACCTGAACC
GTCACTGGCAGGAGCCGTCACTCTGGGCCCATCCCACGCTCTACGCTGTGAAACAGCTCATTGTCCAGCT
CAGCCAAGACCCAAAGGTGGGTCTGGAATTCTACATTGACGTGCACGCCCACTCCACCATGATGAATGGC
TTCATGTACGGGAACGTGTTTGAGGAGGAGGAGAGAGTGCAGAGACAGGCCGTGTTCCCTCGCCTGCTAT
GCAACAACGCCGCTGACTTCTCCTTTTCCAACACATCGTTCAACCGTGACATGGTGAAGGCTGGCACCGG
GAGGCGCTTCCTAGGCGGCCTGCTGGATGACACGTCCTACTGCTACACCCTGGAGGTGTCCTTCTACAGC
TACATGGCAGCCGGGAGCACCGCGCCCGTACCCTACACCGAGGACACTTACATGAAGCTGGGAAGAAATG
TTGCCCGGACATTCCTGGACTACTACAAGCACAACCACTTCATAGATGAAAACAAAGCACAGATCCCAAG
TCACATCAACAGCATTGAAGTATTGTCCAAGGATCAACAAGGGAATGGAAACAGGAACGGGAGGTCCTCA
GGTGGGGAGAGGGCAGCGGAGAGGAAGAGTCAGGGCGTCCGCAGAGATTACTAGAAGCCAGGCAGCGCCA
TAATGTACTGAAGAGACCAGTCCAGTTTGATTCCTGTGTAGGAGCTGTATGACTCACTGGCCTGTAGTAC
AGCATCCACACATCCTTGGAGAAAAATGAGACGAACCAGCATGAAATTAAAGATTCAGTTTGATGTTTGG
AGAGAGCATGTTAATTGGAGGATACTTACCATTGGGAATTCCTGAGATCAAGCTGGTTGGACTTTGTATG
CAATGTATGGGACGGAGCAAGATGACACCTGTTTGCTCTGTTTGAGCCCTTTATGCGTTATTCTTATATT
TGACCACAACATGCT
>11063005
TTAGGCAGCTATGACAATGACATTTTCAAAATGGGTGGGTTGACGCAAAAAAATAAGCCTTCGTCCTCCA
ACATGTTTCAGAGAAGTCTTAAATGCACAGTGAAAATTGAAATCCAAACTATTACTTGCCCAGGGGTTGT
ACTGCCCAATCAGGAAGACGTATACCTGAGCGTCTGCATTATGGGACAGTTTAAGAAGACTCGCTGTCTA
CCTCCTGTATTCCCTCTTTTATTTCATGAGAAGATGATTTTTATGAAGACGTTCTCAGGAGTTGCTGATC
CAGGTCAAATTGCAAATCTTCTAGAAGCTGACACCACATCATTTGAACTGATTCAGCTGGTGCCTCCAGA
GGGAGATAGTTTGGCCACAATCGAAGAGAACACCAGAGACTTCCTTTATCCAGGCCCCAGGCTGACGACA
TCGCCTCGAGCCGCTGGTCCTGGGAGAGAGATGCTGATGAGCAGATCCGTCTCGTTCCCTGGAATCTCTC
CCAAGGTGGAGTTTGCAAGCACGTCGATCATTGAGGAATGTGATTGGACAGATAGGCCCAGTCAGCCTCA
GCTGGCCTCCCCTGTAAGTGTGTCCTCTCCTCGCTGTCCTCATCACACCCTTGTGTTCATAATGAATTGT
GTTCAGCTGTGGGAGGTTTGGATGATACCCAGGCAGCCACAGTTAAAAGAAAGGAGATGA
>11063006
ATGAGAGCAGTAGTCTTTCTTTTTTTTGGTCATGTGACCTTTGACCTCAAACACCTTTATGTCAGTAGTG
CAGCCTGCCGTCCTGCCTTCACTCTAATCAGGAAACNNNNNNNNNNNNNNNNNNNNNNNNNNNNNNNNNN
NNNNNNNNNNNNNNNNNNNNNNNNNNNNNNNNNNNNNNNNNNNNNNNNNNNNNNNNNNNNNNNNNNNNNN
NNNNNNNNNNNNNNNNNNNNNNNNNNNNNNNNNCTGCAGATGAAGATTGCATCAGAGGAGAGAAGGCTGT
TGTTGGCTCAGAGAAACCTGGAGTCTATACGTCTAATGGCTGAACTACTGGGCCGGGCCAAGGCTCNNNN
NNNNNNNNNNNNNNNNNNNNNNNNNNNNNNNNNNNNNNNNNNNNNNNNNNNNNNNTTAGCCAGGCAAAAG
GAGGAGTTGGCTCGCCTGGAGCGGCTTGAGGCCTGCAGACGGGAGCAGGAGGCGGAGCTGCGACGTGTGG
AGTTGGAGAAGGGGCGTGCCTTGGATCTGCAGCGTCGAGAGAGAGAGCTGCGGGAGAGACTGGTTGGTAA
CCTGCTGAAGAAGGCTGGGGGTGAGGGGGAGAGCCTGACCACCACCACCCAGCCCCCGGCCCCGACGATG
CCCAGGGGAGACTGCTCTGACCCGGGAAAGACGGGCAGGGCCCTGGAGGTGAACGGCGTCAGAGAGAGGG
GGGAGGAGAGACCCAGAAGTTCCATACGACCGCACGTCGCTGAGATNNNNNNNNNNNNNNNNNNNNNNNN
NNNNNNNNNNNNNNNNNNNNNNNNNNNNNNNNNNNNNNNNNNNNNNNNNNNNNNNNNNNNNNNNNNNNNN
NNNNNNNNNNNNNNNNNNNNNNNNAGTCGTTCCCACAGCCGGGGCACGAGGAGGAACGACCATAGCAGGA
GAAGAAGCTCTAGCAGAAGGAGGAGTGAAAGTCGGAGGAGAAGAAGCGAAAGCAGACAGAAGAGAACTTC
TAGTTCAAAGAGGAGAGGGAGAAGTGATAGCAGGAGGAGGAGTGGTAGTCGTAGCCACAGGAGACGCAGT
CCCAGTGGACGGGGCCACACAAGCAGGAGCTCCAGCCTTGATTGGAGCAGAAGCTCTAGTGGGAGGAGCC
ACAGCAGAGGAAAGGGGAGGCATAGATATAGTCGACATAGAGACAGCGGGAGCAGATCTGGTAGCAGCAG
TTCTAGGAGCAGGAGTGGAGAGAGGAGCAGGGAGAAAGACAAGAGTAGACCCAGGAGTAAAGACTGTAGT
AGAGACAGAAACAGGGAGTCCAGGAAGCGTAGCAGCAGTCGTTCTCATTCCAGACGGCACTGA
>11063007
ATGAGTCGACCAAACTATCACACACGAGCGCTATTGGCTGTTAGCAGCACCAGGGACCAACTCACACCGG
ACTCATTCCTAAAGGACTCGTACAGAACCTTGCAGAAGACTTGCAGTAACTCTGCCATACGCCGCAGACA
GATCCACACACGTTGTTCCAGCAGTGGTGTCAGGTTAGAGGCCATGGCAGGGGGACCAGAGAAGAGTTTT
CCAATGGAGCCGTCTAGGACTACTGCTGATGCTGCTGCTGCTGTAGTCGCCTACCCCCGTAGGATTCTGG
ACTACATGGAAGGCTTCCTGGTCTCCAAGACCCTGTTCACGGCGTGTGAGCTGGGTGTGTTTGACCTGTT
GGCTTCGTCACAGCGCCCCCTGTCCCTGGAGGAGGTAGCGCAGGGCATTGGAGCCAGCCGGGACGGCACT
GAGAGGCTGCTGGCGGCTTGCACTGGACTGGACCTTCTCAACACACACACACTGGCGGGACAAGTGTTGT
ACAGTAACACAGAACAGTCCAGTGTATATCTGACCCGGTCCAGTCCGGTCTCCCTGACCCAGTCCATCCA
CTACAGCTCCAGGACCATCTACCTCTGCTGGCACTACTTGACTGATGCTGTAAGGTCAGTCCGCTTACGT
CTGGGTGTGTTCAGCACGGAGGAGATGTTGGAATGTCAG
>11063008
CTGCTGCAGCTCTGGGAAAAGAATGGTTACTTTGATGAGGTGACAATCCAGCAGTTACAGAGTCCAGCTC
TAGGCCTGGGCCAGTATCAGGCCTCCCTCATCACAGAGTATGCAGCGGTGGTACAGCCCGTTCAGCTGGC
CTTCCAGCAGCAGATCCAGGCCATAAAGACGCAGCACGAGGAGTTTGTGGCCAACCTTGCAAAACAGCAG
CAGACAGCAGCAGCAGCAGTGAGCCAGCTAGCTGCAACAGAGCCCGACGTAAAGGCAGTCACCACTCAGA
GTGGAGAGGTGAAGCCATCCATGCCTGGCCCTCTTCCTGGTGATTATGACGGAGCCCAGTCCAGACCGGA
CCCCAGCGCTAACAACAGTGGCCACTCTGACAGCTCCGCCTCCAAACCCTGGTTTGACCCACAACACATG
CCTGGAGGCTGGAACCCCAACCAGCCCCCTCCGTTCGACCCCACCCAGGCGCCACCACCGTGCCCGCCTT
GGAACAGCCACGAGGGCATGTGGAACGAGCCGAGGGGCGACCCCAGCTGGAGTGGAGGTCACCAACGAGG
GGAGAGTGGTCCCTGGAGCGGCGGGGGGGGCCAGAATGAGCCTCCTCCCAGCTGGAGTGGTCAGTATGAC
CAGCCCCCCTGGAGCAGTCAGGGGCCAGACCAGCCCCCCTGGGGCCAGAGAGAGCCCCCCTTTCCACGCA
TGCAGAGGCCCCCCCATTTCAGGGGGCCCTTCCCTCCACACCAGCAAGGTCCCCCACCCTTCAACCAGCC
ACCTCCGCCTCCACACAACTTTGGCCGGTTCCCTCCCCGCTTCATGCAGGATGACTTTCCACCCAGGCAC
CACTTTGACCGACCGCCCTACCCGCCACACCGCTTCGACTATCCCCAGGCAGACTTTCACGGAGACATGG
GCCCCCCTCCCCACCACCACCCCAGCCAGAGGATCCCTCCACCAGGCATGGGAGGTGGAGAGCACCCTCC
CTGGGGAGGTAACCAGCATGCTGATTTCGGGCCCCCGCCCCATGGCTTCAATGGCCAGTCCCCCCACATG
AGGCAGCGGCCGGCCCCAGCTCATGAGGACGACCCCAGTCTGGTGCCCAACGTCCCGTACTTTGACCTTC
CAGCCGGACTCATGGCCCCCTTAGTCAAGCTCGAAGACCATGATTACAAAGCACTGGACCCCAAAGACAT
CCGCCTGCCTCCCCCCATGCCTCCCAGTGAACGCCTGTTAGCTGCTGTGGAGGCCTTCTACAGCCCCCCT
TCCCACAACAGACCCAGGAACAGTGAGGGATGGGAACAAAACGGCCTGTATGAGTTCTTCAGAGCAAAGA
TGAGAGCCAGGAGGAAAAAGGGCCAGGAGAAACGTAGC
>11063009
ATGGCTGGGCTGGGGCGAAGCCAGCGTGGGGAGTTGACGGAGTACAAGAAGAGTCTGATCAAGAGAGACC
TGGAGATGGGCGTTGTCATGACAGTGTTCCGGCAGAAAGCTGAGCGTCTCACAGTCCAGGTCATCATGGA
GACTAGGCAGGTGGCCTGGACCCGAACAGCTGACAAAACTGACGGAGTCCTGGACCTGTTTGAGATCCGG
GAGATTCGTCCAGGGAGAAACTCCAAGGACTTTGAGAGGTTCAGAGATGGCAAGGATAAACACGCTGAAA
ATACCTGCTTCACCATCTTCTATGGGTCCCAGTTTGTACTTAACACCCTGAGTGTTGGGGCGGACAGTGT
GGATGATGCAGAGAAATGGCTGACAGGCCTGGAGTTACTAAGACAGGAAACACTGGTGGCCCCTACCCCA
GATATCATAGAGAGCTGGTTGAGGAAACAGATGTATTCAGTTAATCAGACTAAAAAGAACAGCATCTCAT
TGAAGGAGTTGAAGTCTCTTCTGCTACTGCTGAACTTCAAAGTGCCTTGCACACGCTACCTGAAAGAAAA
GTTCTCGGAAATTGGGGCACGGAAAGATGTCCTGGACTTTGAGCAGTTTCATAAATTATACAATATCCTA
ATGTTTGAACAGAAAGATATTCTGGAAGAGTTTAAAAGAGAGTCTTGTGCTTTCATCTTGGGTAACACTG
ACAAGCCTGATGCCTCAGCAGTTCTCCTCCAGGATTTTCAGAGGTTTCTTCTGTACCAGCAGAAGGAGTC
ATGGGCCAGTGAACTGAACCAGGTCAGAGAGCTCATGACCACCTTCATAGACGACACCATGAGGAAGACC
AATGATCCAGAGTTCACTGTCAGCGAGTTCCTCAGTTTCCTCTTCTCTAAGGAGAACTCAATTTGGGATG
AGAAATATTCTGAGGTGTGCAACCTGGATATGAACAACCCACTGTCCCACTACTGGATCAACTCCTCACA
CAACACGTACCTGACTGGAGATCAGCTCCGCAGTGAGTCGTCCACAGAGGCCTACGTGCGCTGTCTGCGT
CTGGGATGCCGCTGTGTTGAGTTGGACTGCTGGGACGGACCAAATGAACCCATCATATATCACGGTTGGA
CCAGGACCACCAAGATTAAGTTTGAGGACGTGGTGAAGGCCATCAATGACCATGCCTTTGTCACATCTGA
ATACCCTCTGGTGCTCTCCATCGAGGAACATTGTTGCGTGGAGCAGCAGAGGCAGATGGCTCGTATCTTC
AAAGAGGTATTCCAGGACAAGCTGCTGACGGACCCTGTGGAACTGATGGCTGAACAACTGCCCTCCCCAG
CGCAGCTCAAGGGCAAGATCATCCTCAAGCACAAGAAACTGAGTGTGGAGGGGGGCATCAGCCGTAAGGA
CTTCCGAAAGGGAGAGAAGCAAGGTGACCTGCACATCTGGGACCCAGTGGACCAGAGATGGAACAAGCAC
TACTGTGTGATTTCAGATGATAAACTTTATTACGCAGAGGAGGAAGAGGAGGAGGAACCACAGAGGAAGT
CCTCAGATCTCCACACGTCAGAGCCCTGGTTCCATGGGAGAATGAGCGAGGGCCGTCAGACAGCAGAGAG
GCTGCTGCAGGAGTTCTGCGCCGAGTCAGGAGGCAGGGACGGCACCTTCCTGGTCCGAGAGAGTGACACC
TTTGTGACAGACTTCACTCTCTCATTCTGGCGCAGTGGGAGAGTCCAGCACTGTCGTATTCGCTCCGGCT
CAGACGGAAATAAGACCTTCTACTTCCTGACGGACAACCTGCACTTCCCCAGTGTGTACTTACTGATCCA
GCACTACCGGGAGATGCCACTCCGTTGCCACGACTTCGACCTCAGACTCACTGACGCTGTGCCTCGGCCC
AACCCACACCTACTGGAAGGGTGGTTTTACAGTAACCTGAGCAGAGGGGAGGCAGAGGATTATCTGTTGA
GGATTCCCCGGGACGGAGCCTTCCTCATAAGACAGAGAGAGGAGGGCGACTCGTACGCCATCACCTTCAG
AGGCGACGGGAAGGTCAAGCACTGTCGGATCCAAAAGGACGGCGCCATGTACGTCCTGGGTACCACCACC
GAGTTCCAAAGCCTAGTGGAGCTGGTCAACTACTTCCGTAAGAAGCCTCTGTACCGCAAGATCAAACTAC
GCTACCCTGTCACGCTGGAACTGGTCAACCACTTCAGCAAG
>11063010
GAGTCCGCAGTCGGAAGTCATGCATGACCCGCGGCTTTATGACAGCCCGCCCGTCTACGCCCTGCCCTAC
TCCGCCGCGTCCAATGGAGCCTACACCCACAGGAGCCCGCAGTACCCAGCAAGCAACGTCGACTTGTACC
CTCCACCTCCCCCGGGCTCCTTCTACACAGAAGGGAGTCCTCAGCATTTCTACAAATGGTTTTCGGCGCC
GGGGCTCGTCAAAACCATGGAGGGTGCCACGGTCCTCATGTGTTTCCTCATTTTTGCCATCGTCGCCTCC
ACGTTGGTCTGGGACCTGCACGGAGCCGGGATGGTGGCCTACGGAACGGGGTCCGTGGGGGTCGGCGGTG
GCACCGGTGGCTACTACGGGGGCAGCTACGGCTACTCAAGCTCCTACATGACGCCGTACTCCGCCAAGTC
GGCCATGATGTCCATGGCGGCCATTAACTTCCTGGTTTCCCTCGGGATTCTCGTGGGGACCTTCTCCCGG
TCGCCTGCCGTGCGGGGTCGGAGGTTTTACCTGAGCGTGTTCGTGTGCGACGTGGCGCTGGCGGTGCTGC
AGGGCGTCATCGACATCGTGTTTGTGATCGGGGTCAACCCCACGGCACAGAGCTCTCAGAGCGTACTGTA
CAACCCGGTGCTGATGATGTGCCGGAACGTCCAGGGAAGCCCCAGTCTGAGCGGGAGCGTGGGGGCCGGG
TTCCCCGGGGGATTCCCCGGTTACAACCAGTACCTCCGACACTACTGCTTCATGGACCCCGAAGAGGCTG
TGGCCATGGTGCTTGGGGTCTGTGTTGTGGTGGCACTGTGTGTGGCTGCATACTACGCCTACAAAACCCG
CAGCAAAATCTGGCGCCACGGCAAACCCAACCTGATATGGGACCGACCACTGCTCAGACCACCTGAAAGG
AATGACGTTCAGAACTGGGTGGATTATGTTGTAGCGGGACAGAACACCCGACACGCCTCCACTGTGGTCC
TCTCAGAGAAACCCGTCCCTGGTCTCCGGACAGAGAACAGTGTTACATCAGACAGGCCTGGAACAGTCAG
CATTTACAGTGAAGGAACCTACATCAGCAATGGTTGCTACGGCAACACCAACGGGCACGTGCCTGGGGTC
CTGCGCCATGACACCAGGGGCAGCCACAGTCCCTCTATGGAGGCCGAGAGCCTGAAGACCCCCGGTCACA
TGAAGAGGGAATGGGACCCTGTCCCCTGTTCTCAGGAGTCTCAGTGTGAGACTGGCTACACCACAGGCGG
TGACACTGGCAACGAAATGGACCGGGACCGAAGTTACCGTCTACACAGAATGTACCCCGAGATATCATCA
GATAGGCAGCGGCGACAGTACAAGAGGGAGTTTGACTCGGACCTGGCAACCTACAAGAGTCTGTGTGCCG
AGATGGATGACATCAGCGACCAGATTCACAAGCTGAGCCGAGAGCTGGACAGCCTGGCAGAGGGCTCAGC
GACGTATCAGGGCGTGGCGGATGAATATAATCATCTAAAGGACCTTAAGCGGAGCCCAAGCTATCAGGAA
AAGCAGCAGCAGAGCAAGGAGCTGAGACAGAAACTATTTCACATCAAGCACCTGGTGAAAAACTATGACA
ATAGCCTTTGTTAGATCATTCAGCAACGGTCATAGCATCAATAACCATGCCATATGGCTATGGTACCTAT
CCAGTCTGAATAGGCACAGCATGCCTACAACAGGTTAAGAATGTAAACACAGGAACTATTGTCTCAGTGT
TGGTGGAATCACTTTTTGATCTAAGAAAAAACAAGCAACATTTTTGTATATACTTTTTCGGGGGCATTTT
CAATGCTCTTATCAGGAATTATTTACAGTGGGAAAATACAGATTACACAAACACATGGGTAATATATTGC
AGGCCGACATTGAGACATTTGTTACTTATTAGTATCCAACAATATATTTTAAGTTATGTCTTATAGCTTA
ATTTATGCATGTTATTTTGCTTCTGATTGTTCCAGCTTGAGTGTTTTAGTGAAGCATAACAATTAGGGTA
TAACTGATAGTAAGGAAATATAAATTATAATTGTTTCAATATGGCGATGCAACGCCTTTTCACTGTTTCC
TAAAGGATTTTATGTTAGTGGGACCGATTGTCCCCCGAGTCAATGGACGTTTATTTTCTTCATTTTATGG
TTTGTACAGCAATAAAAGCTTGACTCAAAAACTTTCACTTCCATTGTAGCGA
>11063011
CCTGAGCCCCACGGGCACCCCGGTGGGGGGCGTCGGCGGGGCGGAGTTCTACAACAACAGCAGCGGTGGC
AACAACAACGGCGGTCAGCCGGTTTCGGAGCTCATCTCCCAGCTGCTGCGGGCCGAGCCCTACCCGAGCA
GCCGCTATGGTCACCAGTACGGCCAGCAAGGCCAGGCGGCCGGCACGGGCTCCGCCGTCATGGGCATTGA
CAACATCTGCGAGCTGGCCGCCAGGCTGCTGTTCAGCACCATCGAGTGGGCCCGGAACATCCCCTACTTC
CCGGAGCTGCCCGTGTCGGAGCAGGTGGCTCTACTCCGGCTGAGCTGGAGCGAGCTGTTCATCCTGAATG
CGGCCCAGTCCGCCCTACCCCTCCACATGGCCCCGCTGCTGGCCGCCGCCGGCTTCCACTCGTCGCCCAT
GTCCGCCGAGCGGGTGGTGTCCTTCATGGACCAGGTGAGGGTGTTCCAGGACCAGGTGGACAAGCTGACC
CGGCTCCAGGTGGACTCGGCCGAGTACAGCTGCCTCAAGGCCATCGCCCTCTTCTCACCAGATGCGTGCG
GGCTGACCGACCCGGTCCACGTGGAGTCCCTGCAGGAGAAGGCCCAGGTGGCTCTGACGGAGTACGAGCG
GATGCAGTACCCGGGCCAGCCGCAGCGCTTCGGCCGCCTGCTCCTCCGCCTGCCCGCCCTGCGCGCCGTG
CCCGCCAACCTCATCTCCCAGCTCTTCTTCATGCGCCTGGTGGGCAAGACGCCGATCGAAACGCTCATCC
GTGACATGCAGCTGTCCGGAAGCTCCATCAGCTGGCCCTACGTCCCCGGGCAG
>11063012
ATGGTTGCAATGGCTGGTTTAATAGACATAAGGAGCCGACTCGCAGGGCTTTTTTTGGTTGTGCAAGCTC
TGTGTGTACAAGTATGCATCTCTTTCGGCCAGATTGACCCTTTGGTCTATGATGAGCAACTGCTGTGGGT
GAGTGGCGGGGCGGGGGAGGTGAGCACCTACCGCATCCCCCTGCTTTCCTTCACCCCGAAGGGCAGTCTG
CTGGCCTTCGCTGAGGCGCGGAAGGAGTCTGCCAGCGACATCGGGGCCAAGTTCCTCGCCATGCGACGCT
CCACAAACAGAGGTGCTACCTGGTCTCCAACCTCCTTCATAGTGGATGACGGCTCCCTGGCAGATGGGCT
GAACCTTGGTTCGGTGGTGGTGGATGAGGAGACTGGCTCCGTGATGCTGATCTACTCTCTGTGCTTCCAC
CAGTACCAGTGTGAACCCGCCAGTGTTATGCTGGTGGAGAGCTTGGACGATGGTCTCAGCTGGAGCCGAC
CGAGGAACCTCTCGATCCAGCTCGGGGTCAAGAACTTTGCCCCTGGGCCCGGCTTTGGGATTCAGAAACA
TTACCCTCCAGCCAAGGGGCGTCTGGTTGTGTGCGGACACGGAACCCTGGAGGGAAATGGAGTCTTCTGC
ATTCTGAGCGACGACCACGGACGAAGTTGGAAGAACGGCGCCGCGCTGAAAAGCATCCCTTACAACCAGC
CCAAGCAAGCTCTGGACTTCAACCCGGATGAGTGCCAGCCAGTGGAGTTGGAGGACGGCAGCATCGTCAT
CAACGTGCGCAACCAGAACAACTACCACTGCCACTGCCGCATTGTGACGCGCAGCTTGGACGGGGCCGAG
ACGTTACCTCTGGAGTACCTGGTGTTTGACTCCACCCTGGTAGACCCTGCAGTAGCTGCAGGGATGCTGC
AGAAGGAAGGCGTGATGTACTTCACCAACCCAGCTAACAGCTCCCATCGGATCAACCTAACCCTGCGGTG
GTCTCTGACCAATGGTACCTCGTGGGAGAAGAATGATGCCCAGATTTGGGAGGGGCCGAGTGGTTACTCC
AGCATGACATCATTTCCACATGGTGGTGCCGAGGACAGGAAGTATATTTTCGTCATCTACGAGAAAGGCC
ACAAAAACTATGACGAAACCATCTCTTTTGCCAAGATCCACCTATATAGTGGGCGGTAG
>11063013
ATGTCCATGAAACAGCTCCAGGGAGCCAGAGAGACAGGAGAAGCCAGAGGAGATCTACAAACACAGCAGG
AAGCCAGGCACACGCTCCCCCTTTCTGATCACCGTTCAAAAGAGAGAACACAGATGAAAGGCACCCATTC
TTTCGTTGGTCTTCTGCTCTTGATCATCGTACAGAACAGCTGGCAGATACCACAGGAGGACACAGAGGAC
AATTCCAGCTTATTGATAGAGGACTCTATGTTCAGCGAGCCAAGGGAGCTTTCAAACATGAAGAGGCATT
CAGAGGGAACATTCTCTAATGATTACAGTAAATATCTTGAGTCAAGACGAGCACAAGACTTTGTTCAGTG
GCTGATGAACTCCAAGAGAAGTGGTGGCCCCATCAAACGCCATGCGGAGGGTACCTACACTAGCGACGTG
AGTTCCTACCTACAGGACCAGGCAGCCAAGGAGTTTGTGTCCTGGTTGAAAAACGGCAGAGGCAGACGAG
AATAGGGCTGCTCTACTCAGACACAGTCCTTGGGTCTCACCACCTTCCAATCTAGAGAGAATGCAACTCG
TCCAGAATCACCCCGTTGTTCCATTTCATGATTTTGTCTCGTCCATCCTCTGTTCATGCTAATAAATCCC
CTAACCAGAAATAAATGTCGCG
>11063014
CCTGGTTCCCCCCGTGTTCTCCTCTGTTCTCCCGTAACCTTGCAGATGCGTTGGAGAGGCCGGCCAAGAG
GTTCTCGGCGGACGGTGTGTCTAACTACACGTCTCTGCTGCTGAGGTTGGATGACGACACGCTGTACGTG
GGGGCCAGAGAGTCCCTGTTCGCCCTGCGCCTCCAGGACATCAGCTCCACCACCCTCAGTAGGAATTTGA
CATGGGAAACCCCAACCAGGAAGAGAGAGGAGTGCAGTTTCAAAGGGAAAAGCTTCCAGACTGATTGCGT
CAACTACATCAAGATCCTCCTGCCCCTGAACAGCACTCATCTCTATGTGTGTGGAACGTACGCATTCAGC
CCCATCTGCGCATACATAGTAAGTTCCTCCACTACTGGTGATATCTACTCCCACGTAGTATGTTCCTCCA
CTACCAGACAAAAAAAAATCTACTCCTACATAAACACCTCCACGTTCTCTCTGGAGCGGGATGAGAGGGG
ACAGATCATTCTAGAGGATGGGCGAAGTCGCTGCCCTTTCAACCCGGATTACCAGTCCACTGCCATCATA
GTGGATGGTGAGCTTTATGCTGGCACGGTCAGTAACTTCCAGGGTAATGAGCCAGTCATCTACAGAAGTC
TGGGTGGAGGCCCCTCCCTAAAGACGGAGAACTCTCTCAACTGGCTCCAAGTAATTAACCCCATATATAC
AAGGCCTATGGACGAGCCTGTGGGAGACATGGACGAGCCTGTGGGAGACATGGACGAGGGTGGGGGGAGA
CACGGA
>11063015
AGATAGAACAAAAATTAAACAATTATAGAAGACTGTTAACTGAGATTGTAAGCCGCAGCCAGGCAAAACG
CGTTTCCACCAAAAAATACCCGGCTTGGTCAATATTGGCTTGGTCAATATTCGTTTGAAATCGGAAATCA
AATATTGGAAGTCAAATATCAAAACGAACCGTTTTCTGTTGATCTGTTATCCTATTTTAAGACATAATCC
ATAATCCAATGACCGAAAGTTCCACGGACCCACAACATTCTCTCTGCTTCATATTGAAAATGTGTAAATG
TAGGTGGGGAAAGACGGGGTAGTGCAGAATAGGGTCCGCGGAAAACGAAGTACTCTGTTGGTTCTCTGTC
ACTCTGTTTTCTGTGGGATAAGTAATGAACGAATCGGTTACAAATCACCATACACAGATCATCGTACACG
GACCAACGACACTTGGGGAAATCTGTCAATGTTTCCCTTACCGAAAACGGATAACGAGCAAGTAAATCAA
AACAAATATTAGTTTGCCTGTTTAGTTAATAACGATTGGCCACTCCATAGACACACGGTCAAGCGTTTGT
TGTGTCTGCTTGTTTCGTTTTTGACGCTACAATGATTTGTACTCATGTACACGGATCCCAGCGAATGCAG
GCGGATGTCAAGCCTATGTCCGAGGAAACTGGAGGAAACGCCTAACATACCTTTTTAAACATAAACAAGA
CGGAATGAACGGAATTGTTGGTTCATCATGCCCCCGTTTTGTTCTACTCGTCGTTTATTCGGGATTTCTC
ACTAACGCTCTGAAGGTGATTGGAGGAAAGAGGACTGTGATCCTGGGCGAAGATACTGACCTTTTCTGCA
GATTGTCTGAGGCTGGGGAATTTGATCAGATAACATGGCAGAAAGAGACCAGGGGAAATCCCAACAAACA
TAATTTCTTTCTCATTCAACCCAATGGGATTACTAAAGACGTGAATGGATTGAAAGGAAGAGTTCTGTTT
ATTGGGAACACATCAGATTATCTTGGATCGATTCGAATAAGAAATGTCACGCTGTTGGATGAAGGCACCT
ACACATGCATCTTCAGTGTTTCCAGTGGACCAATCCAAACAGAGATGTCTCTGACTGTGATTGTTCCTCC
AGTGATGTCAGTGACCGGTCACGTCTCTCCTGTTGGGGACAATGAAGTCGTCTTGGTAACCTGCATTGCT
GCAGCTGCCAAGCCAAAGGCAGAAGTCTTTTGGGACACTGGTGCTTTAAACAAATCATTGAGGTGGGTGA
CAAACTCCACCCAGCACGCCAACGGCACCAGTACAGTACTCAGCCAGCTTATTGGGCTCCCAACCAGAAC
AGCCAATCAGAAACAGGTTCAGTGTGTGGTCAACCAGTCTGCCCTGGAAGAAGAAAGAACCCTCTCCTAC
ACCATAGACATCCACTATCCACCTCAAACAGTAAATATTAAAGCATCCTCCAAGGCCACATACTTCCTGT
GTGTTGCTGATGGCAACCCAAGGCCAAACTACACCTGGAGGAGAGATGTCCAGCCATGGCCTGGGTCTTC
TGTCAGAATAGATGGAGACACACTGCATCTCCTCAGTCTCAGCTCTGATCTGAATGGTCTCTATGTCTGT
GAGGCCTCAAACCTGCATGGAAGTACAACTGGCTCCATTTATGTACATACAACCTCTGGTGAGAACCATC
CTTACATGCAAATATAATTCACCTTGCTGCTTATACTTCAATTTCTACATGCTCACTTCTCTAATAGTCA
CCCATGATAAAGATGAGAA
>11063016
ATGTCAGGGGGGTTTCTCTCTAAAGAGATGAGAAGGGTGGGGGAGAAAGGGGTGAGAGAGATAGGGATAA
AGGTCGCCGAGTCCCGGAGAAGGGGAGGGGCAGGGGCTGGTGCGTGTGAGATGATCCCCTTGCGCCCCAG
CCTGTCTGTCCCTCTGCGGGTGCTGATCTATGGGACGTGTGCCCTTGCCCTGGTCCACACCGTAGCTCTG
CTGGTGCTCCTGTTGCAACAGAACCAGCTGTGGAGCCGCGTGGAGCTCATCGAGGCCAGGTTGGAAGGGG
TGGAACAGAGCTCTGTGGTGGAGTTCCTCCAGGAGGTGCCCCGAGGTGTCCCAAGAGGTCCAGGGAGGCT
GGCGGAGTTAAGAGGAGGCCCGGGAAGGCCAGTTGAACTACAAGAACAAGAAGGAGCAGAAGGAGGTGTA
GGTAGTTCAATAAAGGAGCTGAGGGAGCAGGGGCAGCTCCAGTATTTGCGTAACAAGAGGAGTCAGGAGC
TAGAGAGAGAGCTACGACAGGAATTGAAGGAGGAGCAGAGGCTGGAGCCGAACCACCAGGAGACCCAGAA
AAGCCGTGAGCTCCTGCAGGAGGTGACCGTGGGATTAGACCAGTGGCAAGAGATGGGGCAAGAAGAGCTG
GAGGTGGAAGAAGAGCTTCAACCTGGGTTAAAGGAAGAAACGGACAAGGAGATGGGGAAGAAGATAAGGC
ACGAGCTGAACCACAAACATAGGAAGACGAAGAGTTTTCAGAAAATGGAGCTGCAGGACGACATGATGAT
GATGATGACCTATTCTATGGTGCCGGTCAAAGTGTTGTTGGACATCTGTAACAGCACCAAGGGAGTCTGC
ATAACT
>11063017
ATGGTGGCCTTGAAGAAGGTGCGTCTGGATAACGAGAAAGAGGGCTTCCCTATCACTGCTATCAGAGAAA
TCAAGATCCTCCGCCAGCTCAATCACAAGAGCATTATCAACATGAAGGAAATAGTCACTGACAAGGAGGA
CGCCCTGGACTTTAAGAACGACAAAGGTGCATTCTACCTGGTATTTGAGTACATGGACCACGACTTGATG
GGTCTCTTGGAGTCTGGCCTGGTCCATTTCAACGAGAGCCACATAAAGTCCTTCATGAGACAGCTTCTGG
AGGGTCTCGATTACTGCCACAAGAAGAACTTCCTGCACAGGGACATCAAGTGCTCCAACATCCTGCTGAA
TAACAAGGGTCAAATAAAACTTGCTGATTTCGGACTGGCTCGACTTTACAACTCAGAGGAGAGCCGACCA
TACACAAACAAGGTGATCACCCTGTGGTATCGACCCCCAGAGCTTTTGCTGGGGGAGGAGAGGTACACAC
CATCCATTGATGTGTGGAGCTGCGGGTGCATTCTGGGAGAGCTGTTCACAAAGAAGCCCATTTTCCAGGC
CAACCAGGAGCTTGCCCAGTTAGAGCTGATCAGTCGTATCTGTGGCAGCCCCTGCCCAGCTGTGTGGCCG
GACGTCATCAAGCTGCCCTATTTCAACACCATGAAACCAAAAAAGCAGTATCGGCGGAGGTTACGAGAGG
AGTTTGCTTTTATTCCGCTATCGGCCCTGGACTTGTTTGACCACATGCTGGCCCTGGACCCCAGTAAGAG
ATGCGTGGCAGAGGCAGCACTAAACAGCGAATTCCTCAAAGATGTTGACCCATCCAAGATGCCCCCACCA
GATCTCCCACTATGGCAGGACTGCCACGAGTTGTGGAGTAAGAAGCGGCGGAGACAGAAGCAGATGCCAG
AGGAGCTGTCAGCTTCCAAAGCACCCCGTAAGGAGCTCGGCCTGGGAGAGGACAGTCGTAGTAACACCCC
CCAGGGCTTCCCTCCCCCTGGTGGGGTCAAAACCCAGCCTTTGGCTGCTTCAAATGTTCTGGACCAAAAA
GGTCCCACCTCCCAGCTGACCCAGGAGCAGCTTGCAGTCCTCCTTAACCTGCTTGGCCAGTCAAAGAGCA
CAGTCAACCCAGCCCAGATCGCCAAGGTCAACCCAGAGACCCTGCAGCAGCTCTCTAAGGTCCTGCCTCC
AGTGCCCACTGATTCTGACCGGCCACCAGAGCCGCCGCCTCCACCCAAGCCCAACAAGCCCCCTCAGCTG
GGTGGAGTGCCCCGCACACCACCCATGCCCAAGCCTCCGTCACCTCCTACCCCGTCTGCGACTCAGGGGA
AGCCTGAAGGGGAGGCGTCAGCAGCCACCCAGACTGCTGTCACCATGCTGCTAGCCCAGCTCCTCCAGGC
CCAGCAAAGCCAGAGGCAGGAGGCCGGCGAGCCAGGGGAGATGGCAGATGGTGCCAGTGCACCAGCAGGA
GTTCCTCCTCCTCCCCCTGAGCCCAAACAGCCCCCGGAACCTATCCCCCTCTCACCA
>11063018
ATGAGGATCCTGCTGATATTCATCCTGCTCTCCTTTATGACAGGATATTCTGGAGGAACTGTCATCATCT
ACTGTCAATATTCTCAAGGGGAAAAGAGCATTGAAAGATATTTCTGCAGTAGCCCAGGGAACAGATGTGT
GGAGAAAATCAGTAAAAACAAAATCAGTCCGGACGGACAAATCCAGCCAGACAGAGGTAGATTCTTTCTG
TACGACAACAAGGATTTAAACTACTTCAAGGTCATCATCAGACAACTGACCAGACAAGATGAAGGAAACT
ACTGGTGTGCATTGGACAAACCTGATGAACCTGGCATAAATAAG
>11063019
GTTGTTGCAGAAATCCTGCAGAGCTCGACAGCTGAGAAACGGGTGGACGTAGAGAGACAGTGGGGTGGTT
TGACTGGGAAGCCTTTGTCCTCGAAAGCACAGCACTTATTTTTTTTATCAACTCACCCAAAGTGGAATAC
AAGTGAAAGAAAATCTCCACTTTAACTGCAGTACATGTCTTTCAGAACGAGATCTATGAAACCACACTTC
AGAAGTTGAAGTAACGTTAAACACTTACTGACGTTACCAAATGAAAACCATGCCTGCACTTCCTACCACC
ATGGTCCCTGATTTCGACTGCTCCGGTTCCAGCTCCTCTCTATTGGACGCCGCCTCCAGACGCTCTTCAT
GGGGCAAACTAGTGCAGAAGTTAAACGACTTCAGTGGGTCCTACAACAGCAGTTGTCACAGCGTAGATAC
AGACTCCGACCATGGCAGCAGGACTGACCTGTCAGAAACAGGGTTTGATTTCAGCTTGGATATGCCCTCG
CATGTTGACGACACCTTGTTCTACGATGATCTCCAAACCATGGAGGAGACCCTACTGAAAGAAGTTGTCG
AACTCATTGCCTGTAGCTTGAGGGAAGCTAAGAACAGTGCTCTGCGATGCACCAAACTCCTCATCCCAGA
GAAGCTTCTAGAGCACATTGGTAAAGAGCTCCTCCACCTGGCCGCCAGTGAGCCCTGTGGCCTGAGGGGG
GCTGTCATAGACCTCTGTGTGGAACAGGGGGAGACTTGTCAAAGCATGGAACAGATCGCGGTGGACCCCT
ACCTCGTTCCCACCTTCCAGCTCACACTGGTGCTGAGGCTTGACTCCGGAGGACTGTGGCCCAAAATCCA
AGGGCTGTTCACCACAAAGTCTCAATCTCCATCCAGTCCCGTGAAGAGGCCGGCAATCAGATTAAGCACG
GGCTTCCGAGTGATCAAGAAGAAGCTGTACAGCTCCGAGGATTTGCTTATTGAAGAGTGCTGAAGAAAAC
CAAAGACTTCCTTAAATGTTTCTAATAAACCTTGTCACTTGTGTCCTACCTACAACACTCATCACAGGGC
CTTAGTTATCAGCATTTGTGATGCAAGTCTGGTCTGTGATTTCACAGACCGCTCTGTTAGAGAAAATGGT
GGTTACATTGTCATGTGCATTTCCATTATTTGCAGATAGGTGCCCTCTGTTTTAAGGCACAGTTGACTGT
GTGGAAAAACAGTAAACCCTTTTGTCATTAGCGCATACAGCACAGACTGAAAATGAAGTTTCTTGCACTT
ACAAATTATGGGTGGTCTTACCAATTTACTGCAATTGTAACATTTTGTTTTTACCTCAGTTTCTATTGAA
ACCAGACTATGGCAGCTAGCTATACTGTAATGTCTGTGGCCTTTTCCGAAGTTATTTTGGCCATCCTTTT
TATTGTACTCCATGGTAAGTGGACTGCACCAACATATTTGGTCAGAGACCAACCTTGCTTACCAGTTCTG
GCTCCAACTGTAGTATCCAATTTGTGACCCACAGGTCAAAATTACTTGAGCCCCATGCATACTGATCTGT
GCATATAATTTATTTGATATTCAAATATTCACATTGCACTGTTTTGTACTTTTCATTTAAAGAACTTGAC
AATAAACTAAAAAATGTTTTCCAA
>11063020
GGCTGAACCCGAGATATAAACAAAGGCAAAGGTTTGCCTTCTGCTGTTTCCGTCGCTAGGGTTGGAATGG
CAGCATCCTCGTCTTCATCTTCTGCTGGTGGGGTTAGTGGGAGCTCCGTGACGGGCTCTGGGTTCAGCGC
TTCAGAACTTATACCCCCGCGAAAGGTGCTTTACACATACCCCAAGGGGGCAGGGGAGATGATGGAAGAT
GGCTCAGACAGATTTTTGTGCGAGTCTGTGTTCAGCTACCAGGTGGCATCAACGCTGAAACAGGTAAAGC
ATGATCAACAAGTATCTAGAATGGAGAAACTGGCCAGTTTGGTTGAAGAGTTGGAAGCAGATGAGTGGCG
TTACAAACCAATTGAACAACTTTTGGGGTTTACTCCATCTTGAAGTGTCTTCACATTGGCCACTGGCTGC
AGATCACTAGGGGCAACATGCTAACCACAGAAGAATATTTTCTTTCCAATCCATCGTACGTTTTGTCTCT
GTCTGATCATAACAATTCAAATGGTAATGTCCTCAAATTAATTATCGTATTGTTTTTTTACTTTTATTAT
TATTACTGTAAACTGTTTTTTATTCTCACAGAAAATGATGCCAATTTATGGCATTCTCTGTTACTTTAGA
TATTGTGGTGGACTAAACTAGCCTGGGTTCTACTCTGTTTGCGCTGTCATGCAGTGAAGTGGAGCCAGAG
CACAAACAGATGGGACCAGGCAAAACTAAACCCCTTTATCTTAGT
>11063021
ATGGACGTCTTACGTCCAGCATTGATCAACATAAATGGCAGAATTTACAGAAGAAATACTATCAAAGAAG
ACCAGTATGAACCGGAGGAAGAGGAGGACTTTTCCTACATGGGACCACCAGCGAGTTCACCGTTAGAGGA
AGAAGACGGGTCCTGTGACAGCCGCCCCATAGAACCGACTGAAAAAGGTTTCCGCTGTGCCATTGACGTC
CCATCTGTTCTATACAAGTACATAATTGGAAAAAAAGGAGAAACGCGACGAAGGCTAGAGTCAGACACGA
AGACGTCCATCAACATTCCCAAACCAGGAGTGGAAGGACAGATTGTGATCACTGGCTCCCAGAAAGCCGC
CGTGTCCTCTGCAGTGACTCGCATTGAAGTGCTGCTGGAGAGCTTTCGGAGGAAGCAGCCCTTCACCCAC
TTCCTGTCCTTCGCTCTTAACCACCCTCAGGTCCAGGAAGGGTTCCTCAGGTTTAAAGATCAGGTGTTGG
AGCAGTGTTCTCAGGATCAAGGAATTGATGAAAGCATATTTCAGAACCCGGCTAAACTTCATGTAACAGT
GGGCACCTTGGTTCTCCTGAATGACCTGGAAGTAACGAGAGCGTGTGAACAACTCCAGCGTTGTCAGGAC
ATTATCAATACCATCACAGAACGAAGGCCTCTCCTGCTGGACGTAACCGGCATTGAGTACATGAATGATG
ACCCGGCACTGGTGGATGTCTTGTATGCCAAGGTCCAAGTTAAAGATGGCTCGGACAAGCTGCAGGCCAT
TGCGGATCGGCTCCTGGATCACTTTGTTTCCACAGGGCTCATGGTCAGAGAGTGGGACAGAGTGAAACTG
CACGGCACAGTGATGAACACACTGTTCAGGAAGGATGCTTCAGCAGACGTTGCTGGGAGAAGAACCAACA
TGAAGGAGCGCGAGCCCTTTGATGCCAGGAACATTTTAAAGAGCTTTGGTTCGTACCACTTTGGAGAGTT
GGAACTGAAGGCTGTCCAGATCTCCCAGAGGTATTCTACAGACTGCAATGGCTTCTACACCTCAGTCGGA
CTTCTCAACTTCTCGTGA
>11063022
ATGGCTGCCTTAGCGGTTGTTGAGACACCGTCCGGGAAAGATGCAATTGCGGAGGGACTGCTTGATCTAT
TGAAGCCAGCGGTCCAACAGCTTGATCTTCATGTGCACTCAGTAAGGGAAAGCCAAGTGGAACTACGGGA
ACACATAGACAATCTAGCCACAGAGTTGTGCAGGATAAATGAACACCAGAAGGTGGCACTAGACCTAGAC
CCCTATGTGAAGAAACTGCTCAATGCCAGACGCAGGGTTGTGCTGGTCAACAACATACTACAGAATGCTC
AG
>11063023
ATGGTAGTAGGTATTCTACAGGCCTGTGATCTCCCAGCCATGGATGTGGGTGGGAGTTCAGACCCATATG
TTAAACTCTACTTGCTGCCAGACAAGAAGAGAAAGTTTGAAACTAAGGTCCACAGGAAGACTCTCAACCC
AACCTTCAATGAGACGTTCACGTTCAAGGTACCGTACAGTGAGCTTGGAGGCAGGACTCTGGTGATGACG
GTGTATGACTTTGATCGTTTCTCTAAACACGATGCTATTGGAGCACTACGAGTACCAATGAGCAGCCTGG
ACTTCAGTCAGATTACTCAGGAGTGGCGGGAGCTCAAGAAGGCAGAGAAAGAAGAATCAGAGCGTCTGGG
TGATATCTGTCTGTCTTTGAGGTATGTTCCTACAGCAGGGAAACTGAGCATTGTAGTCCTGGAGGCCAAA
AACCTGAAAAAGATGGATGTAGGAGGACTGTCAGACCCCTATGTAAAGATTCACCTACTGCAGAATGGAA
AGAGACTGAAGAAGAAGAAAACCAGCATTAAGAAAAACACTCTCAACCCTTACTACAACGAGTCCTTCAG
CTTCGAGGTGCCCTTTGAACAGATACAGAAGGTGCAGGTTGCAGTGACAGTGCTGGACTATGATAAGATT
GGCAAGAATGACGCCATCGGGAAGGTGTTTCTAGGCGGAACCAGCACCGGCACAGAGCTCCGTCATTGGT
CAGACATGCTGGCAAACCCCCGCCGGCCCATTGCACAATGGCACTGCCTGAAAGCAGAGGATGAAGTCAA
CACTGAACTGGCCATCAGGAAGTAATGTCACATCAATAGGCAGCCTTCATATAGACATATACTTCCCAAT
CCCCAAATCCCTCCCTAATGCCTACTTAACCAACTCCCAAACCCCAAATCTTCACATACCACCTGATACC
TTTCCATCTCTCATGTACCCCCATGTCCTTATTCTCCTAGTACTTGAGGACTGCCCACCGCAAAACTAAA
ACACAAGCCACCTCCCTATTCCCCCAATACCCCCTCACTCACGCCTCCTACCCAAACCTCCTCCTCTACT
GTAAAGTATTAAGGGCA
>11063024
ATGGGGTCTCTGGCCATGCTGTGGCCAGCCCTCTTCCTCCTTTTCCCCTGTCAGGGTCAAAGTTCAACCA
CAGGGGTTGTGGAGAGGTCAACCTGCGGTCCATGTGACGAGCGTCTCTTTTGCAACTGCTCCTCCCGGAA
CTACACCTACATTCCAACAGTGGAGATTGTAGACGTCCTGACCCTTGACCTCTCCTCCAATTCAATCACC
ACGGTTGCAGAGGACGACCTCAGAGATTACGAGCATTTACAAACTCTTGATCTCCATAGCAACAAGATCC
AGAGCATCCATGACAGGTCCTTCAGCCATCAGCAGAGGCTATTGGCTTTAGACTTGTCCAACAACCAGCT
GGATGTTCTGTCTCCAGCCTGGTTCTCCAAACTCCAATCCCTACAACATCTTAGCCTATTGGGAAATGGT
TACAGGACACTGGGCCCTGAAGGGACTTTCCCTCTCTTCAGGTCTCTGAACAGTCTAAGGACCCTACGGT
TTGGAAATCCTGGACTAGAGGAGGTCAGGAGAGGGGATCTCGTCGGAGTCAGACAGCTGAATGAGTTGGA
GGTCTATGGGAATAACCTGAAGAGGTATGATCCTGGAAGTCTGGGTGACATTTGGCCTCTTGGGGTGGTG
ACCTTGCATTTAAGAGGTCCATTTCAGGACGACCCAGCACTTGTTTCCTCCATATTCCGTGATGTCGCCA
ACCCAGAAACCTCCCTGGTGGTTGCTGATGTCCTGTTGACAGGGAAGTTGTCCACTGGACCTTTCGCTGT
GACCAACCAGCAGCGCACACGGTCCATCATGCTTAGGAACTCCACCTTGACTGACGAGGCCATCGTTTAC
CTCCTCAAGGTGATGGATGGGGCTCCATTAGAGTTTATTGGGTCGGAAGATATGCTGTTTAAGGGCACAG
GCTCCTGGAAGGAGGCCAGAAGAACTCGCCATGAGAACCTAGATACCGTCTACTTCAGGAACATACAGGT
CATCGATGCCTATAGATTCACCTCCTTCCTGCCGGTTGCTTTTTTACTGAAGTACCTCAGAAAGATCTCC
CTCATCAACTGTATGGTGTTTGTGATGCCGTGTCTGACCTCAACCCTGCTAATTAATCTGGAGCATCTGG
ACCTAAGCGGCAATCTGCTAAGCGACCTGACCCTCACGGAATCTCTGTGCCACGGGAAAGGATACCTGAA
GAAGCTCAGAGTTCTTAACGTCAGCGACAACGCGCTCAAGTCCCTCTCCCTCATCAGCCAACTGGTGTTC
CGTCTTGACAAACTGGTCCACCTGGACATCAGTCAGAACGCCTACACCTCCATGCCCCCAGCCTGCTCCT
GGCCCCCGACCCTGACTCACCTCAACCTCTCCTGGGCCAAGCTACGGAGGGTCACCCCCTGTCTGCCCCA
GAGCCTGGAGGTGCTGGATCTGGGACACAACGACCTGACCTTCTTCCACAGTGTGTCTCTCCGGGCCCTG
AGGGAGCTCCACCTTTCTGGGAACAAGCTGATGCAACTTCCCCCTGGATGGCTCTTGGAGATCCTTCTGA
TACAGAGCAACAGCCTGAACATGTTCGGACCCCTCGATCTCCTTCACTACAGGAGGCTCAGAGAGCTGCA
GGTCGGCTGGAACAGGTTTGTGTGTTCCTGTGAGTTTGTCTCCTTCATTGTGAAGATGTGGGGTGAAGCT
GCTGAGAGCAGTGTGGAGCTAGTAGACCGACCGGAAACCTACCTCTGTGACTCACCACTGCCCCTACAGG
GCCAGAGGTTGGACAAAGTCCAGCTGTCAGCTCTTGAGTGTCACCCTGTCCTCCTTGTATCAACGCTCTG
TGGCTTCACACTGGTTTCTGGGATCCTTGTGGGAATTGTACTCTGGAAGCTCCACGCTATGTGGTACTTG
AAGATGATGTGGGCATGGCTTAAAGCCAAACGAAATTCCAGGAGGCAGAAACGCTGGAACGCTGACCCCC
TCTGTTATGATGCGTTTGTATCGTATAGCGAGCACGATGAGGGATGGGTAGAGGAATTCCTTGTTCCTGA
GCTGGAGAATTCCCAGCCTCCACTCTCCCTATGCCTCCACAAGAGAGATTTTCTCCCAGGACACTGGATT
GTTGACAACATAATCAACGCCATGGAACGCAGCCGACGGACACTCTTTGTCCTTTCCGAAAGCTTTGTCC
ACTCAGAGTGGTGCCGGTACGAGTTGGACTTTTCCCATTTTCGCCTGTTTGACGGGAACACGGATGCAGC
CATCCTGGTGCTCCTGGAACCCATCTCAAAGGACAACGTTCCCAAACGTTTCTGCAAGCTCCGTAAATTG
ATGAGCTCTCGTACGTACCTGGAGTGGCCGACGGAGGAGGAGAGGAGGAATGAGTTCTGGTCCAACCTCC
GCCTGGCTGTGAGGGGAGACGACACTGGGTGATCCAACTGGGTTACAGAAGACAGAAAGTGTGGGATTCC
AGAAATCAGGTCCCAGGATTATATAAACTACTGTCCGCTCAGTAGTTAACAAATGTTGATTGGTCAACAA
AGCCATGAAGATTGGCCAAGATCTTTATTAGGATGTCTGCTCAGAATTAATGTATTTTCGTTCACCTTTT
TATTTTCCCAGATTTGTCAGAACAGACATTTTGTAAATGTTCTGTTTTTGTTGTAATTCTGATTCTTCTT
CGTCTCTTCTCATAAATCATATTTTATTTCCAGGGCCAATATTATTTGAATGACAGGGTGGATTGTTTGA
AAATGTATGTCACATTAGGGGAAGGATCTTTCAGATAATGACATTATTGTAATCTGTTGGATTAAATATT
TGATTTTGTAGTTTT
>11063025
CTGTAATGCTCTCCTCTCCTGCCACTTAGCATATTTTATTGCCTCTGCCTGACGCTCATGTCTCCCGACG
CCTGGCTTCGCATGCCTCCGTGGCAGAGGACTTGTTCCGCTCAATTATTCATCCTCATTGGACTAAGTGG
TTGTTCTAGAAGCATAATAACACAGGCAAGGGAGCTGACAGCTTAGCTCTCGTCCCCGGGTGCACCGCTA
GCCTCCCTCGCCCCATCAGACATCCAGGTTGTTCTGTGGCAGAGCTCGGTGCCGCTGTGGCACTGAAGGT
GGAAGAAATGTCATCTCGTCTCTCCAGCCAGGCCGGGGCAATCTGTGGTGTTAGCCATGGTGGCCAGACA
ATATCCCCGGCCATTTTCTGCTCCTGCTCTCTCCGTGCCGGGAATAGAGACTCGTGTTTGGAGATCCTGA
CTTACTTTATTACAGCAAGAAGACACCGAGCATTATCAATTTGA
>11063026
ATGGACTCCATAGTGCTTAGAGACCGCTATTATCAGCTGGGGAAGACGGCGCCCAGCGAGGTGGATGGCG
TCAACCTGGAGGAGATCCGGGAGTTTGCCAAAGCGTTCAAAATTCGCCGCTTGTCCCTGGGCCTGACCCA
AACCCAGGTGGGGCAGGCACTCAGTGCGGCCGAGGGCCCAGCCTACAGCCAGTCTGCCATCTGCCGACAC
ACCATCCTGAGAAGCCACTTTTTCCTACCACAGGAAGCCCAAGAGAACTCTATAGGTAGCAGTGTGACAG
GCAAACTGAACCCTGGCCTTTTATATCCTGCCAGGTTTGAGAAGTTGGACATCACCCCAAAAAGCGCCCA
GAAGATTAAGCCTGTTCTGGAGCGCTGGATGGCCGAGGCCGAGGCCCGCCACCGGTCCGGCATGCAGAAC
CTGACCGAGTTTATCGGCAGCGAGCCCTCGAAAAAACGCAAGCGGAGGACCTCTTTCACACCGCAAGCTC
TGGAGATCCTCAACAGCCACTTTGAGAAGAACACGCACCCCTCTGGACAGGAAATGACCGAGATTGCAGA
GAAACTGAACTATGACCGCGAGGTAGTCCGCGTCTGGTTCTGCAACAAGAGGCAAGCGTTGAAGAACACG
ATAAAGCGGTTGAAACAGCCAGGTGACCTGGACCTTGGCCCAGCCGTGTCCATGGACCCTCTCTCTGATT
CTTTGGATGAGCTCCCGAAAATGACCAACCAAATCTAGTGGAGTTAAAAGAGGAAAGTCCTAACAAGGTG
GATCATGACCCAATTTGGAATGAAAACTGAAAGAACATTCCTTTTATAAAGTCAACTGGAAGGACAGTTA
TGAAAGTTTGCAAACGAATATGTGTTGTCGATGTGATTACCACAGTTATTTATTTAAATTACCTTGGCGA
AAACCAAAAATAAGAAAAATATGTTAATTTTTGAGGAAAAATTTACAAAGCTACTGTGTGCTGT
>11063027
AACAACTGGGTGGTTTTTCTACCGAACGTGTTATGAATATAGTGAAATAAGCAGAGTTGACTACGTTTGC
TAGAATACACCAATATTATCTCACTAACTCGGGATTAGCTATGCCCGCACAAGTTCAGTGTGTGTGCTGT
ATTTTAGGTTAGTTATACACATCTTCGGTACAGCAGTAGTTTTAAGAGCGTTCTGGGAAGTGGAGTTCTC
CGGTAGAGGGCAGAAAACTGCAGGAGTTGGCAGCCAGCGAATAAAACTGCTGCATGAGTTCACCTTCACA
GTAGAACAACCCTCCAAACAACGAGATATTTAGTTTGTCATCCGGATTCCATACATCATGAACGGGTCAG
CAACATACACAGCGTCTTCCGTGCTGGACATAAAGTTAAAAAGAGGACCACAAGGTTTAGGCTTTAACAT
TGTGGGGGGGCTGGACCAGCAGTATGTCCTGAATGACAGTGGGATCTATGTGGCTAAAATCAAGGAGAAT
GGAGCTGCAGCGCTGGATGGGAGACTACAGGAGGGAGACAAGATACTGTCGATCAATGGCCACAAACTGG
AGAACCTGTCCCACAGTGCAGCTGTGGAGCTCTTCAGGTCAGCAGGAGAGGACGTGCAGCTTCGTGTTCA
GCAGAGGCGCGCCATGGCCATGAACGGTCCCAGCACTTCCCGGCCAGACGGCGACTCTTCCTCCATGTCC
TCCTTGGGAATACTGGTGGTTGTCCTGGGGGCGGCAGCAGCCATTGCCTTCCTCTGCGTACGCTCCCAGC
CTCACCTCAGGAGGCACTTCTAACGCTGTGGTTTCCTCCTTAAGGCAGGCAAAAAGCTCTGACTGGAAAC
TTTGCTAAAGGCCAAAAAAAAAAAAAAATAA
>11063028
ATGGAGCAGGGCTGTTGGGTGAAGAGGATATATGCTGGAGGTGACCAGAGCTTTGCCCACTATTACACCC
CTGAGAATTCTCTGGTCCCCAATGATGTTAGAGAACCAGATCCCAGAAGACAAATATGTACCTTATCGGC
TGATCTCGCTCAGAGATGGCTTGACCACTATACACCCGGAAGACTCCCGCAAGAGATTTCAAACGAGATT
GATCTGCTGTTTTCATCTGCAAGTTGCCTCAATGGAAGCTTTCTGGCTGGGAGCCATCCTGATCACTACA
ACACAAGCAGTAAATGCTCAGGTGTTGATATGAACATGGCGCGTCTCCTGTTTCACAGAGTTGTTCAACA
TGACTATCCAGAAATCACACAGCAGATTGCGGCCAGTCTAGAGAAGAACCTGATTCCCAGGCTAAGCAGC
TCCCCTCCAGACATCGAGGCTCTGAGACTCTACCTCACTCTGCCTGAATGCCCTCTCTTCAGTGACCGAA
ACACATACATAACTCTGGCCATCCCGTTTGCCAAGGCACTCGTCAGTCTTAAAGCTGCTCCACTAAAAGT
GCTTGGTAACTGGTGGTCTAAATTTGAGGCCCCAGTCTTCCAGAGGCTGGTGGAGCTTTACAAGGACGTG
GTGGTGTATCTACTCAGGATGCATAAGGTGGGAATTCCCCACTCCGAGCAGCGGGTTTTCACCTGCTTCC
TGGATACATCTCTCAAGCTCCTGGAAATGCTACATGCTGTGAATGAAAGAGACGGACATATCATACAGTA
CGACAAATTCTACATCCATGAGTTGGATGACCTTATAGACATCCGAAACGACTATATCACTTGGATTCAA
CAACAGATGTACTCAATGGCTCACGACAGTGCGGTCACGCTGTGTAAATACCCTTTCGTGTTTGATGCCC
AGGCAAAGACCACCCTGCTCCAGACTGACGCCGTTATACAAATGCAGATGGCTGTAGACCAGGCGCAGCG
GCAGAACTTCAGCTCCATGTTCCTGCCCGTGGTTGTGGAGTCAGTGAACCCTTGCCTCATCCTCATCGTA
CGAAGGGAAAACATTGTTGGCGATACCATGGAGGTCCTCCGAAAGTCCAAAAACGTTGACTACAAGAAAC
CTCTGAAGGTGATATTCGTCGGAGAGGAAGCGGTCGATGCCGGCGGGGTGAGGAAGGAATTCTTCCTACT
GATCATGAGGGAACTCCTGGACCCAAAGTATGGGATGTTCCGATATTACGAGGAGTCCAGGTTGATCTGG
TTTGCGAACAAGACATTTGAGGACATTGACCTGTTCCACCTGGTTGGGGTCATCTGTGGGCTGGCTATCT
ACAACCTCACCATTGTGGAGCTCCACTTCCCGGTAGCCCTCTACAAGAAGCTCCTAAAGAGGAAACCCAC
ATTGGAGGATGTTAAGGAGCTGATGCCTGATGTGGGCAGGAATCTGCAGCAGTTACTGGACTACACTGAA
GATGATGTTGAAGAAATTTTCTGCTTGAACTTCACAATTACAGTGGAAAACTTTGGTGCCACAGAAGTCC
TGGAACTGGTCCCCAACGGCTTGGATATCTCTGTTGACAATTCCAACAGGTCAGAATTTGTCGCCGCATA
TGTGGACTACATCTTCAACAGATCCGTCGCCCCGCTCTTCGAAGCCTTTCATGCAGGCTTCCACAAAGTG
TGCGGTGGGAAGGTTCTGGAGCTGTTTCAGCCCAATGAACTTCAAGCTATGGTCATCGGCAACACCAACT
ACGACTGGAAGGAGCTTGAAAAGAGCACTGAGTACAAAGGAGAGTACTGGGCTGAACATCCTACCATCAA
GATCTTCTGGGAGGTGTTCCATGATTTATCTTTGGAGAAGAAGAAGCTGTTTCTCTTGTTTCTCACCGGT
AGTGACCGTATTCCCATCCTGGGGATGAAAAGCCTAAAGCTTGTGATCCAGCCTACGGGAGGTGGGGAAC
ACTACCTGCCAGTGGCACACACCTGCTTCAACCTACTGGACCTGCCAAAGTACAGCAGCCGAGAGACTCT
CCAGGACAAACTTCTCCAGGCCATAGACCACAATCAAGGTTTCAACCTGGCCTGA
>11063029
AGATGAAAATTGGTGCCAATGAAATGAAAATTGGTGCCAATGAAATGAAAATTGGTGCCTTGGTCGTGAG
TATTATTCATATACATTGTATCTCTATTTGTCTGAATGTAGAAAAAATGTAGGCTGTCTTTTTGCTCTAT
CTTGCCTTACTGTTTAAAATTGTATTGATGTAAGATGCACTGAATTGTATTTTCTGTTAAAAGATAACAA
AGGATATGCTTACAAAACGATATCCATATCCCGGGGGGACGGGGTGTTAAGCCCCGACTGTATTATGAAC
GTAGCAATGCCTCCTGCAACTAAAACCAATAAACATTGCAATATTCAATACACAGAACTGGTGCATAATC
ATTACAGGGCAATGTAACATGTAAACTAGGCAGAAGTTAATCACTAACGTAGACATGGGATCTCCCAATG
TTTTAGCATATACCTGCTTCTCTGTGTTCAGGAACAGTACATTATTGGTCGTTCAACATCCGCAAAATTG
TGTAAAAAGATAGGGTACATCAAATCGTTCACCTGCTTGCTGTCCTTTCTCCTACGTGCTCTTACAAATG
ACTAATTTCATAACGTTACTTGTGAGTGGACGGTTAACTCCGTCAATCAAGTCATAGTTGGAAATGGAAT
CATTTCAGTACAGCAGATTGTATAGGTCAAGCAGTAAGCGAAAGTGAATTTAACATGGCAGGCAGACTTT
TACTCCGTACCTGTACAACCTTGCAATTGACAAGAAACAATGTAGTTGCAAGATCACTACCACGCTCTAT
GGGGACATTGAAAGGGGTTCCAACTGATGAGGAACAGGCCACCGGACTCGAGCGACGTGCCTTGCAAGCT
TTAAAGAAAGGACGGGATCCTTATAGTATCCTGAAACCTAAGCAGTATGCTGGAACAAAAGACGACCCTC
ACATTGTCCCAGGCATTAATAACAAACGGCTGGTAGGCTGTCTATGTGAAGAGGACAACACTGCCATTGT
GTGGTTCTGGCTCCATGAAGGGGAGCCCCAGCGTTGTCCCGAATGCGGGTCTCACTACCTGTTTGTCCGT
CATGAGCTGCCCGATTGAAACAGCCTTGAGCTTCATGCTGACTCAATAATTCATCATCTACCTTGAACAA
TGTGTGCATTTTCAGTTGATGAATTTATATCATTAAAGTTTTGTGAACCTGAA
>11063030
GCGCGACTAAACAAAGTCTATCTGGAACGCGCAGTACCACAGAAGACAGAGCAAAACATTCCGGCTCTCA
AGCGTTAGCTAAATCCGTTATTTTCAAAGCTTTTAAATAATTTTGATCAGAATGGATTGTATTTTAAATT
GCAAGCCAGAAAACCTTGAGGATTATTACGGGTTACTCGGATGTGACGAGTCATCTTCGTCAATGCATTG
GGCGGTGAAGACCAAGAAAGAACCCATGCTGGAGTGCTCTAAAGCAACCTTTCCTGACCAGTGTCAAGAC
CGAGACTTTAAATCACCAGAGTTACCATCACCAGATACAGTACTATCTTCAAGTGTAACCTATTAG
>11063031
TCCCAGAAACCAGGAAGTGTCCGCTACAAATTCAACTTCATTGCTGATGTGGTGGAAAAGATAGCCCCAG
CGGTTGTGCACCTAGAGCTTTTCAAGAGGTTGCCATTTTCAAACCAGGAGGTTCCCGTGTCTAGTGGTTC
AGGGTTCATCGTGTCAGAGGATGGCTGGATTGTCACGAATGCCCACGTCCTCACCAACAAGCAGAGAATC
AAAGTGGAGTTGAAAAGTGGCATTAAATATGATGCCTCCATCAAGGATGTGGACACAAAGCTGGACATTG
CACTGATCAAAATTGAGTCGGATAGTCTACTGCCAGTGCTTCTGCTGGGCCACTCGTCTGACCTGCGTCC
AGGGGAGTTTGTGGTGGCAGTTGGTAGCCCCTTCTCCCTACAGAACACTGTGACCACAGGCATTATCAGC
ACAGCCCATAGGAATGGCCTGGAGCTGGGACTCAGGGATCCTGACATGGAGTACATCCAGACGGACGCTA
TTATCAACTATGGCAACTCAGGGGGACCACTTGTTAACTTGGATGGAGAAGTCATCGGCATAAATACTCT
GAAGGTCACAGCAGGAATATCCTTTGCCATTCCGGCTGACAGAATACGCCAGTTCCTCGCTGATTCCTAT
GACAGACAGATCAAGGGTTTGCATAGCTTCATTCCTTACCAGTTTCAC
>11063032
ATGGCTAGGATTTCAATTAACTACATTTTGCTATGCGGGCAAGTTCTCTTGCTACTTTCAGTGTTGCTTT
TACAATGTTTGGACGGAATACACTCCCAAAATTATTCGGACTCTCCTAGACAGAGAGCAACAACAAAAGC
TGCTTTTAGAGAACAGTCGCCACAAGATAACGTTACGACGTATATACTACCAGTTGATCACACGAACAGT
TCTATAGACCAATATGAATACAGTCCTCCGTCACCAGTAGTCCTCTGCAGATATCTACCAGATGAGTTTG
TACACTGTCAAGATCCAGTGGACCATGCACAGAACCACACTGCCATTCAGGAGATGGGACATGGTTGTTG
GAAGTTTGGAGGGCAGGTACACAAAGACGTGAATCACACACAAGTCATCTGCACCGCACTGGATGACATT
GAGTGTGCTGGACCCAGGGAGTTCCAGAGAGGGAATGTGCCATGCATCAAATACACCGGCCACTATTTCA
TCACCACTCTGCTCTACTCATTCTTCCTGGGGTGCTTTGGAGTGGACAGGTTCTGCCTCGGGCACACCGG
CACGGCCGTGGGCAAGCTGCTGACCCTGGGTGGTCTGGGCATCTGGTGGTTCGTGGACCTCATCCTCCTC
ATCACCGGAGGCCTGATGCCCAGTGACAACAGCAACTGGTGCACCTTTTACTGA
>11063033
ATGGCATTTCATCCGTTTTTACCAAACACTGCTTCGGTTTTCAGCTTCGACACAATGATGTCCCATCAAC
CGTCGTTTTACCCTGCCACTGGGGTAACTTCCCAACAGTCTCTTACTTTGCCTGTAGCGCAAAGACAGCC
AACGTTGGATCCGAGCAACACCGAAACGATCCTGTGCATATCCTCGTTGGAACAGCATGCTGCAAACCCG
TCTGCCACGCTCAGGCCTCCTAAAACGCTGAAGAACGAGGACGTCATCGAGGATGATCCAAAAGTTCACT
TGGAGGCAAAGGACCTTTGGAAACAGTTCCACAAATTCGGCACTGAAATGGTCATAACCAAATCAGGAAG
GCGCATGTTTCCACCGTTCAAAGCTAGATGTACTGGTTTGAACAAAAGGGCGAAATATATTTTGCTTATG
GACATGGTGGCGGCCGACGACAGCAGGTACAAGTTTCACAACTCCAGTTGGATGGTTGCAGGAAAAGCAG
ATCCTGAAATGCCAAAGCGGATGTATATACACCCAGACAGCCCTGCTTCTGGGGAAGAATGGATGTCAAA
AGTTGTCAATTTTCACAAACTAAAATTGACAAACAATATCTCGGACAAGCATGGGTTTACGATTCTTAAC
TCAATGCACAAATACCAGCCGAGATTTCACATTGTGAGGGCCAACGACATCCTCAAACTGCCTTTTAGCA
CGTTCAGGACATTTGTCTTTCCTGAGACGGAATTTATTGCTGTAACTGCATATCAGAACGATAAGATTAC
ACAATTGAAAATCGATAACAATCCTTTCGCTAAGGGTTTCCGTGACACTGGCAATGGTAGAAGAGAAAAA
AGGAAACAACTAGTGATAAATATACCTATATTGAAGTACAGTGGGACGAAAATGCAAGAAGACGAAGACA
CGTTGGGTGATTGTTTTGATGAGGCTTCACTGAAAACCGCTGGGAACTCAAAATCAACTGAATTCTACGA
AAGTGACAACGAACGTTTTCAAGAACTTGGAGATGGGCATAGCTTTGGACAAGACGTGCGAAAAATCTCA
ACCACTGAAGAATTAACCCCTGACCCAAATGTTACCACAACCCAAGACGGACTAGCAGACAGGCCAGCAA
CCGACTCATTTTATACCAAAGCTGACTCAGATGATCCAAAACAGGATAATGTGACTATCAAAGCTGACGG
CATGACACGTTGCTTTGGAGCAAAGGCGCTCTTCCATCATCCCAGCGGGTTTTCCCGTTATTATTCATAT
CCTTTGGACACTTTGGGTGTCGCTCACCGTCTCCTACACCCTACCCTATACAACTTCCACAGAACAACTT
TCTCAAATGTGGCAGCGGCAGCCATGGGGCACATGCTGGCAGCTGTATCGTCTAGCGGATTGTCCGAAAT
GAGCACGACTGGTACCCCAGTATCTTCTTTGGAAACAGGATCAGGAACATCAGGATTATCCTTGAACGTT
CAGCAGCATTTTATGCCATCTCAGAAGAAGTACTCAATATGTTCCAGTTATGAGCCCATAACGCACACAC
ATGAAGAGGGCCTCAGGGTTTCTCCATTTGGTGGTATATTCCCATACCCCTACTCCTATGAGGCTGCGGC
GCCTGCTCTCTCCACCACGGCATCCACAGTAAATCGCCCAGGGCGCCCTCGTATCCAGTTCAGACCCTAC
TCAATTCCCAGTAGCGTACAAGACCACGGTTCCACGCACCCAACATCTATTCATCTTATGGTTGATAGAG
ACATTTATTTTCACAGCACTGGAAATAGTACCACTGCATCCCCGTTGGACTGTAGACATAGGCCTACGCC
AGAAGTCAATAGCGATTTTGTGCCAATGGGTTCTGGTGCTTCAGCAGCGAAACGAATAACCAGCAAGGAT
CGTATGGATCAACTTCAATGTATTCAACAGTTGGTCAGCGGAATAAATTCATACAGAGACTTATCTTCCT
AG
>11063034
ATGGGGATGGAAACGCGTTTGGATATAGGGCAGACTTACTGTAGCGGTACTAAGGGGCAAACATGGTCCC
TGACGTGGTGGAGGTTGGTCCTGATGTCCATGTCACTAGTGATGGACCGAGGCCAGTCACTCAGCACCTT
TCAGTCAGAGAGGACTGAATGGACCCTGAACCACCTGAGTGTGCACAAGACCACCGGTGTTCTCTATGTT
GGTGCTGTGAACCGGATCTATAAGCTCTCTGCCAACCTGACCCTCCTGGTCTCCCACAACACGGGTCCTG
AGCACGATAACAAGGCCTGCTACCCTCCTCTTATAGTGCAGCCCTGCTCGGAGCCACTGGCCTCCACTGA
CAACGTTAACAAATTGCTGCTCATAGACTACTCCCACAACCGCCTGCTGGCCTGTGGCAGCCTCTACCAG
GGCGTCTGCAAGCTAATGCGACAAGATGACCTGTTCATCCTGGTGGAGCCAACCCACAAGAAAGAGCACT
ACCTCTCCAGTGTCAACCAGACGGGCACCATGTATGGAGTCATCGTGCCCTTATCGCAGGGCCAGGATGG
CACCCTGTTCATCGGCACTGCCGTTGGTGGGAAGCAGGACTACTTTCCCACCATCTCCAGTCGCAAGCTA
CCCCGTGACCCAGAGTCCTCTGCCATGCTGGATTACGAGCTCCACACTGACTTTGTGTCCTCTCTCATTA
AGATCCCCTCTGACACACTTGCTCTGGTCCCGCGCTTTGACATTTACTACATCTATGGCTTCGCCAGCGG
GAACTTTGTCTACTTCCTGACCGTGCAGCCCGAGGTTCCAGAGAACGGGATGCCTGCCGGAGGTTCCCCC
GGTGACCTGTTTTACACCACCCGCATCATACGACTCTGCAAAGGCGACAAAAAGTTCCACTCCTATGTAT
CTCTGCCAGTAGGCTGTTTACACAAAGGAGAGGAGTATCGCCTCCTACAGGCTGCCCACCTATCTAAGGC
AGGGAAGGTTCTGGCCAGGTCCCTAAACATCAGTGCCCAGGATGATGTCCTCTTCACTGTGTTCACCAAG
GGCCAGAAGCAGTACCTGGAGCCCCTGGACAGCTCAGCCCTGTGTGTCTTTACCATCCGGGACATAAATG
CCCGTATCAAAGAGCGGCTGCAGTCCTGCTACCAGGGAGAGGGAAACCTGGAACTACACTGGCTCCTTGG
AAAGGACGTGCAGTGCACCAAAGCGCCTGTGCCTATCGATGATCACTTCTGTGGGCTTGACATCAACCAA
CCCCTCGGGGGCTCCCAGCTGGTAGCTGGCCTGACGCTGTACACTGAGACCAAGGAAAGGTTGACCTCTG
TAACCTCTTATGTCTATAATGGCTACAGCGTTGCCTTCATTGGCACCAGGAGTGGCAGACTGAAGAAGGT
GGGTATGGGTTATGCACAACAGATTTAG
>11063035
CAACCAATTGCCTGGGTTGCTTTTGGCTTCTCCTTTATATGCATAGGTAATTGCCGCATGTTTTCCCACT
TGCTGTGGTAATTAAATAATCTCAAGGAAATTCAAATGCTGAATAAATGTATGCAAAGGTGATTCAGTGT
CATTGTGTCATCTAGCTAATTGACCCCCTTTAGTCCTCTTAGTTGTGACTAATGGGTGTAGTGGTTCCCT
GGCAGTCATTTAGCTTTCTTTTTGGAAGGGTACTTGACTCTATGTCATATTTTCGGGAAACAGGTCAACA
ACGCAACAGCAAGAGTGATGACAAACAAAAAAGTGGCCAACCCTTACACAAATGGCTGGAAGCTGAACCC
AGTGGTGGGAGCTGTCTATGGTCCTGAACTCTATGCCGGTAAGAAATCCTTCTCACCGTCTTTGGTTCTG
CATTGTCCGTGCACCACTCCTTTCTCCCGTACTGGCCCTCCAACACACAGAACCAACCCATGTCTACCCA
TGTTGGTGATAACAGAACCGGCCTCATTCTCAGCATGTTTCCAACACAACATTTTTCCTAAATCAAAGTG
AATTTGGAAT
>11063036
AGGCTTACACATCGATACGGACACAAACAGAAAGCAGAAGTGAACCATTTCGGGCGGCGTGGTTGGCTAT
GGCTCACGGATCTGACAGCAACGACTCCAGTTACACCAAGTCACCTTCACCAGCAGGCAGCAGCAGGCAG
GGCTCCTCAGACAATGTAAAGAAAGTGATGAGGAGGGAAAAGAACCGCATTGCTGCCCAGAAGAGCAGGA
TGAGACAGACCCAGAAGGCTGACAGTCTACACCTGGAGAGTGAGAACCTTGAGAAGGAGAATGCAGCTCT
GAGGAAGGAAGTGAAGAGATTAACAGAAGAGGCCAAGTATCTCTCCTCTGTCCTGACTACCCATGAACCC
CTCTGCACTGGCCTGGCCTCTCAGACGACCCCTGACCTTCTCTACTCTCCCCACCACCACCCTGTTTCCC
CGCATCACGGCGCCTTCCACCACCAGCACAGCATAGCTGTGTCACACTACCAACACTGACCATCTCTGAC
CAAAAGGTGGTGCTGAAGAGAAGCTAAATAAGTTCACTGACCTTGTTGTGGCTGAAAAAGTAGTGCATTG
CAAATGCCCATCATATTCCTTTTATATTCAACTACCTTTGACCCTCTGGGTTTTAGTCAAAAGTCATGCA
CCACATAGGGTAGCTTGCACAGAATGTGTAGAGAAGCAAGTAAAGACTGGTGTTTGAAATAGCTAAGAAC
AAGCAGTGAATGATTTCCTAGTTTACGAATCGAAGCCTTGGCAATGCATGAAGTTCTTTCTACAACAGGA
CAGAAAATCAACATTATCTAAGACACCAGAACAATGTTTTATGGAAATGTATCTTTTACTGTATTTATAC
GATGATGAATGATGAAAATGTTCTTCTCATACCACAAGACATGTAGAATACAAATGGCTTTTCTTTGAGA
TTTGCGCTGTAGTTTTCTTAAGTTGTTGATGTTTCACTGAACTGTATGACTGTTTCTAAAGTTTCAACAG
TTGTTTATGTGTGTACATTAGGTAAAATCCTTTATATTACAAAAAATACTCAGGATTAAATAACAAGCTT
GTGAAGAGGTGGAATAAGGAACAAATTGACTCAGTGATGTGGAAAATATTGTCGCCAAAACAAACAATGC
TGCTTTTATAGTTTCATACAAACAAATGTATTCTCTGCATCATGTAAATACAACTTTGATAACTAAATCA
TAGTTTTGGTCTACAGGTACAGTACATTGTTAATCTATATGGTCACTGGGTGGCGCTGTGTACCTGTGAG
TAATGTTAGGTACAGTATGCATCGTATGCTCCTATTTGAATGTTTTTCAACTTGCACTGAGACGTGACTT
TCACTCTTTAATTTACCATAAGAAGTATTCTGATTTTGATAAATATTGTATTAAAAGTATGTATTTTTAA
ATGTTCTCTTTAAATGTGTCAAATACGTTTAAAGGCAGAAATTGTTTTGAAATGCTTCATGAATTCTGGC
TGGAAGCCTCAAGCCTCAAACATTTTCCAATATGCTATCTATTGTATTTTAATTCCAGAGAAAAATTGTA
TTTGTATTATATTCTGTCCTACTCTGTACTGGTCAGTCGATAGTGAATATGCATGTTATAACATTGACAT
AACATTGGC
>11063037
ATGAGCACGTTTGAGAGACAGGTTTATGAAGGACAGCTGTACTGCTGCAAGCCGAACAACGCGGAACGGT
CCGCTCGTTCAGAGAGGAAGAGACGGGACTCGTTTGGGATGTTCGACGGCTACGACAGCTGCAGCGAGAA
CTCCAGCAGCAGCTCCAGCTCGGAGGACAGTGATGAGGAGGTCCCCTCCCTCCCTGCCAGCCTTCCCATC
ATCAAGACCAATGGCCAGGTGTACACCTACCCGGATGGGAAGGCGGGGATGGCCACCTGCGAGATGTGTG
GGATGGTGGGCGTGAGAGATGCCTTCTACTCCAAAACCAAGCGCTTCTGCAGTGTGTCCTGCTCACGGAG
CTTCTCATCCAACTCGAAAAAAGCCAGTATACTGGCCAGACTGCAGGGTAAACCACCGACAAAAAAGGCC
AAAGTATTACAGAAACAGCCTTTAATGGCCAAGCTGGCTGCCTATGCCCAGTACCAAGCCAATCAGCAGA
ATCAAGTCAAGTCCAAATCAGTGATTCCAGTGGAAGGCTTTGATTGGGGACGCTACATAGGCGCTGGGGA
CGTCAACGGGGCTCCCGTCAGCTGTTTCAAACATGTTCCCATGGGAACGTCTTGGGGTGACATTGCGGAA
GGGGTGAGGGTAGAGGTTCCCAACACAGACAGTGGGCTGCCAATGACGGTGTACTGGATAGCAACAGTTA
TCAAATTAGCAGGCTTCAAGGCACTGTTACGTTATGAGGGGTTTGATGGAGACTCTGGCCGGGATTTCTG
GTGTAACCTCTGTGTACCTGGCATCCACCCTGTTGGTTGGTGTGCAGCCGGAGGAAAGCCCCTGGTTCCT
CCCAAATCCATTCAGCACAAGTACCCCAACTGGAAAGCATTTCTTGTAAAACGCCTAACAGGAGCCAAGA
CCCTCCCCCCGGATTTCTCTAACAAGGTGCAGCAGAGCATGCAGTTCCCCTTCAAGAAGCTGATGCGAGT
GGAGGTGGTGGACAAGACCCACCTGTGCCGGACACGGGTGGCCCTGGTGGAGCAGGTCATTGGGGGTCGG
CTTCGGCTGGTCTACGAGGAGTGCTCGGACGGCTCGGATGACTTCTGGTGCCACATGAACAGCCCGCTGA
TACACAGTATTGGCTGGTCCCGCAGCATCGGACACCGCTTCAAGAGATCTGCTGCGTATGTGCCTTCATT
TTCCAGTTTTGCCAGAATCTGTCGTGTGAAGGATGTTGACCAGAGCGGGGAGTGGTTTAAAGACGGCATG
AAGCTAGAGGCTATCGACCCTCTGAATCTGTCTGCTATTTGCGTTGCTACTGTCAGAAAGGTCTTAGCGG
ATGGATACCTCATGATCGGAATCGACGGTTCTGAGGCAGCTGACGGTTCCGACTGGTTCTGCTATCACTC
CACCTCTCCCTCAATCTTTCCTGCTGGATTCTGTGAAATCAACACAATCGAACTGACCCCTCCGCGCGGG
TACACAAAAGTCCCATTCAGATGGTTTGACTACCTCAGGGAAACGGGCTCAGTGGCGGCACCGGTGAAGC
TCTTTAACAAGATGGTGTAA
>11063038
GGCGTTTTCACGAGAATCTATTCTAAGCAGCGCCTGCACCAACGGTGGTTTGTCTGATTTGGATTAACAA
CACGATTGAGCGCGCAGGGGCGAAATGGACCAGTTGGAATATCTGGAGAGGAAAAAACATTTGACAACAT
GCAAAAAGTAATACGTTTTAAATGTATTGGTGTTTGATGCAGACTGAAATTTTATTCTGCGCATGATGAC
GCGCAAAAGTACGTCTGTCTCCGCTTCACACCGCTAGCTAGCAGGAAGTATGTTGAATCGGTGGAAAAAA
AGACCGAAGAAGCAAAGTCGGTTGTTGATCTGAAAAAAAACAAGACTGCTAAATGAAATAGCAAATGCTG
CGTTTTCAGAATTGCCTTCATTCGCTCTGTTGCAAAGAACGTCATTAAACGGTTTTCATCCAGTGCCTGC
TCTGTGTCCACATCCTGTCAGTGCTGCCCTGACGGGGGTTGAATGGCTGAAGTAAAAGAGACAATCTCCG
GCTCTGGGAAGAAAATGGCTGACACCACAGAATCCAAGAGCTAAGACTCTTTCTTTTCACCCTTGTCTTC
TTTGTTGATTATCTTGAGAGGCCTGATTTCCCCCCCTCCCCCTTTCCATATGTTTAAGCCTACTATGGCA
ATGCATGATATGAGTCGTGCCAAGGGTTTCCCCTGTAAGGAGTGTGACATGGTTTGCCCCAGTACACCCA
GTCTATTAGAACACATGAAAGCTCACTACCAACAGGAAGAGAATGGCAGGTTTGAGTGTGAGCAGTGTGG
CCGCGTCTACAAGCATGCCGGCAGCCTGGCCAACCATAAGAAATCCCATGAAGTTGGTTCCTTTCAGTGT
CCCGTCTGCACCAGAACTCTGCCCAATGCCGTCGCCCTGAAGAACCACCTCCGCATCCACACCCTGTCCC
CTAGCAGTGCCCAGGCAGAGGAGGACGGTGGTGACGAGGTTGCCGAAGAGGGACACGATGAGCGGGACTA
TGGTCTGGCGCAGGACCTGTCTGATGGCTTTGCCCGCAGTCACCTGAACAACAGTGGGATGGGCCATGGT
GTGATGTCGGGCCACGACCCAGATGATCATAAGAAATCGCCGGTGAACGACGATGCCTGGGATCGCCCGT
TCAAATGTGACCAGTGTGACAGGACCTACCGCCACCACGGCAGCCTGGTCAACCACAAGAAGTGCCACCA
GCAAGGTGCTTTTAAGTGCACCGTCTGTTACAAGCAGTTCAACAACCTGGCTGCTCTTAACGGCCACGAG
CGCACACACTCAAAGTTCAAGCCTCCTGGAGCGTCAATGGTCAACAACATACACGACTCGGTGACCGACC
AACGCTCGTCCGGGCCCCAGGCCAACGACGTGACCAACTGCTATTGCCACCTTTGCCAGGTAGCCTTGCC
CAACAAGACTGATTTCCAGGAGCACATCCTGTTGCACAATGCAGCCTCCTCCTCACTGGGTCTTGGCCGT
AGTTTCCCCGGGATTATGCCGCACAATCTCAGCGCTGTCCGCTCGCCAGCGTACACGCCCGCACTGGGCG
ACCCCCTTCCGCTTCCCCCCTTGCCAAACGATAAACGTGGCCCCTTTGACCCTATGCTTGGACCCCCGGT
CAATAACCCCATTTACACCTGTGCATATTGTGGGGCCGGGCATCCAGATCTGGAAAGCCTTAAAGTTCAT
TATCTGACCCATGACCCCCACCCAGGCTCACATAGTCAGGACGGTATCCTGAACACTGACGGGATTGGTT
CTAACTCTAACCCCTCGCCGTCTGGGGAGAGAGTGCAGTCTTCGTCAGATGATGGCGACCGCCGCTTCAA
GTGTCAGGATTGCGGCAAAAGCTACCGCCACGCTGGAAGCCTGGTAAACCACAAGCGTTCCCACCAGACG
GGCCACTACCAGTGCACCATCTGCTGCAAGCAGTACCCGCATCTGGCTGCCCTGCACAGCCACCTTCGCA
GCCACAAGGGACGGACGTCCAACCAGTCATCCCTCAACACTGAGGGCGACTGGCTCTCCTCGGAACCCCT
GACACTCGACTCTCAGAATAGCTATGTGCAGGAGGGGAGTGGCGCCACCACTCCCATCTCCCTCCCTGGC
AATCTCGGTGACGCTGCTCACTTTGTCCCTGACGGCGGCCACAGCAGCGGTTTGGATTCGCTGGAGTTCC
ATGATCGATTCGATGGCTCCCTCGCCCAGAGCAACTCCGGGCACTCCCCTCTTCCCCAGAACCATCGCCA
GGCTGACAGGCACATGTGCGCCGACTGTGGGGAAATGTACGGGGACATCTCGGGCATTAAGTCTCACATG
TGCCCCCAGCGGCGACAGAACCAGGGGATGTCCAATGGTTTCATGGGCAACATGAGTGGCTACAATGGTT
CCGGTGGCGCCGCTCTGCCTTCAGGTGGCGGAAGTGTGAAGGAGGGCAATGGACAACGTGCCCAGTATAG
TTCCCAGCCCCATGCTCAAGGCGATGGGAAGAGAATGAACAAGGAGGACGAAGATGACGGCGAGGTGTAC
CAGTGCTCCGTTTGTGGGAACCATTATGCCAGCCTCAGGGCCCTGAGGAGCCACCTGCGAAGCCATGCCA
ACAACCCCACAGGGCCCGGGACCTCGGCCCTTTCCTCGAACGGCGAGCCAGACTGGAGGATGATCTGTAG
CACATGTGGCCAGAGCTTCTCCAGGAAACAAGACCTGCTGAACCATCAGCTGATTCACGGGCCACAAAGG
TCGGATGCGGCGGCGCAGGGAATGACCAACGATCCCACCAATGCCAATGGCAAAATGGATGGCGATGGGA
GGAATCACATTTGCGTTGACTGTGGCATGTTCTTTGCCGATCGCCATCACCTGATCACACACCTGTGTCC
TGGGAAGGGAAGGGGAGGGGTGCTTAGCAAAGAAGGATTGAATGGCGCTAAAGGGATGGCTGGCGGAGAT
GGAGTTGGTGGCGGCGGAGTTGGGGGACCTGGAGGCAGTCGTGATATGGGGGGACAGGACCGTAGACAAC
AGATGCCAGATTCAGATGATCGACCACACAAATGTGACCAGTGTGGGAGGGGCTACCGACACCCCTGTTC
GCTGCTCAACCACAAGAAATCTCACAAGACCGGAGTCTTCAGGTGCCTCGTCTGCCAGAAGCGCTATTAT
AACCTCCTAGCCCTCAAGAATCACCAGAGGACCCACTTCGACCTAAAAAGCAAGGCTGCCGCTGGCACAG
GGAGAAGCGGTTCCCAAGTGGCACCCGATTCCGAAACGATGGCTTTACTTGAATGGCACAAGTGTGAAGA
GTGTGGCAAGGCCTTCAAAATCCAGAAGCAGCTAGAGAACCACCTCCGGCTCCATGAGGAACACAGAGCA
AAGGCCCACGCCCAGCTTGCGAAACTAGGCAACGGAAGGTATCAAGGAGGACCCTCTGGCATGCAGGCCA
TGAGAGGAGAATCGTCCAAAACTCAAAACCCTGGCATGGGGGGAGTGAAATATGGANNNNNNNNNNNNNN
NNNNNNNNNNNNNNNNNNNNNNNNNNNNNNNNNNNNNNNNNNNNNAGGCTTCAAACCGTCATACTCACAG
GCCGGTACGTCACGGGCTCAGAACTTTGATCTCCAAGAAGGGGTGCGACGACCCTTCGCCTGCGACGAAT
GTGGGCGGAGCTATCGCCACGCGGGCAGCTTGGCCAATCACAAGAACCTACACAAAATCGGCGAGTATCA
CTGCAATGTCTGCAACTCCACCTACCCCAACCGCCTGGCCATGAAAAACCACCTGCGTCTCCATTTCGCC
CTCAAGAAGCACACTTGCCAGGATTGCGGCAAAGGGTTCCGCACGCAGAAGCAGCTGACCACCCACCACT
CAGCCCAGCTGTGCAAAGGGGTTCCCGGGGTGGCCCCCCAGATGGACTACGAGTGTGATGGGTGCTGCGA
GGGCTTCGCCACAGCGGAACAGCTGGCCGCACACGACTGCCCGGCCCAGCAGCTCCCCTCGTCCTCCGCC
TCCCTCAACAGCTCCAGCCTTAGCATGGATGGGGCTGACCTCGGGTCAGACGAGCGCCCCTACAGCTGTG
ACCTGTGCAGCTGCACTTACAAGCACGCCAGCAGCCTGCTGAACCACAAGCACACGCACAAGACGGGCAC
CTTCACCTGCACCTATTGCGACAAGCCGTACTCCAACTACATGGCGCTGCGCAACCACATGCGCATCCAC
ACGCAGAAGAAGAGGCACATCTGCCACCACTGCGGGAAAGCCTTCCGGCTGGCCAGGTTCCTCCGCAATC
ACCAGAAGGTCCACGAGGAAGGCCACACACGCTTTGGCTGCCCCAGCTGCGGGAAGAGCTTCCAGGGGAG
GTCTGGCCTGGCGAGGCACCGCTGCGGGGAGAACCAGGTAGGCAAGGAGGGCAGGAGGATGGCCGCTGCA
AGCACGACAGGGGGAGAAGAGTGCCGGTACACATGTGACCAGTGTGGTCGTTCCTACGCCCACGCCAGCT
CCCTCCTCAACCACAAAAACACCCACACCATCGGCATTTACCACTGTGCTGTGTGCCTCAAGACCTACTC
CAACCTTCTGGCCCTTAAGAACCATCGGCGCATCCATTCAGAAATCAGGCGTCACCGCTGCCCGGAATGC
GGCAAGGCTTTCCGCGTCTCCTCCCAGCTCAATAGCCACCGCCGTGTCCACCTCAAGGAGAGGGAGCTGA
CTTGTGGACCCTGCCAGCGCAGCTTCCCCAGCCATGCCAGTTTCAGGCTCCACCAGGAGATCTCCCACGG
TCAAGCACCCAGGCCCCCCCAGCAGATGCAGGCCAGGGCTGGGGGAGCGTCTGGGAGCACCTCCGGGGGC
GGGGGTTCGGGCCTGAGCTGGGACTCTGGCCTGGATCTCACACTGTTGCAGGCCCAAGGACTGGATCCCA
ACGGACTAAAAATGAACTCCCCGTCTTTCCAGGGCCCCAGTGGCAGCCGTGGCCGTGGGTCGACGGGGAC
CAAGTCCCACGTCTGCGACCAGTGTGGCCGCGGATACCTCCACGCCAGCTCCCTCCTCAACCACAAAAAC
AGTCACAAAACGGGTGCCTACTTCTGCAACTCCTGTCAGAAGGAATTTCCCAACCTGATGGCCCTTAAGA
ACCACCGGCGCATCCACACAGAGCCCAAACGTTTCCAGTGCCCCGACTGCGGGAAATCCTTCAGAGTGTC
CACCCAGCTCATCTGCCACCGGCGCATCCACACCAAGGAGAAGCCCTTCTCCTGCCAGCACTGCGACAAG
CGCTTCTCCAGCAAGTCCAACCTCCGCCACCACCAGAAGGTGCACTGGACCAGCTCAGCGCCCCCTGCCA
CGGCCATGGGCGCTGCCAGCTTCCTGGGTCATCCGCCAGCTGGTTCCGGGAGACCACCCAAGTTGTACGT
CTGCGACCAGTGCGGTCGTGGATACCGCCATGCCGGATCTCTCCAGAACCACAAAAACACCCACAAAACG
GGCTCCTATTTCTGCACCTCCTGTCAGAAGGAGTACTCAAACTTGATGGCCCTCAAGACCCACAGGCGTA
TCCACACCGAGGTGAAACGCCACCGCTGTACGGACTGTGGGAAGGCCTTCCGTGCGTCTAGCCAGCTCAT
CGTCCACCGGCGCGTCCACACCAAGGAGAAGCCCTTCGCCTGCCGCCAGTGCGACAAGCGCTTCTCCAGT
AAGCCTAACCTTCGTCACCACACCAAGTTGCACTGGACCGGCTCGGCAGCCTCCAGCTTCCTGGGCCATC
CGGTGATTGTCGGCGAAGCCCGTTCGCACGTCTGCGGCCAATGCGGCCGGGCCTACCGCCATGCCAGCAC
ACTTCTCAACCACAGGAAAACCCACAAGACCGGCTCCTATTCCTGCACCTCCTGTCAGAAGGAGTTTCAC
AACCTGAACGCCCTTAAGAACCACCGGCGAATCCACACGGAAGCCAAACGCCATGGGTGCCCGGAGTGCG
GGAAGTCCTTCCGGGTGTCCACCCAGCTCCTGGTCCACCAGCGCGTCCACACCAAGGACAGGCCATTCCC
GTGCCACCAGTGTGACCGGCGCTTCTCCAGCAGGTCTGACCTGCGCCACCACGTGAATTTACACTGGGCG
GGTCCGGGGAGCCCAACGCGGCCTGCTGTCTCAGTGCCTGCTTCCGGTGCCGCCGTGTTGGGCGTGCCTC
AGTGTCACGGTGGTACAAAGTTTGGGTTCGGATGGGGGAAAGGGAGGCGCTGACATGCCACAGTTCTGGA
GGTGCCAAGCTCTCGGCCGCTTTCCTCCTCACTCGCCACCATCTCCATCTGGTTGCGAGTGTGAGGTGTT
ATGTTGGTAGGCTTTCGTGAAGCAGGTCACGTGGTCTGGACACAATGCTCTGCATGCGACATCAGACAAC
GAAGAGAAATAGCACTTCAAGATGTCTATACTGGTTAGGACACTGATCACAAAGGGTTCCCCGACTTGCC
ATCATCCTCCACAGCTGGCTGTGTTAAACCCTCCGGGGGGATGACCTTCCGCCCAAAACGGTGCTCCAGG
ATTAGTGTTGAACATTCAGTGTAAAGGTTTTGGCATTGCTTCTCAGTCTGCATTACACGTCATGACATCC
CAGCCCATGTCTGATGACCTTCAATTAAGCCTTTGCTCACGGCTTATGTTGTTTTGAACAGTTTAAAAGA
TATTGACGAATAACTAGTGGTTTTTAGACATAAATAATGGCTGTTGGACATTTAACATTTTAACGGGAGG
CTATGTCACATGTCTTTTGAAGGAGTTCCATCTTCAGCGTATATTACTCTGTTGCGCGGTTCTGATATTT
TGTAGGTTGTGGGGTTGTTTTTTTCAGCACAAACACGAGAATCAAACTTTTATTCTGCGGATGACAACAA
TGCTCCAAAATGTATTGGTGTGTTCTAGCATTACGTGTGTTTTAGTCATTATTCCAAAACGTCTCTGGGT
CCCTCCTAGTTTCTACACTTCTCTGTACACCACATATAGGTGGATAATAGGGTGTAGATAGAAAACAAAT
TGAAAAAAGTGTATAACATTAGGTTGTTTACGGCATTGGGTTTTATCCTGTATC
>11063039
CTGTCAAAGGTCCTTCAGAAAGATGCTGAGCATGAGAGGCACATGAGGGCTGAAATCCAAGAGATGAAGA
AGGAGCACAACTCTGTTAGCATGATGGATGAGTTTGCCAGATATGCCAGACTAGAGCGCAAAATCAACAA
GATGACTGACAAGTTGAAGACACATGTGAAGTCAAGAACTGCACAACAAGCCAAAATGAAATGGGTTGTG
AATATCATTTTTTACATCCTACAGGCTGCTTTGATGATCTCACTCATTTGGAAGTATTATGCTGACCCTG
TGACTGTTATACCCAATAAGTGGATTTCTCCGCTGGAGTGGTTGGTGGCATTCCCATCTGGAGTAGCA
>11063040
CAATGGGTCCTTCTGGCGATCTAGGTAGCATTTGCAGTTCAGACATACCAGATTTTCTTCACTTCCTGTA
GTTTTGACACAGTAGTAGCGAGCTAACGTTAGCATCAGTTAGCAGAATTTACTCCTATCATTTTGGCGTA
CTATTCAACTTTCGATGGCGGAAAACATGAATGCAGATGTGGAACGATCAGAAAGATCCGATGGCAAGAT
TGTGAAAATGGAGATTGACTACAGTTCAACTGTAGATACACGTCTACCGGAGTGTGCCAAAATGGCAAAA
GAAGGTAGATTGCAGGAGGCAGTTGAAAGCCTGCTGTCACTGGAGAAACAAACAAGAACGGCCTCTGACA
TGGTGTCCACCTCCAGAATCCTTGTGGCTGTTGTGCAGATGTGCTATGAGGCGAAGGACTGGGACGCCCT
GAACGAAAACATCATGCTGCTTTCTAAAAGGCGGAGTCAGCTTAAAGGGGCTGTTGCTAAGATGGTGCAA
GAATGTTATAAGTATGTAGATACAGTGACTGACCTTACCATCAAGCTGCGACTGATTGACACTTTACGCA
CAGTGACCGCTGGCAAGATCTATGTGGAGATTGAGCGTGCAAGGCTGACTAAGACATTGGCCAACATCAA
GGAGCAGCACGGTGAGGTCAAAGAGGCTGCAGCGATTCTTCAAGAGCTTCAGGTAGAGACTTATGGCTCC
ATGGAGAAGAAGGAGAAGGTGGAATTCATCCTGGAACAGATGAGGCTGTGCATCGCTGTCAAGGATTATA
TCCGTACCCAGATCATCAGCAAGAAGATCAACACCAAGTTTTTCACAGAGGATGGCACCGAGGAGTCTAA
GCTAAAGTATTATAACCTGATGATCCAAGTTGACCAGCACGAGGGCTCCTACTTGTCCATCTGCAAACAC
TACCGGGCCATCTATGATACACCCTGCATTCTGGAGGACAGCTCCAAATGGCAACAGGCCCTGAAGAGCG
TCGTGCTGTACGTCATTCTTGCTCCCTACGACAATGAGCAGTCCGACTTGGTGCACAGAATCAGCGAAGA
TAAGAAATTGGAAGAAATCCCCAAATACAAAGACCTCCTGAAACAGTTCACCACCATGGAGCTGATGCGC
TGGGCCTCTCTGGTGGAGGACTATGGGAAGGAGCTGAGGGAGGGTTCCCCAGACAGCCCGGCCACCGATG
TCTTCAACTGCTCAGAGGAGGGCGAGAAGAGGTGGAAGGATCTCAAGAACAGAGTGGTGGAGCACAACAT
AAGAATTATGGCCAAATATTACACCAGGATTACAATGAAGAGGATGGCTGGACTCCTGGACCTGTCCATA
GACGAGTCTGAGGAGTTTCTCTCCAACTTGGTGGTGAACAAAACCATCTACGCCAAGGTGGACAGGCTAG
CTGGGATTATAAACTTCCAGAGGCCCAAAGACCCAAACGACCTGCTCAACGATTGGTCCCACAAACTGAA
CTCCCTCATGTCCCTGGTCAACAAAACCACACATCTCATCGCCAAAGAGGAGATGATACATAACCTGCAG
TGATGAGGCACGAGAGTTTTTTTGTTTTTTTTGAGGTTTTGGGGGATTTTCATTGAATTAAACGTTATAC
CAGTATCAACCATCTTCATTTTGGTTATAATAAATACCAAACTACACCTTTGGTTTCTTACAATTAGCAA
AGTTGAAGTATGTACAGTGAACAGGATTGTGGTGTCTTAACGCCCTTGTGCCGTTATGATCTTTGAATTG
AATTCATAGCAAACTGTTTAGTCTTCCCATAATTTACTTGGGAAGATTTTGGGCATATGCTTTGTTGTAG
AACCTAGATTATGAACAGGTATACATTGTACGTGTTTTCTCTCCCGTTCCAACACTTTTTTTTATGTAAC
TGTAATAAGGGATTGTGTGTTTGCGTGCAACTTGTATTAAAACATTTGCTGTAAACTCTTGACGCTTTTA
ATGTCTACTTTGCATTGCAAACATTAAACTCCTAACCTGGGA
>11063041
GCCTATGTAATTACCGGCTCCACTCATGGATGTGTCCAGTACTTTGTGTGTAATGCCCGAACGGCCAACG
TGGTCCTTGAAGATGGTACCCGGATGAAGGGCTTCTCCTTTGGGTATGAACACTCAGCAGGTGGGGAGCT
GGTCTTCAATACCGGTCTGGTGGGTTACCCAGAGGCCCTGACTGACCCCAGCTATAGAGGTCAGATCCTG
ACTCTTACCTATCCCATTGTGGGGAACTATGGCGTTCCAAACACACAAGAGCTGGACGAGCTGGGCCTGA
GGAGAAACATTGAGTCAGAACGCATACAGGTGTCTGGTCTGCTTGTACAGGACTACAGTCACGAATACAG
CCACTGGAACTCTGTCAAGTCTCTGGGAAAGTGGCTACAGGAGGAGAAGGTCCCTGCATTGTTTGGTGTG
GACACCAGAATGCTGACCAAGATCATCAGAGACAAGGGTACAGTGTTGGGGAAGATTGAGTTTGAGGGCC
AGCCGGTGGAAATATCAGACCCCAACCGGCTAAACATTGTAGCAGAAGTATCCACAAAGGAGACCAAAGT
GTTTGGGAAAGGCAACCCTATCAAAGTCGTGGCTGTTGACTGTGGCATCAAACACAATATCATCCGACTG
TTGGTTAAGCGTGGAGCTGAAGTCCATCTGGTGCCTTGGAACCAGGACTTAATGAACCTGGAGTATGACG
GCCTATTCATCTCCAACGGCCCTGGCGACCCATCTTTGGCTGTAGAACTCATACAAAATGTCCGCAAGGT
GCTGGAGAGTGACCGGTCACAGCCAGTCTTTGGTATCTGTATGGGCAACCAGATCACAGCGCTGGCTGCT
GGGGCCAAGTCATACAAACTGCCAATGGGCAACAGAGGTCAGAACCAGCCTGTGTTGAACGTAATGACGG
GACAGGCCTTCATCACAGCCCAGAACCATGGTTATGGAATCGACAGTAGTTCTCTACCACCCGGATGGAG
CCCACTTTTCGTTAACGCCAATGATGGAACCAATGAGGGCATCATGCATGACACCAAGCCAGTCTTCACA
GCTCAGTTCCATCCTGAGGCCAAAGGAGGACCAACAGACACTGAG
>11063042
ATGCGTAGCATTGATGACCGGATCGTCCATTCTCTCAACACCACAGTGCCGACCGCCTCCTTCTCCAGCA
GAGTGGACGCCTCCCAGACATGCAAACAGCTCTATGAGTCTTTGTTGGAGGCCCACTTGAGCAGGGACAG
AGCTATTAAAACGTGTATTGCCAGGACCTCTGAAGTAGTGAGCCAACTGAGAGAGGAGAGAGCCAAGGAC
AGCGACAACATGACAACCCTCAGACTACTCAGGAAGGAACAAACCAAGGTAATGCATGTCTCCATG
>11063043
ATGCCCACATCTGTAACAGATCGGCTGATGGCCACTCTGGAAGAGCTGAACAACAAAGAGATTAAGAAAT
TTCAATGGTACCTAAAGCAGCCTGATGGTTTGATCTCTCATATGGGCCTTTACCACATCCCAGAGGGAAA
GATAGAAGGTGCTGAGAGAGAAGACACAGTGGATATGATGGTGCAGAGATACGGTTGTGACAAAGCTAAG
GAGATCTCAATGGAGATCTTTGAAAAGATGAACAGGAATGATCTTGCTGGGAGATTAATGAAGAAACACA
ATACAAGTAATATTTTCTTTCAATTTGAATAA
>11063044
ATGGCCCACCCCGACGCCTCCACCACCAACGGCTACACCCCCCTCCACATCTCCGCCCGGGAGGGACAGG
TGGACGTGGCCTCGGTCCTCCTGGAGGCTGGAGCTTCACACTCACTGGCCACCAAGAAAGGATTCACTCC
CCTGCATGTGGCATCCAAGTATGGAAGCCTGGATGTGGCCAAACTTCTCCTGCAAAAACGAGCCCCTCCT
GATTCTGTAGGGAAGAATGGCCTTACGCCCCTCCATGTTGCGGCGCATTACGATAACCAGAAGGTGGCGC
TCCTGCTTCTGGACAAAGGGGCCTCACCCCGAGCCACGGCCAAGGTGAGCTTCCATGAGTGTCACCCCGG
TGTCACTGTCCCTGAGGAGTTAGAAAGTTCATCGGCACGGTCCAGAACGCACCTTAACGCGCACGGTCTG
TCTAACGGCTATACCCCGCTCCACATCGCGGCCAAGAAAAACCAGATGGACATTGCGGTGGTGCTGCTGC
AGTACGGCGCGGAGACCAACATCGTGACCAAGCAGGGCGTCACCCCGCTGCACCTGGCCTCGCAGGAGGG
ACACGCTGACATGGCAGCCCTGCTCCTAGATAAGGAGGCGCACGTCAACGTCCCCACCAAGGTAGACCCT
GCGACTCTAAGAGATCTATTGATGTTGTACAACATGTGA
>11063045
TGCTTTGTGAAGAAAGCAGGTATTTACATTCTAATGGTCAGATTTTCATCTCACATCTGAACTGATATGG
CAGAAAATAACTTCTGAACAAAAACCTTAATGACGCTGTCCCACGTAATCGACACACACATACAAACCCA
CACACATTTGGTTTCCAGAGACAACCTCAGGTATATATAAGCCTGTGCTCAACTGAGGAATCATTAGCAG
TCCTCCGACACACAGTAGACCTGGCCATCACCTTTATCTCCAGAAGTTATGGCAGTATATCCACAGCAGA
TGCCAGTAGTGAACATCCAGCCTGGGATGTTTCAGTCACCTACAGACCAAAAGACTACGTGGAGCAGTGG
TATCTGTGACTGTTGTGAGGACATTCAAATCTGTTGCTTTGGATTCTGGTGCCCCTGCTGTCTGCTGTGT
CAGATCAGTTCGGACTTTGGGGAATGTTTCTGCCTCTGCCTGCTGGATATGTTTTCTGGCTGCATCCCAT
CTACCTCTATGGCCCTCAGGAGCACCATGAGGGAGAGATTCCGCATTCAGGGGAGTATTTGCAGCGACTG
TGCCGTGGTCACCTTCTGCACCCAGTGTTCCTGGTGCCAGATGGCCCGCGAAATGAAGGTTCGCCGGCGC
CCGCACGTATTCGCCAACGCCCCGTCCTCCGTTCAGATACACATGCATGCCGCTCAGCCCATGGCTTATA
CCACCACTCCACCCACAGGCCTCTACCCTCCGGCGCCATAGCTTAGCTAACCTGCGTGAGGGGGAGATGA
ATTAGAGGCTGTGGATGTAGAATGCCAACCTATGAATGACTAGACAGGGCAATCAGCTGTATGACAGTGG
GCATTACAGACAGCCTATGTAATCATATAAATCATAATAATCATGAAAAATCGTAATAAAGCTACTACTT
TGTAGAGAAATCGTATCATATATATCAAACAGAAAATTATCATAATGACATTATGGTGAATAATGAATGA
AAATCAAAATACAAATCTGTCAAATTATACATTATTACTCAATAATATATTGTCAAAATACC
>11063046
ATGATAAGACAGTATGCTATTTTGGGTGGATCTATCAAGAGTGAGGGGTGGGTGTACGAGGTCATTCAGA
ACCTCACAGATTCACTCCGTCGGCGCGCGTTTGAGGGGACGCTTACGTTATTCGTTGATCCAATCAAACA
CCAACTCCCCAACCCCTTCACCTTTGTCCCTCTCCCCCCACCACCCGAAACACTGGACATCCACAAGCGG
CCGGAGAGCGGCGACGGGCCAGCGGTATTGAAGCTGGGGGTGGTACCAGAACCGCACGGAGTCGTAGCGG
CTACAGAGAAGCCCAGTCGTGGGGACCTACCGTCAACTATGGACGGGCTGGCGGTGGAGGTTCGCGGCTC
GAACGGGGCCTTCTACAAGGTTATGTTGACCAGGGTGTCCCTAAATATAGTCCCTGAAGGTGACAAACGT
GTGTGTGTTTTTTCTGTCACCTCCCCCAGTTGGCAACCAGAGAGACAGCTGCCCTTCAGTGACGTGAGGC
TGCCGCCCCCAGCCGACTACCACAAGGACATTGGCGAGGGAGAGGAAGTGGAGGTGTACTCCAGGGCCAA
CGAGCAGGAGCCATGTGGCTGGTGGCTGGCCCGGGTGCGAATGATGAAGGGAGAGGTGAGTCAGGGACTG
TTCTATGTCATCGAGTATGCGGCGTGCGACGCCACGTACAACGAGATCGTCACGCACGAACGCATCCGGC
CTGTCAACCCCAACAGTCCCTCCTCTCGAAACTCCTTCCACAAGGTCCCCATCGGGGTCCCAGAAGACCT
CCAGGACATCTGTGCAAACGACAACATCCACAAAGACTTCAGGAAAGCCATCGGAGCCAACTGCATCTTC
TACAGTGCAGCTTCACACGAGCTCATTGTGCTGTCGACGAACGAGACGACGGTGAAGCGCGCCGCCCTCC
TGAGCGACATGCACTTCCGTAGCATCCGTACCAAGCTTATGCTCATGTCCCGCAACGAGGAGGCCACGAA
ACACCTGGAGACAAGTAAGCAGCTGGCGTCTGCGTACCAGGAGGAGGTGAAGGTGAGGGAGGATCTGATG
GGCCTGGCCATCGGCTCCCACGGCGCCAACATCCAGCAGGCGCGGAAGGTTCCTGGTGTCACCGCCATCG
AACTGGAGGAGGAGAGCTGCACCTTCAGAATCTACGGAGAGACCCCAGAAGCAGTGAAACTGGCCAGGGT
TTACCTGGAGTTTAAAGAGGACTACTTCCAGGTACCCAGGAACCTCGTCGGCAAAGTCATCGGCAAGAAC
GGCAAAGTCATCCAGGAGATCGTGGACAAGTCTGGCGTGGTGCGCGTTCGGATTGAGGGGGACAATGACA
AAAAGCTTCCCCGTGAGGAGGTAGGCAGGCAGGGGGCTGGCAGAGAAGACACTGCCCCTAAAGAAGAGGT
GAATGGAGCGCTGCGGCCGCTCGAACAACATCCGTACCAAGCAACCTCTACCACCTCACACCTCCCTGCT
CCTTCTCTCCAGGGCATGGTCCCCTTTGTCTTCGTGGGAACTAAAGAGAACATCAGCAACGCCCAGGCCC
TGCTGGAGTACCATGTGGCCTATCTACAGCCACCATCGCAGGGCTCAGCTGTTGTTTGGTGGTGGCAGCT
GTCGCATTCTGAAGTGACACCCTCATACCCCCCAGCCTCACCTAACCAAAGAGCCATGGAAGTGGAGCAG
CTGCGCCTTGAGCGTCTGCAGATCGATGAGCAGCTCCGTCAGATTGGGGTGGGGTACCGTGCCCCCCCTA
GTCGGGTCAGTGGTGCCGGCCCGGCAGAAAGGGAGAAGGGCTACCTGACGGACGAGAGCAGCAACTCCAC
CAACCTCCACACCTCCCGCACCTACGGGGGCCGCGGCAGAGGACGCCGACCCTCCAACAGCCAGTACTCT
GGATACGGCACCAACTCTGAGCAGTCCAACGCTTCAGAGTCCGAGGACTTCTATGAGCGTGACCCGCGGC
CCCGGGGCGTGGGCGGAGATGAGAGGGGCTCTCGCCGGGGTGGCAGAGGCCGTGGCTCCAACANNNNNNN
NNNNNNNNNNNNNNNAGCAGCTAGGCCCACAAACTCCATCAGCTCAGTGTTGAGGGACCCCGACAGCAAC
CCGTTCTCCCTGCTGGAGGGCGAGGGGGAGCAGGGGGACACGGACACCAGCGAGGGGGTCGGCGGAGTGG
ACCGCAGGAGACGCTCCCGCCGCCGCCGTAACGACCAGGAGCCCAGCGTGATGGACGCAGCCGTCGAGTC
CGACAGCCAGACCGGGCCCAATGAGAACGGACTGGATGAGGAGGGTCGACCCCAGCGCCGCAACCGGAGC
CGCCGCCGCCGTAACCGTGCCAACCACCCAGAGGGGGGGTCCGCCAGCCGTGACCGCCAGCCAGCCGATG
TGACCGTGGCTGACTACATCTCCCGTGCCGATTTCCTTTCTCTGATCCCCCCTGTTCACCAGGAGAATGG
GAGCAGCACCAAGAGGGATGAGCGCACCGCTCCCACCAAGCGCTCCCCTAGCAACGGCTTGGCCACGCCC
AGCGAGACCCTGACCCTAGTCAACGGTGTCTCGTAG
>11063047
ATGGAAAGCCGGGATTTCGCTCCTCCACACCACCTTTTGACGGAGCGGGCTGCGTTGGTTCACCACGCCG
CCTCGCGGATAGCTCCTGGCGGCCACAATACAGTGCAGCATCCTGCTCACTTCCAGCCTGGGAAATACTA
CTCTCACATCTCCATGGCACCACATTCAGTCCCCTTATTCCCTGCTCTTCTCATCCCCCAGTCCCCTCCT
CCCCTCATCCAGTGCTCCTCCATCCCCAGTCCCCTCATCCCCTCACCTCCTCAACCCCCATTGCCACAT
>11063048
GCAGAGTTCGGAGATCTCTCTTCCTGCGGTCAGCTTGCTTTGACAGCCACCAACATTGGCGCATTGTCTA
AAACATTTATTTAATTTTCTCCTGTATACTGACAATTCAGAGACAAACGATTTTACACATTATTTTCCGG
AACAAGCGTTGGAAAGGCCTCGTCTAGAATGGGGAACAGAGACGATGAATACGATTTCTTGTTCAAAGTC
GTGTTAATCGGAGACTCGGGCGTCGGAAAGAGTAACTTGCTCTCTCGGTTCACACGAAATGAATTCAACC
TTGAGAGTAAGAGTACCATCGGGGTGGAGTTTGCCACCCGCAGCATCCAGGTAGATGGGAAGACCATAAA
GGCTCAGATATGGGACACGGCTGGACAAGAACGTTACAGAGCCATCACCTCTGCCTACTACAGAGGGGCT
GTGGGGGCTCTCCTAGTGTACGACATCGCCAAGCATCTGACCTATGAGAACGTGGAGCGTTGGCTGAAGG
AGCTGCGGGACCACGCCGATAACAACATCGTCATCATGCTGGTGGGCAACAAGAGCGACCTGCGCCACCT
CAGGGCGGTACCCACGGACGAGGCCAGGGCTTTTGCAGAGAAGAACAACCTATCGTTTATTGAAACCTCT
GCCTTGGATTCGACTAATGTAGAGGAAGCTTTCAAGAATATTCTTACAGAAATCTATCGCATTGTATCGC
AGAAGCAGATCGCCGAACGATCCGCCCATGATGAGTCCCCTGGAAACAATGTGGTGGACATAAGTGTTCC
ACCCACCATGGACCAGAAAGGGAACAAACTGCAGTGTTGCCAGAACCTGTAACCCATGACAACCTGCCTC
ACCTTCCCCCCTTTGTCATCTATGTGTTGTGGCGCCAACATTCTTTATTTGTGTAATATATTTCTTTTGT
TTTTGATAGCTTGCCAACTCACATTATATTAATGCCATGAAATTAAATTTTACAATATTGCTGTACAGTC
>11063049
ATGACTTCGTCGGGCTGCTGTCACCTGCCTGGTTCCTTGTGCGAGTACTCCGGCAGCGTCGATCTGCCTA
AGGAGGCGGAGGAGCCTGATGCAGGCCAGGCCCAGTACGTCGCCAAGGTTACAGCCAAAAATGGCCGCCC
ACTCTCGACGGTCGTCAAAGCTGTGGGCTCACAGAGTAATGAGGGCATGTGTCGGATCTGCCACGAGGGA
GCCAGCGGTGAGACGCTGCTCTCCCCTTGTGACTGCACAGGGACCCTGGGTAAGGTGCACAAAAGCTGCC
TGGAGAAGTGGCTGTCCTCTTCCAATACCAGCTACTGTGAGCTCTGTCACACTGAGTTCAGCGTCGAACG
ACGGCCCCAGCCCCTCACCCAGTGGTTGCGGGACCCCGGCCCTCGCAGTGAGAAGCGGACGCTGCTGTGC
GACCTGGCCTGCTTTCTGCTCATCACCCCTCTGGCGGCCATCTCGGGCTGGCTCTGTCTGAGGGGAGCCC
AAGACCACCTCACCCTCAACAACCGGGTGCAGGCTGTGGGCCTCATTGCCCTCACCATCGCCCTCTTCAC
CATCTACATCCTCTGGACGTTGGTATCGTTCCGCTACCACTGTCAGCTGTACTCTGAGTGGAGGAGGACC
AATCAGAAAGTGCGGCTGCTCATGCCCGACATGAAAAGAGCACACTCGACCCAACATTCCGTGCCGACCA
AGAAGTTGACAAAGAAAGGGACGGACGAGACCGTCGTATGA
>11063050
ATGGCTACTCAATGTGTGTCGAAGGTAGAGCTCTCCATCTCATGCAACAATCTTCTTGACAAAGATGTTG
GATCCAAGTCTGACCCCCTCTGCGTGCTGCTGCAAAGCATTGGTGATGACAAGTGGGTCGAGTTGGACCG
TACAGAGAATGTTAAGAACAGCCAGGACCCTGAGTTCTCCAAGAAACTGCTCCTGGACTACTACTTTGAA
AAGGTGCAGAAGTTAAAGCTGTGTGTCTATGACATAGACAACAAATCAGTCGATCTGAAGGATGATGACT
ACCTGGGAGGGTTGGAGATCACACTGGGACAGATTGTGTCCAGCAAGAAGATTACCAGACCTCTCCAACT
GAAGCAGAGTAAGCCTGCAGGCAAAGGCACTATTACTATTAGTGCTGATGAGATAAAAGATAACAGGGCC
ATAATGCTGGAGGTAGAGGCAAAAGGCCTCGATAAGAAGGACTTGTTTGGGAAATCTGATCCATTTCTAG
AGTTCTTTAAGCAAGGAGATGATGGCAAGTGGCAGCTCGTACACAGAACAGAGAAATTCACAGTGGCTCT
GCAAACATTCTGCAACTCTGATATGAGTAAACCAATCAAGGTCCACTGCTCTGATTATGATAGCGATGGC
ACGCATGACCTTATCGGCGTTTTCCAAACTAATGTCTCTGAGCTGCTGAAAGCTGGCCATGTTTCCCCGG
TGGAGTTCAACTGTATTCATCCAGAGAAGCAGAAGAAGAAGAAGGGTTACAAAAACTCTGGAGTAATTAT
TTTCAAGGGCTGCCAGATACAGACACAGTACACATTCCTGGACTATGTAATGGGAGGTTGCCAGATAAAC
TTTACGGTGGGCATTGACTTCACTGGCTCAAACGGTGACCCTCGCTCCCCACAGTCTCTGCATTATATGA
GTCCGGACGGACTGAACCAGTACCTTTTGGCTATCTGGTCAGTGGGCCAGGTTGTCCAGGACTATGACAC
TGACAAACTCTTCCCTGCCTTTGGATTTGGAGCTCAAGTGCCCCCACACTTCAAGGTATCGCATGAATTT
GCATTGAACTTCAATCCAAGTAACCCTTACTGTACAGGGATTCAGGGGATTGTGGAGGCCTACCGCACGG
CCTTACCTCAGGTGAAGCTCTATGGTCCCACCAACTTCTCTCCCATCATCAACCATGTGGCTGGCATCGC
ATCAGTGTCAACGCAACAGAACAATGCATCTCAATACTTTGTCCTGCTTATCATCACCGATGGTGAGATC
ACAGACCTGGACGAGACTCGGGATGCAATTGTCAAGGCTTCACGGCTGCCCATGTCAATCATTATCATCG
GGGTGGGTGAAGCCGACTTCAAGGCCATGGAGTTGCTTGATGGAGATGACGGAGTACTCAAGTCACTGAC
CGGCGAACCTGTCGCCAGGGACATTGTGCAGTTTGTACCCCTCAGACAGTTCACCAATGCCCCTAGGGAA
GCACTTGCCCAGAGTGTCTTGGCTGAAGTGCCCAATCAACTTGTGTCCTACTTCAGGATGCTGAAACTGG
ATCCAGTCAATGTTCCTGCCCTCAAGGTGTAA
>11063051
TTTGTGATTTTACAGGCGTTGGGGCTCTCTATGTGCGGCGCAGGCCCCGGGTTCGAATGGAGCCACTGCA
GAACGGTGGAGGCCAGGAGAGAGGGCTTCGCTCGGGGACAGTGCCCACTCCTCTGGCGGTTGGTTTGGGA
GCCGCCTGTGAGATAGCCCAGCAGGAGCTAGAGTATGATCACCGCTGGGTGTCACTGTTGGCAAAACGCC
TTGTGCAGAAGATCATGTCAGAGGTTCCTGATGTTGTGATGAACGGTGATCCTGAGCAAAGATATCCAGG
ATGTATCAATTTGTCCTTTGCTTACGTGGAGGGAGAGAGTCTGTTGATGGCCCTGAAGGATGTCGCACTA
TCATCTGGCAGTGCATGTACCTCTGCTTCATTGGAGCCTTCATATGTTCTGAGAGCTATTGGAACAGATG
AAGACCTTGCCCACTCTTCAATCAGATTTGGAATTGGACGATTCAGCACAGAGGCAGAAGTGGACTTTAC
AGCAGAGAAGTGTATTCAGCAAGTCAAACGCCTGAGAGAGATGAGGTGTGTGTTGTTTCGCCTCAGCAGC
ATGGCTGTGGTCATCCGCTTGCAGGGTCTCCCGATAGTGGCAGGGACCATGGACATACGCCATTTCTTCT
CTGGATTGACCATCCCGGATGGTGGGGTGCATATTGTAGGGGGTGAACATGGTGAGGCATTTATTGTTTT
TGCCACAGACGAAGATGCCAGGCTTGGCATGATGCGTACAGGGGGAGCAATAAAAGGTTCTAAAGTGTCT
CTCTTGCTGAGCAGCAAGACCGAGATGCAAAATATGATTGAGCTTAGCCGCAGGCGCTTTGAAACAGGCA
ATGTAGAGGGAGCCGCGGGCAATGGTAGCAGACCAGGCCCCACCGTCAGCACAGGTGGGATGGGCAGTTT
ACCTACCACTTTGCAGGGTTTCAGCAACACCACACCAACCACAGTCACCACAGCTGTCGCCGCACACGAA
TCAATAAGCAACAAAAATGTGTCCACCTTTGCCACCACTAGCATGGGAAACATGCCCCCCAGTTTCAGCA
ATAACTACAGCAGCCCAAATCTAACCATGGGATCCACTATGACTACAGCCATGTCCTCCCTCAACTCTGT
ACCGCCGCCTATCCCCCCTTTGCCAACCATGCCCTCTCTGCCGCCCATGCCTTCCATTCCCCCTATGCCA
CTTCCACCACCAGTGTCTTCTATGCCTCCTGTTCCCACTGTGTCACCTTTGACTCAAGGCCATCCTGTCC
TTCCCATGAGTCATTTATCCCACATGGGCTCAATGCCACCATTCAACCCTGGCGTCCCACCCCCTGGTGG
ACTGGCCTCAGGGCTGCCTCTAGGAACCCCAAACCACATGTTTCTTGGCCATATGAACCCTCTGTTAAAT
CTTCAGGCACACATGAAGGCTGCAATAGGTAATTCAGATGAGTTATATGTCCACCTTCAAGGGCTGCCCT
TTTCAGCAACTGACATGGATGTTAGGGAGTTTTTCCGTGGGTTAGGGGTGGATTCTGTACGACTGGTAAG
AGACAACATGGGCCGGAGTAGTGGCAGGGCCCTAGCCAAGTTCTTTTCCCCTCAGGACACCTTTGAGGCT
CTCAAAAGAAGCACTGGAATGTTAGGGCAGAGGTATGTTGACATCTCTTTGGCTACGGAGAGGCAGTGGA
TGAGCGTGAGCAGTGTTGGCAGTGGGGTCGGAGGGCAAGCCCACTCAAAGTCGTGTAACGAGCCCCAAGA
CNNNNNNNNNNNNNNNNNNNNNNNNNNNNNNNNNNNNNNNNNNNNNNTGAGTTCAGGGTCCCCGGCACCC
AGAGATCGTGCAAGGTCCCGGTCTCCCCACAATAAAGAGTTTTGTGTCTACCTGAAAGGCCTGCCCTATG
AAGCAGTAAACAAACAGATCTGCGAGTTTTTCAAAAACCTGGACATTGTGGAAGACAGCATTTACATAGC
TTATGGACCAACTGGTCGAGCTACAGGTGAGGGATTTGTTGAGTTCAAAAATGAAATGGACTACAAGGTT
GCCCTCGGTTGTCACATGCAGTACATGGGAAGCCGTTTCATACAAGTCCACCCCATCAGTAAGAAAGCAA
TGTTTGAAAAGATTGATTCAATTCGTCAAAGGATGCAAGGTGGTGATAAGAAAAACAACTCTGAATTGGT
TAAGAACCCTAGAAACTGTGCTCACATTTCAAATATTCCATATAATGTGACCAAGAAGGATGTCCGACTT
TTTTTAGAAGGCATTGCAATATTTGAGGAAAGTCTGAAAGTTCTGGTTGACAGCAGTGGTAATGGTCTAG
GTCAGGCTATTGTGCAGTTCAGGGCAGAGGAGGATGCTCTGAATGCTGAGAGGCTACACAGGCAGAAATT
AAATGGCAGAGATGCCTTCGTACATTTGGTTACTTTTGAGCAGATGAAGGAAATTGAGAGAAATCCGCCA
CCACAGGTGAAGAGAGGCCAGAAACCCCAAGGGAACTCTCAAGGTCAGACACACGGTCATGCTCAGGGAC
AGAATCCAGTTCAGTCCCAAGCGCACCCTTTTGCCGGTATGACAGGAGAGGAATTCAACTTCCTCAGAAA
CACTGTAGGCAATATAGGCAATGGTCCTTTTGCACCGTTTACTGTCCCAGGTAATGGATTAGCGGGCCCT
CCTTTACCCCCACTAGCAGCAGGTCTTGGGGATGTAACGCTAAGCGTTCCCCCGCCCATGGTTGCCAGCC
ACTTGCCTGGTGCAGGTCTGGAACCCCCAGGCTTCCGGCCAGGCAGCAACAATGGCCCACCTGGCTTTGG
GCCAGAGGGCTTAAGGGGAATGCCACCTTTTGACAATGGCTCGAGGAAAAGTGGAGGCCATAACAATAAT
AGCAACAACAGAGGAGGTATCCAAGGGCGATCAGGGGGTGGCCCTCAGTCTACTTTTGGGCCTGGCCCTG
ACCCTTTGAGAGGTCAGTCAGCTGGGGGCCCTGGTAACTCTCGTGGACCTACCATTGTAAAGATCCAAAA
CATGCCTTTCACTGTAACGGTCGATGAGATCCTAGATTTCTTTTATGGCTATCAGGTGCTGCCTGGTTCA
GTCTGTCTACAGTTCAGTGAAAAGGGCCTGCCAACTGGAGAGGCCATGGTTGCCTTTGAGTCCCATGAGG
AGGCAACATCTGCTGTCCTGGATTTAAATGATAGGCCTATTGGGGCTAGGAAAGTGAAGATAACCCTAGG
CTAA
>11063052
CCAGCTGTAACGGAAACACGTGAGCAAACAGGAAGTGCTCAGTGCGTATTTTCCGCGGGCCTTTGACAAC
GACAACACAAATGCAGCAGTGTACAGAAATGGCGGGGATGAATGCAATGGAGAAGAAGCTGGCAGAATAT
AAGTGTGACACCAATGAAGCCATTTGTTTGAAACTAGTTCGCTTCGCAGAGGATGTGGATGATGAGAGCA
CTACTTTTCATCCAGAGTATAGCCACCAGCTTTATGGTGATGATGAGGTGGCTTTTGGATACAAAGGTCT
TCAGATCCAACTGTACTACAGTGCTGGTAACCTGAGCACACTGTTCAAAGTGAAATATACTTCCAAAGTC
ACAGAGACATTTGACTGCGTTGAGCCTGATGATGTTGAAGGGAAGATCCGGGAGATCATCCCTGCTGGGT
TCTGCTGCAATACGGATGACTTCATCTCGTTGCTGGAGAAGGAGGCCAACTTCAAGCCCTTTGGCACCCT
GCTTCACACATACCATGTTCACAATGTAGAGGAGGGAGGGGACTTCACCTACCAGATTCATAAGGTGGAC
GTGTCGTGCCCAGGGTTCAAAGAGTACCACGAGCGCCTGCAGACCTTCCTGATGTGGTTCATCGAGACAG
CCAGCTTCATTGATGTGGACGACGATCGTTGGGACTTTTTTCTTGTATTTGAGAAGTACAATAAGGATGG
GGAGACTCTCTTTGCGACTGTTGGCTACATGACAGTTTATAATTACTACGTGTATCCAGACAAAACCCGA
CCACGTGTAAGCCAAATGCTGGTCCTTCCGCCGTTCCAAGGAGAGGGTCATGGAGCTCAGCTCCTGGAGG
CCGTGCATCGGTTCTACTGCAACCTACCCAAAGTACAGGACATTACAGCTGAAGACCCCTCGGAGAACTA
CGTGAAGCTGAGAGACTACGTTCTGGTCAAGCTCTGCCAAACACTGCCGTCGTTCTCCTCAGACAAGCTT
TCCCTGGGCTTCAGTGACGACATGGCCACGGAGGCCAGAGAGAAGTTAAAGATAAACAAGAAACACGCAA
GACGAGTGTATGAAATCCTGCGTCTGAGAATGACAGACATGAGCGATGAGACAAAAGCAAGAGATTACCG
TCTGGAAGTTAAAAGGAGGCTGTTTGCACCCACCAAGAAGAACCAGCGGGAGATGACCAAGATGATGAAG
TGTTTGCGGCCGGAGGAGCTGGCGTCCCACATCAGTCAGATGGACACCGCGCTGCAGCACGAGGAGCTGG
AGAAGAGCTACCAGGAGGTGTTGGCCGAGTACAGGAGAGTCATCGAGAGGCTAGCTCAGGCCTGATCCCC
CTGGGGCCTGATGTTGACGACCCCCCCACCCCCACCCCACCCACAGAATCCCCCCTGCAACACAACCCCA
CCCTCTCCTCCCTCCTCTCCCTGCTGGTCCGAGATCTACAGGAGAGGATGGGGGCTGCACCCTGCGCTCG
GCTGGGGGAGCCTCACTCTGTCCCGTGTGTCTTCACAGTCTGTGTGAGATGTAGCGGTTGGGTAATCATT
CACAGGCGACACAAACACCATCCATACGTTTGGCCTGGGGAGGAAGTGCCTCCTTTTCTTAGAGAATAAG
GGAAAGCGGTT
>11063053
GAGCGATGAAACACGCATGTTAAAACCAGCGGACGGCTATTGTGCGTCTAACGTCACCTGCTCCCTCTCT
CCTCCAGGCTGTCAGGCTGACTTCTGGGGCCCCCACTGCAGCAACCGTTGCCAGTGCCAGAACGGGGCCA
AGTGCAACCCCATCACGGGAGCATGCGTCTGCACTGATGGGTACCAGGGCTGGCGCTGCGAGGAGCTGTG
CGAGGCGGGGCTCTACGGGAAGGGCTGCCAGCTGGAGTGCCGCTGCCTGAATGGCGCCACTTGCCACCAC
AGGACCGGGGAGTGCATCTGTGCGCCGGGATACACCGGGGCCACCTGCGGTGAGCGCTGTCCCTCCGGTA
GTCATGGCGCCCAGTGTGAGCAGCGATGCCCCTGTCAGAACGGAGGGACGTGCCACCATGTCACGGGGGA
GTGCTCCTGCCCTGCCGGGTGGATGGGTTCTGTGTGCGCACAGCCCTGCCCATTTGGCGCCTACGGTATC
AACTGCAGCCAGGAGTGCCCCTGCCGGAACGGAGGTCTGTGCGACCACATCAGCGGGCAGTGCCAGTGCA
CCTCAGGCTACAGTGGGGAGAGG
>11063054
GCAGCCATGCTGACCACCTTAATAGATGGCTTTCTCTGTTGCCTGTCTGGGAAGTCAGGGAATGCTGTGG
TTCCCATAGAAACATCGGAACCCGCCGACGGCTACGAGTTTGTGGAGGTCAAACCAGGTCGCGTCCTGAG
GGTCCGACACATCATCCCGGAGCGAGCGGTAGTGGAAGAGCCGAGCGGGCCGGGTGGGAGTGTCCACTGC
AAGAGGAAGATCACTGTGTATCGTAATGGACAGCTACTGATAGAGAACCTGGGGAACGCGGCGAGACCGG
ACCGGTTACAAGCTCAGAACGGAGAAACGGAAGCCAACTGTACGGTAGAGGTGGAGCTAGCAGACCCACC
TTCCAATCCGAGTCCCACTCCCGACACCAATGTGGAGAGGACCGGGTCACTGGTTGGTGCAGGGGGGACT
AGGTCTGGGGGAGTGTCGACAGCTCCGGCACTGTCCCTGGGATCGACCCCGGATCCGAGCCAGCAGCCCC
GGAAGCGGCGGCGGAAGCCCAAACGCACGGTGGTGATCGACAGTGAGAGGAAGATCACGTCATGTAAGGG
GACACATGCGGACGTGGCTCTGTTTTTCATTCACGGTGTAGGGGGCTCACTGGACATCTGGGGAAGCCAG
TTGGACTTCTTCTCCCATCTGGGATACGAGGTAATCGCGCCTGACCTTGTGGGTCACGGGGCAAGCTCGG
CGCCCCAGATTGCAGCAGCCTACACGTTCTATGCTCTGGCTGAGGACATGAGGGCCATCTTTAAGAGATA
CACACGGAAGAGGAACATCCTCATCGGACACTCTTACGGTGTGTCATTCTGTACATTCCTGGCCCATGAG
TACCCGGACCAGGTCCACAAGGTGGTGATGATTAATGGGGGAGGACCCACAGCGCTGGAGCCTAGCCTCT
GTTCGATTTTCAACCTGCCAACCTGTGTCCTGCACTGTCTCTCCCCCTGCCTTTCCTGGAGCTTCCTCAA
GGCTGGGTTTGCCCATCAGGGTGCAAAGGAAAAGCAGCTGTTGAAAGACAGAAACGCGTTCAATGTGTCA
TCTTTCGTTCTACGTGCCATGATGAGTGGCCAGTACTGGCCAGAGGGCGACGAGGTGTACCACGCGGAGA
TTACAGTGCCCATCCTGCTGGTGCACGGAATGCACGACAAATTTGTGCCTGTGGAGGAAGACCAACGCAT
GGCAGAGATCCTCCTGCTGGCATTCCTGAAGATCATCAATGAGGGAAGTCACATGGTGATGATGGAGTGT
CCTGAGAGTGTCAACACCCTCCTGCATGAGTTTTTCCTCTGGGAGCCGGACTCTCCTCCCAAATCCAAGC
AACGCACTGAAATCACAGCCAAGAGACCCGAAACCGCCAAGGACCCCACCACATCCAATGGGGAAGCAAT
GTCTGAAAGCAACACCAAGAGCAAGTAACCAGAAGATGGATGGACGTGTGTTATGGACTTCAATCAGATG
ACACATTTAGTGGTGTGTATCGTCTACCATGGCTGAGTGTACTAGGAGTGTCTCCTCAGGTGCATGTAGC
TGGATTGAGCCTGTTTGAACTAGATTGGGCTGGCTGAAACTGGTTTGGGATCTAGTTTAAGTCCCAAGAC
ACTTCACCGAATGGGAAGGAGGTGTTAGAGGGACAAGACCGATGGACATGAATGAGGATGACCTTCAGGG
TCAGTTGTCTTGTTCCTGGTCAGCTGTTCTGGTTAAGTGACTGGTCCGTCAGTGTGATGACGACATGTGG
TAGAGAAAAAACATTTGTGAAGAGGAGCACTTTTCTGGTTATTGTGGACCTGGTTATGTTATTGGTTTGG
TGTGTGGTACAAAGACCATTATATTCACTAAGTTTGTATTCACTGGTCCTGATTGCCAGTTCCACTACAA
GATGTTAGAGAATGTAGTGATGAAGTCACAGAGGAAAACAACTAGCCAGAACTCAAGCCATGGGTTATCA
AATGGTTGTGAAAAGCAGGAAAGAAACCCCAGAATGTTTTATTCTTGATGGATACAATGGGATATTTGGG
AAAAAAAGGTTTTTAGGCAATGTTCATAATATACCTGCAGGAATGATGGTGTCACACTATTACCACCCAG
TGTTGTGATTAGCAGCGAGATTCACTTATTTCCTCCCTAGCAATGTTGACAAAATGGCAATGCTGCTTTG
ACTTTGCGGCTGGATCCAGTGGCAATGTAGAAAT
>11063055
ATGTCTCTTTCATTTCAGGGTTTTAAGGAGTCCAAGAAGTACATTGCTGCTCAAGGTCCCAAGGATGAGA
CTGTGGCTGATTTCTGGAGGATGGTCTGGGAACAACAGTCCTCCATCATTGTCATGGTGACACGTTGTGA
GGAGGGAAACCGAGTCAAGTGTGCCCAGTATTGGCCATCCCCAGAAAGAGAGGCAGAGATCTTTGAGGAG
TTTATTGTGAAGCTGAATGGAGAAAATCACTGCCCGGATTACACCATCCGCCACCTCAGCTTGGCAAACA
AGAGGGAAAGGTGCGCAGAGAGGGAGGTGACCCATATCCAGTTCACCAGCTGGCCAGACCATGGTGTGCC
AGGAGAACCACACCTCCTCCTGAAGCTGAGGCGACGTGTCAACTCCTTCAAGAACTTCTTCAGTGGACCC
ATAGTCATCCATTGCAGTGCTGGTGTTGGCAGAACAGGCACTTATATGGGCATTGATGCCATGATGGAAG
GTCTGGAGGCTGAGGGCAGAGTGGATATCTATGGATATGTGGTCAGGCTCCGGCGCCAGAGATGTCTCAT
GGTTCAAGTGGAGGCCCAGTACATCCTGATCCACCAGGCCCTGATAGAACATAACCAGTTTGGAGAGACT
GAGATTCCCCTGGCTGAGTTCCATTCCACACTGAGCACGCTCAAACAGAAAGAACAGGCCAACGAACCCA
CTCTACTGGATGTGGAGTTCCAGAGACTTCCATGGTACAAGAACTGGCGGACATTTAATACTGGGGTCAA
TGAGGACAACAAGAAGAAGAATCGTTATTCTTCTGTTATTCCATATGACTACAACAGAGTTCTGGTGAAG
CTAGAGGATGAGTGCAGCCGTGACCAGGATGATGATAACGACTATGATAACGACTATGACAACGATGAGT
CTTCGGATGAAGAGGAAGAGTCCACCAAATACATCAACGCCACCCACATAGACGGTTACTGGTGTCAGAA
GAGTCTGATAGCAACCCAGGGTCCTCTACCCGACACCATTGGGGACTTCTGGCAGATGGTCTTCCAGAAA
AAGATCAAGACCATAGTGATGCTCACAGAGTGCCAAGAAGGAGAACAGGAGTTCTGTTCAGCCTACTGGG
GTGACGAGAAGAGAACCTTTGGGGACATCGAGGTGGAAGTGACAGCCACAGAAACTCTCCCAGCTTACAC
CACTCGCAGTATTCAAATCCGTCACGCCAAGAGGAAAGAGTCACGTCAGATGAAACAGTACCATTTCCTG
AAGTGGGCGGGACGGGAACTTCCAGAGAAGCCCCAGGATTTCATGGATATGATCAAAAACATCAAGCAGA
CCTGTGGCTATGGCAACGGCAGGCCAGAGAAGATCCTGCCTGCAGTGGTCCACTGCAATGACGGCTCGTC
TCGCTCGGGCATCTTCTGTGCCTTGTGGAACCTCATGGACAGTGCTGAGACGGAGAAACTGGTGGACGTG
TTTCAAGTGGCAAAAGCCCTGCGCAAGGAGAGGCAGGGCATGATCAATAGTCTGGAGCAGTACCAGTTCC
TGTACGACGCAGTGGAGGGGGCGTTTCCTGTTCAGAACGGGGAAGTGAAGCATGCAGCCACCACACCTTC
TGGAGCTGACTCTGTCCAGGTCATCAACGAGAACAAGCCAGAGCAGCCTGCCAGCGCTACCATAGGCACA
GAGCAACAGGCACTGGTGGTAGAGGAGGCAGAAGAGAGCACACCACTAGTGGCTGAGGCAGGGAAAGACA
CTGGTGCTGTTGCTGAGGGAAAGGAGGATGATCTTAAAGATCCAGGAAGTCCCACAGAGAAGACCCCTCT
GGGGGAAGGTAGTAACGGCCCTGTCATCACTGTGGACGTGTGACAGAATACTTTCTAAAGACAATCAAAT
GATATATAGGTAGCTCGGTGCCTTTTACAGTGCCTGTGATCAATAGACCATTCCCACCGAGCAAAGGATG
CTGAAAATACATTAAAAAGACAACTTTCAAATTATTTCGCTCAGGAGTTTGGCACAACATGCTAATATAG
AATAAAAATAGAGAATCTCAAAAACATTTAATATTGTTTTATTTACATATTGAATGTATTATACATGTAA
AGCTTTAAGTCAACATGCTTTTTTAAATGGATTTTTAAACATTTCCTAAAAGTTTTTGTAGCCTTATTTC
TGTAAAATTATGAAGTTATATTGTTTTTCTTACAAACTACATAAGGTTGGAAATTGCAAATGTTATTTTG
GCAAGCAAAGTACGTGGTTAACTTTGCACTACACTGCTGTTTTCAAACTACAATACAGATTCATAATTTA
AAATCTTTTATGATGTATGAAAAATGGTTATTAGTGCTGCAAATGTATTACGTCATTGTATGTAACATCA
TAAGCGCAACTCAAGCCTGTATATTAATTTAGATTAAGCAACACTTGTGTTTTTAAATAAAGGAGTGCAA
AACATTT
>11063056
ATGGATATTCGACCAAACCACACCATTTACATTAATAATGTAAACGATAAGATCAAAAAGGACGAACTGA
AGCGGTCACTCTATGCTCTGTTCTCTCAGTTTGGGCAAGTTGTGGACATTGTTGCCATGAAAACCATGAA
GATGAGAGGGCAGGCGTTTGTGGTGTTCAAAGAACTTGCATCAGCTACAAATGCACTTCGACAACTTCAA
GGTTTTCCTTTCTACAATAAGCCCATGCGCATTCAGTATGCAAAGACAGACTCTGAGGTGATCTCCAAAG
TCAAGGGCACATTCGGAGACAAGGACAAGAAGAAGGACAAAAAGAAGAAGCCTCAAGATCAAGTGGCCAA
TGTGGCCAAGAAGCCAGCACCAGGATCAGCAAACACAAACAATGCACCAACCATGCAGGTTCCAGATAAT
CCACCCAACTATATTTTATTCCTTAATAACCTGCCAGAGGAAACCAATGAAATGATGCTCTCCATGCTGT
TCAATCAATTCCCTGGTTTCAAAGAGGTGCGGCTCGTCCCTGGCAAACACGACATTGCATTTGTTGAGTT
TGAGAGCGAGGGCCAAGCAGGAGTGGCCAAAGATGCACTGCAAGGCTTCCGAATCACTGCCCAATGCGCC
ATGAAGATCACATACGCCAAGAAGTAG
>11063057
ATGGGTGAATCTGATAACAGTAGCTTCGCCACGAAGTGCGTGGCAAAAGATCGGGTGAACTGTCTCGACT
CTTATATGGCCACCTACGATCTGGACTACGGAGTTCCACTGGAGGAAATACCGGACACAACCCAAGGCCG
TGCTTTTTTTGTATCCACAATTGTCATAGCCGTGGTCCTGGTCTGTATCATATTGGTCTGCGGTGTTGGC
AACTGTTTGTTCATTGCTTCTCTGGCGCGATACAAAAAACTTCGCAACCTCACTAACCTCCTGATTGCAA
ACTTGGCGGTGTCTGATATTCTAGTGGCAGTAGTGTGCTGTCCGTTTCTGTTGGACTACTACGTGGTGAA
ACAGCTTTCATGGGACTACGGGCTTGTACTGTGCGCCTCAATTAATTATTTACGCACGGTGTCCCTCTAT
GTATCTACCAACGCGCTTCTGGCCATCGCAGTGGACAGGTACATGGTCATCGTCCACCCTCTGAAGCCTC
GCATGAAGTACCACACGGCCTGCTACCTGATCCTGGGGGTTTGGATCATACCCATCATCATCTCCATCCC
CTCTGCCTACTTTGTCTCAGAGACCACATACCCGCACTTCTCTAATAAGAGCCACAAGACCTTCTGTGCC
CAGATCTGGCCCGTGGACCATCAGTTCTACTACCGCTCCTACTTCCTCTTCATCTTCTCTCTGGAGTTCG
CCGTGCCCGTGGCAGTCATGGCATTGTGCTACGCCAGGATCTCCCGGGAGCTGTGGTTCAAGACTGTGCC
CGGCTTCCAGACGGAGCAGATCCGCAAGCGCCTGCGCGGCCGCCGGAGGACGGTTGTGGCGCTGCTCCTG
GTGTTGGCCGCCTACGTGCTCTGCTGGGCGCCCTACTACGGCTTCACGTTGGTGAGAGACTTTCTCCCAA
CCCTGATCTCCAGGGACAGGAACTCCCTGGTGGCCTTCTACATCATCGAGTGCATAGCCATGAGCAACGG
GGTCATCAACACGCTGTGTTTCGTGAGCGTCCGGATCGATGGTAACTGCACGCGGATGATGACCAGGCTA
CGCTGGAAGTCTGTCAGATTTGTGATGGGAAAGACAGCGGACGACCACATCTCGTCTCTGCGCACGACAG
AGGATGTCGAGTGCACAAGGCTGAGGTGGAGGCCGGATCCTCAGACCATCATCTTCGTGGAA
>11063058
ACGGATTTATCATCATGACGTTTTGTGAGTTTGTGTTTTCAGTTGTGCTAGTGCTACTACGCCAATAAAA
AGTGCCCGCTCAAGAGAGCGAACACAATGAGGGCTGAAGCTGTTTTCTTTTGACAGAAACCTTGTCTCTG
GTTCTCCAACGGGTCGGGTGGAAATTGCAGACTGTCATCCTAAAACGCATTTAACCCATTGTTGGTTTGT
GTGTTAGCCACATTTATTCGCAATTTAGCTAACTAGCTACATTAGGGTTGTTTCGTTGGGCTATTCCCTG
GATCTGTACAGCAGGTGACGCGGACACAACAGGGATGTGCAATGGCATCGGTGCGGGTGGCTGTCCGGCT
CAGGCCTATGAACAGGCGGGAGAAGGACTTGACTGCAAAAAACATAATTGAAATGAAAGATGACAAGACG
ACCATTACAAACCTGAAGATACCGGATGGCATTACAGGGGATTCAATGAGAGAAAGAAAGAAGACCTTTA
CATATGACTTTTCCTATGACTCAGCTGACAGTAAAAGTACCAACTTTGCCTCCCAGGAGAAGGTGTTCAA
AGACCTAGGCTCGGATGTCCTCAAGGCTGCTTTCCAAGGCTACAATGCCTGCATCTTCGCCTATGGCCAG
ACCGGCTCGGGGAAATCCTACACCATGATGGGAAATCCGGGAGATGCTGGTCTCATTCCACGGATATGTG
AGGGTCTGTTCAGCCGAATAGCTGGGATGACTCGTTGGGATGAGGCCTCGTTTCGCACAGAGGTCAGCTA
CCTGGAGATTTACAACGAACGTGTCCGAGACCTGCTCAGGCGAAAGTCGACCCAAACCTACAACCTGAGG
GTGAGGGAGCATCCGAAAGATGGACCTTACCACCTAGTGCAGAACTACCACGATGTGGAGGAGCTGATGG
AGGCCGGCAACATCAACCGCACCACGGCCGCTACGGGCATGAACGACACCAGCAGCCGCTCGCACGCCAT
CTTCACCATCAATTTCACACAGGCTAAGTTTGATGCGGAGATGCCATGTGAGACGATCAGTAAGATCCAC
CTGGTGGACTTGGCCGGCAGCGAGAGGGCGGACGCCACGGGCGCCACGGGGGTCCGTCTCAAGGAGGGCG
GCAACATCAACAAGTCACTGGTCACCCTGGGTAACGTCATCTCTGCTTTAGCGGACCTAAGCCAAGACGG
ATTAAACACCAACCTAAAGAAGAAGCAGGTGTTTGTGCCGTACAGAGACTCTGTGCTAACCTGGCTCCTC
AAGGACAGCTTGGGAGGCAACTCCAAAACCATCATGATCGCAACCATTTCGCCAGCCGACGTCAACTACG
GCGAGACGCTGAGCACACTGCGCTACGCCAACCGCGCCAAAAACATCATCAACAAGCCCACAATCAACGA
GGACTGCAACGTGAAGCTCATCCGAGAGCTCCGTGCTGAGATCGCCCGGCTGAAGGCGTTGCTGGTCCAG
GGGAACCAGATTGCACTTCTGGATTCACCTACCGCTCTGAGCATGGAGGAGAAACTGCACCAAAATGAAG
CCAGAGTGTTGGAGTTAACAAAGGAGTGGACTAACAAATGGAATGAAACTCAGAACATTCTCAAG
>11063059
ATGGCATATGCGAAAGATAACATGCAGGGCCACCTCCGCCAGTACCCCCCCAACCCTGCCATGGTCATGA
GATCCATCATCAGTATGAACAACCCCAATGGTATGATGTCCCGGAACCAGCTGACCACCATCAATCAGTC
CCAGCTCAGTGCCCAACTGGGTCTGAACATGACAGGTCCCAACATTGCCCACACTTCACCCTCACCGCCG
GCCAGCAAGTCAGCTACGCCATCTCCTTCCAGCTCCATTAACGAGGACGACCAAGACCAAGACAGTAGGG
TAATGGCAGGAGAGAAGCGTCCAGCCCCAGATGCTGGAAAAAAGCCCAAGACCCCCAAGAAGAAGAAGAA
GAAGGACCCAAACGAGCCTCAGAAGCCTGTATCAGCCTATGCCCTGTTCTTCAGAGACACACAGGCTGCC
ATTAAGGGTCAAAACCCTAACGCCACCTTCGGTGAGGTATCCAAGATAGTGGCCTCCATGTGGGATGGTC
TGGGAGAGGAGCAGAAGCAGGTCTATAAAAGCAAAACAGAGGCTGCCAAAAAGGAGTATTTAAAAGCCCT
CGCTGCCTACCGTGCCAGTCTTGTTTCCAAGGCTGCCCAGGAGTCGGCGGAGGCTCAGACCATACGTTCA
GTCCAGCAGACCTTGGCCTCCACCAGCCTGTCCCCAGGTCTGGTGTTGCCTTCACCCCTCTCCCAGCACC
CCTCCATGTCCTCCATGTCCTCTGCAGCCCAGTCCCTTCAGAATGCCATGCCACGGGCCATTGCCCCGAA
GCCACTGCAGATGAGGCTGGGAGGCAGCCAGATCATGACTTCGGTGACGGTGCAGCACCAGAACATGCCC
AACGGTGTGCCGTCCCAGCTTCTGAACCAGATGGGTGGAGGAGGAGGATCCATGGCAGCCGGAGCCCAGT
CCACGCCCGTGTCCCAGATGAGCCCGCCGATGCAGGGCGGCTGCTCCCCGCCACAGCACTCACCCAGCAC
ACCCCATTCCGCCTCTATGGGCAGTCCCCAGCCCGCCCCCCAGCAGCCGCACCCCTCCCAGATCCAGGCC
CATGCCCAGGTGCTGTCCCAGGTCTCCATCTACTGA
>11063060
GTGCTGGCCTTTCTTCATAGTATCCTAACACTGAACAACCTGACTGTTGAGATGACTCAGGATTTCATGC
CCTATAAGAAGGAGCTGCAGCTCAGCTTACAGAATACACGGAACCACTTTGAGAGCACCCGAGAGGAGAT
GGAGGAACTGATGAACAGAATGAAGCATCCATCACAGATTGTCAAAATGCAGGGCCAGCCAACCATTGAG
GGCTATCTGTACTCACAGGAGAGATGGGCCTTGGGTGTTTCATGGGTGAAGTATTATTGCAAGTATCACA
AAGACAGCAAGCTGTTGGTCATGGTCCCTTCTGAACCAAAACCTGCAACCAAGCAGGCCGCCACAGAGCT
GAAACTTAAATCCTGCATTCGCCGAAAGACAGAGTCCATAGACAAACGCTTCTGCTTTGAAATCGAAACT
TACGAGAGAAACACACCTGTCACACTCCAGGCTGTTTCAGAGGCCAACAGGAAATTGTGGATGGAGGCCA
TGGATGGAAAAGAGCCTATTTATCATTCCCCAATTCACAAGCAAGCTGAAATGGAATTGAATGAAGTTGG
ATTCAAGTTTGTGAGAAAATGCATCAACTTTGTTGAAACTAAAGGAATCACACAAGAAGGAGTGTACAGA
ACTGTTGGCAGCAACATCCAAGTGCAGAAGCTTCTAAATGCCTTCTTTGACCAGAAATGCCCAGGAGATG
TGGATTTCCACAGCGGCGACTGGGACATAAAAACTATCACCAGTGCTATGAAGTTTTATCTCAGGAATCT
AACTGAGCCTCTAATGACCTATGGTCTCAACAGGGACCTCATCTTAGCTGCAAAATCAGAGAACCTAGAC
AACCGGCTGGGTGCTATCCATTCTCTGATATACAAACTCCCGGAGAAGAATCGGGAAATGCTAAACCTAC
TGATCCAGCACCTGGTCAATGTCTGCAGTAACAGTGGAGACAACTTAATGACTCCCTCCAACATGGGTGT
AATCTTTGGCCCCACCTTGATGAGGGCAGAGGAAGAGACTGTGGCAGCCATGTTGGATATAAAGTTCCAG
AACATTGTTGTTGAAATTCTCATAGAGGACTACACCAAGATATTCTGCAGTGCCCCAGATGAGAGTTCCA
CAGCCCCACCCATGCCACCTCCAAGGATAACCCCAAGGAAACGGCAACCAATCACCATGTCCAAGAGACC
GCCCCGCATCTACCCAGCAGTTAATTTTGGCCAGTTCCAGAACACTGAGAGTTTGTGTCACATAGATGAG
CAGAATTGCGGCAGCCAAAACGACAGCAGACCTGACAGGCTGAATGGTGGTGGGCTCAATCCAACGAGCC
CCACACCTCTCCAGAGGACGAAATCCATCACCGCACCTCTGCGGCTCACTAGGGACCCTCCACAGAGGCA
AGCCCTCCTTCCCAAACCCTCCATCCGCCAGGACAGACACTCAGACTCTGAGGTTACTGAAATAGTCACA
AAACTACAGGATGGATGTCAGAGACCAGATACAGCAGCAACAGCCAATGGAGAGTTAGTCACTGTGAACC
GAGCACAGTCATTCCAAGGCAGGAGGCCTCCTCCTCGTAGTGCCGCGGTCATCAGAGAAGACGACGGTGA
CAGCACCAAAATAAGGTCTCCGGCTGAGAAGCCGGCCATCTGCAGACCTCCTACCAGACCACCTGACCCC
CCTAGCCGATGCCCTGCATCCCATAAGAGCCCCAATGCAGCCCCCAGCAAGGATACCCCGGCCTCGTAG
>11063061
ATGAGGGGCTGGTACATTTCAATGGTGCTGTTGTGTAGCACAGTAGTCGCACAGGTGACCGTTCCTTCAC
TTCCAGACTTTGGGAAGGCATACCATGTCAAAGGTGTGATATCCCTACCCTATGCTGAGATAAAAGAACC
GTTCGAGGCCTGGTTTGACATTAAGGGGAGGACCAGTCGCATTGACTATTACCATGGCCAGGTGTTGACC
TACCAGTTGGGGGCGACACTTCCATGGGGATCATCCTATAAGATTACTCCTGAGACTACAGAGGTGGAAC
TTAATGTCATGAAGTGCTTTGAGGTCAACGGAACAAAGGAAGAACCAATCACACCCCAGGGGTCAATACC
TGACCTACAGGGATTTATGTACCTCAGGATGGAGCACTATGAAGGCACATTGTGTGAGGTCTGGCAGAAC
GTAACGACCGTTGGCAACAAGAAGAACACGTATACACTCTGGGTGACACGCCCAGAAGGCGGGGTTATGG
GAGGAGCTGAGCCGCCCAGGCCTGTGCATTATGAGATGATGGGCTACAACACCCTGCTGGGCTCCCATTA
TGACAAGTACCTGGTTGACTACAAGATGTTCAGCTCAGAGTTTGACCCCAAGGTGTTCGCTCTTCCTGTA
GGTATGACCTGTGGTCCATTTCCTGGTCCTGGGGCAGAGCACCACCTCCTTGCCAATCCCATGAGGGATC
TTATTCACACGTCCTCATTAGGCCACGCCCAGCGGCTGTTTGGCCACTTCAAAGAGCAGTTTGGGCGTCA
CTATGGTGACGAGAGGGAGCACGAGAAGCGTGAGCACGCGTTTGTTCACAACCTCCGTTTTGTCCATTCC
ATGAACCGAGCTGGCTTGTCGTTCTCCCTGGCTGTCAACCCTCTGTCTGACCGGTCCATGTCCGAGCTGT
CTGCTATGAGGGGCCGTAAACCACGAAAGACCCCCAACAACGGGCTGCCCTTCCCCATGCACCTCTACGC
TGGGGTCCAGGTCCCGGATCAGCTGGACTGGAGGCTCTACGGTGCGGTGACTCCAGTCAAGGACCAGGCC
ATCTGTGGCTCATGCTGGAGCTTTGCCACCACTGGAACAGTAGAGGGTGCTCTTTTCATGAAGACGGGGT
CTCTCCAGGTCCTGTCCCAGCAGATGCTAGTGGACTGTAGCTGGGGCTTTGGTAATAACGGTTGTGATGG
AGGAGAAGAGTGGAGGGCCTACGAGTGGATCATGAAACACGGAGGCATCGCCACAATGGAGTCCTATGGA
CCGTACCAGGGCATGAATGGCCTGTGCCACCTAAACTCGTCCCAGCTGACTGCGCGTGTCCAGAGCTACA
CCAATGTAACGTCGGGTGACGCGGAAGCCCTCAAGTTGGCGCTGTTCAAGCATGGCCCTGTGGCGGTCAG
CATTGACGCGGGCCACCGGTCCTTTGTGTTCTACAGCCACGGGGTCTACTATGAACCCAAATGTGGTAAC
GGCACGGATTCCTTGGACCACGCTGTACTTGCAGTGGGCTATGGGGTCATGAATGGGGAGTCCTACTGGT
TGGTGAAGAACTCCTGGTCGACCTACTGGGGAAACGATGGCTACATACTGATGTCTATGAAGGACAACAA
CTGTGGAGTGACCACTGACGCTACGTTTGTTACGCTGGCTTAGAGACACACACACACACACGGGGAGACA
GACTTGTTGTGCAAGTAGGGGGCAAAATATTGTAATCTCATTCAGACAGTGAGATTATTTTTTGAGAACT
TCTTTGCTGTATAACCCAGTGCCTTCTCCGTCCTATATAGTGAAACTGCTATTTTTTTATTTTTTTTTCT
CCACACTCTGGCTCATGCTCATACAGTTTGAATCATGCTCCCACAGGGACAAATTGGAATAAATTGAATG
TTTTTTTTTTGT
>11063062
GTCCCCTCACTATATATTGATAGTCGCACCTCTCTTCGACTTCTCTGGAGTGCAGAGGCCGGCTGGATAA
GGAAAAAGGCCAAAATGAAGCACTTAACTTTGCTTTCTTTGGCGCTGACTTTGATTGCGATTTGTGATGC
AAAGTCGTCGTATCAATCAGTTCTTCAGCATAGCAGGATAAGAGGCAGACAGCATGGACCCAACGTGTGC
GCGATGCAAATGATACAGGGGACTAACAAGAAATATTTAACCAACTGCAAGCAATGGTACCATCGCAAGA
TCTGTGGCAAACCAACGGTGATCAGTTATGAGTGTTGCCCCGGATATGAGAAGCTGCCAGGAGAGAAGGG
ATGTCCTGCCGCCTTGCCATTGGTGAACATTTACAACACCCTGGGTGTGGTTGGAGCCACCACCACTAAG
ATGTACTCAGAGAGAGCTCAGCTGAGGGAGGAGATTGAGGGGCCCGGAAGCTTCACCTTCTTCGCTCCCA
GCAATGAGGCCTGGGCTGCCCTACCTACCGAAATCTTGGACGCCCTGGTGAGCAATGTGAACATCGAGCT
GCTCAATGCACTCCATTACCACATGGTGAACCGCCGTTTGACCTCTGAGGAGCTGAAGCATGGATCATCC
TTCCCCTCCATGTACCAAGACTTCAACGTTCACATCCACCACTACCCCAACGGGATTGTAACGGTGAACT
GTGCTCGCCTGGTGAAGACGGACCAGCACGCTACTAACGGGATTGTGCATGTAGTGGACAGAGTCATCAC
CGCCATTACCAATGACGTGCACTCTTTCATCGACACAGACGAAAATCTGGATACTCTTCGTACTGCCGTC
GCTGCTGCAGGTCTGACTAGCATGCTGGAGAGTGACGGCCATTACACCGTGTTTGCTCCAACCAACGAAG
CCTTTGAGAAGATCCCCCCTGAGATGCTCAATCGAATCCTGGGAGACCCAGTGGCTCTGAAAGACCTGTT
GAACTATCACATCCTGAAGAACATGCACTGTTCTGAGTCCATTGTTTCTGGTACCCCCATGGAGACACTG
CAGGGCACTGTTCTGGAAGTGGGCTGCGATGGTTCTGAAATGACCCTCAACGGGAAGGCCATCATAGAGA
AGAGAGACCAGCTGGGAACCAACGGAGTTGTCCACTTCATCAACGAGCTCCTCATTCCAGACTCAGCTAA
GACCCTGTTGGAGCTGGCCCAGGGATCCGTTGTTACCACAGCAACCAAGATGTTTGTAGATGCCGGTCTT
AAAGCCCATCTCATTGGCTCCGAGCCTTTGACTCTACTGGCCCCTCAGAATGAAGCATTCAAAGATGGTG
TGAGGATGACGGATCAGCTGAAGAGACTGTTGAGGAACCACATCCTGAAGGAGCAGCTTTCTTCCAAGTC
CCTGTATCACGGTCAAGAGCTAGAAACGCTGGGAGGCATGAAGCTCCGAGTGTTTGTCTACCGCAATAGC
CTGTGTATTGAGAACTCCTGTATTGCTGCCCATGACAAGACTGGTCGTTTCGCCAGCATGTTCACCGTGG
ACAAGGTCCTTACACCTCCCATGGGAACTATCATGGATGTCTTGAAGGCGGATGACCGATTCAGTCTCCT
GGTTGGTGCCATCCAGACGGCCGGAATGACAGAGCTAATGAACCAGGCAGGCCCTCACACCGTTTTCGCC
CCCACCAATGATGCCTTCAGTGCCTTACCCAAAGCTGACCTCAATAGACTCATGGGAAATCCCCAAGAGT
TGGCCAGTGTGCTGAAGTACCATATGGGTAAGGAGATATTAGTCAGTGGAGGAGTGGGCTCCCATACAAG
ACTGAAGCCCCTACACGGAGACAAACTGGAGCTCAACATGAAGAACCAGACTGTTTACGTCAACAAGGTT
CCTGTAGTTGAAGCAGATCTGATGGCCACCAATGGGGTTGTTCACGCTGTGGGAGCCATCATAAAGCCAC
TGCCTCCCAAGGTTGACAGAGAACAGGCTGACTCCCCCATCAGAACCGACTCGGCCATCAGAACAGACTC
AAGAATTGGTGTCAGAAATGATGATCTCTTCCAAAAGATCAGGAATAGTCACTCCAGCCGGACAATGACT
CGCATGCAGTAAAACAATGAAAGTGGAGAAAAAAACATCATTTTTTGTGGTGCATCGACAATGATACAAG
GGTTATTCCTTTTGTTTGTAGAATATTTTCTTCTCTGGAATTCTCAAAGGATGTCCAATCTAATTTTGTC
AAATATTGTCACAGTAAATAATAAGCCAACACTAGATAAAGTAAATAGGATATCTTTGAATTGAAGTTCT
TCTATAGCTTTCATACACTAAAGACAAAACTTTTGGATGAAATTACTTTTTCTTGTATGTGTAAATTGTA
AACCAAAGAACAACAACTAGCTTTGACTAGATAAATCTAAGTAACTTGAATGTTCATTCATGACTTCTGT
TTAAAATATACAATACAGGGCAGATTATTTTGAAGAAATGTATACTGTCATTTGTTTCGATATGATACAT
GAAGCATGTTTGCATGATTTAGGCTGGAACTAAAAAGCTATTCAGGCACACACAAATGGAGGCCAATGTT
TTGGCCTCTGAGGTCTTATTATTTTTCATAATGCACCTATATTCAAGTCACATACAGCCCATTTGTACCA
TACTGTACCAATATATTTGGTGTGGAACTCAAAGAGCAATGTCTGCACATTTAAAAAATAAAATGTTCAT
TTTGTAGCCA
>11063063
ATGGCTGCCACAGAGCTGATGCTGCAGGATGACGAGCGACAGACTGAAGGCAACTCTCTCCTGGACGTAT
CCGTGACGATAGAGCCCCTCCCCCCTCCTCACATCATACCCAATGGCAACGCCCGCTGCAACCCCTCCTC
AGCAACAACAGACCATGCCCCTAACACCAAGCCCAAGTGTAACCACGACGATCGCCAGGACGGCGGCAGC
AGTGTTACCAGCAAGTCCAGCCGGCTGATCCGCTCCCTTAGTAACGGTCTCCGTAGACACCACAACTATG
TCAAAATTCCGATTCCAGATGGCCGTGGCAACCGGTTACCACGGGAATGGTGGAAAACTGGTGTGGCGTT
TGTTTACGCGCTCTTCAACCTGGTCCTGACCACCGTCATTATCACAGTTGTACACGAACGGGTCCCAGAC
AAGTCTGTCAGCCCGCCGTTACCAGACAAGTTCTTTGACTATGTGGAGCGTGTCCCATGGGCCTTCACGG
TAACGGAGGTCAATGGCATGGTTCTGGTTGGACTCTGGTTCATACAGTGGCTCTTCCTCAAACACAAATC
TATCATTGGAAGGAGGTGTTTCTTCATGATTGGAACATTATACCTGTATCGCTGTGTTACTATGTACATC
ACAACATTACCTGTGCCTGGCCAGCACTTCACCTGTGCTCCCAAGGTACACACACACACACACAAGCACT
GA
>11063064
ATGCCCGAACGAGAACGAGGGGAGCGAGAGACGTCCGTAGGCATTAGTAACTTTCTTTATTTTACAGCGG
AGTCTTTCTCTAACCCTCTGGCTCCGGATGGCCATGAGGTGGAGGATCACCGATCAGCTCTTCAGTCCAA
GCTGACCAATGAGGACTTCCGTAAGCTGTTGATGACCCCACGGGCCACCCCTTCCTCAGCTCCCCCCTCC
TCCAAATCGTCCAGACACCATGAAATGCCCCGAGACTACAATGAAGAGGATGACCCTGCAGCTCGTAGGC
GGAAGAAGAAAAGCTACTATGCCAAGCTGCGTCAGCAGGAAGTAGAGAGAGAGCGGGAGCTGGCCGAGAA
GTACAGAGACCGTGCCCGCGAGCGCCGCGATGGTGTCAACAAGGACTACGAGGAGACAGAGCTCATCAGC
ACCACGGCCAATTACAGGGCAGTGGGACCCACAGCAGAGGCGGATAAATCGGCAGCTGAAAAGAGGCGGC
AGCTGATCCAGGAGTCGAAGTTCTTGGGTGGTGACATGGAGCATACTCACTTGGTGAAAGGGTTGGATTT
TGCCCTGCTGCAGAAGGTACGCGCCGAGATCACCAGCAAGGAGAAGGAGGAAGAGGACATGATCGATAAA
GTAACAAAGGNNNNNNNNNNNNNNNNNNNNNNNNNNNNNNNNNNNNNNNNNNNNNNNNNNNNNNNNNNNN
NNNNNNNNNNNNNNNNNNNNNNTGGTGTTATGTGTCTAGCTTTTGACTGGAAAGAGATCGAACCCGAGGA
GAAAATAGAGTTCCAGACACGTCTAGGGAGGAACATCTACAGGATCCTGTTCAAGGGCCGTCAGTTCGAG
AGGAACGAGCTGTTCCTGCCCGGCCGCATGGCCTACGTGGTGGACCTGGAGGACGAATACGCCGACACAG
ACATCCCCACCACTCTGATCCGCAGCAAGGCCGACTGCCCCACCATGGAGGCTCAGACAACTCTCACCAC
CAATGACATTGTCATCAGTAAGCTGACCCAGATCTTGTCCTACTTGCGACAAGGGACCCGCAACAAGAAG
ATGAAAAAGAAGGACAAAGGAGGAGTGAAAATCGATGAGAAGAAAGTTCCCGGACCAGAGGCAGACGTGA
GCATCTTTGATGACATCGGAGACTATGCACCATCCACCTCCAAGGCCATCCGCGACAAGGAGAAGGAACG
TTTCCNNNNNNNNNNNNNNNNNNNNNNNNNNNNNNNNNNNNNNNNNNNNNNNNNNNNNNAGAGACGCCAC
AGCTACTTTGAGAAACCCAAACCAGATGACGATGAGGCCTTGGAGATCGAAACCGGTCCATCGTCCGTGA
AAGACCAGATCAAGCTGATCAATGAGAAGTTCGCCGGAGCTGCCGTCCCCCAGTGGCCTGGAGAAACATA
TCCTTTATCCACTGCTGGGTCTCGTGGGGAGAAGAAGCACCTCGGGGACTTCTTTGGCATGTCCAACAGC
TATGCGGAGTGCTACCCAGCCACTATGGATGACTTGGCCGTGGACAGCGACGAAGAGGTGGACTACAGCA
AGATGGACCAGGGCAACAAGAAGGGTCCTCTGGGTCGCTGGGACTTTGACACGCAGGACGAGTACAGCGA
GTACATGAACAACAAGGAGGCCCTGCCCAAGGCTGCATTCCAGTATGGCATCAAGATGTCTGAGGGGAGG
AAGACTCGCCGCTTCAAGGAGACCAATGAGAAGGCAGAGCTGGACAGGCAGTGGAAGAAGATCAGCGCTA
TCATCGAGAAGAGGAAGAAGGCTGAGGCCGACGGGTGA
>11063065
AGAACAACCGTCATGGCCGCTGCCGTAGTTAGAGGTATCGGTTCTAACCTTGCTAAAAACCTCCGAGAGA
TTCGTCTACACTTGTGCCAGACCTCACCGGCAAGTCTAGGAACAAGGGATTTTATCGAGAAACATTATGT
GGAACTGAAGAAGGCAAACCCGACATTTCCCATCCTCATCAGGGAGTGCTCAGGTGTCCAGCCGAAGCTT
TGGGCAAGATATGAGTTTGGTAAGGAGACCAGTGTTGCCCTTGACAACATGAACGCTGACCAAGTGGCTA
AAGCACTGGAGACAGTTGTGAAATCAAAAGCATGACTTTCCCAGGGGCTTGGAAGACAACTTCTCAACCA
TGAGATGGAGTGTCAATTGTAAATGATGTGTAACACAAACTATTGCTGTTCTAATAAATAGGATTATTGT
>11063066
ATGATAGCCGCCCAGGCCAAACTGGTGTACCATCTCAACAAATACTACCAGGAGAAATGCCAGTCTCGGA
AGGCAGCCATCTCCAAGACCATCCGGGAAGTCTGCAAGGTGGTGTCGGACGTCTTGAAGGAGGTGGAGGT
GCAAGAGCCGCGCTTCATCAGCTCCCTGAACGAGATGGATAACCGCTTCGAGGGGCTAGAGGTCATCTCC
CCAACGGAATTCGAGGTGGTTCTCTACCTTAACCAGATGGGGGTGTTTAACTTCGTGGATGACGGGTCTC
TGCCAGGTTGCGCCGTGCTCAAGTTGAGCGACGGCCGCAAGAGAAGCATGTCTCTTTGGGTAGAATTCAT
CACAGCCTCCGGCTACCTTTCAGCACGTAAGATCCGCTCTAGGTTTCAGACCCTGGTGGCGCAAGCCGTG
GATAAATGTAGCTATAGAGATGTCGTCAAAATGGTGTCTGACACAAGCGAAGTGAAGTTACGCATCAGAG
ACAGATATGTTGTTCAGATCACCCCGGCTTTTAAATGCACAGGGATCTGGCCCCGAAGCGCAGCGCACTG
GCCACTACCACACATCCCCTGGCCGGGGCCCAATAGGGTAGCAGAGGTAAAGGCCGAGGGATTCAACCTC
CTTTCTAAAGAATGCTACTCGTTGAACGGAAAACAAAGTTCTGCAGAGAGCGACGCCTGGGTTCTGCAGT
TCGGCGAGGCCGAAAACCGCCTCCTCTTGGGTGGCTGTAGGAAGAAATGTCTGTCGGTCCTCAAGACGTT
ACGGGACCGGCACCTTGAGCTCCCCGGAACGCCCCTCAACAACTACCACATGAAAACTCTGGTTTCTTAT
GAATGTGAAAAACATCCACGGGAGTCTGACTGGGACGAGAACAATCTCGGGGACCGTTTGAATGGAATTC
TATTGCAGCTTATTTCGTGTTTGCAGTGCAGGAGGTGCCCGCATTACTTCCTACCTAATCTAGACCTGTT
CCAGGGGAAACCTCATTCTGCTCTGGAAAATGCAGCCAAACAGACCTGGCGACTGGCGAGAGAGATTCTG
ACTAACCCAAAAAGCTTGGAAAAACTGTGA
>11063067
CATTACATCCTAGCATTTGGAGGCATTATTGCAATACCGCTCATCCTGGCCGAGCCTCTCTGCATACAAG
ACAACAACGCTGCCAAGAGCCAACTCATCTCCACCATATTCTTTGTGTCGGGTGTGTGCACACTGCTTCA
GACCACTATTGGAACCAGGTTGCCGATCCTCCAGGGGGGGACTTTTAGCTTGATCACCCCAACGCTGGCT
ATCCTTGCCCTGCCTAAATGGCGTTGCCCTGCCCCCGCTACCATATCACTTCAAAACACAACTGGAGCTC
CGCTAATTGACTCTGATGAGGTGTGGAAGTCCCGTATGAGAGAGATTCAGGGGGCTATCCTGGTGTCCTC
CTTGCTTCAGCTTGTCCTGGGCTTGTCTGGTCTAGTGGGTCTGGTGCTGAAGTTTATTGGGCCCCTTGCA
ATCGCTCCCACCATCAACCTCATTGGGCTGTCTCTCTTCATAGAGGCAGGGAAGAAGTCTGGAGCTCACT
GGGGAATAGCAGCCCTGACAGTGGGCCTCATCCTTCTATTCTCACAGTACCTGAGCAAAGTTCAAGTTCC
TTTAATTACTTTCAAGGAAAAGAAGTGGAAGGTCTTCCAGTATCCTCTCTTCAAGCTGTTTTCAGCTTTG
TTTGGGATGTGTGGTGCTTGGTTGATCTGCTTCTTGCTGACCATCTTCAAAGCCCTTCCCTCTCACCCGG
ACCAGTACGGCTACTCTGCCAGGACCGATATAAACCAGGACGCCATCACCAGTGCACCCTGGTTTCACAT
CCCATATCCAGGCCAATGGGGCATGCCCACAGTGAGTGTGTCTTCTGTGCTTGGCATGATGGCTGGGAGC
CTCGCCTCCACGATGGAGTCCATTGGGGACTACTACGCCTGTGCCCGTCTATCTGGTGCCCCACCTCCAC
CCACCCATGCCATCAACAGGGGTATTGCCGTGGAGGGAATTGGCTGCATTCTGGCAGCTCTGTGGGGCAG
CGGGAATGGCACCACATCCTATAGCCAGAACATTGCAGCACTGGGCATCACTAAAGTTGGCAGCAGGCTG
GTCCTACAGACGGCTGGTCTCCTGATGATGCTCCTGGGACTCTTTGGAAAGTTTGGGGCAGTTTTCATCA
CCATTCCAGACCCAGTCATCGGAGGCATGTTTCTCGTCATGTTTGGAATGATCGCAGCTGTGGGAATCTC
TAACCTTCAGTACATTGACCTGAACTCTTCCAGAAACKTACTCATCCTGGGCTTATCAACCTTCAGCGGC
CTGGTGCTGCCCACCTGGTTCCAAGCAAACCCAGGCATCATTAACACAGGAGTTAAAGAACTGGACCAAG
TTATTGTGGTCCTCTTGACCACGCACATGTTCATTGGAGGGTTCTTTGGATTTGTGTTGGACAACACCAT
TCCAGGTACAGAAACAGAAAGGGGCATCTATAGCTGGCGTAAGAAAGTGACGGAGGAGAGCAGCAGTATT
TTGAAGACGGACCAGTCCTGTTATGATATACCTTTCTGTATCAACTGTCTACAGAATTTCAAATTCTTCA
AATACCTGCCCTTTCTTCCGTCTTACAAGGCTCCAGATCTTAGAACCTAA
>11063068
GCCATTCAGAAGGGCAACATGGAAGTAGCCAGGATCCATGCAGAGAATGCCATCAGACAGAAAAACCAGA
GCATCAACTTCCTGAGGATGAGTGCCCGGGTCGATGCGGTGGCCGCCAGAGTCCAGACCGCTGTTACTAT
GAACCAGGTGAGAGGTGAAGGGTTGGAGGTGAAGGGCAGATTAGGGAATATTGTTTTCATTCCCCTTTTT
TTGCCCTCTATTTTGAGATGGTTGTTTACGGAGGACTTCCCATACCAGGCCATGATCCAAGGGCAAGAAA
GTTTAACAGGTGACCAAGTCTATGGCTGGAGTCGTGAAGTCTATGGACGCTACTCTGAAGAGCATGAACC
TCGAGAA
>11063069
GACCAGCATGCTGCAATAGGTTGCACTTGTCCAGTAACACAACTTACAGTAGACTGCCAGGGTGCCAGGG
AAAGATAACTCGACATACAGATGAAAATTAAAATGGACAACATACTTTTTCCATTTCCCTGTCTCATTGT
ACTTTTGGGTCTGGTGTTGACTTCTATGACTACAGCCCAAAACAACATAACTACCACAATCAGTCCCACT
AAACTCATCAATCACACCGGAAACCAGGTAAACTCAACCATCAACCCAGTTGATACAGCACAAAGCAATG
ATACCACCACAACTCTGCCAACAAATTCAGGCAGTCCTAACACCACCACAGAAAAGGATGATGACAAAAG
CACCAACATCTCAACAACCACATCCCAGCAGTTGACACAGAATGGCAATACTTTTCTAGTAGGAGGAATC
AGGTCCACAACTCCTGCTGGAAGCACCAAGGACAAAGAATTGGGTCATACCAAAACAACAACGACGACAA
CTGTGCCAACATTAGTTCCTACCACAAGTGCCCATCGAAATTCCACAAAATCCAAGATCTGGCTAATCAT
CTTGATTATCATCATTGCTGTGGTTCTTGTAATAGTATTTGTCCAAATACGCAAGAAGTTGAAGAGGAAA
TCGATGGATCTGCCAAGCAGACAGGAGGATGTCCCTCTGAGTACTCACGATCATGACGTCGCGTTTGACA
GCTCTCCGGCACCGAAGGAAATGCAGACCTTTACGGCTGTGGACCTCGACAGCACTGAAGCCCTGGTTGA
GGATTCACCTGGAACAAAGGATCTACAAAATKTAATAAACAATGAAAAGAAGCCCACTGAGATCCACGCC
CTGGCCTTACTTATCGAGTCAAGATACATCCAGAACTCTGGCACTGGCCCGCCCGCCTCCCAGTCCCCGT
GTTCCCAACACCAGCCCCCCTCTGCCACCGTCACCTCGAGGTCAGGTAATGACGGGGCATACATGCCTTC
CCAGAGCTCTGACCAGCTGTGTGGCTCTGGACCAGCCGAGCCTGAGGATGGTGGGAACAGCTCCGACCTC
CCCCCGCCGCCAGGCTCTGTGGACAAACCCCATGACGTGGCCCCGACTAAACTGGCCCCTGAACACGGGG
CCCTGGGGGTCCCAGAAGGGGAGACTGATGACGAACTCGCCGTCTCCAATAAGACCTCGGTGGAGTCAGT
GGCGGTNNNNNNNNNNNNNNNNNNNNNNNNNNNNNNNNTCAGGATGCCAGTGACAACGAGAGACCTCCTG
CAGCTGCTGGACCATTTACCCAGCTCAGGTGTTAGTAAAGGGATCAGCCTCCTTACCCAGCTCAGCAGGC
CGCAAACAACTTCTGGATGTGCCAGAAGTGTCACTTAA
>11063070
ATGCCGATCCAGGTCATCAGTCTTCATAAGACAAAGTGTGTTTATCCCTTTCTCCTTTTTTCTCTAATCA
CATTCTTTCTCTGTTCTTATCCTTCTACCTCAGGAGTGTCAACGCCGATCCCGGTCATCGGCCTTCACAA
CAAGGACAAGGTGTTTGTCAACGGTAGTTGTGTCCTCAACGAGCAGCACTTCATGCTGATTGGCTCCTTC
GTGGCCTTCTTCATCCCATTGGTGATTATGGTGGTGTCCTACTGCCTCACCATACAGGTCCTCCAACGCC
AGGAGACCGTCTTCCTCTACGAGGGGAAGACGTCCTCCCAGCAGCCACTGCAGCCTCCCACTACACCCTT
ATACCAGCGACCCCCGCCTTCAAACTTGCAAGTCCCTCCCATAAACATTGAGGCTCCTCCCCCCAGCAGA
CAAGGCAGTCTGACCTGCCTGAAAGGTGTAGTGCCTGAGCAGCAGACTGGCCTCTTAAGCACCTCACCCT
CAGATAGCATCAGCCTAATGCCGGGTTCCGAGATGCCATCCCAGCTGAGCTCACCTTCGGGGCGTGATCC
GAGAGATAGTCACGGGAGACGGGGGATGATGCAGGCCATTAAGAATGAGAGGCGGGCATCCAAGGTGCTG
GGGATCGTCTTCTTCCTGTTTCTGATCATGTGGTGCCCGTTCTTCATCACCAACGTCACTTACGTCCTCT
GCCAGGGTTCGTGTAATGAGCCCCTTCTGGCCGAGCTCCTCAACGTCTTCGTATGGGTGGGATACGTATC
TTCCGGCGTCAACCCTTTAGTTTACACGCTGTTCAACAAGACATACAGACGGGCATTTTCTAGCTACATA
CGTTGTCAGTACAACACGGGTCCGAATGCAGCGATCAGTAATAAGTCGTTGGCCATTCCCACAATACATT
GTCCATCGTATGCAGTTACGCCCATACTTGGACATCCCGGTGGGAACGGGAAGATGGGAGGTGTAGACCG
GAATAGTAACTGTCGAAATGGAAGGGGCGGGGCGGATGGGAATGGGATTATCATAGTGGTAGAGCCTGAA
GATACCACAGACGACGGAATGGCAATAGAGATGGAATGCCCCAGAATAATGTCAGAATTGGAACCCAGAA
TGTCTGAGTTAAAGTTGTCCGTCAACAGCTTCCGCCATGGTCACCTGGAGCGCACCAGCAGCGTCTGA
>11063071
ATGGAATTCAACATGGAAAATACAGAACTCCCTACTCGACCACTGCTGTTTGACTTCCACGGGGTCTCCA
TGACCCACTATTTTACTGATAACTGGGAGAAAGTTCAGAACTTCCAGGCCAGGCCAGATGATATCCTCAT
TGCCACTTATCCTAAAGCAGGTACCACATGGATCTCCTACATCCTGGACCTTCTATATTTTGGTCAGTCA
GCTCCAGAGCGCCAGACCTCACTGCCCATCTTTATGAGAGTGCCTTTCCTGGAAAGTGACTTCCGTGTTC
TCCCTCCAGGAACAGAGGTAGCAGACAAGTTACCCACCTCTCCTCGCCTCATCAAGACTCACCTCCCTGT
CCAGTTGGTGCCCAAGTCCTTCTGGGAGCAGAACTGCAAGGTGGTGTACGTGGCCCGTAATGCCAAGGAC
AATGTAGTGTCTTATTTCCACTTTGACCGCATGACCAAG
>11063072
ATGTGTTTAGATCCAGGTTTCAACTTGGTCTGCATGGAGGGGCTACAACCACAACCCTGTTTCGATGTGG
ACAACGGCACATCGTCTGGGCGAAGCCCTTTGGACCCCATGGCCAGTCCGGGGTCTGGGCTCATACTCCA
GGGCAACTTTGTCCACAGTCAGCGGAGGGAGTCCTTCCTCTACCGTTCCGACTCGGACTACGACCTGTCG
CCCAAGTCCATGTCCAGGAACTCCTCCATCGCCAGCGACATTCACGGCGATGACATGATTGTAACACCAT
TTGCACAGGTTCTGGCCAGTCTAAGAACTGTACGGAATAATTTTGCTGCGTTAACCAATTGTTCACAAGA
CCGAACATCCAACAAGAGATCGCCGATGTGTAATCCACCTCCCATCACCAAGACCTCCTTCACG
>11063073
ATGGCCACAGAAGGGGAGCCCACAGACTTGGTAAAAGTGGTGCACCTGCTGGTGCTGTCCTTTGGATGGG
GGATGCAGCTGTGGGTTTCCTTCATAGCAGGTTTTGCGCTCGTGAAGCAGGTAACACGGCACACTTTTGG
GCTGGTGCAAAGCAAGCTGTTTCCTGTTTATTTCTATTGCCTACTAGGCAGTAACTTTGTCAGCCTTGCT
GGGTATGCAGTGTACCACCCCAGAGAGCTGCTGGACTGGCACGAGAGCCTACAGATGGCCCTGTACTTTG
TGGCAGTCATAATGTCTGGCCTTAATGCACAGTGGTTTGGCCCATCAGCCACAGAGATCATGTTGAAGCT
GCATGAAGTGGAGGTGGAGCATGGCCTGGGAAACCAGATAGGAATAGGGAGTCAGAAGGAAGCCTACTCT
AAACTCCGGGAGCAGGACCCAAAGTACAAAGCCTACAAGAGCACCTTTGGCCGCTATCATGGCCTGTCCA
GCCTATGCAATCTGATTGGGTTTATATGCACTACCACCAACATGGTGTACACCGCTCTCAATCTAGCCAC
AATATAA
>11063074
GGGGATAGAGGAGGTCTACTGACCCTTCAGAAGAGGTGGACATCGTTCCTGAAGGCTACATTGGTGTGTT
CCCTCCCGGAATATGACTTCCACTTTAACCTGTTGAGGAGTGTGTACACCTTGAAGGGACACACACCTGA
CTACACAGTCTTCTATGGCATCTTTGGTCTGGATTGGAAGAACGTGAAGGCGTCTGCTGTGTGTCGTTTC
TCTCTGCCTGAAGTCCAGCGGGTCTTTGACGGGCCCTACATGGAAAACCAGGACCCTGGAGCCAAGTGGA
GCGAGTACACTGGAAAGGTCCCAGACCCACGACCTGGATCATGTATAACGGACAAGCTGAGGTCCAGAGG
GATCAACTTCTCCACTTCCCTGCCGGACGACGTGTTGAACTTTGTGAGGCGACACCCTTTGATGTCCCAG
CAGGTCACGCCTACAGACCAGCGCCCCCTGTTGTTTAGGAGGACCACCGACTACACCCAGCTGGCTGTTC
ACAGGGCAGAGGGCCTGGACGGGCACAAATACGATGTACTGTTTATGGGCACAGATGACGGCTGGCTCCA
CAGAGCTGTGGAGGTCAAGGGTAATTTACACATCATAGAAGAGCTACAGCTGTTTGACCAACCGCAGCCC
GTGGAGAGCATTGCCATCTCACAGACCCTGATGAGTGTTTATGTAGGTTCTGCCTCTGGTGTGGTCCAAC
TGCCTCTGTCCACATGCAGCAGATACAGCTCCTGTTATGACTGCATCTTCTCCCGGGACCCGTTCTGTGG
CTGGGATGGACAGGCCTGTGACATCCTGAATGGGAACAGTGGATGTGAAAATGCCACAGCAGATGAGCTG
GTCCAGCACCGGAGCAGGTCTGTGATGGTGGGAGATGATGTACTCCTCCAGTGTGAACTCAGCTCGAACC
TGGCAACCCCAGTGTGGACCCTGGACAGGTTGGAGCTACAAGGCTACGGCCTTGACTCCGGCTTCAGAGT
GGGCACCGATGGCCTTCTCGTCATCGAGTCCCGACCCGAGCAGAGCGGCGAGTACACCTGCCACGCCCTC
GAGAATGGAGTGCGGGTTGCCGTGGTGACGTACTCCGTGACGGTCCAAAGCATGCCTCCCCCACATATCG
GCCCTACCCAGGACGACTCTTCCAACCACATCCCCTGGGACAATGACTCCTACCATCAACCCCCTCCAAC
GCCCAGCCCCCTCCCCTCCTCAGAGGGGCCCCTGTTACCTCCTCCCCCGGCCCCTCTCCCCACCACCTCA
GAGCTGCTCTCCCCCAGGAATATGGAGGCCATTTACCTGTCCTTGATCACCTTCCTGGGGGGCGTGTGTC
TGGTTCTCACCGTGGTCCTCCTCTACGTGAGCTTTTGTCTGCGCAGCGGCCAACAGGGGAATAGCTCCGC
CCACCTGGAGCTCAAGACAATCTCCAGCCACTGTAACGGGACCTGCAACAGGAACGGCGTCCACAAACAG
CTGGGGGGTGAGCACGATGAGCACGATGCCGGCTTCCTCCAGATTGTTCCCGGGGAAGCCCTGTCGTCCC
CAAACAAGGACCCGCCTCCCCCTGCCCCTCCTCTGCCCCCGCCAGTTCAGACCACGCGCAACCCCCTCCA
CCAATCAGAGGGTGACTTGCAAGACTTCCCCAGCCCTAACGGCCTATCGGCAACGTTGCCCAGTGTGCTG
CGTAGGATACAAGGCAACAGCTATGTTTTGCTGAGACAGAGTGACGAAGACGGCAGCTCTCCTATCTGCT
ACTCCTTCACCGAGGAACTCAACCGAATTCTAGAGAAGAGGAAGCACACGCAACTGCTGCCCAAACCGGA
CGAGAGCTCTGTGTAG
>11063075
AACACACACACACACACAGTTAGAAACCCTGTGGAAAGAGTTAAAGCCAGAGGCAAGACACTGGCCACCT
CTGGAGAAACATCTCAACAATCTTCTATATACTTTATGGCTGAAAATCTAAGCAACCTGAAGACTGAAAC
ACACGGAAAGCGTAGGTTCCTGACCATAAAGAACGGGAGACAAGGCGCCACTCATCATCAAACGCGGGCC
TTTACTGTGGCTTTGAGGATGGCTGATTTGGCTCCTCCCCCTAACTCACGCCCCGCCCTCCTACTGGTCA
CCCTAATGGCCATGACCCTGGTGACCTCCGGCTACCCTCAGCCACACTTCCGCCCGGTACAC
>11063076
AAGAGGCTGAGTTCCTTTGAAATTGCATTAAGCTACCGTCGAACGAAGCAGGCTGACGATGTGGTGGATG
TATCTAGTGATGCATATTGTATAGCCTTTTACAATTAAGTATTTTCAGCTGCCTATGTTTCTTTGTGTAT
GTCAAATCTCCATCGCCCTCTTTTCTGTGGAATTAGACCATGGTTGAAAATTCTCCCTCCCCCCTGCCAG
AACGGGCTATCTACGGTTTTGTTTTGTTCCTTGGCTCACAATTTGGCTTTTTTTTGTATTTGGTGTGGGC
CTATGTTCCAGAGGAATGGCTTCATTCAATAGGGCTTACATACTGGCCTCAAAAGTACTGGGCTATTGGT
GTGCCAGTTTATCTACTGGCTGCAGTTGTAGTCTGTGTAGTGATGTTGTTTGGTGTCAACATGATTAACA
CGGCTCCACTATGCTCAGTGGACAACATAACAGATGTATATGCCAGAGGTCAGCGGATGGTTGACTGCCA
GAAGAGGGCCATACCTAGATTAAAGGATGTCTCAATCAGTGACGTTAACAGAATGTTCTATTCATCACCT
CAGTGACAATGACATGTCACCTTCCCATTGGAAGGGTAATACAGAATAAGGAAGTATGGCAGCAGTGAGG
ATACTGACTTAAGGTGCAATGTTTTCAGTATGCACAGCAGAAAAAAAAAACATTTTTATGTAGTATATGT
CCAACATTACACCCTATCAAACTCCTTTTAATCAAGGATGGATTTAGTCCTGGGATAACCGGGGCCTGAT
TTATGTTTTTTGTGTGCAATGAAATGTGCAAAAACTATTTTCCCACTAAGTTTGGTATTTCTGTACATGC
AAACTTCAGAACATGTGTTCAGAATCTAGTTGTTGAATAATTGTTCTGTAAGCAAACATTAGTTAGGGTG
AAACTGAGTAAACCAATTGGGATTGTAATATTGGCAATAAAAACCTTTTTAAGATGTTGATAGACTAATT
GTTCTGGCTGTTTGTAAAGACATTGCATAGCACATTATCTGAATGTTGTTGGGTTGCAGCCTACTTAAGT
TATTTAGGCCTATTTGTAATCATATTCAGTATCTCTTTCTCTGACATGGCTGGTTTATTTCCACTACAAA
CATCACCATTGGTCCATACCTCATTCCCCCAGCCACGAAGTAAG
>11063077
ATGCCCTTTGTGCCCATTTCCCCAGCCGTCCTGCTCAGAGAATCTGCACTTAAAGAACTTTTAGAGAAGG
GAAAGTCCGTGAAACACATTACTTCCCTCTCACTTAAAAAACAGACTGAGGTCATCCTTTCTGAACCTTC
ACCCTGTGAGTGGGAGGTACTTTCAGAAAGAGGAGACGCCAGTCAAACAGAACATAGGAAAGGCAGTCTG
CTCTTACTGCCGGAGGTCCAGAGGCTTTTAGGGGAGAGACGAGGCTCAGAGCCCCTTCGAGGAACTCGCT
CCGGGGTGGACAGTGAGGACAACTCCCTGGGCAACAACCACCAGCACATGGAAGGCCATGGCCACCACCT
CCACCTGTCCAGCTGCCACGAGTGCCTGGAGTTGGAGAACAGCACCATTCTCTCCGTGAAGTACGCCTCA
GTCGACAATATCCCTGACCTTCCGGATGACTTCGCCACGTGCACTGACAGCGGTGATGAGACACTGGACG
AGTTCGAGGAGGACGCCGCGGAGAGCTTCGTCGGTCAGAGCCGGCGGGTTAATGTCAGTGGCAAGCCCCC
CAATGTGCTGGTATACACGGGCGGCTGCCAGGAGAGGTTCCAGCGGGTACGTTCGCTGGTCGGCGAGTGC
ATCGATATGTACAGCTACACAGTGTACCCCCTGAGACCCCAGCAGGCCCTCAGTGAACCCTGGCTAGAGA
GTGCTGCCCTGCTAATCCTGGCCTCGGATGACCCCCTCACCCCTCAGCTCCAGGCCCGCTTCCTGGCGTA
CTTGGAGCTGGGTGGCAAGATCCTGGGGCTGTCCTCCACCCTCTGTCCCACAGGGCTGGCCCTGGTGCCC
AGGGAGAGCAGGAGGAGACAAATCTGCCGGCTGAACTTCACCCGGGCGGATTCCACAGAGCTGGACCTGA
GTGTGCTGGCCAGTGGGAATGTGTTCATCAGGGAGCCCCAGAGTGGGGGTGGGGGCGAGACTGCAGAGGT
GGAGTCGTGGGGAGAGTTGAAGGGGGGCGGGGCAGATGATGGCGACAAGGACATGGTCATCGTTAGGGTG
ACGACGTGTGACGGGAACGGAGGGGAGGCTGTGCTGTGTCAGGTGCACCTGGAGATAGCCCCTGACTCGG
ATGACATTGCGTCGCTGCAGGGTTTTGATGAGCTGAAGATAAGCAACATGCGGCGCTATGAGGTCCTGAC
AGAGATCCTCACATCTCTGGGCTTGAGGTGTGAGCTGAGCCAAGCCCCACCCCCCAGTCCCGTCTACATT
CTTTCCACCTCTGAGGAGCACAGAGCCTGCTTCCTCAAGTGGCTGCACACCCAAGTAGACAAGGAGGGGT
TACTCAAGTCGTCAAAGGCCTCACTCAAAGTGGTCTCCGGCGCGGAGCTCCAGGCTGGGCCTCCCCTGCT
GCCTGAGGGGACCCTGGCCCTGGTCACGGATCCTCCAGTGGCCCAGAGCTGCGAGTACTTTAGCCTGCAT
ACTTACAATCAGCACTTACAGACTCGCAGGCTGGGGCACACTGTGCTATACGCCCATGTCATCCCAACCA
CCATGGACCTGCTTGAAAGGTAA
>11063078
ATGTTTACCTCGACTCTAGCTTTTCTGGGCCTCAGTCTAGGGCTGGTGGCAAATGCTTTCCCGACACAGC
CGCCCAAGAACGGGAAGAATTGGGTGGCCGACGCTTGCCATGCATACCAGATCGTTCATAAGAATGGCAT
CCCTGACGAGCAGATCATTGTGATGATGTATGACGATCTTGCCACCAATGAGGCAGGCCCGAAGGAGCTG
GGCTTCTTGTTTGGCCTTCACCTGACAAGCTGCTCTCCGTGCCAGAGGTCTTCTCAGATCCTCAGTTTGA
TATCTGAGCTGAAGTTCAGGTTTGAGACTCTACAAATGGCTGTGACTCCAAGCAACTTCCTGGCGGTGCT
GAAGGGTGACTCTGACAGTACCAAGGGGGGTTCTGGGAAGGTGCTGAAGAGCGGTCCAAATGATCATGTG
TTTGTGTACTTCACTGATCACGGCGCCCCCGGTATACTGGCCTTCCCAGATGATGATCTCCATGTTGAAG
ACCTCCAGGCGACCATCAAATTCATGCGTCAGAACAAAAAATACAAGAAGATGGTGTTCTATATCGAGGC
CTGCGAGTCTGGATCCATGATGACCGACCTGCCTGCTGACATCGATGGGTTGACCCTTGACTCTGCCCTG
TATGACAAGGAGTCACTTGGGAGGAGTCCATATCGGGATTCGTTCTGGATACTCCTGAACGATCCAGTGT
ACGCCACCACGGCAGCCAACTCTCACGAGTCGTCGTACGCCTGCTACTACGACGAGAAGAGGGACACATA
CCTGGGCGACTGGTACAGTGTCAACTGGATGGAAGACTCCGACGTGGAGGACCTGAGCAAGGAGACGCTG
ATCAAACAGTTCAAGATCGTCAAGAAACACACCAACACCAGTCACGTCATGCAGTTTGGGAACAAGACTC
TTGCCCACATGAAGGTGATGGCCTTCCAGGGTAATGGCAAGGACAACGTCCAGCCCGCCCGCCCCGTGAC
CCTTCAGGCTGTAGCCGAGCCGGACCTCACTCCCAGCCCGGATGTACCCCTGGCCATCCTCAAGCGGAAA
CTCATGAAGACCAACGACATCACTGCAGCCAGGAAGTACCTCGGTGAGATCAACTCCGAGCTCAAGGTCC
GTGAGATGCTGAGGGAGACGATGCGCAGCATCGTGGAGAAGGTCACTGGAAACAAGGACGTGACCCAGAA
GGTTCTGAATAGCCAGCTGGATCTGACCCAGCACCAGTGCTACAAGGCTGCTGTCAGCCACTACAAGACC
CACTGCTTCAATTGGCATAACGCCCAGGTCAGCACACCGCTCTCTCAGTGA
>11063079
ATGGCAGCTGGAGTGGCTGCATGGCTTCCATTCGCACGCGCGGCGGCTATTGGGTGGATGCCGGTAGCGA
CCCGTCCTATGCCCGTTCCTCCTCGGGAAAAGAAGAAATCACAAGACCAGGGACTTCTCGTCCTCAATGT
AAGTGGTCAGAAGTTCCAAACATGGAGTAACACTTTGGAACGCTATCCGGACACTTTACTGGGGAGCACC
GAGAGGGATTTTTTTTTCCATGAGGAGACAAACGAGTACTTTTTTGATCGTGACCCTGACATCTTTAGAC
ACATTCTGAATTTCTATCGCACCGGCAAACTGCACTACCCGCGGCAGGAGTGTATTGCAGCATATGATGA
AGAGTTGTCGTTTTTCGGTATCATACCCGAGATTATTGGCGACTGTTGCTATGAGGAGTACAAGGACAGA
CGGCGCGAGAACCAAGAGAGGCTGCAAGACGACGAGGACGACGAGAAAGAAGATGTAGCTCCGTTAAACA
TGACCTTTCGGGAGTACATGTGGCGGGCTTTTGAGAACCCACACACAAGCACCACGGCCCTCGTACTGTA
TTATGTGACCGGGTTTTTCATTGCCATATCGGTCATGGCCAATGTGGTGGAGACAGTGCCGTGTGGAACG
CTACCAAACCGCGCCAAGGAGATTTCATGCGGTGACCGTTATGCGTTGGCCTTCTTCTGCCTGGACACCG
CCTGCGTCATGATCTTCACGGTCGAGTACCTGTTAAGGTTAATCGCGGCGCCAAGCCGGTATAACTTCAT
GAAGAGTGTGATGAGCATAATAGACGTGGTCGCCATCATGCCTTATTACATCGGCCTGGTCATGACAGAT
AACGACCAAGTGAGCGGTGCGTTCGTCACCCTCAGGGTCTTCCGAGTTTTCAGGATTTTCAAATTTTCCC
GCCACTCCGCGGGCCTGCGTATCCTTGGCTACACGCTGAAGAGTTGCGCCTCTGAGCTAGGCTTCCTTCT
CTTCTCTCTCACCATGGCCATCATTATCTTCGCCACTGTGATGTTCTATGCGGAAAAGGGCTCCACCTCC
AGCAAATTCACCAGCATTCCCGCTGCTTTCTGGTACACCATAGTCACCATGACAACGCTGGGGTAG
>11063080
ATGAATGTCATCACTACACCTTTCTTCCTCCCCACAGTGAGCCATTCTCTACAAGGGGTGAAGGATTATG
AGGTGGTCCGACCCATCAGAATATATGCTAGGCAGAAAAGAGAAACCAAGTCATCCAGGCCCGAAACAAT
GAATTATGCAATGACAGTGAGTGGAAAAGACATTGAAATGCATCTGGAGAAGAATAGAGAATTACTCAGT
AATGACTATAGTGAAACTTACTACACTGAGGACGGCACACCAGTTTCCACAACTCCCCAGGATGTGGACC
ACTGCTACTATCATGGCAGTATTGTGAATGATAATAAGTCCATGGTCAGTATGAGCACATGCAATGGACT
CAGGGGATATTTCAGAACTTCGGCCCAGAAGTACCTGATTGAACCTCTGTCAGATGGGGATGAAGGAGAT
CATGCGGTGATGACATATGATGACCAAAGCTCCACACCTGCGGTGTGTGGAGTCACTAACACTAGCTGGA
ACATAGACTACCCCCCCATAACTAGCCGGAGCCGCTCTCGAGCCTCAGGTCCATCTCTACTTGAACAACC
AAAGTATGTTGAGCTTGTCCTTGTTGCAGACAACCGTGAATACAAGAAGATGCAGAGTAAACCTGCAGAG
GTGCGTAAGAGGATGTTTGAACTGGTCAACTTCGTCAACCTGGTATACAAGCCTTATAACACCTTTATTG
CCCTGGTGGGTTTGGAAGTATGGTCCGACAGCGATAAGATAACAGTGACCCCTCCTGCTGGTGCCAACCT
GGATGCGTTTACCAAGTGGAGAAACAGTGACTTGAGCAAAAGAAAGCCCAATGACAACGCTTTCCTCATC
AGTGGCATCGACTTTGAGGGAGCAACAGTGGGTCTGGCCTTCATCGGGACACTATGCTCAGGTCATTCTT
CAGGGGTGGTGCAGGATCACAACCCCAATGCTATAGCAGTCGGTGCCACATTGGCCCATGAGCTGGGCCA
CAATCTGGGCATGAACCATGATGATTCCAGTGCCTGTACTTGTTCTGGGAATAGTTGTATAATGGCTCCT
TCCCTCAGCTGGGATATCCCGAAAACATTCAGTAGCTGCAGTACTGAGAACTACAACCAGTTCCTGAATG
GTCGTAATCCTGAGTGCCTACTGAATAAACCAGACTTTCGTAGGCTGGAATCACCCCCAGTGTGTGGGAA
TGGCTTTTTAGAGAGAGGAGAGGACTGTGACTGTGGCACCTTGGAGGACTGTAGAAACCCTTGCTGTAAT
GCCACAAGCTGCACATTGACCAGGGGTTCAGAGTGTGCTGCGGGAGAGTGCTGTGAAGACTGTAAGATCC
TGCCCTCATCCACAAAATGCAGGAGACAGCATGACGAATGTGACCTGGCGGAGTACTGCACTGGAAAATC
AGCCAACTGTCCCGAGGACGTTTTCGCTGTTAATGGGATCTCCTGCGGTGGAGACAAGGGTTACTGCTAC
AATGGCCGCTGTCCAAAGCACCAGGACCAATGTGTGAAAATGTATGGACCAAATGCCGAAAAAGCCTCAG
ACTTCTGCTATGAACAGAACAAAAGAGGACTGTCCTATGCCTTCTGCAAGAGGCCTTCACCAACCCAGTA
CATCCCCTGCCAAAGCCAAGATGTGCAGTGTGGGAAACTTTTCTGTACAAATGGCAACCCCAATCCCAAC
TACGGCCGCATGGTGATGTTTAGCAACTGCCAGGCCACGTTCTATGATGATGCCGATAATGACTTTGGAC
AGGTGGACACAGGGACCAAGTGTAACGATGGGAAGGTGTGTAGCCAGAACGAGTGTGTGGATTTTGAGAC
AGCCTATGGACCCAGAGTCACTAACTGCTCAGCACGGTGCAATGGACATGCTGTTTGTAATCACAAAATG
GAGTGCCAGTGTGAGCCAGGATGGATAACTCCAGATTGTGACACAAAGGATGGAAGCTCTGGAGTTTCCA
CCAAAGGAAGAACCATTGGCATTGCGGTGACATTCTGTCTGCTGTTCTTGGCTGCTGTGGCTGTGGCGGT
GGCTGTGTACCTGAAGAAGAAACAACAGCCCACAACTCCGCCGAGGCGAGCCAGAAGACCAAACGGGGCT
CCACCCCCACCCCCCCCAGCTGCTAAACCCCCTCCGGCATCCAAAGTCCCAGTCACTGACTTCAGGGACG
CACGACGGGCTCTGAGACCTACACCACCACCGCACGTCTGA
>11063081
ATGGTGAAGCAGACGGCGAGGTTGCGAGGCATGGTGAAGCAGACGGCGAGGTTGCGAGGTAGACGGCGAG
GCAGAAGGCGAGGTTGCGAGGTAGACGGCGAGGCAGACGGCGAGGTTGCGAGAGAGCCGACACACCCACC
ATTCACTTTTGCAAGTGGCGTGCATTCAAGCAGCAACGCAGGTAAAATCAAATATTCTGAACGGGTGTAC
GATGCCTGCATGGAGGCGTTTGATTGCCTTCCCCTCGCTGCTCTCCTCAACCAACAGTTCCTGTGTGTAC
ACGGAGGTCTGTCCCCAGAAATCAACTGCCTTGACGACATTAGAAAATTAGACAGGTTTAAGGAGCCTCC
AGCCTTTGGCCCGATGTGTGACCTGATCTGGGCCGACCCAGGGGAGGACTACGGCAGTGAGAAGTCAGCA
GAACACTTCAACCACAACTCTGTGCGAGGCTGCTCCTACTTTTTCAGTTACCCGGCAGTATGTGACTTTT
TGATAAATAATAACTTGTTGTCAGTAATAAGGGCACACGAAGCACAGGATGCAGGCTACCGGATGTACCG
AAAAAGCCAGACTACAGGCTTTCCTTCATTAATTACCATCTTCTCAGCACCAAATTACCTGGATGTGTAC
AACAACAAAGCTGCTGTATTAAAGTATGAAAACAATGTGATGAACATCCGGCAGTTCAACTGCTCCCCCC
ACCCCTATTGGCTGCCCAACTTCATGGATGTGTTCACATGGTCACTGCCCTTTGTTGGAGAGAAAGTCAC
AGAGATGCTGGTGAACGTGCTTAACATCTGCTCTGATGATGAACTCATGTCAGAAGGAGACGACCTTTGT
GAAGAAGACGGTGGAATCCCAGCTGTGCGCAAGGAGGTCATCCGCAACAAGATCCGCGCCATTGGGAAGA
TGGCAAGAGTCTTCTCTGTTCTCAGGGAGGAGAGTGAGAGTGTGCTGACACTCAAAGGGCTGACCCCTAC
TGGGTCGCTGCCTCTCGGAGTGTTGTCAGGGGGCAAAGAGACCTTACATACCGGTATGTGTCCCTCTCAT
CCCCTTACACCTTTCCCCCTGCTTTCTCCCATCCACCCGTCCCCTCACAAGTGCCCTGGGGTGCAATGCC
ATTAA
>11063082
CGGTAACGGCATGAATCCAACGTTAGTATAACGTCCCTAACGTACGCTAATGTCCAGGCTGGCCCTTCTG
CCATGGCTGTTTTACTAGACGCACCGCTTGAAGAAGCGTAGCAAGACCGCCGCTAGTTGCAGAACACGTC
ACAGATTCTTCTCTTTTTTTCAATCAACGGAGCATTCTTGCCTCACTCTACCACCCACTTCATTTCAACC
AGTGAACCAACTACATACCGCCGACATCCTTGATTTCGCTTCACCCCATCGCCCGGTGATCCTAGTATTT
TTTCAGGGAGAATACATCCCCCAATTTCCAAAATGGCAAGCAATGAAGACAAACCGGCTGTGAAAGAAGA
GGAAAATGCTGGAAGCTGGAAAGATGCGATCTTTAACCCAAGGACCGGCGAGTTTTGCGGGCGCACAGCA
AAGAGCTGGGGTCTTATCCTTCTGTTCTACTTGGTATTTTATGCCTTCCTGGCTGGGATGTTTGTCCTGA
CTATTTGGGTCATGCTGATGACGCTAGACGACTATGTTCCAAGGTACCGTGACCGGGTGCCACACCCAGG
GTTGGTCATCCGGCCCAAGGAGCTGGACATGTTGATCAACAGATCGCAGCCTGTCCAGTACACCCGCTAT
GTCCAGACCTTGGAGTCCTTCCTGCAGCAGTACAACGACACGGAGCAGGAGAGGAACGAGGTGTGCACAG
CGGGGGACTATTTCGATCAGGAGGGCGAGGTGGGCGAGCCGAAGAAGGCTTGTCAGTTCAAGAGGAGCTC
TCTCAGCCGCTGCTCTGGGCTGTCCGACTCCACCTTCGGTTTCGCTGAGGGTAGACCCTGCGTTCTGCTC
AAAATGAATAGGATCATTGGGCTGAAGCCACGTGGAGAACCTTATGTCAACTGCACGGCAAAGAGGGACA
CGCCCGTACAGATGCAGTACTTCCCCAGTGAGGGACGCTTTGATAAGATGTATTTCCCATACTACGGCAA
CAAGCTTCACGTAGGTTGGGCTCCGTCCTGTCCCACTGGCTGGCGCTCA
>11063083
ATGCTTCTCAACATTATGAGAGAAAACAACACACTACATCAAGGGGAAAGAGAGAGAGATAGACTCCCTC
CAATTTCTAGTAATTCCACCTCTGGTCTTGATCGTGGGCCAAAGCTGCCATATCCATCCCACAGTTTCAT
CTCAAACCACAAAAAGGAGTCTGGTAGCCAGAGCCTCTCTTCCCAGTTTATCCTTCCTGGCATACGGCAT
GGCAGAGATCTTCCCCCCATCGTTCCTGATGTCAGACCGAAGCACCAGCACCGCATCACCATTGACCTTC
TGCCCCCTGAGGTCAAGGGTCGCTTGGCCTACGAACCTGTTGCCCCCCTCCGCACCAAAACCACCAGAGA
GTTTCAGGAGGACATTGAGAGAGCAACAGTGTCAGGAGATTGGAAACATGTCCATGATTTCTACTTGACT
ACGTTTGGCTCTTTTTTGGAAGTGAATGCTGCCTTTAAGAAAGAAGCAAGTGCTCCGTTTGACACAACTG
AAGACTCAGGAATTAATACCAAATTTCTCAATGCTGTCTATGACGCAATATTACTCACGCCTCCTGATAC
CCAGAAAGCAGTGCTTAAGGGGATTATTAACAGCTTGTTAAGAGAATGGAAGGGTCGACGGACGAAGGAT
GACCTAAGAGCGTATTTCATTCTAGTTCAAAACCCCCAGTGCACCAGCCCAGCCACATATGTCATCTACG
CACACTTACTAAGGCAAATGGCCACCCTTGCTGAAGCAGACCACTATTTCCTGATGCACTGGTTTAAGAA
GCTGTCCCAGAAGCGGTTCAAACTGCTGGTAGAGCGGCTGCACCTCTTCATCTCCACCCGTCTGTTTCCA
GCCAAGCCTGAAGAGCTGCCCCCAATGGCCAAGTGCTCTTGGTGGATCCCCTCTGCCACCAAGGTCCTCT
CTCTCCTCAATGCAGCCAATAGCATTTCTAGCACCCCAATCACACCCTTCGTTGACTTCTACAACCTCAC
ACTGGAGCACACAGACTTCATGGTGGACTATCACACATGGCAGTCTCAGGGAAACTCCACAAGGTTTACA
TTCTGCCAGTTCCCTTTCATTCTGTCCCCGGTGGTAAAGAAGGCCATCATTCAGAAGGACTCGGAGCAGC
AGATGATCAGCATGGCCAGGCAAAGCCTGGTGGACAAAGTGTCTCGCAGGCAACGAGTGGACATGAGCCT
GCTCTTTCTCAACATCAAAGTCCGGCGGTTGCAGCTGGTCAGTGACTCACTGGATGAGCTGACTAGAAAC
CGAGCGGACTTGAAGAAGAAGCTGAAAGTGACGTTTGTAGGGGAAGCTGGTTTAGACATGGGTGGTTTGA
CCAAGGAGTGGTTTCTCCTTCTCATCCGACAGATCTTTCACACAGACTACGGCATGTTTACATTCTTCAA
GGATTCCCACTGTCACTGGTTCAGCAGCTGGAAGTGTGACAACTACTCTGAGTTCCGCCTGGTTGGAGCC
GTATCCTTTTCTAACGTTGAGGGGTTTCTGGTAGCGTCTTGCCTGAGA
>11063084
CCAGTTTAAGCCCCGACACTCTCTCCAGGACAGGATCAAGGATAGACCGCACCAAGAGACTCAGCTTCAA
CCAAGCACAAATAGACAACTTGAACGTTGGCAGCACACTGCTCAGGAGTGGGAGCCAGCCATCCAACTTA
GATAATCTGGGCAGAAGACCCTCAATGCAGACAGCCCAGTCAGACAGCAACCTTCGCACAGGGGCGCCTC
AGAGCAGTCAATCAGAGGACGTAGGCCCCGCCCCCATCTCCCCTGTGTTCCGAACGGGAAGCGAACCTAT
GCTTAGCCCCGGAACCCTCAGACAAACACGACCCTCACACCCTGGTGGAGGTGCGACGCTACGAGGTTCT
GATGGACAGCTGCATACCCGAGCCCCGCCCAAACCCCTTAGAGTCTCCACCTTCTTTCCTGGAGCTCCGC
CCAGCAGTCACCGAGATGACCCCTCCGGTATCTATGATGAACTAGTCATCCAGGTGCCTGAGCCCAAGCG
GGGTCACGTAGACAGGCTGCGTGTTGAGGAGAAATGGCAGAGCAGAGCCCGGCTCACAGAGACCTCGTTC
GGCTTCCTGGAGGCCCAGAAGAGCGGGGAGTTCCAGGGGTTACCATTTGACAGACAGGGAGAGGTAGAAG
AGTCACACTTTGTGAGGCCACAGGTGGAGACTGTGTCGTGTTTCAGACTGGACCAGTTTGAGTCCCTCCT
GCTCCCGGACAACAACAGACCTTTGGACCCAACAGTTCTGCTGAACCTGAAAGAGCTGCTGACACGCTCC
GATCCCATGACAACCGCTCTGCACATGCTCAGTGTTGACTGCCAGGTGGCTCGTATTGTGGGTGTGACAG
AGGAGCAGAAGAGGATTATGGGAGTTGGCTCAGGTCTGGAGCTGATCACTCTTCCCCATGGACATCAGCT
TAGACAGGACCTGCTGGAGAGGCACCAACTGCTGGCCTTTGGTGTTGCCGTAGACATCCTGGGCTGCACC
GGGACGGTGGGTCAGAGGGCCACCGTGCTGCATAAGGTCATCCAATTGGCCAAGGCCCTAAAAGACCACG
CCCACAACCTGTACTCGTTCTCAGCTGTCATGAAGGCCCTGGAAATGCCCCAGGTGGTTCGACTGGAGAT
GACGTGGCGTGCATTACGGAGGAGTAACACAGAAAGCGCTCTGATGGAGGGAGAGGACCTGGGGGACAAC
ACAGAGAGAGGCTGCCAGCTGTTGTTTAACACCCTGCAGGCAGCCCGCAACGCTGTGCTACACTCCCCCA
AGTACCATCAGCATGCCAACAGCCTACTAATAGGTGGCTGGGAGCCAATCCCTGAGCTGTTGGAGGGCTT
CAGGACTGAGTTTGCCTTGAGACTGTTCTGGGGCCAGAGTGGAGCAGAGGCCAGCAGACAGGAACGCTAC
GACAAGTTTGAAAAGATCCTCAACGTGCTCTCTGACAAACTAGAACCCAGCAAGGGGTTCTCCCCCGAAA
CTCTGACCCCA
>11063085
TTGAGATGTCCGAAATCCGTAACTACAATCAAAGTCGACCCAAGAGCGAGGGTGGAAGTGATTACGTCTG
GAAGTATGAATATTATGATTACGACGAGCCGGTGTCTTTCGAGGGACTCAAGGCTCATCGATACTCCATC
GTCATCGGCTTCTGGGTGGGACTCGCGGTGTTCGTCATCTTCATGTTCTTTGTTCTCACCCTGCTGACCA
AGACAGGGACCCCACACCAAGAGTGAGTTCAGAAGCATTCCTACAAACCCA
>11063086
AAATGTATAAAGTGTTATTGTCTTGGACTTTTTCTAACATCTGTATATCATGGTAGTTGCCACAGCGGAT
GCATGTATATTAAGTTATTAGTTTTTTTACAGCATATTAAAAGGCTGAAATGTTGCCTTTAAAATATGTT
TCTTGTTCTAAAATCATTTAGGGAGCACGAAAGCCATCGGTGATCATTGTGTGTTATGAGGTTGATCTTT
CGTATCACTAATTAGCCCCAAACCAAAGGTATGTAGCTCAGGCAATGCATTTGTTGGGAGAACAAGCACA
TCTGGCACATCTGGAAAGAACTTCTCGAAGAACAACGGTGGAAAAAAAATTGTAAGGTTGTGGTTGTGTG
GATAGGGGAGCTTCTTCTGTAGCATTTATCGACAACAATGAACAGAGACCGTTGGATACTTAACCTGTGA
GAATAATTATAGCACATTTCTTCTGATGTGGCTGGAAGAAACATGAGAAATGGCTCTTTTGAAGAAAATT
AACCGTGTCCTGCTCACGGTGCTTGTTCTTACGGTATGTCTAATCCTACACAGTAGACTATTCAGAGAAC
CATCCCAGCCCAAACTCACATTTTCAGACGCTAAGAAGGTCCCAGTGCATACGCAAAAGCTTCTTGTGGA
CAAGACTGCAGAAGGAAAATATGACATCCCTGTGGTCATCTGTGCTGCTGAGGAACGTATGGGAGCTGCC
ATGGCAACCATCAACAGTATCTATAGCAACACGGATTCTAGTGTGTTCTTCTATATCGTCACTCTGAGGG
ATGCCATTAAGCTGACAAGAGAGTACATTCAGAAGACTAAACTGAGGGGCATCAAGTATAAGATTCTGGA
GTTCAACCCCATGATTCTGAAAGGGAAGGTGAAACCAGACTCATCCAGACCCGATTTGTTGCATCCACTC
AACTTTGTGCGCTTTTACTTGCCACTCCTCGATATTAGCCACAAAAAGGTGATCTACGTGGACGACGACG
TCATAGTGCAAGGTGACATCAAGGACCTTTACAATATAAAGCTTGAGAAAGGACATGCTGCAGCTTTTGC
CACAGACTGTGACCTGCCCTCAACCCACGAGATGGTGCGCAGTGTGGCCATGCAGACGACATATATGGGA
TTCCTAGACTACAGGAAAAAGGAAGTGAGAGACCTGGGCATCAACCCTAGTGACTGCTCCTTCAACCCGG
GGGTGTTTGTAGCCGACGTCCCAGAGTGGAAGAAACAGAAGATCACCAAACAGCTGGAGAAATGGATGCA
GGAGAACTTCAATCAAAACATATACAGCAGCGCCATGGCCGGGGGCGTGGCCACTCCACCCATGCTGATC
GTGTTTCACGACAAGTACACCGTCATCGACCCCCTTTGGCACGTCCGACACCTGGGTTGGAGCCCAGACA
CCCGCTACTCTGAGGCCTTCCTCCAGGGGGCGCACCTGCTGCACTGGAACGGACGCTTCAAGCCCTGGGA
CTATCCGTGTGTCCACCTGGACCGCTGGGAAAAGTGGTTCATCCCAGACCCCAATGGGAGGTTCTTGTTG
GTTCGACCCAAGGGTCTAATCTGAGGAATGTTTAAGAACATACCATGCAAGACTGGTGTGTAGGCTGATA
TCTGCCATTGCAGAGTGAATGAAGTTGTGAACAGTTATTGTGAAGAAAGGCTCTTTCTGATAATTTTGCT
GTATTAACATCTTTTGATGGCCACCAAGGGCTTGTTTTCCTTTATCTAGTATTTTCAATGAAAAAATATG
AGCTGTACCAAACAGGGTCTGTTTTCATTTTGTGATGCCCA
>11063087
TTTGGATTGGCGGAAGAACACGTTAAACATCACTATAGTAATCATGTAGCGATAATATGCAAACTACGTG
TAAACACGTCCCTGAAAAAAAAGAGTATTCAGCGTGATTGAAACATGTTGTGTGTAATGTTACGCTGTGG
TTATTTGTAAATTATGGGCTCATCCGGAAGCCACCCAATACGTTTACCTTGACTACCACCGTTGCTACTG
CTTTCGAAGCACACGTTCTCAGCGAAGTAGTAACTATGCACACATTTGCATCCAGCTACAAAAATGGTTA
AGGTCTGCCGGCAAACAACTTGTTTGCATGAAAAATTTGATTGATTAAAATGTCTCAAGTGACAAATACA
GGGGATTATGCTGAGCAATCTGGCAATCTTATTAGGGACAACCTATTTACTGCTACAGGCTCACACAGCA
GGTCACAGCTACCTGAGATGGAAATGGACCCACAGTGGAGCGGGTACAAAATAGGGTCGTACCTGGTCGC
TCCGTCAGTCACTGGTCCTCTCCGACCTGTACTGTGTTCCGTACCTGGAGACCTCACTCAGGAATGGGAC
CACCTGAAAACACAGGTGTTTCCCCAGCTGGACTCCCTCTGCCAGGCTAGAGGTACTTGCTTCAAACCTG
TGGACATCCAGTGGGATGCATTGGAGACTTATCAACCCTCTGACCAAGGCCTCTCCTCCCAGCAGCTGAA
GACCAGCCTGGATCTTATCAGCGGCTCCTCCTCTTTCCTCTGCCTCCTAAGCCACAGATATGGCCCCTTC
AGGACGGAGAACGATCCCACACTGCTACCAGGGGCTGGTCTGGGACACAAAGCCCTCCCTGGGGTGGAGA
GGAACCTGGAAGCTGCAGCGAAAGGTGGCTACCCCTGGGTCCTCAGAGGCAGGAACAAGACATGCTCCCT
GACGGAGCTGCAGATCACTCAGGCGGCTCTGATGGGAGACGACAGACGCTGCTTCTTCTACTTCAAGGAC
TACTCTCTCTTGGAGAAAGAGGAGAATGGAGACTGGTATGTGGGTGGAGAAGGAGGACAGGGGCTGTTGC
TGACTGTGTTCTCCAAACAGACTGAGGAGGAGAGACACAGAGCCAGGCAGCTAAAGAACAGGGTTGTAGA
CAGCCTGCAGCCTGTAAGGTTTTTCAGGACGCTGCAAGAACTGGAGGCCCTGGTGAAGAGGGACTGGAGT
TGTCTTATTGGACAGCTGTATGGGCCTGTGGATCACCCATCCTCCTGCCATCTGGATTCCCTGGATAGAC
GTTACCATGAAGGGGCTGTCCAAGCCCTGTGTCGCCGCTTTGTCTTTTCCACCCAGGCCAATGCTGTCCT
AGAGGCACTCAACGCATTCACTTCCTCTCTCACCCATTCTGACATGTCTCTGAGTTTAGCAACTCCATGG
AATTCAACCGTCAAGTTAACACGCGGTGATTCCGAGAGGTCTGTTTTCCTGCTCTCTGGTGAGAGGGGAT
GTGGGAAGTCCACGCTGGCCGCCTGGTGGCTTCAGGAGTTCCGGAAGAAAAACCCTGGGATCCCGGTCAT
CCCTCACTTCTGTGGAGTCAGCAACTCCAGTGTGAATATCGTATCTGTTCTGAGACAGATGACCGCCGAG
CTACGCCAGGCCTATTATGGCCCCCAGGCTTACTGGAGTGAAGGGTTACATCATGGGGTAAAGCTCTGGT
CATTCCATGCGGTGGTTCTGGCCTTTTCTGCTGCAATTGCCCTAGGACCTTGTGTTCTGGTTCTGGATGG
TCTGGACAGTCTAACTGGGACACTGGGACTTTCAATGCAGGAGGTGAAGGACCTCTGCTGGCTCCCTGCC
TCTTTACCTCCCCAGTGTAAGATGATTATCACCACGACTTCCACAGACCTTACCCACCGGAGCCTGACGC
TCCGCCCGGACGTTCTCCCCCTCCCCTGGCCAGTTCTGTCCCACCCCTGGGTCCGCCGCAGCATTCTGCT
CAAGCACCTCCGCCTGCCCTGCCAGGAGCCACCCAAGGCCCTGTTGCAAAGCATTCTGGGTGGGCCTACC
AGGCCGGGGCCGGGTCGTCAGCCTCTGTTCCTGGCGGTGATTGCCAGTGAGCTACAGACGTGCAGCGTCC
TGAGGGGCGAGCTGGAAGTGGAGGAGTTAATGGAGGAGTATGTGGAGGTGGATTCCATGGCAGAGCTTTG
GGCCAGGGTGATTCAACGTTGGATCAAAGACTGTGGAAGTGTCACCGATATCACAGGCAGCCATGCCAAT
GAAACGGGAGGAGTTACCTCACAAGTGTCACAGATAGGTCTCAGTGGCTGGTTGTGGGATGCGCTTTGCC
TGGTTCATCTCTCCCATGCTGGGCTGAGTGAGGAGCAGGTCCTGGCCTTGCTGGAAGTTCTGGGTCATCA
TGGGTCCATGCAGGTGCTGCCTCTGGAATGGGCCCGTTTCCGCTCTGCTGCTGGACCCTGGGTACAGGAG
AGACCCAATGGAACGCTGAGCCTCACCCACCAGTCACTGGCCCTGGCCATGGACCTCCTCTTGCAGAGGG
CCCGGTCTGGGAACCACTCTGGAGGTATAAGAAGGACCAGACGGGGCTTCCATCTCAGCCTTGCTCAGTT
CTTCCAGAAGCAGGCCAAGGTGCTCTGCGGTTGGTCTCAAGTCTTGGAGGAGCTCCCTTGGCACCTGGAG
CAGTGTGAGGCCTGGGAGGAGCTACATTCATTTTTCACCGATCCACAGACTATACAGCACCTGTCTCAAC
ATTGGAGCCAGTGTCCTCAGCTGAGGATGGATGTTTTCAGGTACTGGACCGTTCTGATCCATAAAGGACA
TGACCCATATACCTCTTACCAGGGCCTGCTGGATAAAGGATATGCTGACTCTTCGGAGCTGAGGGGGGTA
GACAGCAATGGGATCTTCGTGACTGAATCTCCACGTGAAGGGCAAGAGGATGGCTGTCTGTGGGAGTCAG
GGAGCGGGAGAGTGGGGTTGATGGTCTCTGAGCTGCTGCTGTATCTGAACAGGGAGGTGGAAGCAGTGCA
GATCCTACTGCAGACTGAGGCCACCCTCACACAGCACGGTGACAGCCGGAGTTTGAGGTTACAGCTGACA
GTGCAGCGGACTCTGGCTGAGCTCTATGTGGAGATGGGCCATCCCCGTGAGGCAGAGGCCCAATGTAGAC
TGTCGCCACAGAACACCCAGACTCTCACCTCCACCTGCCTCGAGGTGCACGAGGGAATCACACTTATAAA
GGGTCAGCTGATGTGTATACTCTGCCAGCTGCTGTTCAATGACGACCGTGCACTAGAAGCTTCTAAGATC
CTCAGTGATGTCATCAGTATGGGACACCACAAACGTCACCCATCTGCTGGAGTCACTGTATCACTTCTAT
GTGGGGTACACAAACACAGTCTGCATGACTCAAATGCTGCTGAGAAGCATCTCCAGGTTGCCTTGTTGAG
CGGGAGGCGCTGGTATGGAGGAGATCACTCTCTAGTGGTGGAGGTGGAGGAGCGTATGGCTGACATCTGG
GCCGAGACATTCACTGACACTGCAGGGTTGAGGCAAGTGGTGGAGCTGTATCAACACGCCGTTCACGTGA
AAGATCAGGGCGTCAAGCTTTGTTCCCCAACGTCACCATTTCTTCATGCAAAGGGATGCAGTCTTGCCTT
CACCTTGATCAAACTTGGCAAGCAACTATTTCAGCAGGATTCTGCTAAGGCCCAAAGTACAGAGGCTCTG
GGGTTGCTCCAAAGAGCACTGGATCTGAACATACGCTTCTTAGGGTCTGATCACAAAATCACCAAGGACT
TAGAACAGTTTTTAAGCACACAATCCAGGGGACCTCTGACCCCGTTGAGAGGTTACTCCCACCTTTCCAA
AAAGAGGCTAAGCAATGTGAGCAGACCTTACACAGCCACACCGCTCCCCTGTAGTCTGTCTTGGGGGAGG
GTCATCTCGCTCGTCCCTCAGAACCCCTCTGGAAACAGATCCCTATCAGCCCCTTCTAAAAAGACATGCA
ATACACAGCCAAAACTGGAACCAGAACCAGCGGTGAACCGGAACAGACCGAAACCGATGTCTTCTTCTCT
CAGACCCTGGTCTAACTTACAGACTACAGTATTCGGGCCACAGAGTGACATCAGCAACCTGATCTCAGAA
CTCAAACCCAGACCTGCTTCTGCACCTGGCCCGTGTTCTATAAAGTCAAACCATGGCCCGCGGCAGGCAG
GCTGGTGCCACTTACCAGCCAGGTACCTTCTGGAAGAATGGACGGTCACTGTGCTGAATAAAGAGATCGG
TTCTCCGCAGCACACACGCAGATTCCCCAGGCTGCTCAGACAGACAGGACAAGGCCAGGGAGGTGAACAA
AGCAAAAGCGGAGCAAATCACTCCACCAGGAGGCGCTAAACAGTAGCAATCGTACCCTCTGTCTGACCAC
TGTTTTGAATCTGGTGTTGAAACTACTGTTGTCATCCCTTGATACCAATCAGTTTTTTTGTGATTTATTC
AAATGTATATTTTGCAATACATTATTTTTATGAATGTCCCTCT
>11063088
CAACACGAAACTCCATGCGACCGATCTACTGCTGTGTAGACAGCATGCAAAAAAAGCAACCTCATTACGA
GTATTTCTGAAATGGATGAAGAGAAAGCATTCAAACATTTAATCAAGCTCACCCAGGAGGGCGACTTGTG
TACGCTCAAAAAAGAACTCGGTTGTGACATTGTTGCACGTTCAGTCAAAAACAAACATTTTGGGAAATCG
TGTGATACATTGCTGCATTATGCTGCCCGTCATGGCCATTTTGACATCGTGCAGTTTCTTGTAAAAGAAA
TTAAGATGGATATAGAGTTGTACAATAACGACTACAAAAGAGCTCTGCATGAAGCTGCGTCCATGGGACG
GAAGGAGTGTGTGAGCTATCTAATCTCACAAGGTGCCAAAGTAGACTGCTTAAAAAAGGCTGATTGGACC
CCTCTGATGATGGCCTGCACTAGGAGGGACCTTGGAGTGATCAAGGAGCTATTGTCCCATGGAGCTGACC
CCAAGCTGAAGAACAAGGATGGCTGGAACTCCTTCCACATCGCATGCAGGGAGGGAGACCCTGTGGTCAT
ACAGCACCTCCTACTGGCCAACCCTGAAGTCTGGAAGACAGAGAGCAAAACCCTGAGGACTCCACTGCAC
ACTGCAGCTATGCATGGCTGTGAAGCAGTGGTCACTATCTTGTTACAAAGCTGTGGATATGTTCCAGATG
GCAGGGATAGTTGTGGGGTCACACCTTTTATGGATGCTGTGAGGAACGGACACATTTCTGTGGCTAAACT
GCTACTGGAGACGCACAAGGCTTCTCCGACTGCAGCAGATGTCCTAGGTGCCCAGCCAGTTCACCAGGCT
GCTATAACAGCTCAGGAGGAAGCACTCGAATTCCTGGTGAGGGATCTCCAAGTGGAGGTGAACCAGACAG
CCACTGACATGCAGCTCACTGCCCTACACTATGCTGCTAAGGAGGGCCACACAAGCACAGTCAGAAAACT
CCTCACATTAGGAGCAGACCTTCACGTCAGGGACAAAAAAGGGAGAACAGCTCTTCACATGGCATGTAGT
GGGCAGCATGCAGAAACAGCCAGGACACTTCTGCAGCTGGGGCTCGAAGACGCGCAGGACTCCTCAGGCA
CCACTGCCCAACAACTTGCCAAAAAAACAGACGTGCTCACAGTGTTTGAATAGGACAAATCTTTTTTGAG
CTGAGAATCAGTACATTGTAGCTTTTAATGGTATTCTGGATACATTTCAGATTGCATGTACAACAATAAA
GGTACTGTA
>11063089
TATTATGCAAGCCAGAAGAAAACATTAGAGATCAACCCTAAACACCCTCTTATTAAAGAACTGCTAAAGA
GAATAAAGGACAATGCAGAGGATAAGACGGCCTCTGACCTGGCTGTAGTGCTGTTTGAGACAGCCACGCT
CAGGTCAGGTTACCAGCTGGCTGACACCAAGGCCTACGGAGACCGGATTGAACGCATGCTTCGACTCAGC
ATGAATGTGGATCTCAACGAAGAGGTGGATGATGGGCCAGAGGAGGAGCCAGAGGAACAAACCGAAGCAG
TTGACGTTCAAGAAGATGGGGAGGAAGATGACGATTCGGGAGCCAAAATAAAAGAAGAGCTGTGAGAAGA
ACTGAGCAAGAGGGTGAATGGGTAAAGGGTATTACTTCTGGGGTAGAAACTGAACCGGCACTGGGTCCAC
ATTCTGTGTCAGGGAAATGGGGTGGGCTTGGGTTTTTTTAGTTGGTGACTTTTCTGTTTTTATTTGTTAC
ATTCCTTACATGACTGTACATTTGTTAATATTTAACTGAGCCGTTATGGTTATGGGGTGTTGACTTCCTG
TCACGAGAACCATTAAATGTTTCCGGAAAGGGTTTATCTGGCCTTTGGTGTCTTTTTACCTGTCATTGTG
TCTATTCTTTATAAGCCCAGTCAGTTATTTTTACTCATCAAAACAACCACGTCCATCCCCAATGTTCCAG
TGGTCTTGGTCACAGCCCTGCAGTGAGGAGTTTGAATCTTGATTGCAGCATTACAAGCAAGGGAGGTGTG
AATGGGCTCAGCACTGGTGTGAGTAGAGGGGATATTGGACCGGATGGCTTGACCTCGTCACTCTCA
>11063090
GTCAGATAAAGGAGTCAGTAAAGCCTGTTCGCATTGCACAGTTAAAAGCTTTCGCATGGGCTTTTGAAAT
AAATTTGTCTGTTGATAAATACGGTTATATATAAATACGTTATATTTGCTCTATTGAAATGAAGCGAGTG
TGGATTTTAGGCATTCTGTGTGCTCTTCTAGCGCTCAATTCTGTCAAGGCAGATGATGAAATTGACATTG
ATGGGAGAGTGGAAGATGATTTGGGCAAAAGCAGAGAAGGCTCTAGAACGGATGACGAGGTGGTGCATAG
GGAAGAGGAGGCTATCCAACTTGACGGCCTGAATGCAGCACAGATAAAGCAAATCCGAGAGAAATCAGAA
AAGCATGCTTTCAAGGCCGAGGTGAACCGGATGATGAAGCTCATCATCAACTCCCTGTACAAGAACAAAG
AGATCTTCCTGAGGGAACTGATCTCCAATGCATCCGATGCCCTGGACAAGATACGGTTGCTGTCCCTGAC
CAATGACGAAGCACTCCTTGGTAACGAGGAGCTAACAATAAAAATCAAGTCTGACAAGGAGAAGAACATG
CTCCACATCACTGACACGGGCATCGGCATGACAAAAGAGGACCTGGTCAAGAACTTGGGCACCATTGCCA
AGTCAGGCACCAGCGAGTTCCTCAACAAGATGACCGAGATGCAGATGGAGGGTCAGTCGACTTCTGAGCT
GATTGGTCAGTTCGGTGTGGGCTTCTACTCTGCTTTCCTGGTGGCAGACAAGGTGATTGTAACGTCAAAG
CACAACAACGGCACACAGCACATCTGGGAGTCCGACTCTAACGAGTTCTCCATCATCGAGGACCCGCGTG
GGGACACTCTTGGCAGAGGCACCACCATCAGCTTGGTGATGAAGGAGGAGGCAACAGATTACCTGGAGCT
GGAGACCATCAAGAACCTTGTGAAGAAATACTCCCAGTTCATCAACTTTCCTATCTAT
>11063091
AGGAATCTGGTACTACCGGGCCGTGGTTTACTACCTCCAGAACACGTTGAGGTTTATACCGGTCTGTTTA
CCATGTCATCCAGGAAAGAAAATGGTTTCAGGTCCCTGTTATCTGGTCTACTGTTTATTCTGCTCTGCGA
AGTAGTTTTCTTTGCTAGCGCTAGTAAGAGTTTTGAAGATGTTCGCTGTAAGTGTATCTGTCCGTCATAC
CGAAACATAACTGGACACATCTACAACAGGAATGTCACTCAAAAAGATTGTAACTGTCTTCATGTGGTGG
ATCCTATGCCAGTACCAGGCCATGACATTGAAGCCTACTGTCTGCTGTGTGAGTGCAAGTACGAGGAACG
CAGTAGCAACACGATTAAG
>11063092
ATGAGCTCTGTGGGATCAGAATACGGAGCCACGATGGCCACGGCACCGTACAACTATTCCTACATTTTCA
AATACATCATTATAGGGGATATGGGGGTAGGGAAGTCATGTTTGCTTCACCAGTTCACAGAGAAGAAATT
CATGGCAGACTGCCCCCACACGATCGGCGTGGAGTTTGGCACTCGGATAATCGAGGTGAGCGGCCAGAAG
ATCAAGCTGCAGATCTGGGACACGGCAGGCCAGGAGCGCTTCAGGGCCGTCACACGCAGCTACTACAGGG
GAGCCGCGGGGGCACTGATGGTCTATGACATCACCAGGAGAAGCACATACAACCACCTCAGTAGCTGGCT
GACTGATGCCAGAAACCTCACCAACCCCAATACTGTCATCATCCTCATAGGAAACAAAGCAGACCTGGAA
GCCCAGAGGGATGTCACATATGAGGAGGCCAAACAGTTTGCTGAGGAGAACGGTCTCTTATTCCTGGAAG
CCAGTGCAAAAACGGGTGAGAACGTGGAGGACGCCTTCCTGGAGGCGGCCAAGAAGATTTACCAGAACAT
CCAGGACGGCAGTCTGGACCTGAATGCTGCGGAGTCGGGCGTCCAGCACAAGCCCTCCGCTCCCCAGGGA
GGCCGGCTAACCAGCGAACCACAGCCCCAGAGGGAAGGCTGTGGCTGCTAA
>11063093
ATGGATACTTTAAGAATCGCAGTGAATGGTGTTTCGTATACCGAGGGAGAGATGTACAAACCAGATGCTG
ATCCGTTCAGTGGTCCAGTAACAAATCTCGCACCTTGGAATTTCGTCGTTTTGGCTACCTTGATGTTTAT
TGTAACTTCACTGTCTCTCTTTGAAAATTTTACTGTTATGTTGGCCACTTACAAGTTCAAACAGCTGAGA
CAGCCCTTAAACTATATAATAGTTAATTTATCCCTCGCTGATTTCCTTGTGTCACTCACCGGTGGAGTAA
TAAGTTTTGTAACAAATGCCAAAGGGTATTTTTTCCTTGGAAAATGGGCTTGCGTACTAGAAGGGTTTGC
TGTCACTTATTTCGGGATTGTGGCTATGTGGTCCTTGGCGGTATTGTCCTTCGAGCGCTTCTTTGTGATC
TGCCGACCTCTGGGGAATATCCGTCTGAGGGGGAAGCATGCAGCACTGGGCCTGCTGTTCGTTTGGACCT
TCTCCTTCATCTGGACTATTCCTCCTGTGTTTGGCTGGTGCAGCTACACCCCCAGCAAGATTGGCACAAC
CTGCGAGCCCAACTGGTACTCTGACAACATCTCAAATCACACCTACATTATCACCTTCTTCATTACCTGC
TTCATAATGCCTCTGGGGGTGATCGTCTACAGCTATGGGAAGCTCCTACAGAAGCTGAGGAAGTTGAAAT
CTTTAAGCAAAGGTTTTTGTGGTCATGACAAACCTCAGGTGTCCCATGGCAGGCTGGGTAATGCCAAGAA
ACCGGATCGTCAGGTGACCCGCATGGTGGTGGTGATGATTGTGGCTTACCTGGTCGGATGGACGCCCTAC
GCAGCCTTCTCTATCATTGTCACAATCTGCCCCACGATCTATCTGGACCCCAGACTGGCGGCCGCACCAG
CTTTTTTCTCCAAGACGGCTGCATGCTACAACCCAGTTATTTATGTCTTCATGAACAAACAG
>11063094
ATGTTTTCATTTCCAGGCATCACCACTGTCCTGACCATGACCACACTGAGCATCAGCGCTCGCCACTCCC
TGCCCAAGGTCTCCTACGCCACGGCCATGGACTGGTTCATCGCTGTCTGTTTCGCCTTTGTCTTCTCCGC
CCTCATCGAGTTTGCTGCCGTCAACTACTTCACCAATGCGGAGATGGAGCGACTAAGAAGGAAGCCGCCA
AAGTGCCCACCAGCCCCACAAACAACCCCAGTGAAGGTGAAGGAAGTGGAGGAAGTTCTGCAGCATAACC
CTGACACGAATGGTAACCTGCGAAAACGAATGAACTACATGCAAGACGGACAGAAAGCAGAGTACAACAG
CGACAGTAAAGCAACAGCGACCGGAGCCACCGGGAAACAGGCCCAATCTGGCCATTCGTCTTCTGCCGCC
GGGCCAGCTGGCCCCACCATCAGCCTATCACACTCCAGCCCTGGCCCGGCCAGTCTGTCCGACACCGCCT
CCACCCTGTCCGTCAGGAACACTCCTCCAGCTCCGCCCACTACCCCGACGATGCCGGTCAACCAGATCCA
GCTAGCTGCCGACTCGTCCTCGCTCCAGAACCTCCTGGGTCCGAGACTGGAGCATATTCAGCTGATGGGC
AAGAATGAGCCCAAGCAGTCACCCTGCACCCAGCCAACAGCCACCGGAATGGGTGGGACCAGTAAAATCG
ACAAGTACGCTCGCATCCTGTTCCCAGTGTCCTTTGGGGTGTTCAACATGGTCTACTGGGTGGTGTATCT
GTCCAAAGACACCATGGAGGCAAAATTTAGAGGCCAGATCTAGTTTCAGGTTTGTCTTGTGGGGATTTTT
GTAATAATTTTTCCGATGTGTGCAAAATGAGAAGAGAACAGCATCTCCATTGAATCTTGTTTGAGATTGA
ATAAGTATTCAACTTACAAGAAAACTGAACATGCCGAAGACCCTCAAAAGATTACAGCCAGGAATACTAC
ATTTGTTTGTTTAAATAACTAGAGGTCTAATGTGGATTAGAATGGTACCAAAACCGTATTAGCATTTCAA
TAGGTCTGAATGGAACAGACATCACAAATGTCCTCTTAAGGCCCTGGCCAACATGCAATGCAGTTACATA
TGGTTACATTAATGGATTGGTTAGTTGATTTAATTAATATCGGTACTTACCCATGCTGAAGAGAAATACA
GCAATGCCTGATCTTAGAGGAAAAAACTACGACTGATCCTCCTGGCCTTCGCGTGCATTGCTACAAAGTA
AGGAACAAACAATACTGGACCCCATGTTCTCTGGAAAATAATGCACAATGTGAAAGATGTGTTGCAGAAC
CCGTGAGAACCTGGACTGAGCACACCACGAGGTGTCAAGAACAACAGAGACACATGACCACAAGGATGGC
AAGGGCAGGTATATATCTGGATAGGTTGTCTTTTCGTTCTGGCATCAGAAGAAGATCCATTTTGTTCACT
CAAGTCTAATTATTTCTCGTTAGTGCGTGAAGCTCTGCTGACTAACATTTATGAGGTCACTGTACATAAT
GGCCTACTAACTTTTCTCAGTGTTGTACACAACATTTTCAGAGGATAATGCTCCCCC
>11063095
ATATCTGTGATCTCACACTGGACCCAAACACAGTAAACAGAAACCTCTCTCTGTCTGAGGAGAACAGAAA
GGTGACAAGGAGGAGAGAGAAGCAGCCGTATCCTGATCACCCAGAGAGATTTGAGGTCTGGCCACAGGTG
TTGTGTAGAGAGGGTCTGTCTGGACGCTGTTACTGGGAGGTAGAGTGGGGTGGGGGAGGGGCTTATATAG
GAGTGACATATAAAGGAATCAACAGGAGAGGAGGTGGTGATGACTGTTGTCTTGGAGACAATGACAAGTC
CTGGAGTCTGTTC
>11063096
ATGCATGTTGCAGACATTTTCTCATTCTTGCCACTCTTTCTTACAGAGGACTTGGTGGACCAACCCAACA
TGAGCAAAGAGGACCTTCAGACAAACACCAAACCCTTGACCTTTGACAAGAAAGATCGCATAGAATACCT
CAAATCATTGTTTGAGATTCTTGTAGTGTTAGGGAAGCAAAATATACCTTTGACTAGACATACCGAAGAT
TTGCAGGCAGGCCAATGTCTCGCTGTAAGCAACTTCAAGGCATTGCTGGAGTACCGAATAAATGCTGGTG
GTGACAAAGCTCTCAGGAACAGGTTAGAAACAATCAATTTGAACGCAGAGTACTGCAACCCCACCCAGCA
GAGGCAGATGATGGAGGTCTGTGAGAGTTGCATTCGCGAGGAGCTCTTACAGGAAGTACGAGAGGGACGC
TTCTTCTCATTACTCACTGATGATGTGGTTGATATCTCCGGTGAGTGCCACCTCCCTGTGTTTTTGCGTT
TTTTAGACCAGGCGAATTGTTTGCGGGAGGAATTTGTTGGATTCCTTCCATTTGGGGGGGACGAGGAGAC
CCTGACGGAGAGGCTGCTGACTGAGGTCACAAAGACGTGGGGCTTGAATATGGATTACTGCAGGGGGCAG
GCCCATTTCAGCTGTGGTGTGCATTCTAGCAAAATTAAAGCCATCGCCACCAAACTCACAGAGAAGTACC
CCACAGCAGTACTCACTCCAAAATCAACATGTGCCTTGAATATTTCATTGGCAAGTGGAGTGGCTTTGAC
CGGCGTCCAGATTGTCATGTCTACTTTGAAGAAGATTGAGTCTCTTTTCAATGAGTCACCTTCCCTGCAA
TTGGAGTTGGAGAGTGCCATCTCCATTTTCTACCAAGGTAATGATGAGAAGGCCAATGATCTGAAAGTAG
CCTGCCACACTAACTGGACAGTGAAACATGATGCATTTGAGGTGGCAGTTGATTTCCTTGAATCTTTACT
GCTCTGTATGGATAGTGTTCATGACAATGAAGATCTGAGGTGGAGTGACCAAATCACACATGATGCATTG
GAAATATCAGAGGCACTGGCTGATTTTGAGTTTGTTGCCACATTGGTTGTTCTGAAAAACACTTTGTCAT
TCACAAGAGCCTTTGGCAAGAACTTGCAAGGGCCATTGATGGATGTTTATTTTGCTGCCAACAGCTTGAC
CGCTGTGTTGCACTCACTGAACGAGGTCTTGGAAAATATTGACGTGTACCATGAGTTCTGGTTTGAAGAG
GCTGTTAACCTAGCCACTGCACTAGACATCCCTGTGAAAGTACCAAGGCTGTACTTGAGAAAGCACCGCC
CTGAAGCTGGAACAGAGATTCAGCCTGAGAGCTATTTCAAAGATAACCTGACTGCCCCAGTGGTGAGCCA
TGTCATCAAAGAGTTGAACGACCTCTTCTCTGAAAACCACCTCAACGCCCTAAGATGTCTGACACTCGTC
CCTGCTGTCATGGGGCAACTGAAGTTTAACACATCTGAAGAGAACAATGTGGAGATGTACAGAAAAGACC
TTCCCAATGCAGACACTCTCCCAGCTGAGCTGCATTGCTGGAGGGTAAAGTGGAAGCACAGGGGCAAGGT
CACCCTGCCTTCCACCGTCCATGAAACGCTGCAGCTGGCTGATGTGAAATTCTTCCCCAATGTGCTTGCC
TTTTTGAAGGTGCTCTGCAACCTGCCCATCCTTAGCTTTGAGCATCTCGACAGCAATGCTTCTCGTAAAC
ACTTTCAGATGTATCTGGAGAACACACCTGACAAACACAGATCCAAATGTCTGGCATTTCTGAATATACA
TTGTAATGCCCGACATGACATTGACTTTATGGTTGATAGTTACGTTAGGATGTATCCTGACATTGAAAGT
TAA
>11063097
ATGGAGGAATATGCCCGTGAACCTTGTCCCTGGAGGATAGTGGATGACTGTGGTGGTGCGTTCACCATGG
GGGCCATCGGTGGAGGGGTATTCCAGTCAATCAAGGGCTTTCGGAACGCTCCTGTGGGCATTCAGCACAG
ACTGAAAGGTAGTGCCAATGCTGTAAGAATAAGAGCTCCACAGATTGGTGGTAGCTTTGCTGTGTGGGGT
GGACTCTTTTCCACAATTGACTGTGGTCTCGTCCGTATTCGAGGAAAAGAGGACCCCTGGAACTCAATAA
CTAGTGGGGCGATGACTGGGGCAGTGCTGGCTGCACGCAGTGGGCCCTTGGCTATGATGGGGTCAGCCAT
GATGGGTGGAATCCTTCTGGCCCTGATCGAGGGCTTTGGGATCCTTCTCACCAGATACACCGCACAGCAG
TTTCAGAACCCGAGTCCCTTTATGGATGACCCAAGTCAGCTTCACCCTAAGAACACCAGCCAGCAGCCCA
CTGGGTTCCAGTAG
>11063098
TCCCAGAGGCAGCTTGAACTGTGGAAAAATGGGGACCAGACAGACCCTAACCTCACCATTCCCCTGCTGA
TGCAGAACCAACCCCCACAGGGCTTTGAGGATGGAGACCACGTCAAAGTAGACCTGCGGCCAGAGTCTAG
CCATCTCAGCGTTTGCCACGGCAGACAGAGCCCACGGGGAGCCGCGCACACGGCCACTGGGACAGACAGC
AAACTCGTTATTGACAGCAGCATCTGTCTACCCACACGGCTGTGGTCTGCTGGGATCTGCTTGTCCACAG
AGGCAGACTACAACAGCGTTCCTGTGGAGGCGTACGGCCTGGCCATGTTGAAGGGAATGGGTTGGAAGGC
TGGCGAGGGTATTGGACGGACCTTCAAACAAGATGTGAAACCTATTGAACACCAGCTGAGGCCTAAGGGT
CTGGGTTTGGGAGCTGACCGCTCTGCTATAAGGGACCTGGAGCCCAGTGGGCCAAGGAGACCCCCTAAGC
CAGGTGATGAGCAGAAGGAGGAGACCCTAGTTCTGGGGCCTGGAGGCTATGTGCTGGTGGAGTCTGGAGC
ACACAAGGACCTGTATGGGAAGATTGAAGGGGTGGATCCGGACAATGCACGAGTAGTGGTGAAGCTCGCG
ATTGGAAGCAAGACTGTGACAATCAGTCAATATGCATTGAAACTGGTTGCCCACACAGAATATGACAAGA
ACTGCAAAGACCTCAGTAAGTTTGTGTTCTGTCCACCATGTCGGCTCAGCAGGGCCCACNNNNNNNNNNN
NNNNNNNNNNNNNNNNNNNNNNNNNNNNNNNNNNNNNNNNNNNNNNNNNNNNNNNNNNNNNNNNNNNNNN
NNNNNNNNNNNNNNNNNNNNNNNNNNNNNNNNNNNNNNNNNNNNNNNNNGGAAGCATAAAGATTCAAGTC
AGGACAGTGTAATAAGAACACAATCAACCTTTCTTTCCATCAGAGAGAAGCCCCCAGTGAAGCTACCCCC
TGCTGCCCCCTCCTGGCTCCAGAGAGACCTGAAAGTTCGCTTTGTAGATAAAGCATTTAAAGGAGGGAAA
TATTACAATTCAAAGATGCGGATAGAGGATGTCTTGACACCAAACATCTGTATTTGTCGTACTGAGGAAG
GAAGATTCTTAGATGATGTTAAACAGACCATGCTGGAGACCATTGTACCAAAGAGTGACTCGGATGACAT
CATGGTTGTACTTGGTGAACACAGGGGACAGGTGGGCCGTATCCTCCAGAGAGACCGGGACCGGTGCAAA
GCAATGGTGCAGCTGGACAGATATGAGGAGAAGGTGTTCACCCTGGACTATGACTCTATCTGTCATTATG
TAGGTGGAGATCACTGA
>11063099
GCTGAAATTATTTAAGTACACAGCATCACGCAGGTGATTCTCATGAACAAGTCCGTGTTTATACACGCCC
ATTAACTTGGAATTCTGGGAGATGCTGTCTGCTAATGGGACATGGACAAAAATGGACGTGCAGCCGCCGC
CTATCCGAACCTTGGATGATTATATTTTGGGCTCGGCTAGGTTCGCTGTGCCAGATATACGAAATCTAGA
GCGATGGAACAATCGGATAATAAACAACCTGCTGTATTACCAGTCCAACTATTTCGTCTCGTTTTTGGCA
GTCCTTGGAATAGTAGGGTATTTCCAACCCTTCCACCTGTTTTTGGGTGCCACAGTGGTGACGTTGATGT
TCATGGGGTTTGTGTGGGCTGCAGAGAACCAGGCTCAAATCAGACGATTCCGTCGTAACCACCCATCCTT
GGCGCTATGTGCCATTCTGGCAGCCAGCTACTTCTTCCTCACAGTGCTCGGAGGAGTGGCTGTCTTCCTT
TTTGGAATAGCCTTCCCCATCTTATTGATACTGATCCACGCCTCTGTTCGGCTGCGGAGCCTGAAGAACA
AGTTGGAGAATAAGCTGGAGAGCATTGGCCTAAAGAGAACACCCATGGGGCTGCTGTTAGAGTCCCTGGG
ACAAGAACAGGAAGCTGGGTCTTAGGGAGGAATAGAAAAAACAGGGATGCCAGGTTCTATTTCTGTCTTC
TTGTCCATACCCCTGTACTGTAATTTAAAAGAAGGAATGGACACATTTTAGCAAGTTGATGAAGATGAGG
CCCCATTAAGCCAGGTTCTTTCACTTATCCTGTATATCCACATAAGTACATTGGGTTCAGGGTTAGAGAC
TTAAGTGGAACAAGGCCTCAGATTGCCTGGAAGTCTGAGAAAAGGAGTGTGAAAAGTAGCTAAGTATAGC
AGGGGGGACATGCTTGTTATATCCAACTGTTACAAAATTGGTGGAACAGATTGCATATTCTGTATGTGTT
AGGCCTATATCATGCTACACACTAACTGTTGTAGTTTTTTTTTTTTTGCGCACCTTTGTAAGTGAACTCC
AAAATTAAAGAGTACATTCTGTGGATTGAAAAACTACACAGAGAGGTGAATTAATTTCAAAAGAGGTGAA
CTCGTTACAGAAGTGGGATTTGTTTCAATAATGAATGCTTTTTAAAATGCAGTTTATACTCCAGTGTTAT
TGTTACCAAATTGTTTTACATGAAAACTGAAGGTGATTGATGGACCACTATTTTCTAGCTGCAGACCACT
CCGATTTTTGTGTTATTGTCCACATTGTATTGTTGGGTTTTGGGATTTGATAAGGTTAAAGGTTTGAATG
GGTTTTAGGTTAGAAAGAAAACTGTGGGAAACTGTATGCTTGCATTGAAATATACATACCTTTAATTCCA
AGAATGTTAACTGGGATTATTTATGTCTCTGTCCAAGCACAATTTGGTGTGAAGATTGTGTATGGCATTC
TGCCTTTATTGTGCAAACTTTTATTCAGTTGATAAAAGTATGTTTCACTTTTTTCATTGTCAGCCTTGCT
TTATAGTCTAAATATTGTGATTCCATTTTTTTGCTCCAATGCTGTCAAAATGTATTTACACTTTATTTAA
TACATAATATGCCTTACTTCAGCAGAATCTTGTCATGGTGTTATTTTTCATCCGTTTGTAGTTTATTAAA
TGTAATGCTAAGAGCCGAAGAGTAGATATATCGATTTGGTCTTTCCTAGTCAGCCGACACAGCAAAGACA
GCACAGGAAGGGAAGTCAGAATTGTTCTGTGCTGCATGTTGCAGTTATTAACTATCAATTACTGTATATA
TGGATTAATGTAAAGAGAACTTACAGAATAAATTAATGTAATATGTTAATGGAGAATATATCCATAAAGA
TGTACACTGCAC
>11063100
ATGGCAGGAAAAGAGGATGGTGTCTCGTTGGCCGGCTCGGTGTCCGGCGACAAGTCCGACACCCTTGGCT
CTACTGCCTCGGGCAAGAAGAGGGGTGGAGGACAGAAGAAGCAGATGCAAGCCAACAAATCTGCACTCCG
AGCCCCTCGAGCCCTCTGCTGCCTCACCCTTAGTAACCCCATCCGTATGGCCGCCTTGGCCCTCGAACAA
GTAGAGTACATTTTCCTGGTCATCTTCACCATTGAGACCTTCACTAAGATCCTGGCCTATGGCTTGGTCA
TGCACCCCAGCGCCTACATCCGCAGTGGCTGGAATTTGCTTGATTTTGTCATCGTTATTGTTGGTTTGTT
CAGCGTGGTTGCTGAGGGGACGTCTGAACACAAGCCTGGAGAGGCCCATCATGCAGCAGGCAAACCTGGA
GGACTGGATGTTAAAGCTCTGCGAGCCTTTAGGGTGCTGCGACCCCTTCGGCTGGTGTCTGGTGTGCCCA
GTCTACAGATTGTGTTGAACTCCATCATGAAGGCCATGGTTCCCCTGCTCCACATTGGTCTGTTGGTCAT
GTTCGTCATTATCATCTATGCAATTATTGGCCTGGAGCTGTTCCTTGGCAGGATGCACAAGACCTGTTTC
TACATGGGAACCGATCTGAATGTGGATGATGACCCAACGCCATGTGCGTTTGCTGGGAACGGGCGTGAGT
GTGTGGGGAATGGGACGGAGTGCAGAGGACCCTGGGAGGGGCCTAACGGTGGGATCACCAACTTCGACAA
CATCTTCTTTGCCATGTTGACCGTGTTCCAGTGTATCACCATGGAGGGTTGGACCGATGTGCTCTACTGG
ATGAATGATGCCATTGGCTTTGAGATGCCCTGGGTGTACTTTGTCTCTCTGGTCATCTTTGGCTCGTTCT
TCGTACTCAATCTTGTATTGGGAGTGTTGAGCGGAGAGTTCTCCAAAGAAAGAGAGAAGGCTGTGGCTCG
TGGAGAGCTGCAGGATGCCCAGAATAAAAAACAGATGGAGGAGGATATGTGTGGCTACATGGACTGGCTT
ATTGAGGCAGAGGACGTGGACGAAGAAGGAAACAAGCGTATGCTTAACTGA
>11063101
ATTTTGGTAGTTTGATAGTGTCCTGTGTGTGTAGTGCGATTAGAAGGTGCACATGAAAATTGTGAATCTA
CTTTAAGCAACTATTGTTTCTTTGTGCGTGTGTATGTTGGTGCAGCTTAGTGTAATCATTTAATTCAATC
TGTGCAAATGTAAATGTGAAGTTTCTCTAGGAGAGTGTTGAATGCAAGTGCATGTGTATGTGGGAAGTAC
GAGAAAAAACACTTCTGTGCAAGTGAGCGTTTAAACGTAGCACAAGGTTAGTTAGCGGAAGTCGACGTGT
CACCATCAAAGGTCATCCGTCAAAGATGTTCCAGCCGCAGCTCCAGCTTTGCAAAGTCACCAGCGCGCTC
TTCATCAGCAATGCACGCTCAGCCTGCACCGACGCCCTCATCCAGCAGGAGGCGGTGACGCTGTGCATCA
ACGTGTCCAAGCAGCAGCCCTTTCCTGCGGCCCCGTGCGTCGCGGTGCTGCGCGTGCCTGTCTATGACGA
CCCCAACGAGGACCTGTACCGTTACTTTGACAGCTGCGCGGACCTCATCCAGGACGAGGCATCCAAGGGA
GGTCACACCGTGGTTTACTGCAAGAACGGCCGCAGCCGCTCCGCTGCCATCTGCATGGCGTACCTCATGA
AGTACCGCAAGCTCTCGCTGTCTGATGCGTTCACGAAAGTGAGGACTTCTCGCTCAGTGGTGGACCCCAA
CTCAGGATTCCTTGCACAGCTGGAAAAATATGAGCAAGAGCTGAAAAAAAGGCAGGAGGAAGTAAACAAA
GTGTCAACCTAATAGTGCCACATTCTTCACCCTCCACGACTCTGCACCTCAGCAGCCTTTGCCCTTAGCT
TTGGTCCTAATACTTTTGAGCAAGGTTTTGAGACACAGATTAAACCTGATCCTAGACTAATTATATGACC
AAGGTTTTCAGACACAGATTAAACCTAATCCTAGACTAATTATATGACCAA
>11063102
CTGACTGAGATAGACAGTGGAGACAGACTGTGACCCCACAGTAAACATCTGTAGTTAGTCATTAACACAG
TTTAAACAGCACATCTGATCAGTCCTCTCCCAGCCTTGTCTCTGAAGATTTTCCGTTGGCTGTAGGCTCT
ATAGATGTCATGGGCTGGCTGTTCCTTTGTGTGTCTGCGGCTCTAACTGTGTGGTCGGCATCTGCTCTGA
GCACATCAGTGTTTTCCAGCAGCCCTGAGGCCCACATGCTCCTGCGCTCCAAAAGGGCGAACTCCTTCCT
AGAAGAACTTAAACCCCCGTCAATAGAGCGAGAATGTGTGGAAGAGAGATGTGACTTTGAGGAGGCAAGA
GAGTTTTTCATAACCAGGGAGGCTACGTTGGAATTCTGGACCGTGTATACAGATGGGAATCAGTGCATTG
AAAACCCTTGTGTAAACGGGACTTGTGTGGATCTCTACCAGTCTTATGCATGCAAGTGCAATCCAGGATT
TGAGGGAAAACTCTGCGACCAAACTAGGACAGCCACCAATTGTTCAATAGCCAATGGTGATTGTGACCAT
GAGTGCCAGGAAAGCAAGGATGGCCTGAGTCGTACCTGCTCCTGTCTCCAGGGACACCGTCTACAAAAGA
ATTCTAGAGAATGTCTTCCTATAGATGACCAGTCCTGCGGCCAGCTGCTGGTGACTAAGTCCAGCTACAG
TAAACCTATTCAAGGACTACAGCCCTGGCTGGTCGGGGGAGAAGTGGGCAAGAAGGGGGAGAGCCCCTGG
CAGGCTCTGGTGATGGATGCAAGGGGGAAGTTTCACTGCGGAGGGGTCTTGATTGATAAGAACTGGGTCC
TCACCGCGGCTCATTGCCTGACCAACAGTCTTCGGTTTTCTGTCAGACTGGGCGACTATGAGCGGACCCA
TTTCGAGGGCACCGAAGTCAGCCTGGCGGTGAGCAAGGTGTTCTCTCACCCCAACTACAACAAGGAGACG
GTGGACAACGACATCGCCCTGCTGCGCCTGTCTTCCCCGGTGCCCTTCTCCAAATACATCCTTCCGGCCT
GCCTCCCCGGCCGGGCCCTGGCCGAGGGCGTGCTCCACCAGAACGGCACCCGCACCGTGGTGACGGGCTG
GGGGAAGCAGGACCAGCACTCCAGGGGCTACACCTCGGCCCTCAACTTCATCGAGGTGCCGCTGGTCAAG
CGGGACCTGTGCGCCCGGCACATGAGCAACAACGTGTCAGCCAACGTGCTGTGTGCCGGTGTGATTGGCC
GGAGGGAGGACGCGTGCGAGGGGGACAGCGGCGGCCCCATGGTCACCTTGTACCGCAACACCTGGTTCCT
CATTGGTATCGTGTCTTGGGGGGAGGGGTGCGGCAACAAGGACAAACTGGGCATTTACACCAAGGTGTCA
AACTACAACGAGTGGATTGATAGTGTTAGACAGGGGTGGGACACTGAGCTGTCCACCTGAGTGCCTGTTA
GAAATGTAACACGCCTTGTGGAATAAATCAGCACACTGTCATGTTTCACCGTTTTTCTTTATTGTTACAA
ATGTTCATATTTGTAGTCCAAGTTACAGTGGTACAGTAGATGGCTTTAATACAGAAGTTCAAATGATTTG
CTGGCTTGTTAACTTGGCCATGAAGTACATGCATTGCATATCTGTTTTTCTGGCTAAATAAAGTGTACTT
CAACATTT
>11063103
AAACTAGGAACGACAAGAAGCGAGGAGGAATCGCCGAGATGGAGGCCGTAGGTGGCTAAACACGAGAAGT
GACAAACCGAGACATTTTCAATAAACTTTGAGGCGCTTATGATTCTCAAACGTAGTACATTTGAGAAGAA
TCTAGTTATCCATAGCTAGCGCTAGATATCTCTGCAGTGGATATTGTTGGATCGGTCACCATGGCGACGG
ACATTAGCTCCCCACCACGGTTCTTCCACATGCCGCGGTTCCAGCACCAGGCGCCGCGGCAGCTCTTCTA
CAAGCGGCCCGACTTTGCCCAGCAGCAGGCCATGCAGCAGCTCACCTTCGACGGCAAACGCATGCGGAAG
GCTGTCAACCGCAAAACCATTGACTACAATCCATCGGTCATCAGACACCTGGAGAATCGTTTGTGGCAGC
GCGACCACAGAGATTTCCGTGCCATCCAACCCGATGCGGCGTGCTACAATGACCTGGTTCCACCTGTGGG
CATTTTGAGTAACCCCATGAACGCAGTCACTACAAAGTTTGTCCGAACTTCCACCAACAAAGTCAAGTGC
CCCGTCTTTGTCATAAGGTGGACCCCTGAGGGGAGGCGACTTGTGACCGGAGCTTCCAGTGGTGAGTTCA
CCTTGTGGAACGGACTCACCTTCAACTTTGAGACCATCTTACAGGCCCACGATAGCCCTGTGCGTGCAAT
GACCTGGTCTCACAATGACATGTGGATGCTGACGGCCGACCACGGCGGCTACGTCAAGTACTGGCAGTCC
AACATGAACAACGTCAAGATGTTCCAGGCTCACAAGGAGGCGATTAGAGAGGCCAGGTCTATACCCAATC
TACCATTTTCTGTAGTTAACCCCAGCCTGTTAATGTTGTTACTGATGTTTCCCCTCGTAATGACTGATAG
ATGTACATGTGTGCTGTCGCGACGCTGCACTGCTCTCTCTTTGATATTCCACTTCTTATTGCCATTATCA
TTGCCTGTGGCTCCTAATGAGTTGTGTTTCTGGATTCTTTCTATACATAACTACTATGTACGGAAAAGGT
TGATTTTCACGGTCTTGTTAAATAAAGTGTTGATCTATATCCAAGCG
>11063104
ATGTCAGTGTCTCAGGTCACCCCCACCCTGTTCCTGAGTGGGGCCGATGCTCCTCTCAACCAGGCCCTAG
TCTCCCGAAAGGGTATCACCCTCATTGTCAATGCCACACTCAACCACGCCTGTCCCATCTACCCGGGGGT
GGAGTGCCTGCGCGTGCCCGTCTCGGACCTTCCAAGCGCACGCCTGGGCGACCACTTTGACCGCGTCGCC
GAGCGGATTCACGGCAACCGGACGGGGGGTACACTGGTGCACTGTGCGGCGGGCATGAGCCGTTCTCCAG
CCCTGATTATGGCGTACCTCATGCGTTACCGGGGTGTTACTCTGTGCCGTGCCCACAAATGGGTGCAGGA
GTGTCGGCCGTACGTGCGGCTCAACGCAGGTTTCTGGGCTCAGCTGCTGGAGTACGAGAGGAGGCTCTAC
GGGAGGAATACGGTGAAGGTGGCCACACCCATGCCTCCACTGACCCAGTTGTCATGGCCACCGCGCTCAC
CGCTGACACAGCGGTCGCTGACACTGTTGGCTGGGTCACCGTCTTCGTCATCACAGGCCAAGGGGGTGAA
TAAGGATGGGCTTGTAAGGAAATGGTAG
>11063105
AAGTCGGTGAGCCATGACCTGGAGCAGCTGAACCGACTCCTCCACATGGTGAAGAGCCTGGTTCAGAACC
CGTACCTGTATCTCGGCTCCTACGTCCGCAGCCTGGTGTCCAGCGTCATGTACTGCATCCTGGAGCCACT
GGCCGCCTCCATCAACCCCCTGAATGACCACTGGACCCTAAGGGACTACGCAGCCCTGCTGCTCAGCCAC
ATCTTCTGGACCCATGGAGATCTGGTCAGTGGGCTGTACCACCAGATCCTGCTGTCTCTGCAGAAGGTCT
TGTCAGATCCAGTCCGCCCGCTGTGTTCCCACTACGGCGCTGTAGTTGGCCTACATGCACTTGGATGGAA
GGCTGTTGAACGTGTGTTGTATCCACACCTGCCTGCCTACTGGTCTAACCTGCAGGCTGTCCTGGATGAC
TACTCGGTGTCCAATGCCCAGGTGAAAGCCGATGGACACAAAGTCTACGGAGCTATCCTGGTGAGAGCAG
GAGACCAGTCCCCTCGGCAACAGCCCCCTAATCAACCTCACCACCAGGTTTCCACCAGTTACCGATCCCC
TCTGTCCCCGCAGGTTGCAGTGGAACGGCTGCTAAAGATGAAAGCCCTGTCTCTGTCCCTGCCGGCGGAA
CGCGGCTTCGGCGCCCAGCCAGGCTCCGGTGGCGTGGCAGGTTTCCGGGTTAGTTCGCCCGGGCTCAGTC
CGCCCCCGGAGCCCCTCTCCGAGGCCGCCCTGGGCATCGCCAGTCACCTGCAGGGACCCGGTGGTGCTGG
CACGCCCTGGGAGGACTGGACCCCCGTCCCCCTGCCCGCCATGTACTGCGAGCTCTACTCCTTTTTTGGG
GACAGCCTGGCAGTACGGCTCAGCACGGGGCCCAGCTTGGGGGGCTGCCCACCCTCGGCCCTCTCGCAGC
CGGCTGACACCAGGAAGGAGCCCCCGGGCCCCGCTGCCAACCCGGACACCGCGCGTAAGATGCCCCAGCT
CACCGCTAACCTGAACGTCAGCCCCCGGCAGGACGGGAGCCCGCGCCCGGAGCCAGCTCCACCCAGCCTA
GCCGCTACTGCTCCAGGAAGAGCCCTGGCTCGTTCCTCCTCTTCCTCATCCATCCAGCGCCGAAACTCTT
CCTCCCGGCCGGGACAGCGCTCGGTAGGTCCGTCCCGCGACGTCTTCCCCAAGGCCCGTTTCCCCCCACC
CCAGGCGGGTCCCCCCGCGTTCTCCTTCCTCATCGGTGGCCGTCAGACGGGTCGGCGCTGCCAGGGGCGT
CGCTTCCAGACCAGCTTCAGCCCCGCCCCGCCCCCGTCCTCCGCCCCACCGCGCACCTATGCCCACAAGC
TGCCCGTCATCGGCAGGGTGGGCAAGCCGTTGCGCCGATGGACCTGCTCCCACTACTCCCTCCACCTGCC
CCTCTAA
>11063106
ATGGGTTTTTGGGGAATAAGTTGTATTTTACCTGCTCTTAAGCTGTATTGGCTCGGTTTAAAAGTTCTAC
TTAATCAACTGTTCTGCCGACCCTTCACCTTGCCAGAGCTGCCCAGACAACATGGCAGAGTTGCTATAGT
AACGGGAGGCACCAGGGGAATCGGCTATGAGACCGCACGACACATGGCCAGGCTGGGGGCACATGTTATC
ATAGCTGGACAGAATGAGGTGGAGGGTGTGTCTGCTGTAAAGAGGATTTACGAGGAGAACAGAGAGGCCA
CGGGTAACATACAGACACACAACACGAACGGGATGTTTCTGAATGGCTGGAGAGGGTACATTTAG
>11063107
ATGGATCACGTGGTCTCGTTCCTCTCCTCAGATCGACCACCTGCCCCGGTCAATGTTTCGGTGATGCATC
TGAGGGCCGACTCTGCCACGGTGTCCTGGGAGGTACCGGAAGGCGATGTCATCATCGGCTTCTCCATCTC
ACAGCAGAGGCAAGAGGGCCATACCCAGCGCTTCATCAGGGAGGTGAACACCACAAGTCGGAGCTGTGTT
CTGTGGGACCTGGAGGAGGAGACGGATTACGTCATTCAGGTCCAGTCCATTGGTCTTTACGGAGAGAGCC
AAGCCAGCAAGAAGGTCCACTTCAGAACATTAAAGAAGTCTGATCGCTTCCCCTCCAACAGCTCCAACCA
AGGTAACTAA
>11063108
ATGGGGGTTTTCTATGATGCTGGTCTGATAATGGAGACCAACACTGGTAAAGGGACTGGAATCAGAACAG
ACCCCTGCTGTCCTGTCAGTGCCAGGCGGAGGCGTGCAGTAACCATCGGTGATGTCATTACTAGTATGTC
CAGTAAGTATAGTGGTCTGGCTAGAGAATGTTGTGTGGATGGAATGAAGGACAACAAGATGGGATACACC
TGTGAGAGACGGTCCCAGTTCATCACAGACGGAGATGTATGCGTGAAAGCCTTCCTCGACTGCTGCAAAG
AGATGGTCTCCAAGAAGGCTGAATTCAAATACGAAGCACTGAAGCTCGCCCGCAGTGAAGAGGAGGATGA
TGGGGAGTATATGAATACTGAAGACATTGTGTCCCGTACTGAGTTCCCTGAGAGCTGGATGTGGGAGGAC
AAGATTCTTCCTGAATGTCCAGATAATGACAAGAACTGTGTGACCACATCTGTGATTAAAAACAGTTTTC
TGAAAGATTCCATCACTACCTGGCAGGTGACAGCCATCAGCCTGTCTAGAACTCATGGTATCTGTGTGGC
AAATCCATTTGAGATTATTGTTGTAAAGGACTTCTTCATCGACCTCAAACTGCCCTACTCTGCCGTTCGC
AATGAACAGCTGGAGGTGAAAGCAATCCTTCACAACTACAGTGAAGACCCCATCACTGTGCGTGTGGAGC
TGATTGAGAATGGTGAGGTGTGCAGCTCAGCCAGTAAGAAGGGTAAGTACAGACAGGAAGTGAACATGGA
CCCCATGTCCACCCGGGCTGTCCCATATGTCCTCATCCCAATGACATTGGGTATGCACTCCATCGAAGTC
AAGGCTTCTGTAAAAAACTTTGGTATCAATGATGGTGTGAAAAAAGACCTTCTTGTTGTGGCTGAAGGAG
TGCTGGTTAAAAAGGAAAACAATGTTCTCCTGAACCCTGCTAAAAATGGTGGTGAGCAGACGGCACATAT
ACCCAGTGGAGTGCCTGAGAACCAGGTGCCAAACTCGAATGCTGACATACTGATCAGTGTGACTGGTGGA
GAGCAAACCAGTGTGCTTGTGGAGCAGGCCATTAGTGGAGGTTCTCTGGGCAGTCTGATAGTTCAGCCAA
TTGGCTGTGGGGAACAGAACATGATCAAGATGACCCTGCCTGTCATTGCTACACACTACCTGGACAACAC
CAGAAAGTGGGAAGACATTGGCCTGGATAAACGAAAAAAAGCCATCCAGTTTATCAAAACTGGGTACCAA
CAAGAACTGGCATTCCGTAAACAAGATGGCTCCTATGCTGCCTGGAGCCACAGAAAGAGCAGTACCTGGC
TAACAGCATATGTAGCAAAGGTCTTTGCCATGTCCAGTAATCTGATCAGTGTTGAAGAGAATGTACTTTG
TGGTGCCATCAACTGGCTTATTCTAAATCAACAAAATGATGGCCTTTTCAAGGAATTTGCTCCAGTCATT
CACACTGAGATGACAGGTAATGTGATGGGGTCAAATTCTGATTCTTCCATGACTGCCTTTGTTCTAATTG
CCATGCAAGAGGCAAAATCACTGTGTGAGCAGACTGTCAACAGTTTACCAGGCAGTATGGTTAAGGCAGT
AACTTACCTGGAGAAGCGTTTGAACCACCTGACAAATCCCTATGCTGTAGCTATGACCTCGTATGCTCTG
GCCAATGCAGGGAAACTCAACAAGGAGATTCTGATGAAGTTTGCCTCGCCACAGCTCGACCACTGGCCAG
TCCCTGGTGGTCACACATTCACTCTGGAAGCCACATCATATACTTTACTTGCCCTGGTCAAGGTGAAAGC
ATTCGAAGAGGCTGGGCCCATTGTCAGGTGGCTCAACACACAAAAAAAGGTGGGAGGGGGATACGGATCT
ACACAGGCCACCATCATGGTGTTCCAAGCTGTGGCTGAATATTGGACCCATGTGAAGAAGCTGAAGGACA
TTGACCTGAACATCAACATTGAGGTGGATGGCAGGGCATCAGTCACTAAGTGGTCAATCAACAACAAAAA
TCAATTCCACACTCGTACAGATAAAGTAAATTCCATAAACAAGGACCTAACCATTAAAGCTTCAGGAAGT
GGTGAGGCAACAGTTTCTGTGGTGACACTGTACTATGCCCTGCCAGAAGTAAAGTCCAGTGACTGTGAAA
GCTTTGACCTCACTGTCACTCTCACTAAGGTGGATAAAACAAGCCATCAGGATGCCAAGGAGTCATTCAT
GCTTACCATTGAAATGTTGTATCGTAACAATGAGAGAGATGCAACAATGTCTATCCTAGACATCGGCTTG
CTGACTGGCTTCATTGTAGACACAGGCGATCTGACTCAGTTGTCAAAGGGGAGGGAACGCTACATAGAGA
AGTTTGAGATGGACCGTGTTCTGTCTGAAAGAGGCTCTCTCATTATATATCTGGATARGGTTTCCCATAA
GCTAGCAGACAGAATATCCTTTAGGATCCACAGAGTCCAGGATGTTGGAGTTCTTCAGCCAGCCGCCATC
TCTWTATATGAATACTACAACCAAAAGCGTTGTGTGAAGTTCTACCACCCAGAGAGGGAGGGCGGGGCTC
TAAGCAGACTGTGTCTTGGAGAAGTGTGTACTTGTGCAGAAGAGAGATGCACTATGCAGAAGAAAAATGA
RCTAGATGTTAAACGCATAGACAAAGCCTGCGAMGCAGGACTGGATTTTGTTTACAAAGCYACGGTTGTG
GACTTAAAGCTGACATCACAYACTGATACTTACACCTTRAAGATCRATGAGGTAGTAAAGCCAGGCACTG
ATGAGGGAGTGGAKGGSAGSARKCGKGACTTYATKGGACTWTCTTACTGYMGAAAGGCTGTTGATCTAAA
GCAGGGGAAAAAATACATGATCATGGGGAAGTCTGCAGACATGTACAAAGTGGAGGAGGATGGACAACTG
AAGTACAAGTATGTCCTGGGAGAAAAGACATGGATAGAATACTGGCCCTCAGAATCTGAGTGCACAACCA
GAGACTACAGACACATCTGTCTGGGCATCAATGAGTTCATTAACGATGTCACATCCTTTGGCTGCCCTGT
CTAG
>11063109
ATGAACGTGACGTCGCTCTTCTCGTTCACCAGCCCGGCGGTGAAGAGGCTGCTGGGGTGGAAGCAGGGCG
ACGAGGAGGAGAAGTGGGCGGAGAAGGCGGTGGACGCCCTGGTGAAGAAGCTGAAGAAGAAGAAGGGAGC
GATGGAGGAGCTGGAGAGAGCCCTCAGCTGCCCCGGACAACCCAGTAAGTGTGTGACCATCCCTCGATCT
CTGGATGGGCGTCTCCAGGTGTCCCATCGTAAGGGCCTCCCCCACGTCATCTACTGCCGGGTGTGGCGCT
GGCCGGACCTGCAGTCCCACCACGAGCTCAAGGCCCTGGAGTGCTGTGAATTCCCCTTTGGAGCCAAGCA
CAAAGATGTCTGCATAAACCCCTACCACTACAAGAGAGTGGACAGCCCTAGTGAGTATACTCATCTCTAC
TGA
>11063110
ATGTGCACACAGGAGGGTGCCCTGGACCTGCTGAAGGAATTGAAGAGTTACAACATGACATTGAAACTCC
TGCAGGAAACAAGGATTGGCATGTCTGTGAATGGAATAAGAAAGCACTGCACAGACGATGAGGTTGTTGC
TCTGGCCAAGGTCCTCATCAAGGACTGGAAAAGACTGCTGGATGCTGCACGTTCTCATGGTACTGAGCGG
CCCAGTGAGATAAAAAACGGGGTTGGAACTAACAAACCAGCCGGGTCCCCAGTCAGGTCTCCCTCTAAGA
AAGACACACGTCACAAGAGGCTGGATGTTTCTGATTCCGATCCAGAATCTGAAAAGGAAGAGCGCACTGA
CAAACAGCAAATCGAGAAAAATAATGTTGAATACAAAAAACAGAACATAGCCGATGACTTGAACAAGGAA
AGAAAAACAGATGCATTCAGAAACAAATGGCATTTGGAAGTATACAATAATGGAAAACATATTGAAGATC
TCAGAAAAGCTAGACAGGTAGAGTTCCCCAAAAATGAACAACGCTTAGAAGAAACCAAGAAGGGGAGGAA
CTTTGAAGAATCCAGAAAAGGAAGACTTGTACCAGAACATTACTTAAAAAAAGAAATACATTTAGGAGAA
CCCAAGAAAGAAACATTTGTCAAGGAACCCGTTAAAGATAGACACACACACCAACCCAGAAGGGAGAGAT
TCACAAATGAACCAAGATATGAAAGACACAAAGAAGGATGCAGAAAGGAGAGAACTATGTACGAAGCGAA
CGATGTACGAACACAAGTGAGACCTTTTGAAAACTACAGTCGAGGGTTTGAGAGGAAAAGCGTCTTGGAC
GATCTTTACCCCTCTTGCTACACTCCTCCTCTGCCTCCTCGACCACTCTCTATTCCACCCTCTTTTAGAC
GTACATCTGTGGAGGTGAAGAAAAAGGTGAAGAAAGTGGTGAAGAATGAA
>11063111
ATGAAATTCATCACTCTCCTGGCTTGTGGCACCTTGGGTTTAGACATACAGTTTATAAAACAACTCAAAA
TCTCAGGAGTCCTAACTGAAGCAAACCAAAAGAGGCTAATGTCATCATGGCTTTGTGTCCCATCATCAGT
CGCTCCGGGACTGATATTGAAGCAGCACTGCAACAGATCCAGGTCAGAAATTTCAAAACCAATGCTTCAA
ACAGGAAGGTGAAGCTGCAGCTGAGAATCCCTAGACCTGAGACTGGTGCTGCCATGGAAGACTCAAATAT
GGGCGGATTGGAGCAGTCTGAAGTGTTTATAGTGCTTTATTAAGTGCTATTTTCTTTTCCCGATCTTGTA
AAGTTCTCTAATTCAATTATCTGCTACTGAGAAAGTTTCTAAGCTTGCCTTAGCCACAAATACATTTTCC
TTGATTTAANTATTTTGTTTAATTA
>11063112
ATGCGCCTCATGAGTGATGGAGGCAAAAAACTTCTGCATAAATCTCTGTTCTGCACTTTGTCTTCGGACT
CGAGAGGGACAAGGGAATTATCTCTCCATCAAGGAAATCAAAGCAATGGCACTCTTAATCTAAACACAGT
TTGGAATAACACAGACCGTCCTAATAACAACACGGGCAATGTTAAGTTTGGGAACAAGAAGTTGCCAAAT
GCCATTATTGTCGGTGTTAAAAAAGGTGGCACAAGAGCGGTCTTGGAGTTTATTAGAATACATCCGGACG
TACGTGCAGTTGGCACAGAAACGCATTTTTTCGACAGAAACTACGACCGTGGACTAGACTGGTACAGAAG
CCTGATGCCGCGAACACTGGACAGTCAGATTGCAATGGAGAAGACACCTAGCTACTTTGTGACAAGGGAG
ACACCTCGACGGATCTCCGCCATGTCCAAGGACACCAAGCTGATCGTGGTGGTGCGAGACCCGGTCACCC
GGGCCATCTCCGACTACACACAGACCCTGTCCAAGACACCCGACCTTCCCAGCTTCCAGGATCTGGCGTT
TCAAAACCAGAGTCTGGGACTGGTCGACACGTCTTGGAATGCCATCCGCATTGGCATGTATGCTCTGCAT
CTCGAAAACTGGCTCCGCTACTTCCCCCTATCCCAAATCCACTTTGTCAGTGGAGAACGTCTCATCACTG
ACCCGGCAGGTGAACTGGCGCGAGTGCAGGACTTCCTCGGTCTCAAACGCATTGTAACTGACAAACATTT
TTACTTCAACAGAACCAAAGGCTTCCCCTGCCTCAAGAAACCCGAGAGCAGCAGCTCGCCCCGGTGCCTG
GGCAAGTCTAAAGGTAGAACTCACATTCAGATAGATGGCGACACCATTGAACAGCTACGGGACTTCTACC
GGCCGTACAATATCAAGTTTTATGAAATGGTGGGTCACGATTTTCGGTGGGAATAG
>11063113
ATGACATCTCTGGTCCTTCTGCTGGCTCTGGTGTTGTGCCAAACCTTGGCTTCACCTCACCTTTCAGTGT
CAGACCCGTGTGTTCTGGAACTGGAGGAGTTGAGACGTGATGTTCGCATTTTGGAGAATAAACTGCTGAT
AGGGGCATGGCAGCTCACACACCTGAAGACGCACAGTTTTATCCATCTTCCGCAATCCAGCACCAACCTA
ACAGAGAGCTTCAAGACAGGAGTTCTAGATACTCTCCCTCCAGCAGGAAGCCTCACTGTGTATGACAGAG
ACTGCTCTGAGCTGTTTGAGAGGCTGAGGCCCGCCTCCGGGTTTTACCGGATCAGACCCAGAGTGGACCA
GGAGCCAGTCCTGGCCTTCTGTGACATGGAGGACGGAGGGGGTTGGACGGTTCTGCAGAGACGGAGACAC
GGCAGGCTGTGGAACGACGAGTTCTGGCTTGGCAACGAACACATCCACTCTCTGGTGAAGGACGGCGAGA
ACCTGGTGAAGATCGATCTGATGGACTGGGGAGGACAGAGGAGACACGTCTACTACCAGAACTTCAAGAT
CGCAGATGAGAAGGACAGCTACCGCCTGTTTTACGGTCTGTATAGTGGAGATGGAGGAGATGCCCTCTCC
GGTGGCACTGGAATGCTGGAGCAGTGGTCTGACTCTCTCAGCGGCATGCCGTTCAGCACCAGAGACCAGG
ACCATGACCGCTATCTACAAGGCAATTGTGCTCAGGAGAACCGAGGGGGTTGGTGGTACAAC
>11063114
GCTCTGACTTCCTGTGTAACACTCACATCATCCCAGTGAAGAACGAAGAGGGCGTCGTCATGATGTTCAT
CCTAAACTTCGACTACGTCCCAGAGGAAGGAAGCAGCGACTCTCTGGAGAGACTCAACCCCAAGTCTCCT
GCCAAAGCTGAGCCACGGAAAGGGAGGTTCTTTCGTTTGCGGCTGCCTGCCTTGCGGCTCCTGGGCATAA
GCAAGCAGTCCCTCCCCCAGGAGGACCCGGACGCGGTCACGGTCGACTCACCCCGCCGCAGTGATGAGTC
GGTGGCCACCCGTGACATCCAGTCCCTGCCCACGCGGGACAGCTGCAGCCCGTCCTACGCCAACGACACC
CGAGCCCTCATCGGCCGCAGTCACTGCTCCACCCCGCTGTCCGGGCCCCTCGACCACTCATCCCCCAAGG
GGCCCGTCTGGGACAGGTTGGCCCCGCAGGTCCTACCCCAGACCGTTACCCCATTGGGCCCCGCGATCCC
GGGCCTGACCCCCACGGCCTCCGGGGAGAGTGTGTGCAGCATCCGCAGGGCCTCCTCCATCCAAGATATG
GAGGGATTCGGCTCCAACTCCAAGATGGCCTTCAGGGACCGACACGCCAGTGAAGGTATGCCGTCACCAG
CCCCTCCATATCCTCCCTGCGTCTCTCAAATAGTACAGCTAATCTGCATTTCCGTATTCATGGATTACAT
TCTCCCCACACCAACATATACTGTAGGTAAACTGAAAACGGGCCGTGGCGGTGAACCTGGGGTAGACCTG
GGCTACTGCCCCTACCTCAGCTGTGCCTCAGTGAGGAGCCATCACAACATCTACCCAGGCTCCCCAGTCA
GGCACCTTTCCACACACTGTTTCAACAGTGCCAGTGTGTTACCACGGCCGTACCCAGATAATATTCATGT
CCCTCCCTGCACTATTGAAGTCTATCCATTCAACCAAGCCACCTGCGGC
>11063115
TGTTTTGCTGAATTAGAGACTGCAAGGCTTTCTGAAGGCCCATCTAAATCTAGGACAAGGGAAAAGAAGA
AAATCCTTAAAACTGTCAAAAGCTGCCTGTCCATTGGCCACCAGGACTATCAGGACAACGATGAACAGCT
GAAGGAGGAGGGTATGGCACTGAAGGAGTCACCAGAACCATACATCTGTCCGGTGAAGCAGCTGGAATTC
ACACTGAAAACTACACGTACCTGTACC
>11063116
CTGTATACACACACACGCACAATGTATTTCCATAGCCTCGGTAAGTAGGGTTGTTAGGGATGAAGCATCC
ACTCTTGGTGGTGAGTTAGCATAACCCTGCAGTGCAAAGACACTTCTGGTGTTTTATGACTGCTTGGGTG
AGTCTGGCCCTGCAGCATAAGGTAGACCAATAAACTTCCAACAACCAGTATTTTTACACCAGCAGCAGTC
TACAGAGCCCCAGACGCTAGACAGCCAATCACAGCCTTCCTGTAGCATCCTCTTCTTACCAGACACCAAA
TCCTTACTTAAAAGAGAAGCGTGGCCTTTGGAAGAGAGAAAAAGATAATCATTATTTTTTTGATACGCTA
AGTATCCGTGGTCAGTGAATCCCTCCCAAATGACACCCTATTTTCTATTATATAGGGAATAAGGTCCGAT
TTGGAACAGATCAACTGCACCCTTCAGGGTGCTGACTGGGTTGTATTTGCTGTATCGGAGATGTTCTAAT
CAGACAGGTTACCCCCAAATGACTTCTCACCCAATCTCTGTGTGTCTCTGACCTCAGCCTGATGATCGAT
ATGACTGAGCTTCACAAAGAGCAGAAGGTCGATGAGTGGTTTGACCTGGAAGAAGTGTCCACGGGGAAAC
TACACTTGAAACTGGAGTGGCTCTCTCTCCTCCCCACCCCAGAAAAGATGGACCAGGTGTTGAGGAGTGT
ACGAGCTGACAGGAATCTGGGCAATGATGGACTCTCATCTGCGTTGCTGATGGTGTACTTGGACTCAGCG
AAGAACCTTCCATCAGGCAAGAAAACAAGCTGTGAGCCGAGTCCTTTCGTTCATTTGACAGTTGGGAACA
AATCATTTGAGAGTAAGATCCGCCACAAGGCCAATGAGCCTATTTGGGAGGAAGCTTTCTCATTCCTTGT
CCATAACCCCAGGAGGCAGGAGCTGGAAGTG
>11063117
ATGTCTAAACGTCAGGCATTTTTAGACTCCGTCTGCAAAGAAAATGTTGGGGAATTTCTTAATTTCACTA
AACTCCATAAGGACACAGCTGAGCCTTTTGACCTGGAAGAAGTCCTGCAGGAGCTTCCGAATGGCCTGAG
AGAGGCACTGTGGGCCAAACTAGTCACCCTTCTTTGTGACCAGTTGGCAGCCGTCCCACCGGAATGCTGG
GACGCTGGCTTAGAGGAGGAGAATGACATGGAGGTGGAGGTGTCCCCCAGCCTGACACACACCATGTCTA
TCTTAGAGGGAGTGACTCTTGTGGTCACAGCTTCCGTGCAGGTCATTGAGGATGGCGACACCTACAACGC
CCTCTTGGAATGTGCCAACATATTAAACGGTGTCCTGCCCTCCCTTCCTGCCTCCGAGATGCCCCTGCGA
CAGGCTGTCTATGGCCTGTGTGAGGCCTGGTGGAAGAAAAGCCTCCTGGGCAAAGAGGACTTGGGCCGCA
CAGCTTTCCTCGTATGCCTGGAGAAGACCCTGATATTGAAGAAACCAGGGCCCGAGATCCAAAGGCTGTG
GTCTTTTCATGAGGTGCTGCTCACTGTGGACTTTGCGTCGGAGGACAACAAGGAGCTAATCAACATGCTG
CTGCAGTGCTTCCTAAGCGTCAGTCACATCAGAAATGAGGAGGGGAAACGTCTCATGGTGTTCCTGTTTA
GCTGGAATGTGGACTTCATCCGAATGATCCATGGAACCATCAAAAACCAGCTGCCCTACTTTGCAAATTT
CCTCATTGACCACATAGCTGAGATTTACTTCCGGGCCTGGAAGAAGGCCTCTGGGGACTTCCTGGAGCAC
ATCGAGAGTGCTTGTATCCAGGACTTCATGCAGCACGCTCTGCTTCTGCACCGGACATCGCCGGTCCTTG
CTAAAGTCCGACAGATTCTGAGCTACTTTCACAGACGGAAGGCCCGCCAAGGGTTGGAGGAGATGCTCCA
CCGACTTTACAAGCCCATCCTCTGGAAAGCACTGAGTGCTGCCAACTCTGAGGTCCGGGCCAATGCCACT
CTGCTCTTCACGGAGGCTTTCCCCGTCCACGACCCGAGCCAGAGCAGTGAGAAGATGGACGAGACCATTC
AGAAACAGCTCAACGCCCTGGTTTGCCTCCTGGAGGACCCTCAACCTCTGGTGCGTTCCACAGCCACTCT
GGGGGTCTGTAAGATCCTGGCCAAATGCTGGGAGGTCATCCCCCCCTCTGTCATCACCGACTTCCTAAAG
AAGCTGGTCCTGGAGCTGTCCAACGACATCAGCTCTCCTGACGTTCGCTGCGCCGTCTTCAAGTGTTTGG
CCATCGTGCTGGACAACGGCTTCAGCCACGCGTTGTTGGAGCAGCTTCTTCCAGTTCTAAAGAACAGCCT
CCACGACACGTCGGAGAAAGTGCGCGTTGCCTTCCTCGACATGCTGCTCAAGATCAAAGCWGTGCGAGCC
GCCAAGTTCTGGAAGGTATCCTCCATGGAACACCTGCTTGCCCGTCTGGCAGTGGACTCGCAGCCCGTCT
CCAAGCGAATCACCAACCTCCTCTTCAGTTCCTTCTTCCCCGTCAACCAATCGGAGCAAGTGTGGTGCGA
ACGCTGCGTCACTCTGATTCAGATGAACCCCAAGGCGGCCCGGAAGTTCTACCAGTTCGCCCACTTCTAC
ACCGCCCCCACTAACATAGTCAAGCTGATGCTGTCAATCCGCCGGTGTCTGAACGCCTGCATCCAGACTG
ACAACATGAATGAGACCAACTCCAGCAACAAGGAGAATGCCACTATTCTGGATGATGTGCTTTCGGTCAA
GGACACGATGACAATGTCCAGTCTCCTGGAGGTGGTGGTGATCTTGTGGAGAAGCATCCAGAAAGCCCTG
GAGCACAACAAGGACGCCCTCCAGTACACCACTGCCAAGTTCAGCTCTGTCGTGCCCAAATACTTCAACG
TGTTCCAGGAGGAGCGTTGTACTGTTCCCCTCATCCAGCTGGCCTCCCTGCTGCCCTCCACCTCCGTCCC
AACGTTCAGGTCAGCTGGGGTTAACGGAACT
>11063118
TCTGTGTCCAGAGAAGCAGACGAGTATTTCGGACCAGCCGTCCTCCGTCCAGGTGAGGAAGGCCAGTGTG
GCGAAACCAGCCGTCCCCTCCCATGGATCGTCCATCGCGAGGAGGAACGGCGCGGAGCTAGCCCGGTCAG
GAGCACCCCCAACCTGAGCACAACCATTTCCAGCTCCCAGAAGTACCTGTCCCACAAAGACTCCATGGCC
AGCCTGGCGTCGGACGTCTCTCTGCCTTTCGCCACCATGGAGCTCCAGCAGAGGCTCCGGCAGCTGCAGA
ATGGTTCTGCTCCCAGTCCATACCCCCTGGGGGAGATCCAGCTGACCGTTCGCCACAGCTCCCAGAGGAA
CAAGCTGATCGTGGTGGTGCACGCGTGTCGGTCAGTAGGTTCACCTGCATACAATCCTGGACCAGACCGT
GCTGCACACCCAATAGGCCGCCCCGTGCCTGACCGCCCTCTTCCCGTGTACGTTTTTGCCCTCAGAAACC
TCATTGCGTTCACCAAGGATGGATCGGACCCGTTCATTCGGATTTACCTGCTTCCTGACAAAAGCCGCAC
AGGCCGGAGGAAGACCAGCGCCGTCAAGAAAAGCCTGAACCCAGTGTATGACCAAACGTTTGAGTTCAGT
GTGTCCGTGGTGGAGCTGCACAGGAGGAGCCTGGACATTGCCGTGAAGAACGGAGGGAGCATACTATCCA
AACACAGAGGCCTCCTTGGGAAGGTGACGGTGGATTTGAGTGGTGAGGATATATCCAAGGGCTGGACACA
ATGGTATGATCTCACTGAAGATGGCAAACGCAAAATGATGCAGGCATAGACATGTTGAGTAGGACACCAG
AAGACATCATCATAAAAACATCCTACTTTTTCAACCACAATGACTTTAAATTGAAAAAAAAATAAAAGTA
ATGTTGGTTTGACAAAAACTTAATTTGTATTGTTAATTGACATTCATCAAAACACATCTTCTGCTTTCAG
TTCACTTCATCACCTATGAAAGGGCACATCATTTTCATTCTTTTTTCCTTAATKTGTGTGTTTATCATGT
CAATGCATGTAGAGATACCACTTGGAAGTTTACAGTGACCTGCAGTTTTCAACAGTGTTAATGTTTTACA
AAATGAAGAAATAGCCCTGTTAAAAGCTAAAGGTTTATCAAAAAATGTTGGTTAATTTGTCACATGTACT
GCCTTGTTTTCTAAGTTGTTGATATCTTTACCTACTGGGCTAAAAAGTAAAAAGAAAATCATATTTGCAG
GGTTTCATTGTTTTTTGTTTCTGTACAATGGAAGAACGTTATGTTAAAATCCTATATATTTTTCTTTGAC
ATTGAATGGACTCTATTGATAGTATGTATACACTAGAGGGACTAATACGGCTACTGTAGTAGTTACAAGC
ACAATGGGGATGATCAGNNNNNNNNNNNNNNNNNNNNNGGTCATARGGTGTACTTTGATTTTTGTTTACA
TCCCTGTGTTTTCYTCATGCTTACTGTTATCAATTACGAGTACAGTGATCAAATGTTATACTACTGTATG
TGCATCTAGAAAGATGTGATCAGAAATTCTGGTATATCTGAAGGGATTCGGTGCAATATAGAATTATGTT
CAGATGGGTTATAGGCCTACTGTATGACGGGCAGTGATCTTATGCTTAGTGAACAGGAAGTGTATCTAAA
CAGATAAGAGTTTGATTATTGTAAAAAATCGATTGCAAATGAATAGATGTTAATGCCAGTGGTCACGCAC
CAGACGTTATTTCTTTTGCAACTTGTGAAGGATTGTTTTTATTTGTCGAGTGATGACAGAATGTGCTAGG
CAACTCCTGAACGCAAAAGCAATGCAAATATTTTCCATATTTTCTATTACAAACATCTAAAATATGTCAG
TTAATCTCTCCTGTGCCTTATCAACATTACACTCCTTCACATTAAAAATGTACAAGTCAGGAATAAGTAT
ATTTCTGATTTGCTTTGAATAATAAATAATGATTAAGTGTTGTTCCTCTTTAAATATTTTGTTTTACCAA
GACTACAGACCATAGATAATGGCCACCTTGTGTCAAACGCTAAGGAAAATCGCAGATTAACAGACTAATC
AAAGAAATWGTGCTCAGTCGTTGATTTCCATGTTAGAAATCTCCGCTGACATCTGAAATGCTAGTGAAGC
AAAGTGGACAGAACCTAGCCTATTCTGACCTTGAGCAGGACATACTTTAACCTCCCTTTTTTCAAAATAA
CACTTTTTATTTTTTAAATGAGAAAATGTCAGTTATCTTTCGGTCCAAATACCAGGGAGATAAAGAAGAA
GAAAGCAATTCTATACACGACCGTATGGAGTGCAAATAATACTGCGTGCAACGGGCTATGGCTCCCAAGT
TCGACTCAATGGTCCCAGTGTATAGGTTGCTACATAATTGTTTTGYGGTTCTTAAGCGCCATCTAGTGGT
TTGGRATAAACTTTGAGATGTTTGTTAACTGATCAATTATTTATTATGTTTCTGTAAATGAATAGCAAAA
ATCAATGATACAAAATAAAGACATTTCCATAATGTG
>11063119
GAGAGGCAAGCCTTCTTCCTGTCCAACTATAAATATGACCCCCAGTTTGAGTATTCAGCCCCCGAGCCCA
GCACTGTGCTGGAGAAATACAGGGAGGGGTCAGGACTTTTCCTCTCACAGGCGGTTGGGATCATGGAATG
TGTTCTGAGGAAGTTTGGTAACTATGAGAATTTTGAGGAGGTGACAGGAGGAAGAATTTTACCCAAGAGT
CGAGTATGGGCCTCAGCACGCAAGTATCTGCAGAAGGAGAACTGCGTGGGGGAGGTGGTGGTGTGTCTGT
CTGAGGAACTGCTGTCCCAGGCGGTCATGATGGTGGAGAGTTGTCGTCCCACCCTGACCATCAACCTGTC
GGGAGCACGTCAGCATTGGCTGGAAGGCATGCTGAGACACGAAATAGGAACCCACTACCTTCGGGGGGTG
AATAACAACCTTCAGCCTTGGTCCACCGCGGCGGGCAGGAAGCAGTACGGCCTGAAGCCGGCCAATCCCA
CGGAAGAAGGCCTGGCCAGCCTGCACAGTGTGCTGCTACGCAAACAGCCGTACCTGTGGCGCGCCGCGCT
GCTCTACTACACTGTGTACCACGCCTCCAGGATGAGCTTCAGCCAGCTCTTCGGTCACATCGCTCAGTTC
GTCCAGGATCCGGCCGTGAGGTGGGAGTACTGCCTGAGAGCCAAGAGGGGGCAGACCGACACCTCGCAAC
CT
>11063120
ATGGACTATGTCCACCCCACGTACAAATATCACGGACACCTGGCTGCAAATATCACTGTTGGCTACGGAC
ACCTGGCTGCAAATATCATTGTTGGCTACGGACACCTGGTTGCAAATATCATTGTTGGCCACGGACACCT
GGACCAGAATATTGACATATGCAAGCAGAGGCTGACGGCTACTAGAAACCCTAAAGATTACGTGAACACA
CCACCAGAGAAGCAAAACATGTCAGTTTGTCAGCATGTCACAGTGGAGGACTCTGAGAGGGATATGCAGA
CTGAGCTGATGCTGGACATTTATGAACACGACCAAGTGTTTTGA
>11063121
GTCATATCCATGCGCCTGTAACTGAAATCGATATGCAAAAGAGATTTAGGACGTGTTTTTTTGTGATATG
AAAGTAAATTTTTCTTAATAAGCTGATTGTTGCAATATCGGTGAAGACCTGTCTGGTTTGTCCAAATTAT
TCAGGTGTATGAAATGTATCGGGTTATCTGTTCTAAGTGGTTTATCTCCGGCGTGTCCTTGACTGTCGGG
GCAGCTATCGGTGTGTCGGTGAACGAAGGTTTGATAGACTGTAACACCGGTCCGAGCTATGGTTTGCTTA
GCCGTGTCCCGGTTATTCCTATTCCTTGCGTGGACGCAGCAACTGACCTCACCACCACGTACCAAGGAGG
TAGCCAAATGGCTGGGCCCCGCTCATCAGCTGCGATGAAGTACGGGTTTCCATCTCTTGCCAATATCAAG
AGTAGAGAGTCCTACGTGACTTCTTATGATCCTAGAAACCGGACTGCTGCGTGGGTTTTAGAGCAGCTCA
GCCCCGAATGCTTGACTGGACCGTCTGACAGGAAATATAGTGAGTTTAAAGAGGACGAGACGGTGCACGT
GTACCACAGGGCTACTCTTGCGGACTACCGAGGCAGTGGATTTGACAGGGGGCATTTGGCAGCAGCTGCC
AATCATAAATGGAGCCAAAAGGCAATGGATGACACTTTTTACCTTAGTAATGTCTCACCACAGAATCCTA
ACATGAATCAAAATGCATGGAACAACTTGGAGAAGTACTGCCGTTCACTTTGCAAGCACTACATGAATGT
GTTTGTGTGCACAGGACCACTTTACCTCCCCAGACAGGAGCATGATGGGAAAATGTATGTGAGGTACCAG
GTGATTGGGAAGAACCACGTGGCTGTCCCCACCCATTTCTTCAAGGTGGTGATCCTGGAGAAGCAGAGGG
GTGACGTGGAGCTGCGCTCGTATGTGATGCCCAACACACAGGTGGATGACAAGATACCGCTGGAGCACTT
TCTGGTGCCCATTGAGAGCATTGAGAGAGCCTCTGGACTGCTCTTTGTACCCAACATTATGAAAAGGACA
AGTAGCTTGCTAGCTATCACTGCCGGACGCAAATAGGTTTGGTCACCTTGGTGTAGTGTCCTGTTCATTT
GGATACACACCCTTTAG
>11063122
ACGTAACCAGTTGTTAGGACCTCATTGGGTTGAATTTGGTCTACAACACACGGGTGCTGTTGGGAACCAC
TGGTTTAGACAAAAGTACTAGTCACGAGTTGACTGGTAGGCTTACATTCTCCCAAGTTTAAATACAATTT
ATTAGCACGCGGTGGTTCAGTTCAGCACTTAACTCACATTATCCACCAAAACGTGATTTAGCTAATCATC
ACTGCCATCTGCTGGGTGTACGTGCTGCAGTAGAAGTGGTCAGCGAACCACAGTGAACGCCTGCAACGTT
GTCATTATGATTTAGATGTGTTGTAAGTGGATTCGCTATCGTTTTACATTATTATGAGTTAACATGTGAT
TTGTATTATTTCAAAAATCTTCTGCGTTACCAAGTGCTTTATTGCATGCATATTTAGGGGATATGCAACT
ATTAGAAGATGTACGCGTAGCTATTATTGTGGCTGTAGAGAGCAAGCTAGCTCAGTTTCGACCAAGATAA
GCGCTCATTTCCCGGTGACTGCAGACGAGAAATGTCGTGGATGTGGTGAGGCCCAGTGAGGTCCAACAGA
AAGGTAGCAGACAAAAGGAACTTTAACAACTAAGTGACGTTATGGCTGAGGACCCTCCGAGGAACTTCCG
TTCTGCCTATTATGAGAAAGTGGGCTTCAGAGGGGTAGAGGAGAAGAAATCACTGGAAATACTTCTGAAG
GAGAACCCACTGGATGTGGAGAAGCTAAGCACTTTTAGTCAGAGGTTCCCTCTGCCCTCAATGTACAGGA
TCCATGTTTGGAAGGTACTTCTGGGTATCCTTCCTCCGCACAGTGACTCCCACACCCTGGTGGGAGGGTA
CAGACGTGAACAGTACCAGGATGTGTTGGAGGCCCTGACTGTGATGCGGTTCATCCAGAGGGCCACGCCT
CAGACACAGGTGTACCTTCGCATGTTCCAGCTAGAGAGCCAGCTGCTGCCCAGGTGCTCAGAGACCACTC
CTCCGGACAGTAAGGATGAGGACTTCCTGTCCATAGCTCGATCCATGGAGGAGATTGTTGAGGACCCTGT
GGACTGCTATTGGCTGATCAAATGCTTTGTCAATCAGTTCAGCAACAAGTTTGGAGACTCCATTCCTCAT
CTGCCCAAGAGTCTGGAACACTATCTGAGTGTGGAGGACCCTCGGCTACTGAACCATCTAAGGACCACCG
GGGCTCTGGCCATGCTGCCGTACAGCCTGTGGTTCAGACGCTGCTTTGCTGGCTGCCTGCCCGAGTCCAG
CCTCCAGAGGGTGTGGGATAAGGTGATCAGTGGATCGTGTAAGATCTTGGTCTTTGTTGCTGTGGAGATC
CTCCTCAGCTGCAAGATCATGATGATGAAAACTAACCGACCGGAGGGCGTAGTCAACTTCCTGTATAATA
TGCCCCAAGAAAACACTGATGCAATAGTAAGTAAAGCCATTGACCTATGGCACAAGTATTGTGGCACTCC
TATGCACCCTGTTTAGGATGACAAACCTGCAGCCTGACCTGCTTCATGGGAGTAATGGGCTCTCCCTCCC
ATCAACTGGAGGACATCCAGACCTCTGCCAATAACACAGCATCCATTGGGTTTTTGGACTAAGTGGAGAG
AATGACTGTACCATTAAAAAAAGGCCTCCTCCAGGGACTGCCGTTTCAGGTAGCATTACTGTTGTTAAAA
CAAGGAAACTGTTCTCCAACCAAGGGTTTGGGAAACACAGCCATCTGCTGGGTTCATAGCTTGGTCCTGG
ATCTGTTCTTCTCTTCTGTCAACTCCTCCAACCCATACAGTTTATTCTTTAAATGAAGCCCTTTCCGTTT
AATGTCTTAACAAAACTTGTCTTTGCTTGTTTGGCATGTGAAAGTCAAGCGGAGGAGCACAACTGCATCA
TGGGAATGTATAAACCATACTGATAGTCATGGCCACCTGTGCCCTTCAAATAACTCTGTTGTA
>11063123
ATGTCACTTAATGTTGATGCCGTGTCCTGTCCCTCAGTCCTGGAGCGCAAGATGTCGACCCGACAGAGCA
GAGAGGAGCTAATCAAGAGAGGAGTGCTGAAAGACATCTACGACAAAGATGGGGCAATAGTGACGAGAGG
AGAGGAGGTAAAGATGGAGAATGGCCGGTCTCCAGCATTAGGAGGGTCTGACCAGTGTGATGGAGCTGAG
CTGATGGATGGAGCGGGATCAGCCCCAGCTACTGTGGAGTTCCAAGTGTCTGGAGAGGGTTGTCTACAAG
ACCACTCTCAGAAGCCCAGCCAAGCTCCACCCACTAAGAAGGTTATGGTGTATCCAGGTGACATGGGCGG
GGCAGAGTCTTCACATCACACCATAAAACAACCCAAACAGCCCCCAGCGCTACCGCCCAAACCCTTTAAC
AGGCTGCCCAATCACATCACAGATGGTATGCCGGTCAAGCTGCCCTGTGTGTCGATGAAGCTGTCTCCAC
CTCTACCTCCTAAGAAGCTGATGATATGTGTGCCTGTGAGTGCGGGGGGGAGCATGGAGTCCTCGGCCCT
CAACTTCCAGAAGTGTCCCCCGCCCTACCACCACGTGGGGTCCATGGGGGGGCACTCCCTACACTACGGG
ACCCTCCCTGTGCCTCTGCACCCCCCCAGCCGCATCATTGAGGAACTCAACAAAACCCTGGCCCTCACTA
TGCAGCGATACGAGAGCTCGCTGCACCACGTGGTACCCACGGTGATGATAGGGTGTGATGACAACAAAGA
GAACCTCTCTAACGAGAAGGACTACCAAGAGATTCCCGGTTCATACAGAGAC
>11063124
GTACACTAGCTCTGAAGGTATTGAGGAAGGACTCTTTGGCCATTAAGATCAGTAACCGTCCATCTCAGAG
AGAGCTGGAGGAAAAGAACATCCTGCCCAGATTGTCAGACCAAGAGAGGCTGGAGTCACGACAACAGATA
GGCACCAAGCTCACACGGAGGTTGAGTCAGCGGCCAACTACGGAAGAGCTGGAACAAAGAAACATACTAA
AGCCCCGCAATGAGCTGGAGGAGCTGGAGGAGATGAGAGAGCTCAAGAAACGCCTGTCCAGGAAGTTGAG
TCAGAGGCCCACAGTGGAGGAGCTGAGGGAAGCTAAGATACTGACCCGCTTCAGTGACTACGTGGAGGTG
GCCGACGCTCAGGACTACGACAGGAGGGCAGACAAACCGTGGACACGACTCACGGCCGCTGAC
>11063125
ATGGCCGTCTCATTAAAGGGGGCTTTGCTCCTGTTATTAACTCGTCTCGGAGCTCCGGTCTTCGGGGAGG
TGGGTGACTTCGGCCCCTGCCTCAGGTTTTTCTACAAGGAGACTCCCCCGAAAGGCGTGGGGGGAGCGTG
GTACCAGCCCATCTGCCAGCGCCACATGAACCAGTACCACTTTGCCAGCCTGTACCAGTGCCATCGCCGG
GTCCCCTTCTATTCTGCCTACATCCTCACTGGAGGAGGGAAACGGCCCAAGAGCAAGTGGATGTATGAAC
CCCAGCTTGCGTTCCATGGAGCCAGTCCTGAGATGCATCGGTTTCCACAGCAAGGTACTGTAGACCAGAA
TGTGGTGGAGAGCCAGGCGGTACTCCAGGACTACGCCAACTCCTCCTACACCAAGGGCCACCTCAACCCC
AGCCTGCACCACCAGACCCCGGAGGACCGGAAAGCCACCTTCACCCTGACCAACGTAGTCCCTCAGCGAG
CGGCCTCAAACTCTGGCCCCTGGTCCCAGCTGGAGATCGAGGTCAGGGCCCGGATGGCCGACTACTGCGA
GGGGCCGGTGTACGTGGTGACAGGGGCCCTGCCGTACCTCTCAGAGCGCTGGATGGCCAACCGGGTGGCG
GTCCCGGAGTACATGTGGTCTGCCTACTGTTGCCCCACCAACAAATCCAGTCTCCCCGACACTCTGAGGC
CGTACTTTCCGACATATGCCGCCGTGGGCCGGAACGACGCCCAGAGTGGAGGGGAGATTGTGCCGGTGGA
CCCCAAGGCAAAGCCCTCCGTCCGGGGTTACAATGTGAGGCGGATGCCACTGAACACTTTGGAGACTGTT
CTGCAGCAGAGGCTGGGCTTCCACATCAGCCTCTTTCACAACCAATGTCTGTGA
>11063126
AAACGTTGAGTCGCGCTGAATGCACCCTTGTTTACATTCGCGGCTGCCCACTTGCTCCGTAGACTAGTAA
ACGACGCTTACGGGCACTCAATACCGTGAATTCTGCTGTCAACTTCCACAGACTAGAGACCAAACATTAC
ACAAAACAGACCACACCCTCTCTGATAATAAGTACAATTTTCCTCTGCAACAGCCAGTCAGCTATAGCCC
TATATACGGATACTGTAGATCGGAATGGCCACCAAGTCCAGCGCTCTTGAGGAGCTACACAACGAACTCA
CGTGTCCGGTGTGTCTGGAGCTCTTCCGTGAGCCGGTGATCCTCGAGTGCGGGCACCACTTCTGCCGCAT
GTGCATTACGCAGTGCTGGGAGGCAAAGTCCGATGAGCACCCGACCTGTCCACAGTGCCGGGAGACTTGC
CATCGAAACGTGCGCCCTAACTTGCTTTTATGTAACGTCGTGGATAGCTTGAGGCGAGACCGATCGATGG
ATAGAAAACCCGGGGAACCGTTGTGGTCGCCGGCTACGGAAGAACGTCAACGCGGGGCCAGTATGCCAAA
TTCGTGCTTTGGTTTTACCGGTTATTCTTTGCGCCACGAGCCAGACCTGTGCGAAGAGCACGAGGAGAAG
CTGAAGCTGTACTGCGATGATGACCAGATTGCGATCTGCCTGGTGTGCGGGATGTCCCGAGACCATAAGA
CACACAATGTCACCCCTATCAACGAAGCCTTCGAGAACTACAAGGACAAGCTGTCCTTGGCTCTGGAGAG
AGTCAAGTTGCAGACTGAACAGGCTTCTCTCTGTCAGGTCCAGATCAATAACAAGATCTTGCTCATTGAG
GAGCAGTCAGCACACATGGAGAAGCAGGTGAGTGCAGAGTTTGGATGTCTGAGGGGTTTCCTTCTCCAGG
AAGAGGAGAGGGCGAAGGAGAGACTGCAGAGACAGAAGGAGGAGAGGCTCATCCGATTGGCAGAGGCCCT
CACACAAACCACTGAGCGGATCAGCCAATTGGAGAATACTGCTGACCAGCTCCGCATCAAACTCAGGGAG
GACGAGGACCCAGCACAGCTCAAGGGAATCAAGGACTTTATTGAAGGATTGGAAAGTGTATTTGAGCGCC
CCCCAGAAGTGTGTGTGGAACTACAGGAGGGGGAGTGTCTGGGACCATTGCAGTACTGCGCCTGGAGGAG
AATGTACTCCGTACTTCAGCCGGGTGTAACAGCAGTGGCCCTGGACCCCGACACGGCCTACCCCAGACTG
TGGGTGTCTCCCTGCCGTACCCAGGTCAGTGTCGGGGACATCCAGCCCAACCTGCCCAACAACCCGGAGC
GTTTCACCCGCTACAACATCGTCCTGGGGAGCCGGGCCTTCACCTCGGGCCGGCACTACTGGGAGGTGGA
GGTGGGCTCCAAGACGGCCTGGGGGCTCGGGGTGGCGGCCGCCTCGGTCAACAGGAAGGAGGAGGTCAGC
CTGTGTCCCGACGACGGCTTCTGGACCCTGGTGATGAGGGAGGGGCGTGACGGGAGCGAGTACGAGGCTT
GCACCGATCAGGAGGAGAGCCTGCTGCATCCTGGCCGTCCCCCCAGGAGGGTGGGGGTGTACCTGGACTA
TGAGGGGGGCGTGGTGGCCTTCTACGACACGGCGGACATGAGTCACCTGTTCACGTTCTCCAACGCCATG
TTCACAGAGCCAGTGTTGCCCTACTTCAACCCCTGGCCAATAATTAACGGCAAAAACCGTCAGCCCCTGA
TTATAGTCACCCCGGACGACGGAAGGATTGGTGAACGGTGA
>11063127
TCCGGCGACATGATGGAAGGGGGTTATCAGCCGGCGTCGCTGCGGCTCATCAAAGAGGCCCTGAAGATGG
ACCCGCCCAACCAGAACCGCCATACAGGATCAAGAACCCATAGCGAAGGAGACATGGAGCTCAGCCCTGT
GGCCCGAGAGGCCCTGAAGCGTCCCCCAGGCATGAGGCCCGATGAGGGGGGTGAGGAGTGGGATGTGGGG
ACCCCTCCAACGGAAGTGTCAGAGGGCGGGCTGAGCGTGGAGGACCTGAGTGGGTTGGAGACGGCCCTGA
GGGCAGAGAGAGGGCGAGAGCAGGCTGCCCTGCGGCTCCCCCTGGCATCCAACCATGGTTCCATGACCCC
CGACCCAGAGGTTGTGGCAGGCAGCAAGTTCAGCCTGGGTCAGAAGTACATCGGTCTGGACGGGTTGGAA
CAGGAGGGTGAGCTGGGGAGTCCCAGAACCTCAGAGAGGGTGGCCCGTCTGAATGAAGAGAGGGTGGCCC
GTCTGAATGAAGGTCAGAGGGCACTGCCCGGGCTGGCTGGCGGAGATCTGCTGCCGCGCTGCCCGAAGAA
GCCCAAGGACAGCGAGGGGAGGGGGGAGCAGGGGTGCTCCGACGAGGGCCCGCACCACCTGTCTGCCCCG
GGCAGCGTGGACGACAGCGGCGAGGAGGAGACGGGGGACCTGGTGCATTTCTGCACGCAGTGCGGCGGGG
GCTTCGCCAACGAGGCCGAGTTGGAGGACCACCCCTGCCCCCTGGGCGACGCCCACCTGCAGGGAGGCGG
GGTGCAGGACACACCATTCCCCTGCGCCTCGTGCGGCCACGCCTTCAGCCACGCCTGGGCCCTGAAGAAC
CACGAGTGCGTGTGCGCGGCCGAGCGGCCACACCGCTGCGAGCTCTGCGGCAAGGGCTTCACTCACTCGC
GCTCGCTAGAGCGCCACCAGGTGGTCCACACTGGCGAGAGGCCGCACCAGTGCCAGCAGTGCGGGCGGAG
CTTCAGTCGCCTGGGCAACCTGGAAAGGCACCTGCGGATCCACACGGGCGAGCGTCCGTACGGCTGCGAC
GCCTGCGGGAAGCGCTTCAGCAGGGTGGAGTACCTGAAGAGGCACCAGCTGATCCACAGCGGGGACCGGG
ACCGGGCCGGGAGCGCCCCCCAGTGCTCCCAGTGCGGGAAGAGCTTCAGTGAACCGGAGATGCTCAAAAA
CCACGAGAACTACGATGAACTGCTCCCATACTTCACTGTCAATCATATGAGGAGATGGATCATCTCTAAC
ACAAGGAAGGCCTTCCTGAAAGAGAGCTCGAAGTGGAGAAATGTCTCTCCAGACCAATCAAAAGAGATGG
CCAATAACAATCATACCACTCAACTAATCACCTGCTCACAGACATTGGTTGTGAAAGAGGCTGATGTGGA
AGCCCAGCCTCTGCTGCAGAACAGTCTCCAAAGTGTTCAGTGGCATCCGCCTCACATTGTAACCCCGGAC
GGAGGGCTTTGCCTTGGGGTCCACCGGCACAATCTCCCCTCCACTCTGGGCGTCGTTCCGGCCCACGGCG
GCATATGTCGGAAAGTACGGCCTCAGAGTGTCGGGGAGACTGGATTTGTTGGTGGGGCAACAGTAGGCAG
ACCACATGTACTCCGGGACCGCCACCCGGGTGAAGGTGGCTTTCCGGTCCTCCGGGGTCTGGTGGTGCAG
GCTGGGGTTGAGGTGGCCCTTGGTGTAGGAGGAGTTGGCGTAGTCCTGGAGTACCGCCTGGCTCTCCACC
ACATTCTGGTCTACAGTACCTTGCTTGAGGATGTAGGCAGAATAGAAGGGGACCCGGCGATGGCACTGGT
ACAGGCTGGCAAAGTGGTACTGGTTCATGTGGCGCTGGCAGATGGGCTGGTACCACGCTCCCCCCACGCC
TTTCGGGGGAGTCTCCTTGTAGAAAAACCTGAGGCAGGGGCCGAAGTCACCCACCTCCCCGAAGACCGGA
GCTCCGAGACGAGTTAA
>11063128
CTGTGTCCTTATTGTAATACGGCAACATGCCCTCAGTTGGGAAATCATCAGACATGACTTCCTCATTGAT
TTGCAGCGAAATACAGTGCAGAGTAAGCTCTGTCCTAAACAGAGATGTTAAGCAATTCGGGAAGAAGTAC
ATGTTTGATTCAAATGAAGAAACCTGTTGGAACTCTGACCAGGGTGATTCTCAATGGGTTACCCTGGAAT
TCCCACAGCCTATCAGAGTGTCCCAATTAAAGGTGCAGTTCCAAGGTGGATTTTCAGGCAAAACATGCAG
ATTGGAAGGATGTCTGAAAGATGAAGACATGGTTAAAATCGCTGATTTTTACCCAGAAGATAACAGCTCA
CTACAAAGTTTTCCCATTCAGGCGGCACCCACACTGAATTGCCTAAAAATAGTGTTTGAGAACAGTGCTG
ACTTTTTTGGGAGAATAATAGTGTACTCTTTGGACATCCTGGGGGAAAGAGCTTTGTGACATTTTTGCAT
GGGTGAGAGAGACAGACCTACTGAGAGAGAGGTTGCCGTGGCAATGAAGAATATGACTACCACCCTACAG
GAACTGTTTTGAAGCTGAACCATTTCTGACCATTTTTGGTGAGGACATTTTTGTTGGTCACCTGTTTGTG
TCACAGCAAAAGGAGGACTTCTGTCAAAACTTGTAAGTGGATTTTTATTGCAGCTTTACAGGCTAGAAGG
TTTGAGGTCACACATCCACTTGGATATTTACATTTGACTGTCTTACAGTTGATTCTTCATTGTCATTTCC
AATAAACAGTGTATATTTTCAATGCATTTTCTTATTTACAATCAACTGGTGTTATACCTCCAATGACAAA
CTTAAAAAAAAGATTGTTTTAACATACATAGTAGTATGATTGATATTGTTAACAAAAAATATAACAATGT
TCTTAGTTTACAGAACACTAAATAAATGTACAAGATTGGAACTTAACAGTGGTCCTTAAGGTTGGAGTTT
CCTTTAAAGGTGTCTTTGTCACCAGCCTTCTGTTGTGGCTTCAGTTTTTTGGTCAGCTGATCTCCTCACA
GATGATGGTCCTCTATTTTGCACTAAGTGCATGACAATGTCTGCTCAAACAACATCCTAGTGGTCTTATA
GCTGATGTCATGCCTTTTTCTTCAGGAGTTTCAGAATATGGTTTTCTAACACCTTTTGGACTGAAACAAA
TAAGATTTACCATACGGTCTGTTACTCATGTTAGTTGTCAGGGCTTTTTTGTTACACTATTTACTTACCT
TTTTTGTGCCCAAGTGCTACAGCAAGGGCCATGGGACTATACCCAGAGTCTGCCTCAATGGTCATGTCTG
CCCCTTTGTCTAAAGTCAAATCACAGGACCATCATTTAAACACCACTTTGAGTTGATTACAATTAATATA
TTAGGAATGAACCACTGTTTCAAATGATTAATTAATTGTGTTCATGATGTATAAAGTAATGTACCTAATA
GGGCCTCTGCACACTTTACATGGTTTCCTCTAACGGCATAAAGGAGAGGAGTTCCACCATTCTAGAATAT
TTTAGAAATAAATTAGAGAAATAAAATCGCCCAACAGAAACCATACTGAAGACTGCTGTGTTATTTCTGA
AGCAATCAAGACTGCTCAGTTATTTAAAGCAACCTTACCCAGTCATAAGCATTAATATCTACTCCATATT
CCAGAAGGCCTTTCACTATGTCTGCATAGCCTCCAGAGCTGGCCAGGGTCAAGGCACTCTCCCTTTCCCA
TGCTATAATACTAGGATCTGCACCCTAGTTGAACCACATAAGTATACACACATGTTATGATGGAATTAGT
GCTCTGTACCTCTGAACATGGTTTCAATGAACATGCCACTGACCTTTTCTAGAAGGAAATCCACCATAGC
TTTTTCTCCGAACGCTGCTGCCCACATGAGGGGTGTGAAGCCCCGTTCATCCTGACGGTTCATCAGTAAA
CTGTCTGCAAGTATAACCAGAATTGTAATAGTAGGAAGAACATATGTAAGTAATTCTGCTCTTTGCTTCA
CTGGTCTGTGGAAACTGAAAATGTTCACCTTTGCTCAGATGTGTTGCCACTTGGGAGACCTCCCCTTGTG
CAGCTAGCTGGTGGATGGACAGAACTGTCTAAAGTAGCTGGTCTGACTGTGACCTCGTTTCCACGCTGTC
TATTAGTGAGGGTGGTGGAGTATTTCAACAAACTCTCCTCATCCACATCCATGTTCTCTGTAGTCACCAT
TATCACACCATTTAACTTGTCTCCTCTGGACTCGTCGGGAAAACACGTGGATTCCACAGAGAGGCCGTCT
AAGACCGTGTGGAGAATGGTGCCGTCCATTGTCACTTAACGTTGCAAATAATGCTGTATATGTTTTCAGT
TGTCACTATTACGGTATTAATGTATCATATAAAATCGAAATATGATTGTTTTATTCCTCGCACTAATTTC
CTGATATCAAAACTGAAAGTGGCTTTATTAACAAAAATCCCATGATGCAATTGAAGTATGCAGCCCGAAC
TGTCCATCCATTACCTTGATTATAAAAAGTTGCTAATGTGCTCGAATGTGAAATGTACAGTATAAGTAAT
GAGTATCTTATAAATTATTATTTTACGACCAAGTGCAAGTTTTTAAAGACGCCTAGGAACGACTTTTTCC
GTTTGGTTTTGCAACCCGAACGTTATTTGTGCTTCGCATTACAATATCACGGAAGTAACAGCTGTCACTC
TTTTTGGCAACACTTCGATACATTTTAGACCCTTGCAAATATAGAAGATGGAGGACCAGGAGATGCAGTT
GAAAGTTAAACGAGTGACTGATAAATTCACAGAGAGCATGTATTTATTGGCTAACGAGCCATCTGTGGCT
TTATATCGGCTTCAAGAGCACGTGAGAAGGTCTCTGCCCGAGCTAGTGCAACACAAAACAGATATGCAGA
GCTGGGAGGAGCAAAGCCAAGGAGCAATCTACACTGTGGAGTATGCTTGCAGTGCAGTAAAAAGTATGAC
AAATAGCAGCCTGTACTTCAAAAGCATTGATGGGCTTCTCCGTCAAGCAATCACCATGAAGGAACAGATC
AGTACCACCCAGGGCCGCAGCTCAAGTGAATCAGCCCCTTCTCCCATTCCCTCTTCTACACCACCCTCCC
ATCCCTCATCACCTTCGCCCTGATCTCTGGAAGACACTGTCCAAGCAGGAGAAGAACCACTGACTCAGGA
GTGCTAAAGGAGGGAGGAGAGAAGCACAACTCTGGGATATGAGGAAGACGATGGTGTGGCGCTGCAGTGA
GACTGTGACTTAGTTTTTGTGAAACTAAGCAGTTGGGTCAGGGTGTCCTCCACCGTCTATCACAATGATG
TGCTGCCCCCACCCTCAAAAGGCCCCCCCTGGAATGGAAAGCCAACAGCTTTGCCTTGCCAGGTCCTACA
TTAAGACAATTTGGTAATGCACTCCAGAACAAAGGCACCGTTGTTCAGGGCTATGTGTATCAATCAGTTG
GCGCAACGCTAGAAGTGACTCTTGCCTCCACGGCAAAATTAACTGGAATATATCCATAGAAATCTGAATG
AAGTTTTCCTTTCCAGAGTCACACATCTGTTTTATTTGGGAGGGTTTATAGCCATTGGTCTGAGCATGTG
TAAAGTCCAAAATGAATCTGCTTAAAATGCTGTATGTTGACAAAAGATGCTTTTGTGCATTGCTTATGAG
TTTGGAATAACAATGTTATGACGAGTTGCATGCCACTTGAAACACTTTGGTCTTCACTGTGTTCTCGTCA
TTTCACAGAAACGGTTAAATAAGCCTTTTACTGTTTTTGTTTGTCTTACCTGCCAAGTATACGGAAACCC
CAAGGCAAAATAATCCAATGGCCACATGTCGCACACCTCTCGTATCCAATAGGAACCAGTCTGCTCTATG
GACGAACATGAAGAAAAGGCAGTCAGTGACATGGTTATACTGTTTGTCAGGTGTGTTCAATTGATTTGAT
GGATTTATTCGTACTGAAGTAAATTATTGTACTGTTCTAATTAAGCCATTTTTTGGACGTGTTTACTTGG
AGCTCAAAATAGGTGGTTTTACAGAACGCATTGTCATTACATGCATTGAAGTGCAAATACGTTACATGAA
GTCTATGTGTACAGGCACATTTCTAATGCAACTTGGGAAAGAGCCAAGCCGTTGGGGCCATGCAGGGGCC
GTGTGCTGGGTATGAGGGAATGCTATTGTTTGTTTGGGATTCATACTGAGTTTAGAAAAAGGGGTCTGTC
AAACAGTCTCTTTGCACCCTCTGCACACAATGGAATTTAAGAATTTACAGCATTTCTGTGAATACAGGAC
>11063129
ATGGGAAGGAAAAAAATACAAATCTCTCGTATTGTGGACCAGCGCAATCGTCAGGTGACGTTCACCAAGC
GTAAGTTTGGCCTGATGAAGAAGGCCTATGAGCTGAGTGTTCTGTGTGACTGTGAGATCGCCCTTATCAT
CTTCAACAGCACCAACCGTCTGTTCCAGTACGCCAGCACTGACATGGACAAGGTCCTGCTCAAATACACT
GAGTACAGTGAACCCCACGAGAGCAGGACCAACACTGACATTTTGGAGACTCTGCGGAGGAAAGGTCTGG
GCCTGGATGGGACTGAGTTGCTGGACACAGAGGAGACCATGCAGGGAGTTGCCGAGAAGTACAGTCCAGT
CAGCGAGGGAATGGACCTTTCCCTGGCCCGCCAGCGTTACTACGTTAGTACTTGTCTCATGAGATATGCT
GAGCTAAAGTCCCCCTCCGTGCTCTCACCAGAGGCCCAGTTCCTGGTGTCTAGCGGCTGTGAGAATGGAT
ACCACAACTCTTCCAACCCCAGCCTGAACTCCCATAGACCTGCTGCCTTCAGGCCCCTGGGCCCCAGACC
AGGCTCATCTAGCCCTGCTGGGCCCCACACCCACACTGCCTTCATGTCCCCACACTCAGGTATTGGCTAC
TCCATGTTCTCCCATGGCAACCTAAGCCGGGCCTTAGACATGAAGACTCCTCCTTTGAACCTGGGCAGTG
AGAACCGACGGACAGAATGTCACCCGGGCTTAGGTGGCACACGTACCAACATTAATAGTGCTAGAGGCCT
ACTGTACCAGGGCATGCACCCAGGGAACCACATGGTGGCTATGGGGAAGGCAGGTCTGCTGGGCCACAAC
CTGGGGGGCTATGGCCTCTCCTCTGCCGGACCCTCTGACTATAACCACCCAGGTTTCTCCCATTCTGTGA
GTCTACACCGCGGAACAGCAAACCCCTGGCAGACAGCACATCAGCTGGAGCAGCAGGCACCTCACCTCAG
CCCAGCGTGA
>11063130
ACAGCATTATTTGCAACATAAAGGTAAATCTGTTTACTTATTTCTCGAGTGTTCCATTTACTGTTTTGCA
TTAGCATAATTATGAGCAGTGACATCTAATACGTGAAATATTTGTTTGAATATGCAATATCTGCTGTCAT
TACTTAAAATACACAAAACATTGTACAATAAATGAATGTCTAATTCTATCGTTAAGTGACAATGGACGGC
ACCATTCTCCACACGGTCTTAGACGGCCTCTCTGTGGAATCCACGTGTTTTCCCGACGAGTCCAGAGGAG
ACAAGTTAAATGGTGTGATAATGGTGACTACAGAGAACATGGATGTGGATGAGGAGAGTTTGTTGAAATA
CTCCACCACCCTCACTAATAGACAGCGTGGAAACGAGGTCACAGTCAGACCAGCTACTTTAGACATTCTG
TCCATCCACCAGCTAGCTGCACAAGGGGAGGTCTCCCAAGTGGCAACACATCTGAGCAAAGACAGTTTAC
TGATGAACCGTCAGGATGAACGGGGCTTCACACCCCTCATGTGGGCAGCAGCGTTCGGAGAAAAAGCTAT
GGTGGATTTCCTTCTAGAAAAGGTCAGTGGCATGTTCATTGAAACCATGTTCAGAGACAAAGGGGCAGAC
ATGACCATTGAGGCAGACTCTGGGTATAGTCCCATGGCCCTTGCTGTAGCACTTGGGCACAAAAAAGACA
TCCTGAATGGGGCAGAGGTGTGTCGTTTACAATGA
>11063131
ATGATTTCACTGCAGTCAGATTTGATAATCCTTTCTGTTGGTCTTTTTTCTAGAATGGAGTCCAGCCCAG
TAAGCCTGCCCTCAGTGCAATCCGACAACGCAGTGACTTCACCCTCATGGCAAAGAGGATTGGGAAGGAC
TTGAGTAACACCTTTGCCAAACTGGAAAAACTCACAATACTCAGTGGCTCTGGCTTCTCTGACTTTGCCT
TGATGTTTGATGGTTCTTCAGCCACATGGTTCAAGATGTTGCTCCAAAACCACTACACCCCGACTTCCCT
GGGAAGACCTTCCCTTCCTGTCTCGCTCCACTTCATCCACAGTGCAATGGCCAAAAGGAGATCCCTCTTC
GATGACAAAGCTGTGGAGATAGAGGAGTTAACCTACATCGTCAAACAGGATATAAACAGTCTGAATAAAC
AGATAGCACAGCTGCAGGGCCTTGTGCGCTCCAGACAAAGTCAAAATGGCAGACATCTACAGACCCATTC
CAACACCATTGTCGTCTCCCTCCAGTCCAAACTTGCATCAATGTCCAATGACTTCAAGTCCGTGCTGGAG
GTCAGGACAGAGAACCTCAAAGAGCAAAAGAGTAGAAGAGATCAGTTTTCTCAAGCCCCAACATCCTCCT
CCCATCTACAGGCCAGCAACTTCAATAACTCATTGTTAATGCAAGATGACTCTAAAAAGACCCTGGATGT
CTCCATAGACATGGACTTCCGTGCAGGTCAACAGCTGCAACTTGTCAACGAACAGGACTCGTACATCCAG
AGCCGTGCAGACACCATGCAGAACATAGAGACCACCATCGTAGAGCTGGGCTCCATCTTCCAGCAGCTGG
CCCACATGGTGAAGGAGCAGGAGGAGACGGTGCAGAGAATCGACGCCAGCGTAGAGGACACCCAGCTCAA
TGTGGACATGGCACATTCAGAGATCCTCAAGTACTTTCAGTCTGTGTCGTCCAACCGCTGGCTCATGGTG
AAAATCTTCCTAGTCCTCATAGTGTTCTTTATCGTCTTTGTGGTCTTCTTTGCCTGAGGGCCAGGTGGCA
TTTGGTTGAGGGAGAGGGGGATGGATGAAGAACACCTCATCAAATATACAGCTGTTAGAATGCAGTTATG
CTAATAATGAATGGTAGAATGGAAATGATAAAAATGTTGTTATTACTCCATTGAATGGAGTGACTAGATG
ATGATGATGTAAAGTATGATGGCAGGATAGAACACTTTCAGTTTGTTTAAATTGTCTCTTGTCTACATGT
ATTATTACTGTAATTTATAGTGAACATTCCAACTTCTTGATGGACAGGGTCAATTCAAACCCAACAATTG
AGTTAGAAAAAGAAACAACATTTCTTTTGCCTTTCTGGACCTGTATGCTAGATCTCTGAGGGACATCACG
CCCTACAATGCAACTCCCTGCCAGCAGTATTACCTCTTGGAGGTTAGGGCTGATTGGCAATGCCCTCTGA
CCGTCAATCTCATCTTCAATGGTTCAAAAAATAAAAAAGCTGATAGGAAACGTTTCTGGCAACACTTAGT
GGTGCATGTATTGTGTTTAACAATGGCATCGCGCACGTGAATGGTCATTCATCATGACAGTCAACCTCAC
ATGGTTGACCTGAGGAAAGTCAATGTACTGTGTAAGTGAAGTGGCGTTAGTATTTCTGATGACGCTTTTA
TTTTCTCCAATCAGATACTGAACTGTATGTGCAGAACTGCTTTTACAGCTACTATGAACCATCTGTGAAT
TGAGGTGTCTTTTTCCATGAACTGGTTATTTAAATTAAGTTGTGGTCTGCAACAGTGATATTTTAATGTC
CTGTCCATACTGCCTCCCAGCAGACACGCTATACCCAATCTCTTGGAGGGGAAAACGTGAAAATACATTG
ACAACATTTTTATGTCTGAAATAATGTTTTTAAAGTAAACCTTAGTGTTGGAAAACATTTTGATTTGTCT
TTGTTGAAAAGAATGAGTCAAAGACACTTTAAAAATAATATTCCAATATACTGTACAAACTGAGAATATT
AGAAAGAAAATGTTGTAGATTTTCCCAGCCAAGCTTCTTTTTTTCTTTTCTTTTTTACCTGCACTGTTTT
CACCACTTCTCAGTTAAACGGTTTCACTCATTTGCTCTTCCTGGTCCCTGATGTCTTGGAGGAGGTTTTG
TAGCTCACAGCAAATTTGATTGTTCCCCTAATTGTTGTATTTTGTGTTATGCTTTTGTTGTAAAACACAA
ATAATTAATAATGGCGACAATTAAAATGAGAAATTACCAAC
>11063132
CCCCACTTCGGCCGACCCCCGCCTCCTCACCCCGCTTTCACCCCGCTGGACCTGGAGCGCCTCTCGGACG
AGCACCTGCGCGCCAAACGGGCCCGGGTGGAGAACATCATCCGAGGGATGAGTCATTCCCCCTGCGTGGC
GCCTCCTGCGCTCCGGCCCGNNNNNNNNNNNNNNNNNNNNNNNNNNNNNNNNNNNNNNNNNNNNNNNNNN
NNNNNNNNNNNNNNNNNNNNCTGCCCCCCGCTGCAACCTTCCAGCCCAGAGCCCCCGTCCCGAGGCGGAG
GAGAGGGGTACCGGGTGAGCCGGGGGGAGGTGAGAGGGGAGGTGAGGGGGGAGGTGTACAGGGAGAACAA
GAGGAAACAGCGTCTTCCTCAGCATCAGCAGCAGGCCTTCACCCAGTTGGTCTGTGTCAGGCAGGAGCAG
AGACAGGAGGAGCGACGGCAACTCAAACTGCATTCCATAATTATATGGTTTGTATTGTTTGCACAGAAGC
AGCTTCGTCAGCTGCAGGAGAAGTTCTACCAGATCTATGACTCTNNNNNNNNNNNNNNNNNNNNNNNNNN
NNNNNNNNNNNNNNNNNNNNNNNNNNNNNNNNNNNNNNNNNNNNNTGGGAACCTGTCCGAGGACAGCATC
CGCTCTGACGGTCTGGAGGACAGACACGGCGACCGCTGTGGCAACCATAACCGTGCCGATCGTATCCATG
GTGACCTGTCAGAGTTGGTTGACGACCCGGGTCTGTTTCTCGACCGAGCCAGAGCCCTGCTCCAGGAACA
GGTGCTGTTGGACCGGGAGAGGGATGAAGAGGACGACAGGCATGAGGGAGAGGGGCGAGGGAAGAGGGAT
CCGGGCCTGGGGGAGAGGGTGGCAGGAGGCGGGTCGATGCGAGCGGAGGGCAGGCAGCTGGCCGAGACTC
TGAAACAGGAGCTGAACTCTGCAATGTCCCAGGTGGTGGATACCGTGGTTAAAGGGTTCAACCACCAAGC
CCCCGGCCTTCATCATCCTCATCCCCACCGCGGCTCCAAAAACACCACTTCCGCCAACCACCCCCCATCG
CAAGCCTCCTTCCCCCCGTTCCCCCACTCCCTGACCCCAGACTCTCGCTTCGGCGGCGTCAGCGTCAACA
TGAATGGCGACAGCCCCAACTTCCGAGCGACCAATCAGAGGCTACCGTGTTTCGGCGACGTCATCATCCC
GAGTCCGCTGGACTCGTTTGGGGGTCTAAGCGTTCCAACGGGAGGCGATCAGACGGAAGCACTGCCTCTG
GTCGTCAGGAAGACCAGCACCGAGCCACACCACCAGAGTCCCTCTCTANNNNNNNNNNNNNNNNNNNNNN
NNNNNNNNNNNNNNNNNNNNNNNNNNNNNNNNNNNNNNNNNNNNNNNNNNNNNNNNNNNNNNNNNNNNNN
NNNNNNNNNNATGGGCTACCCGTTCCAGAGTTTCCCTAAAGACCCCCGCTCCTCCCCCGAGTCTATGGAC
CTCTCCAGGGAAACTGTGGGGCTGCGGACCAAAATGGGGTCGGCCGGGGGCGTCCATTTTGGCTCCCACC
ACCACCACAGGCAGAGCTCTCCGGCACAGCACAGTGCAGGGAGTGAGGGGCTTTCCCTGTCGCTCATCAA
GTCTGAGTGTGGAGACCTCCAGGACATGACAGACATATCACCATATTCCGGGACCACGGTATCCTTTTGT
TTACTGAAGTCTAGGTGTCTGTGTGTTTCTCCAAGGAGGGCAGATCCAGACGTCTTAGCAGCAGTCTCAG
TAGTGCTCCAGAAGTCCTTCATTTCAATGAATCTACTTTAA
>11063133
CATCCACGCTTCTTCAACCAGCTATCTACTGGCCTGGACATCATTGGACTGGCTGGGGAATGGCTCACCT
CAACAGCTAACACTAACATGTTCACCTATGAGATCGCTCCAGTGTTTGTCCTGATGGAGCAACTGACCCT
AAAAAAGATGAGAGAGATGATTGGCTGGCCCTCAGGAGAGGGCGATGGTATATTTTCACCAGGGGGAGCC
ATCTCAAACATGTACAGTGTGATGATCGCTCGCTACAAGTACTTCCCTGACGTCAAGACCAAGGGCATGT
CTGCTGCTCCTCGCTTGGTGCTCTTCACATCCGAACACAGCCACTACTCAATCAAGAAGGCCGGGGCAGC
TCTGGGCTTTGGTTCAGAGAATGTGGTCTTGCTGAGCACAGATGAAAGAGGGAGAGTTATTCCTTCTGAT
CTAGAAGCTAAGATCCTTGATGTCAAGCAGAAGGGTTATCATCCACTGTTTGTCAACGCTACAGCTGGTT
CCACAGTCTATGGAGCATTTGACCCCATCAATGAGATTGCTGATATCTGCGAGAAATACAACATGTGGCT
GCACGTAGATGGTGCCTGGGGAGGTGGTCTCCTGATGTCCAGGAAGCATCGCCATAAGTTCAGCGGTGTT
GAAAGGGCCAACTCAGTTACCTGGAACCCTCACAAGATGATGGGAGTGCCTCTGCAGTGTTCTGCCATCC
TGGTCAGGGAGAAGGGTATCCTGTCTGGCTGTAACTCAATGTGTGCTGGGTACCTGTTCCAGCCTGATAA
ACAGTATGATGTCAGCTTTGACACCGGAGACAAAGCCATCCAGTGTGGGCGTCATGTGGACATCTTTAAG
TTCTGGCTCATGTGGAAGGCTAAGGGCACCATAGGGTTTGAGCAGCACATTGACCGGTGTCTGGATCTGT
CTCAGTACCTTTACGAGAAGATCAGAAACAGAGAGGGATATGAGATGGTGTTCCAGGGAGTGCCCCAACA
CACCAATGTGTGCTTCTGGTACATCCCGCCCAGCTTGAGAGGCATGGATCCCAACAGTCAGGAGTACCGA
GAGAAACTTCACAAGGTGGCTCCCAAGATCAAGGCCTTAATGATGGAGTCTGGTACGACCATGGTGGGCT
ACCAGCCTCAGGGTCAGAAGGTCAACTTCTTCCGCATGGTTATCTCCAATCCAGCGGCCCTCCAGTCTGA
CATCGACTTCCTCATCGATGAGATTGAAAGGTTGGGTCATGGCCTGTAG
>11063134
AGTGCATTGTGGGACATCGAGACGGGTCAGATGGCCACCAGTTTCACAGGCCACACAGGAGACGTGATGA
GCCTGTCCCTCAGTCCGGACTTCAAAACCTTTGTGTCGGGCGCCTGTGATGCCTCCTCCAAGCTTTGGGA
CGTCCGAGATGGCATGTGCCGACAGTCCTTCACAGGCCATGTGTCTGACATCAACGCCGTCTGTTTCTTC
CCCAACGGCAACGCCTTCACCACAGGCTCAGATGACGCCACTTGCCGTCTGTTTGACCTGCGCGCCGACC
AAGAGCTGATGATGTACTCGCACGACAACATCATCTGTGGCATCACATCAGTAGCCTTCTCCAAGAGTGG
GCGCCTCCTGCTGGCGGGCTACGACGACTTCAACTGCAACGTGTGGGACACCCTGAAGGCGGAGCGGGCA
GGTGTTCTGGCTGGACATGACAACCGGGTCAGCTGTTTAGGTGTGACCGACGACGGCATGGCCGTAGCCA
CAGGCTCATGGGACAGTTTCCTCCGAATCTGGAACTAA
>11063135
ATGGTAACCCACAGCAGGCGCAACCCCCCCGCCATGAGCAGCGTACCCCCCCCAGGGGCCAGAGGTCAGG
GGTCAGAGATGCCTCCCCAACGCTACAAACCCTTCAGCTCACACGCACACTACCAACAGGTTCTGTGCGC
TGTGCGTAAGCTCCAGGAGAGTGGCTTCTACTGGGGTGCCGTGGGTGGTCGTGAGGCCAGCTCCCTGCTC
CGCTCCCAGCCGCCCGGTACCTTCCTGGTTCGAGACTCCTCCGACCACCATTACTTCTTCACCCTATCGG
TCCAGACAGCCTGCGGGACCAAGAACCTCCGCATCCACAGCCAGGGGGAGAGTTTTTACCTGCAGCCTGA
CCCGCAGTGCTCACACACGCCTCCGCGCTTCGACTGCGTGCTCAAACTGATCGGACACTACATGGGGAAG
GAGGGCGGCGGCGGCGGAGGAGGAGGAGAGGTGGGGGGGAGCGCGGCGGAGGGGGACCCCGTGGGGCCCG
GGAGTGTGTATCTGATCCACTCGGGGGGAGAGAAGGTTCCGCTGGAGCTGCGTCGGCCCCTCCCCTCCTC
ATTGTCCTCCCTGCAGCACCTCTGTAGGAGGACCCTGAACGGACACCCCCGCGACACACACCAGCTTCCT
CACACAGTCAGAGACTTCCTGGAGGAGTATGATGCCCCCATCTGA
>11063136
GTTGTGGCCTGCAACGGTGGTTGCCAGGCGATTATTGACACTGGCACCTCCCGGATCGTCGGGCCAAACA
GAGACATCAGCAACATAAATTCCGTGCTCGGGTTCACACCTAACCAGTATGGACAGAACTCATTGAACTG
CGGCAACCTTGCCAGCACACCTGAGATTACATTCACACTCAACGGAAATGCCTTCACTCTGCCTGCTACT
GCCTACACCATCCAGAACAACAGAGTTGGTCTGGCCCAGGCTGTCTAA
>11063137
ATGTGAAGTAGTTCTAGACGAGTGCGGCTTGAATAGAGTTGAATTTAGTTTGATTGGTCTTCTATCCGGT
TCAGAACAGCAACTGTTCATTTGACATTATTATGTCTCAGGCGCGGGTGACCGACTTTTTCGTTCAGAAA
AAGAAAAGTGTTAGTGCGGTTGCGAATGGAAAGGGAACTAAAACGCAAATTGTGGGAAACGGGGTGGAGA
TTGATACGTGTAGGCACCGGACAATATCAACACGGTCGAAAAACAAGAACGCTACATTTAAGACAAATGT
TACGATACGTGCTTCAACATCCACAGATTATGGAAATAGCGTACAAGAGGAGTTTATGAGGGTTATTGAC
GAGGCGACTTCGGTCGATAAGGTGGAGAACTTGCGCGACGGGGTGGAAAGGTTCGAATCGGGAAAACAAA
CACTTCTCTCAAGCCCTCGAACTCCCAAGAGGACTTCTGGAGACGCGGAGTTCGATCTTGGATCCGCTTT
GTTTTCAACTACTGCTGAACACAGTACTGCGAAGAAGCGTTTTCGGATCGAGACAAATAAAGATGCAACG
AATTCAGCTCCTCTTCAGAAAGGTCCTATGGTAGTTAAAGGGGTAAAAAAGACGGCCAGGAAGAAGCTGA
TCCTCTCCAAAGACCACGAAAGGGCAACCAACCCACTCGCTGAAGATGTCACACAGGTGGCCAGTCCACT
AGTTGGTTTTGATAAAGAACCAAAGAAGCTGGTTAACCACAGTGCCACCAGTTCTCCAACAAACAAACCG
TGTGTTTTGCCAAAAGCAGATAATAAGACTTTCTCCAAAGAGGATGTCGCAGCGCTGAAGTCCCGCCTTC
AGAAGATTAAGACACAAAAACAAAATGAGAGACTGCCCTTGGTAGCCCCAGCTTCACCTGCTACTTCCCC
AGACCTGAAGGCCAAGCTAGCTCGTGTCAAGGAGCTCACTGCTAAAGCACAACAAAGGAAACAGGAAAGG
TTGTCAGAGGAGGCCAGATGTAGTGAGGAACATCAACCACAAGCAGAAGATGGAGAGAAACTCCCAGGAT
ACCAGCGGTACCATACTCTTGCCCAGGATGTTCCCCCTGGCCTCAGCCTCCCCTACAAGTACAAACTGCT
GTCTGAGATGTTCCGTAGCATGGACACTATCGTGGCAATACTCTTCAACCGCTCTGAGACGGTTACCTTC
ACCAAAGTGAAGCAGGGTGTCCAGGACATGATGCGCAAGTGTTTTGAGGAGATTCACGTGGGCCAAATTA
AGACCGTCTATCCCACTGCTTACAATTTCCGCCAGGAAAGGAACATTCCTACTTTCAGTGCTGCGGTGAA
GAAGTTTAGCCACCAGCTGACAGTGGAGCCGGTCATTGAAGCCGATCAGAGCAAGGCACGTCCAGTGTTG
GCCGCTTCCCGCCTGCTAGAAAGGAGACGCATCTTCCATCAAAACCTAGTCAAGATTGTGAAAGAGCATC
ACAAGGTTTTCCTTGCCACGTTGAATCCTCCTATTGCAATCCCAGATGACAAGCTTACCCGCTGGCATCC
CCGCTTCAATGTAGATGAGGTGCCAAACATCATGTCTGCTGAGCTTCCCCAGCCACCAAAGGGATCTGAG
AAGTTAACCACTGCCCAGGAGGTTCTGGACAAAGCCCGATCCATGATGACCCCTAAGATGGAGAAAGCGC
TGGCAAACATGGCCCTAAAGACCGCTGAGACGGCCTGTTTAAAGGAGGTAGATCCTGTTCCGCCAACTCC
TGTAGCTCCTGCTGAAACTCCCACTGCCCTCAAAGGGGTGTCCCAGTCTCTGCTGGAGCGGATCCGGGTA
AAAGAGGCTCAGAAAATCCAGGCTGCCATGACACGGAACCCTCGGCAGGAGGAGCGCCTTGTGATGATGT
CACGGCTGGGGGAGTTGGCTAGGATCCTGCGCAATGTCTTTGTGTCAGAGAAGAAACCTGCGCTCATAAT
GGAGGTGGCCTGTAACCGTATGGTTTCTAGTTATCGATCTGCCCTCAGTACAGGTGAAATGGAGAAGCAC
CTGCGCCTGCTGGCTGAACTGACACCTGAATGGCTTACAATTCACAAAATTAGAAAGGACTTCTATCTCA
AGCTGAGCAAGACCATGGACCTGAATGTGGTATTAGAGAAGCTGAATCAGAAGATGAAGGAGGAAGAAAG
GCTTTGA
>11063138
ATGAATCTTGTTCTGACTAAGGAGTACCAGGATGCACTGAGTCGGATAACGCCAGTGGTGGTAAAGCATA
AGAATGGTCTGGTACCAGGTCTGCCCCAGCTCAATATGTGTGACCTGGCTGTCATGGGGATACTTTTCAG
AGATATATGTCCAATTCTGAAAGACCCGGGTGCACTGACAGCAGTCATTGATCTTTTTGAGGAACATGTG
CGACAGACTCACCATCAAGTAGAACTGATTGCGGGTCTAGATGCCCGGGGGTTTCTGTTCGGACCCCTTC
TAGCCCAGAGGTTAGGAGTGGGATTTGTGCTGATCCGGAAGAAGGGAAAGCTTCCAGGACGCACAGTGTC
GGTGCCGTATACACTTGAGTATGGACAGGCTGAGGTTGAGATGCAGGAGGATGCTGTGGCTCCAGGACAG
AAGGTGCTTCTAATTGATGACCTGCTGGCAACTGGTGGGACTCTGTCTGCTGCGTGTGAGCTCTTGAGAA
AAAACAAGGCGGAGTTGCTAGGCTGCGTGGTGGTCATTGAAATGAAGGATCTCCATGGGTCTGAAAGAAT
CAAGCCAGCTACAGTCTTCTCTCTAATACAGTACTGAAGTCCAAAATAACTCCTTTCACACTATTGTTTA
GCATTTCTGTTGTATACTACTGCAGTGGTTATCCTCATCAGGAATTTCCCAGTACTTGTGTGACTGGTTC
AATGTCTTTTGAATAAAAGATACCTTTC
>11063139
ATGGCTCGGCGAGGAAGCCCTTCCCACTCCCCTCATGAGAATGGATTGGACAAAAGCCGTCTGCTGAAAA
AGGAAGTCCCTCCTCTAAGCCCCGCTTCCATAGCGTCGTCCAGTAGCACACCCTCGACCAGGTCCAAAGA
CCTCAACGTGAATGAGAAATCCAGTACCCCCACGCCTCGATCAGATGCCCCCACCCCTCGTTCAGACGCC
CCCACCCCTCGGTCAGATGCCCCCACCCCAAGCAGTACCTCAACCCCTGGTCTGAGACATGCAGGGGGGA
AACCCCCTGGAGTTGAGGGCCTAGTCTCTGGCCTGCGAGTTCCCATGGCGATGCCTTGTCCATACCCTGG
GGCTTTCGGCATGGTCACCCACCCAGGGCTCAACGGGCTGAGCAGCGATGTGGGCGGGGCCGGCGCGGCC
TACGCCTCCCTCCATCTCTCCCCTCAGATGAGTGCAGCTGCTGCCGCCGCTGTGGCAGCCTACGGTCGGT
CACAGGTGGTGACCTTTGACCCGCATCACCACATAAGAGTTCCCGGTCTTCCTCCCAATCTTTCTAACAT
TCCTGGAGGAAAACCGGCCTACTCCTACCACATCAGCACTGAGGGCCAGATGCAGCCGGTGCCATTTCCT
CCGGATGCCCTGATTGGCCCGGGGATTCCGCGACATGCCCGGCAGATCAACACGCTGAGCCACGGAGAGG
TGGTTTGTGCCGTCACCATCTCCAACCCCACCAAGCATGTCTACACTGGAGGGAAAGGCTGTGTCAAGAT
CTGGGACATCAGCCACCCAGGGACCAAGAACCCTGTGTCTCAGTTGGACTGTCTGAACAGAGACAACTAC
ATCCGCTCCTGTCGGCTACTGCCTGATGGGCGGACATTGATTGTAGGAGGCGAGGCCTCCACACTGTCAA
TCTGGGACCTAGCCACACCCACGCCACGTATCAAGGCAGAACTTACATCCTCTGCCCCAGCATGCTATGC
CCTTGCCATCTCCCCAGACGCCAAGGTCTGTTTTTCCTGCTGCAGTGACGGGAACATCGCCGTCTGGGAC
CTGCACAACCAGACCCTGGTC
>11063140
AGCAGTCGCACAAATATATACCTTTTTTGTGAACTGTCTGATTCACAAAATGTTCTGGGCACATACTTAG
GTCAACTATCCTCTCAAAGGTGATAAGGGAATATTACAATCTTGTCAAAATTTTAGTTTTTGTGTGTTCC
TTTGTTTTTTACTATAGACTTACAAAATCAGACTTGTCAGAAGGAATCAGTAGGGGCAGTGCTTAAGAGC
GAGGGCAGGTAACACGCACACCGGGAACAGAGAAGTGGAACGGGATGCTTCTGACTGACGGAAGCAGTGC
TTTGCAAAGGCTCCTTGTTGTGATTTTTGTCAGACTTGGAATAACATTGCTTCAGTCGGTCTGAAGCCAC
ATTCCAAAAACTCAATTGGCTATTTTGGCCGTCAGTCAAGAAACGGGCTGAGGTTGAGCCTGCTGCCACG
ACTGGATTAGAACGTGCCCCGTTTCCCCTCCCTCCTTCCTCAAGACACTTTCCCAGTCTCCTGGCACAAC
TTCCTTTTTCTCCTCTGTTGTGTGAGTTAGAATCCTTAGTGGGCTAGTTGTTGTCGTTCTAGCGATCGAT
CTAGTTCTCGTTTTGTCTTTCTGTATTTTCCGTTTTCATATTTTATCCATTTTGCAGATGCTATTATCCA
GACTCTACCGTCCTAGTTTCAAGAGGGGAAGATCATATGTTAGAAGGCTTGGACTGTGAACAACGTTACA
CTGGTGAGCGGACTCCTCAGACCCGTCCGCAAACCAAGTGGATCCACCCCGGGGAACTGCTCAGTAGGGG
GAACTCGATCGGCCTCCAAAAAGCCCCGCCCGCCGGGCCACGTCCCTCACCTTCCCGGTGCTCAGGCTGA
TCACAGGCGCCGACCCTTGACCTCTAACCTCTGCGATGAAACTGAAGGAGGACATGAACCCGTTGCTTCT
GCAGGTGTTCCGTTCGGTGGTCTGGGTGTATTCTGTCCTCACCTTCCTGCCATGGTACCTGCTCTCGGGC
GCCGGCGTCAACCTCGAGCGTTCGCGCCGGGTCAAGGCAAGGTCGGTGAGCGGGCGCCCGGCGGGCCCTT
ACCGGGCGACCGACCAGCTTCGCGGTATCCAGCAGAAGCTTGTGTCGTCCATGCACCCGGGCGTGGACAC
CCTGGACAAGGTCATGGAGCACGGGGCAGCCCGGTTCCCTCGGAGGGACTGTCTGGGCACCCGGGAGGTG
CTGAGCGAGGAGGATGAACTACAGCCCAACGGCAAGGTCTTTAAGAAGGTGATCCTGGGGGAGTATAAGT
GGATGTCGTACGAGGAGACCTATCAGGCAGCAGTGCATTTCGGCAGCGGGCTGGCGGCGCTGGGCCAGAA
GCCTCAGTGCAACATCGCCATCTTCTGTGAGACCAGGGCCGAGTGGATGATCGCAGCGCAGGCCGGCTTC
ATATACAACTTCCCACTGGTGACGTTGTACGCCACGTTGGGCGGACCAGCCATCGCCCACGGTCTGAACG
AGACGGAGATCACCCACATCGTCACCAGCAAGGACCTGCTGCAAAGCCGCCTCAAGGCCATCCTGCTGGA
AGTGCCTCGGTTGCAGCACATCATTGTGGTGGACAGTAAGCCAACTAGCTGGCCCGGCTTCCCCCGCGGC
ATCATGGTCCACAACATGGACGCCGTCCAGGAGCTGGGCTCCAGGCCCGACAACATGGCGGTGGCGAGAC
GACAGCCCCTCCCCTCCGACACGGCCGTCATCATGTACACCAGTGGTTCCACGGGCATCCCCAAGGGCGT
CATGATCTCCCACAGCAACATCATCGCGGGCATCACCGGCATGGCAGAGCGTATACCCAACCTGGATGAA
ACGGACACTTACATTGGGTACCTCCCGTTGGCCCACGTTCTGGAACTGAGTGCAGAGATGGTGTGTATAT
CACACGGCTGTCGCATTGGATACTCCTCCCCACAGACGCTAGCAGACCAGGAGATCATGGATCGTATCTA
TAAGAACGTGATGACCAAGGTGGAGGAGATGAGCAGCGTACAGCGGACCCTGTTTGTGTTGGCCTACAAC
TACAAGATGGAGCAAATCTCCAAGGGCTACAGCACCCCACTTTGTGACCGGCTGGTGTTTAAGAAGGTGC
GCTCGTTGTTGGGGGGTCACATACGGGTGCTGCTGTCCGGCGGTGCGCCCCTTTCCGCAGCCACCCAGCG
CTTCATGAACATCTGCCTGTGCTGCCCTGTGGGACAGGGCTACGGCCTCACCGAGACCAGCGGCGCCGGC
ACCATCAGCGAAATGTGGGACTACAGCACGGGGCGGGTAGGCGCACCGCTGGTCTGCTCTGAGATCACCC
TCAAGGACTGGGAGGAGGGTGGCTACTACAGCACGGACAAACCCAACCCTCGTGGTGAGATCCTGATTGG
CGGGCCCAACGTAACAATGGGGTATTACAAGAAGCAAAGCGAGGACTTCTTGGTGGACGCCAGCGGCCAG
CGCTGGTTCTGCACGGGAGACATCGGGGAGTTCCACACGGACGGCTGCCTCAAGATCATCGATCGTAAAA
AAGACCTGGTTAAACTCCAGGCCGGGGAGTACGTGTCTCTGGGGAAGGTGGAGGCTGTGCTGAAGAACTG
CTCTTTTGTGGACAACATCTGCGCCTACGCTAACAGGTAACCATATACACCTGGAACGGCT
>11063141
GTTTGTGAGAATGGTCCACTATTGCGGCGAATTGGATATGGCCATTCATTTAACAACAACAACGTTTGTT
TAATACTCAGCGACTTAAAAATGTTTTATGTTTAAATGAACAGAATACGAAACGTCTGGAATTAATTCAG
TGGGTGTGGCTTGATCAGGTGGTTTTCAAACGTAATCGTCCCTTGAAATCGAAAGTAGGTTTGATGATAT
AGACTGGTAAAGCAACAAACCTGTATCGCTGCACTATTTTGTTATTGCACTAAACTTTGCACTAAGCTCA
AAATGTCGAAAACAGTTCTGAAAATAAACAATGCGAACGCAGGCAAGGCAGAAGATCTGTTTTCCAACTA
CATCCCCTCAAAGATCATCAAGCTGGACAACCTGCTGAAGGAGGATGACCTCAGCATCACAGACATGTCT
ACTCTCCAAGCGCCTCTGGAAATCCCCATCCCAGAGCCTCCATCTCCAGAGGAAGAGGAAATGGAAACCG
ACAAGGATGATGACAACGAGAAGAAAAAGAAAGCTCCAAAGTGTGGATTCATCAAAGGCAATGAGAAGAT
TGTGAAGCTACTGGACAAAGTGAAACCAGAGATCCTTGCATTGAGGGAGACCATAATTACAGTATCCTGC
TGGATTCAACATCTCATCCCAAAAATAGAGGATGGGAATGACTTTGGTGTTGCAATCCAGGAGAAAATCC
TGGAGAGAATAACGGCAGTGAAGACCAAAGTTGATGGATTTCACGCCAACATTAACAAGTACTTTTCAGA
GAGGGGGGACGCAGTGGCCAAAGCCTCCAAGGAAACCCATGTGATGGACTACCGCTCATTGGTCCACGAG
AAGGATGAGGCAGTCTACTCAGAAATCAGAGTCATCCTCCTTGACATCCGTGGCTTCTAT
>11063142
TTAGTGGTTAATCAATGGTGCATTAAGGGGTCGGGCCGTGGCAGATGAGATTTGGGCGCAAGGGTTCCGC
CTCCGTTTGAACTCTTTTATTTCTGTGTTAGTCTGACGCGTCTCTGGCCATCTATCTGCGTCGTCAGATC
CCGCCCTCTGGTGGGAGGGGACGTCCCTGCTGAAACACGCCACGCTCCTTAAGCCATCAGGCCCTGGGAG
GTGGAGCTGTGTGAGGCCTAATTGAACATGATAAAGTGTAAAGTTAATTACCCCTCACGGCTGTCACTGA
TACCCCCGGGGGGGTGTTTCTTGGGAGGGGGCGTCCAGGGAGTACCCTCAGGCACAGCTGTTGGCCTGGT
TTTGGGGTGGCGGGGGCCCGCTTGTGTGCGCGTGTGATTGAGTGACGGTGGAAGGGGTGGAGGCGCGAGG
AGACAATGGGACCCCTCCCATGGGAGTCGTGCGGAGGATGATGGGAACAATCGCCTTTTAAAGACTCGCC
CGTCCCTCTGGTGTGCCTCTCCTTCAACGCTGCTGTCCAAGCCCGTCCCAACATACCCCCCCTTCTCCAA
GCTCTGCCTGGATTCTGATGTCTGTACAAATCCAGTTTAGTTAACTGTCCCCGATCTCTATAGACTCCGT
CTGCCATTGACGCGCGTCATACAGAGGGGGACATTTCTGGCAGCACTTCCCTTCCCATTACACCCGCATC
ACCCTGTCTGTAGGCTGGCAGGAAGCTCTTGGGATTAAACGAAGCTGTGTGTGAGTTCGCAGGTGTTAGA
AGCCCGGTCAAACGCCAGAGGTAGTACGTGGGCCCGCGCAGCGTTGAAGCCTTGGTGCGATCACAATGTG
GAGCCTTCTGAAATGGAAACGGTCTGGTAAATGTCCCCATTGTCTGTCGGAGGTGTGGGAGCAGCCAGCC
TGGCTAAGCTGACCTTCATGGTGGGAGGAGTGGAGGAAGAGTACACTGCCGCCCAGGAGCTCCTCACCTG
CATGGGAGCCAACGTGGTGTACTGCGGACCGGTCGGTACGGGACAGGCAGCCAAAATTTGTAACAACATG
CTGCTAGCGATTGGGATGATTGGGACTGCAGAGACCATGAACCTTGGAATCAGGTACAGT
>11063143
ATGGCGACCGATTTGACAGAACAAGCCGTGCTCGAGTTCATAGCAAAGAGAGGAGGGGTGGTCAAACATA
TGGACCTTATTGATCATTTTGAATCAGTATGGGAAATTGATCCGTCAAAGAAAACACTGTTCCGTGACCG
GTTGAATCATCATGTCGACAACCTTGCTTTTGTGAAGATGGAGGGTAGATTGAAGCTCGTGTGCTTGAAT
GAGAGCAGCACTAAGGGCTCAGTGGTGCGCACAGAACCTGGCGACGAAGATGGAGAGTGTAACCGCAACT
GCGTGTGTGACGGGAACAGCACGGGACAACGGGATGAGAACCGCGGTGGAGAGGTGAAGCTGAGAGACCG
GAGGAGGAGAGAGTCAGCACCAGCGCTAGGGACTGACTCAGTTATTTTAGCTGGCCATATTCAAGTAAGG
GGAAGTAGGAGGACCTCTCGGGGATCCCAGAGGGCTCTGTTGTCCAGCGCTCTGTCTGAGGACGCAGGGT
GGGAGGGGTTGGACCTAGACGCAAATACCCCGAAGGGCAGCCGCAGGAACTTCATAGAGCTGATGATGAG
CAGCTCCCCACAGGTACGCCGTTCTCTTATAAACCGCGGCTCTCGTCCCAGAGACTCTGTGAGGAGCGAT
GGTGACTCCACTTCCCTAGTGTCATCAGCCGATGGGGACTGTGTCTCGATAGCACTGGACCCCCTGGAAC
ATGAGTGGATGCTGTGTGCCTCAGAAGGCCAGTGGGACAGACTGTATCCCCTGCTAATCCTGGAGCCCAG
TCTACTGGTGAAGAGGGACTTTGTGACAGGCTTCTCCTGCCTTCACTGGGCTGCCAAGCAGGGGAAGGAG
GAGCTGCTGACACAGCTACTGGAGCACGCCAAGCAGACCAACATTCCTGTGGATGTTAACGTGCGCTCCA
GTGCGGGGTACACACCCCTTCACCTTGCTGCTATGCATAGACACACACAGGTGGTGAATGTGCTGGTAGA
GGAGTGGTCTGCAGACCCCGAGGCCAGAGACTACAGTGGGAGGAGAGCTGTCCAGTACCTCCCTCCAGGG
TTCTCCATTACTGCAGCTCTGGAGCAAGGGGGTGGGTCCAGCCCTATAGGAGGAGGAGACTCAGACACAG
AGAACGCCAACAGCGGGGCGCAAGGGGGGCGTTGGAGATTACCCAGAGTTCTTCAGTCCAACCTGAACCC
TCTGAAGCTGCTGAACGGACCGGAAGAGCCGGGTGAGAGAGGCGCGGCAGGAAGCAGCAAAGCTTTTCAG
AGGAAGTCGTCTTTGAGTCGGATTAATGCACGGCTCAGTCGAGGACGCCACAAGACCCAGATTATCCACA
GCACATCCTTCAGAGGAACAGGGGAGGAAGGGGAGGTCAGCCCCGTCAAACCCAGACCAATATTGATATC
CATGCCATTGTTTACCACTGTGCAGTGTATTGTACTGACCAACCTGTTGCTAGACTCTAGCTGTCTGACT
TCTGGTCCCCTGATGTCCCTCTTCTTGATTGTAGGGGAATCTGTGCCAACATTGCTGCCCGGGGCCCTAG
CTCTCTACAGCACCACTGAATCAATGAGAGGGATGCAAAGGGGGGGCACTACCAGGGTGTTTGCTCTTCG
CAATGCTCTCACGGCAACTGCAGCACGCTCTGTCATGATGACTACCATAGTCCATGACACCACTGAGGCA
GTGTGCCTGTGTCAGGAGTACAACTTGTTCCTGAAACCCATCGCTAAGGTGACGGTGAGTGTGGCACTGC
CCCAGCTGAAGCTGCCTGGGAAGAGCATATCTAACTGGGAAGTGATGGAGAGGGTAAAAGCCATGGTGGC
TCCTGAACAGTTCTCTGCCCTC
>11063144
ATGTTCATAACTGAAGCACGCCCCTGGCGCCGTCTTTGTGGGCGCGTTGTCTGGGCTGAGGTAAAAGGGT
CAGCTATAAAAGGAGGTTGGTGTAGCAGACATCTATCAGTTAAGCATAAGAGAGGTGAAGCCCTGGACTG
TCTCCACTGTGTGCCTGCGAGGGCTGGTGGTGACTGTGAGGTGAAAGTACAAACATGCCCCCCAGAGAAG
AATGCATGTGCAGCAGCTAAGTTCCGCCTCGCTCCATATGGGCATTTCCAGAGATGCATTGACATGTCAG
GCTGCAAGAACTTCGAACTGAACGCCTACATAGACATAAAGTGCTGTGATACTGACAAATGTAACACATT
TTAGAACTCTCTGCTGTAATCCCAGCAACTGGAACCAACATTTTGTCTGAAGGGACTATTCTGTTGTAAC
ATTCTAGAATTTATGTTTTGATTCACATTCTAGAAGAGTACAATTCATTTGAAACAGTGTGATTCACTAG
GACAGACGTCCCACCATCACATCACGTTCTAATGAGCAAGAAATATCACTAACGTGATCACTAGACTTAA
AAACAACATTTTGTTTTGTTGACTTAATCATGAAATCTAATAAAATGTAAACATTTACGACAACTAATTA
ACTAATTGTTAATGAATCCTCCCTGTATTAATGACAAAACATACACCCCTG
>11063145
TCTGAAATTGGATTTGGCAAGCTGGAGACCTACATCAAACTGGACAAGTTAGGAGAGGGGACGTACGCCA
CAGTGTTCAAGGGAAGAAGTAAACTCACCGACAACCTGGTGGCTCTGAAGGAGATCCGACTGGAACATGA
GGAGGGGGCGCCGTGCACTGCGATCAGAGAGGTGTCCCTACTGAAGGACCTGAAACACGCCAACATAGTG
ACCCTGCATGACATCATCCACACAGACAAGTCCCTGACGCTGGTGTTTGAGTACCTGGTGAGCGTAGCAT
CCTTTCACACCCTGTGTCTCTCCAGGTGGTCAAGGCTCGTAGACAAGGATCTGAAGCAGTACATGGATGA
CTGTGGGAACATCTTGAGCATGCAAAACGTCAAGATCTTCTTGTTTCAGATCCTACGAGGACTGGCATAC
TGCCACAGACGAAAGGTTCTCCACAGAGACCTGAAGCCTCAGAACCTTCTCATCAATGACCGAGGGGAAC
TCAAACTTGCCGACTTTGGTCTGGCCCGCGCCAAATCAGTCCCCACTAAGACCTACTCCAACGAGGTGGT
GACGCTCTGGTACCGACCCCCTGACGTTCTGCTGGGTTCCTCAGAGTACTCCACACAGATAGACATGTGG
GGTGTGGGCTGTATATTCTATGAGATGGCTGCTGGGAGGCCCCTATTCCCCGGTTCAACTGTGGAGGATG
AGCTGCATCTCATCTTCAGACTGCTGGGTGAGTGCTGCCACCTGCTGTCCGGAATACAACAGGACAACCG
AAACGGTTACCGTCACTTCTCTTTACTCTGA
>11063146
GAGGGACAATGGGAGGCTGAGTTAAATAGACTGCCGCATTCCTCTTTCCATCAGTCAGACCACCTCCCCC
GGATTCCTTCAACCTCAGCAGAGAAAGGGTAATCTACATTGCCAAGATGCCGGAGCAATTACAAGAGCGA
AAGTCGAAGATATCAGCCTCCCGTAAGCTCATGCTAAAGAGCTTAATGGTCGCCAAGGCGAAAGAAGAGA
TTGAGCAGGAGATTGTGGACAAAGAAGCAGAGAAGCAGAGGTATTTGGAAGAGAAAGCTCCTCCGTTACA
GATGGGTGGCATGTCCTTCTCTGAGCTCCAGGTACAGTACTCCCATCCACACTCAGCAAACCTGTTGGCC
ATGCAGTATATAGTGATGAAGAACTTCAAATTTCCCCAACAGGAGTTATGTCAGCAGTTACATGCTAAGA
TCGATGTGGTGGATGAAGAGAGATACGATATTGAAGCCAAAGTCCTCCACAACACCAGAGAGATCAAGGA
CCTGAACATCAAGGTTTTGGACCTGAGGGGGAAGTTCAAGCGGCCCAACCTGAGGAGGGTGAGGGTTTCT
GCGGACGCTATCCTTCGCTCCCTCTTGGGCTCCAAACACAAGGTCTCCATGGACCTTCGGGCAAACCTCA
AGTCAGTCAAGAAGGAGGACACAGAGAAGGAGAAGACAGTGGAGGTGAGTGACTGGAGGAAGAACGTGGA
AGCCATGTCTGGTATGGAGGGCAGGAAGAAGATGTTTGATGCAGCAAAAGGCCCAGCTCAGTAGACCTGA
AATAGTGTTTCATATTTCTTTTATTCATGGACATTGACATTTTATTGATGTTTTGAACAGTTTTTTTGTG
TGAGTTGATCTATGTCTTCTGTCAATGCCATTAAAATGCTTGAATTTACGGTTTAGAATGGCTTACACAA
AACAAACTATCCTGTATGCTACTACAAATACAATCACAAGTTTTGCTTCATCCATAATGTCAATAATTCT
AATTAATAATTATTATGATCGAGCAGCTGTCTAGTAGGTACAGCCATGGTCCGTTCTAGCCATTGTGATT
ACATTCAGCACAG
>11063147
TTTAGGGACTTTCTTTGGGTTGATCAGTGGCAAAACTCCTGTTTATTTTGTATGTCTCTATTTATTTACA
AATATATATTTTCCCTCTTAAGTCTGGTCTCCTCCAGCGGTTTCAAAGCACCTTGGTGATTGCAGAGCAC
AACAATGACAAGCTGACACCTATTACACTAAATGCTATCACTGCTGCAAAGAAGCTAGGCGGAGATGTGT
CCTGTTTGGTTGCTGGAACAGACTGTACAAAGGTTGCACAGGAAATCAGCAAAGTCCTTGGTGTGAAGAC
CGTTCTAATAGCTCAAAATGATGCTTACAAAGGCTCTCTGCCAGAGGAGTTGACTCCCCTTATTTTGGCA
ACACAGAAGCAGTTCAACTTCACTCATATTTGTGCTGGAGCATCTGCTTTTGGGAAGAATTTGCTTCCCA
GAGTGGCTGCTAAGTTGGATGTTGCACCTATTTCGGACATCGTTGAGATCAAATCCCCTGACACATTTGT
CAGAACCATCTATGCTGGTAATGCCCTCAGCACTGTCAAGTGTAATGAAAGTGTCAAAGTTTTCACCATC
AGAGGAACATCCTTTGAGCCTGCTGGGGAGGGAGGCAGTGCTACATCTGAGGAAGTTGCTCCTTTGGCTC
CAGTTGGGATGTCGGAGTGGCTGGAAGCAGCCTTGACCAAGAGTGACCGTCCAGAGTTGACCAGTGCTAA
AGTTGTGGTGTCTGGAGGAAGGGGCCTGAAAAGTGGAGACAACTTCAAGTTGCTTTATGACCTTGCTGAC
AAAATGAATGCTGCAGTTGGTGCTTCCAGAGCTGCTGTGGATGCTGGATATGTCCCCAATGACTTGCAGG
TTGGACAGACTGGCAAGATAGTGGCCCCTGAGTTGTATATCGCTGTTGGTATCTCTGGAGCTATACAGCA
TCTGGCGGGGATGAAGGACAGCAAGATCATTGTGGCCATCAACAAGGACCCAGAGGCCCCCATCTTCCAG
GTGGCTGACTATGGCCTGGTGGCGGATCTGTTCAAGGTTTGA
>11063148
ATGGTGGCCTCCACAGTGGCTAACGGACCCAGCAGCCCCTGGGACGCCATCGGCCTCATCATCACTCTGC
GCATCTGGAGGGTCAAGAGGATAATCGACGCATACGTACTGCAGGTGAAGGTGGAAATGGAGATGGAGAT
CCAGCAGTATGAGAAGGCCAAGGCTGTCAGGGAGGAGCAGCTGGAGAGACTCACCCAGATCTGCCAGGAG
CAGGCCTTTGAGATCAGACAGCTCCGGGCCCACCTGGCCCAGCAGGACTTGGATCTGGTAGCGGAACGAG
AGGCTGCCATGCAGATCCACAGTGTATGGGGAAAGCAGAGCAGTGCCTTCCAAGAGGTGGACGGCCTGGC
CCCAAGACACCCGGAGCAGCGCAGCCAGGCTAAAGCCAGGGAGGCAGCAGCCCCAGGAGATCCAGTTGTT
CAAGATGACATGAACAACTACATCAGCCAGTACTACAGTGAGGCTAGCAGTGATGTCGGGATTCCAGACC
CTGCCCGGGTCATCACCACTGCAGCCATAGACGTGCACCTGCCCAATAACCCCAGCCAGCTGCCCTCCTC
CCTGGTGAGTGCGGACGCCGCCTCCAGCCGTCTGCAGCGCACGGGAAGCTCTGTGAGCGAAGCCTCCCAC
ACCAGCGCCTCCCGTTCCAGCTTCAGTGCCCACCAGCACAGCGTCAGCAGCCACACCCTGGGCTCCGCCG
CCGACTGCAGTTCCACCGTCCGAGAGGCCTCCACCTCCACGGACTCCTACAGCGGCCAGCGCTGTTACCC
TCCGCCCTACTGCAGCCCCCTGGCCCTGGGCGCGCAGCCTGAACCCAGGGGACACCCCAACGCCGTGGTG
CAGGAGCTGCTCTCCTCCTTATCTCAGGACTCCTGTCTACGCCAGAAGGGCCTGGACCCGGTTAACCTCA
AACCGCCCAGCCCTGCCAGCTCCGTCAAGTCCAGCCCCGAGCTGGAGCACAGGCTCAACATCTATAACAG
GAGGAATCAGGAGAGCCGGGGAGGATTCCACACAAAGCCCCTCATCCACCTGCAGGCCAGCGAGTCCTTC
CTAGAGGAGAAGTACCGGCTTTCTCAGGCTGACTCCCCTGTCAGCTGCATGCCCGAGACATAGGGAAGGG
GCGTGGGGGTGGTCCAGGGTCTCATAGCCAGCAATGACTCATTCCTCACCTTGAAAGTTGTTGAGTTAGA
CTAAAGACATGTGGTCCGAGGGCTACGCCACTGGCATACAGCAATCCTCCTAATGTCTAAAAGCACCGTG
GAACTGTGAATTGGCAGCTTTGCCGGCACCACACATCATCCATGTACGACCGGGAAAAGCTTTGTAGCGA
GTAGGCATTGAACACCTATCAGGAATCAACACATATAACATGAACATTTCACCAAAAGCAACCAGCAATG
GAGCATTAGCCCAAGATCTGAGACAGTAGGGCTCTGCAGAACTGTTCCTGGCTCTCGTGCTTTTACATGT
GATATTATTAAATGATGCGGACAGGGCTGGGTGTGGGGTGAACTGGGTGGTGTGTTTCTCCAAAATATGC
TACATGCTTAAGGATCGGAGGCACTGAACTTATCACAAAACAATAGCTGGCAATCATATTATTTCTGATC
TATGACCCACCCCACATCAGACATTTTACAAACAAACCACAGTAAATGTCAGCCTGGTGTCTCCAGAC
>11063149
ATGCCGGGCCAATGTGTTCTGTCCATGTGTGCAGGGATCGGGTTTCACGTACCCCTCGGCTACACCTACA
TCAACTTCTATCAGCCAGATGCTGAGTGCACCCTGCTCATGTTCAGCAACAATATACTTGGAGGAAGATA
TCTGCACATCATGAGGTCTGACCCTGACCCGTTCTGGAGGAAGAGTGTAGTGGGAAAACTCTTCATCCRG
ATTCTGAGCAAGAAATCCATTGGTAATGTGACTGGCAAGGTAGTTTATAATGAGAATAGGGAATCCAAGG
GCTATGGCTACGTCCAGAATGAGACCCAGGWCCCTGCTGACAGAGACATGGAGAAACTCAATRGATGCTG
GATGACAAAAAAAGTATCCACTGCAAGGTTCAAATCTCATAAAGAACGAGAAGATGAAGTTGGAGCCAAG
GCTGAAGAGTTCAACAATGTGTTTGTCAAGAACTTTGGACAAGACATGAACCAAGAGAAACTGACTGAAC
TTTTTGAGAAATATGGACCATTGTCAAGTCATGAGGATGCACTAAAAGCTGTGAAAGAGATGAACAGGAG
GGAAGTGAACGCAAGGCAGATCTATGTGGGCCATGCTCAGAAAAAAGATGAATGA
>11063150
ATGGTGTCTGGTATCCGGAAGCGCATCCGAGACCACTTGCTTCAGCAAAGAATCTGCAGATCCCGGCTGG
TGACCAAGGATGGCCGCTGTAACATTGAATTCGGCAACATGAAGTACGGCAACCATTTTGCCTACCTCAT
GGACTTCTGGACGACCTTTGTGGATTTGCGCTGGCGCTTTGTCCTATTTTTCTTCATTGCGTCCTTCACC
CTGAGCTGGTTTTTCTTTGGCCTGCTGTGGTTCTGGGTCGCGTGGAGCAATGGAGACCTGACGTGGCAGA
ATCCCTCCTTGGACCACCTTTACTGTGTGGACAGCATCAACAACCTAACAACAGCCTTCCTCTTCTCTGT
TGAGACCCAGACCGCCATTGGCTATGGTATACGTGTCATCACACCTCTCTGTCCTAGTGCTATTGCTCTA
CTCATGATCCAGTTTCTCATCGGGTCCATTATCAACTGCTTCCTTTGTGGAGTGATCCTGGCAAAGATCT
CACGTTCCAAGAAAAGGGCAAAGACCATCACCTTCACTAAGATGGCTGTCATTTGTCCTAAGAAGGACTT
CCTTTGGCTCATGATAAGAGTGGCTAACTTACGCAAAACCCTAATGATTGGGAGCCAGATCTACGGCAAG
CTGTTAAGGACAACAATCACACCAGATGGAGAGACAATCATCATGGATCAGGTGAACATTGAGTTCATGA
TGGATGCTGGGAAGGACAACCTTTTCTTTGTGTGTCCTCTCACACTCTACCATGTTATTGACAAGTCTAG
TCCATTCTTTGAGATGGCAGTGGACACCCTCCAAAAGCAGGAGTTTGAGCTGGTGGTCTTTCTGGATGGC
ACTGCCGAGTCCACCAGTTCTACCTGCCAGGTCAGAACTTCTTTCATCCCTCAGGAGATTATGTGGGGTT
ACAACTTCATGCCCATCATCTCCCGCAGTAAAGAGGGCAAATACAGAGTGGATTTCTCCAACTTCTCCAC
GGTCGTGCCTGTGGCCACTGCCCACTGTCCCTATTGCTTCCACAACATTGGGCACCACCTTTGCTCACCC
TCTCCAGCTAATGGAATTGACAACGGGGGATTTGAACACATTGATATTCTAGAATGA
>11063151
ATGTCCAAAAGCCTGAAGAAGAAAAACCACTGGACCAACAAAGTCCATGAGAGTATAATTTGCAGGAATA
GGGAAGGGGAGCTCGGGTTTGACTTGAAGGGAGGCGCAGAGAATGGACAGTTCCCTTATCTCGGGGAGGT
TAGGCAAGGCAAGGTGGCCTGCCAGAGCGGCAAACTTTCCCAAGACGAACTACTTCTTGAGGTCAATGAC
ACGCCAGTGGCCGGACTAACCATCAGGGACGTCCATGCAGTAGTTAGGCACAGTAAAGACCCGGTTCGCC
TAAACGCTGAGCTTAGTGGCAGAGCGAGTGCTCGAGATGCAGACTTGGCCCTGACCGGGAAGGCGACGGG
CACGGTTACACCGAGAGCTACACGG
>11063152
ATGGCGGAGTCTCAGCTTACGTGCATGGACGACGAGAATGTCAACGAAAAGATACCAGAATCCAAACCAG
AATTCTACTACAGCGAAGAGCAGAGGGCTGCACTCGAGCAGCTATTGAAGAACGGTGATGGCGCGTTCAA
GATGAGACTGAAAGAGGACAACGTGAAAGACTTTCTGTCGGGCCGCGAGATAAAATGGATTCGGAAAACT
TTTGAGGAATATGACCAAGATAGTGACTCTGAGAATATCGGATACGAAAAGGCCCAGGACTCTTATGTAG
ATTCAGGTGTCCACTCCACGTACTGGCCTCAGATGTCGGATACGGAGATCCCCCCGCTTGATATTGGTTG
GCCTGGTAGCACAGGGTTCTACAAAGGTGTCACGCGAGTGTCAGTTTACACTCACCCTCCCAAAGAGAAC
TGGCCTCACATAAAGGAGGTGGTGAGGAGACTTATTCAAGATTCTAACAAGGTGGTAGCCGTGATCATGG
ACATGCTTACAGACTTACACATTCTCCAGGACTTATTGGATGCAGCACACAGGAGAGGGGTGGCAGTGTA
CATCATATTGGAGGCTTGTGGTGTGCCCCACTTTCTGGATATGTGCACACGGTTACAGATCAGTGCTCTG
CATCTGCGGAACCTGCGTGTGCGAACGGTGAAAGGCTGTGGGTTGGCCCTGTCCTTTGGGAAGTTACCCG
GTTCTCTGGGCTCCAAATACATGCTGGTGGACGGAGAAAAAGTCATGTTTGGCTCTTACAGCTTCACATG
GAGCTCTTCTCGGATGGACAGGAACACGATAACAGTAATGTCTGGGCAGGTGGTGGACTTCTTTGACAAT
GACTTCAGGGAAATATACGCTGCATCCAACAATGTGGATCTTTACAAGGAGTTCCATATCAGCAAGCCTC
CCATGCCCGCACCAGTGAAGATTTCGGCGGAGATCCCTAAGCCCCTGACAGTGTCCACCTCCCGTTTCCA
GGTGTCTCTAGGGGACTCTCGAGGGCAGGCGGACATGAGGGTTCCTGCTCATAAATATCACAACCCGAAG
TATTCTCTGGTGGTAGGGAACAGTCTGGGGCTCACAGGCTCCTTGCAGGACCTGTCCACACACAGAGATA
GCCTGGTCAATGGCCATAAACACAATGGCCTCTCCAAGCTGCTCCGTGCCAACTACGGTAGTAGTGTGGA
TCTGGACACGATCACCAACAAGTCCCAAAGTTCTCCTATGGAGGATGGGGAGGAGGAGAAAGGGGGCTTG
AAGAAGCTTCAGGCTATTGCTAAAAAACGCAGTTCCTTCAGACTCTTCCTGAAAGGCAGAGGATCCAGTC
ACAATAGTGAGACTATAGAGGAACATGTTGCTATTTCTTCAAGCGCATCCCCTACACCCCAGAGCTTTTC
TCCTGCCTGCACAAAACCCTCATTTACACGCTCAATCCCCTCCCCTACCCACCCAGTCCTCTCCCCTACA
CAACCAATACCCTCCCCTGCACAATCTATCCCCTCCCCTGCGCGGCCAGTACCCTCCTCTACACACCTAA
ACCCCACCCTTACAAGCCCAGACCCCTCCTCTACCCGGAAAGTCTCAGAAACCAATGGCACTGACACTGA
GGACTCATTTGAGATTATAGAGAAACCTTCCTTGTTGAAATTGAACAAAAAGCACTCAAATTTGTCTCAA
AGAAGTATTTCCCTAATGACCCTCAACAGAGGAGAGGATGTCGAAAAGCAACACAAGAAGCCTTTGAAGA
AAAACTGCATTCAGTCCTGA
>11063153
AGGCTTGGTTGTCCGGAAAGATTGTACATTGGACACCAGCACGTCCTGCATCCCCTGTGTCGGAAGGACT
TACATGAACATGGCCAATGGTCTTCACACATGCTTTCCCTGCAGGCCCTGTGACCCAGGACAAGGCCTGT
TCACTCGGACGGCGTGTACAACCACCAAAAACACCATCTGTGATGTTCTAGATGGATTCTTCTGTCAAAG
TTACTCCTCAAACTCGGAGTGCAACTTTGCAGTAGAACATAGACCCTGTGTCCCGGGCCAGAGGACCAAA
GCACCTGGAACAAAGAGTGCAGATACGGTGTGTGAGGAGTGTCCACTTGGCTTGTACTCTCAACACGGGG
TTAACTGCACGGCTTGGACGGAGTACGTTGTTCTTTGTGTGTTCTTCTTTTCGCTTTAGGTTCACATTCC
TGAAAAAAGTAAAACTTTCGGGAAATTGAGTATGCTGTTTGTCAGTAGGCTCAGTGCTCAGATTAGCCAG
AGAATCAGACTCTCGTTAGTTTCTTTTACTTGAGGAGGAATAGTGCTACCCCAAAAGGTTGATACAGAGA
ATGTGCCTCGGTAGGTGGCTGGTAAGACACCTCATTCTAGAGGGACACTGTATAGCTTAGTTCGTAGAGC
ACAGTGCCTACAACACAAGTACAGATGCACCAATTGTTGGGCCAATGGTTGGAATCAGATAACATTTGCT
TAAAATAGGGGATTTCTGATTGGCTGATCTCCGTTTCTAATGACTGATTGGGAGAACCGATCACAAACAA
AACGGCTGAGTCGAAAATCAATAATAATTCAATGACTTTTACATCAGTGCCCCTCATGAGGCCCCAGCTA
TGAATAAAGTTCTGGGCATCATGTTTTGGTTAGCAATATAATGATAAGCTGACCCAAACCTGACCATTAT
TGTCAGTGTGGTTTCTCAAATGTGTTGACCTTTGGAAGTGTTTTTGTGTTCTGCAGTTGTGCAGCAGCAG
GACAGGTCAAGGCTAAAGATGGGACTTCTACACAAGATGTTATCTGTGAAGTGCCTGCAAGGAGTCATAT
GGTTTTAATACCATCATTTCTGTTAATAACATTTGCTACGCTTTTCTGTTTTTACCTGGCAAGAGGTTAG
CCCGCTGTCTATTTAACAATACTGCTTTATTCAGTTTGTTGGTTTACTCTAAAATATGCTGTTAACAGTA
ATCCTCCGGATGTCTTGAACACTACTAATTATTTTAACCACTTTGTTTGTTTTTACAGTTAAACATAAGA
AAGGTCAGTCTTCATTTATTTTCAATAATACTTATCTCACCATGTTTGTTTGCTTTCCATTTACTAATAT
AACTCCTCCCACAGAACTGTCAGAGAAACCTGGGGATGTGGTAGGTTATTTATATTCCTATTTATTTGGA
ATGTTTTAAAATAGTTTGGCAATGGTTTTCTATAATAACATTACACAAGCAAATCATTGACGGTTTTTAC
CTGAAAAGTAATTTATAGTTATTCATTGTTAATGAATCATTACATGTTGTGATTCTTTAGTACCCATGCT
ATGCGTAGTATTCCTAACTGTTGTCTTACATTTTAGATTCCTGTACAAGAAACTAATCATGAACCAGTCA
CCAGTTACTCCTGAAGAAACATAGCATTTTTGTGGATGTGCGGGAGCAGTTAGCTGCGTTCCTGAATCAT
CCAAATGGACTTGTGCTGAACACTGACCACTCTGAAATCAGGCAATTTTTCGACTGGTCATTCTGTGTCA
CACATTATTTGTCAATTTAACATTGAAGAACATGAGGGAGTTGGAGAGACACAGCGTGAGGACAGGAACT
CCCTGCTGATGATGCGTGACACAACACCACCTGACACTGCAGTTCTTGGTCAATATAAAGCTCCAGCAAG
CTGCACAGTAACGGCTTCCACAGGATTTCACCTCATCCACCTGTGATAAACAGTTGTTACCACGATGTAC
AAAAGCCCCTGCCTTAATGTATGTTAGTTATTACATTATATTTTTATTCATTACATGGTTCATCGCCTTA
TTTCTACAAATCCACTTGCAGCCAATCACAGCTTAGCTGCTCACACATCTCACTCCACATGGTCCTTCAA
CACAGACTGAGATTGCATAATGATGTGTCCTGTTGAAAGTGACTCCAAGCCATTTCTAAACCTGTAAATG
TGTGCGTTCAAAGAAC
>11063154
GTACGAGCGTCTGAGGGCGCTGACCAATGCTTTCATGCTGAATCTGGCTGTCTCAGAGCTGCTGTTCACC
TGCGGCTTGCCGTTCTGGGTCTCCTACCACCTGATTGGCTGGAGCTACGGTGACGTCACCTGTAAAGCCA
TCAGTTTCCTGTTCTATGCTGGCTACTACAGCAGTGGCTTCTTCCTCATCGTGATGACGCTGCATCGTTA
CCTGGCTGTGTTCTTTCCGCTGTCTCACCTGGTGTCTGGACCCTCCCACTCTCAGGGCTTCTTGAGCCTG
GTCATCTCGTTGGTTGTCTGGACTATAAGTCTGTTAGCAGCCACACCTGCAGCCATCTTCAGTAAGGTCA
TTGCTGACACCAACAACCCCATAGACCCCACAGACCCTGGCCCAGACTACTATGATGACCATGATGCAGC
CAACGACTCTCGATACTTTCAGCACTGTCAAGTTGAAGATATCAGCTGGAGGGATCTGGGGGTCTACCAG
CAGAACGTCCTCTTCCTGTTGATGTTACTGGTTTTCTGTGTCTGTTACAGCCAGATCCTGTTCAGGCTGC
ATCGGCCCAAAGCAGGAGTCAAGTTTAGGGTCAGTCGTCAGAACAGCGGTGGAGACAGGAGGAACCAGAG
GACTGTACGGCTGATCTTAGGTCTGGTGGTGGTGTTCTTTGTGGGCTGGGCGCCTTTCAACTTGGTCATC
TTCCTACGGACTATATTTGACTGTGATACGAGCAATGTGTTAGATTACTGCTTCTATGTGGCCAGACTGC
TGGCTTTCTCCCAATGTTGCCTGAATCCTCTGCTGTATGTTTTTATTGGGATGAAGTTCCGGAACCACCT
GAAGAGAATGTTGAAGGGTTGTTGTCATGGTGTTACCGTTGTCAATAACCACAACAGCAGTGTTCTGTTC
AGGAGCAGCAGACTGACTTCACAGTCCAGTGGGGCGGATTTCTCACTG
>11063155
CCATATGTCACGACAGTGGGGGGAACCTCGTTCAAGAATCCGTTCAAGATCACCTACGAAGTCACAGACT
CCATCAGTGGAGGAGGCTTCAGTAATATCTTCAAGATGCCGGACTACCAGGTTGGCGCCGTGGAGGCTTA
TCTGAAAGCGCAGTCCGCTCTGCCCCCGAAGACGTACTTCAACACCAGCGGACGAGCCTACCCGGACCTG
GCTGCCCTCTCCGACAACTACTGGGTGGTCAGTGACCGGATACCGATTCCCTGGGTGTCTGGAACCTCGG
CCTCCACGCCGGTGGTGGGAGGGATCCTCGCTCTGATCAATGACCAGCGCTTCCGGAAAGGCCTGCCTTC
TCTGGGGTTTCTCAATCCCCGTCTGTACCAGCTGAAGGGCCGAGGACTCTTTGATGTGACGGAGGGCTGC
CAGAATAGCTGTCTGGACGAGCAGGTCCAGGGGAAGGGTTTCTGCGCTGCCGTGTCCTGGGACCCTGTTA
CCGGATGGGGAACACCCGACTACCCTGCTTTTCTGGCTGCACTGCTGGAGGGGAAATGAAGACCTGGGGC
AAGTGTTCAAAAAGTCAGCTCATTACAGAATGGAGATGTTTCATCACCCATGATGCTTTGGAATTGCTGC
AGCTGCCTGCTTATGTGGTGTAGAGTGATGTCTACTTCCTCCTGTAAATTACGCTGGAAAGATACTTTAT
TTTTTTTATGAAAGCTTTTTGATTTTAATGTATTTCAAAGAATCACACTGTCTCAGGTTGAGTTTTGTAG
GACTAACTTCCATAAAAGTAATTGATTTAAAAAAGGTAAATTCAACTGTTACATGATCATTTAGCCAGGT
GATTATACCCAGATCTGGTATGCTAATCAATAACAAGGTAATCAAACATTTCCTCATGCATGCTTTAAAA
TAAAAATAGGGCTAACCCCTCTCTGTTCTGCTCAAGGAGACATTTGAGGTGTTATTGATTTAAATTATTC
AAATCCATAGGTCCAAACCAAATGAAATAAGCCCTTTTACCAGATTCTTGGGAAATTAATCATTGTTTTA
AATGGACTGCATGTTGACTGTAAACACTGAATAAAGTTTGGGGTTTTATTTTTG
>11063156
ATGGGTGTGCAAGGTTTCCAAGAATACATAGAAAAGCACTGCCCTACTGCCGTGGTACCGGTGGAGCTCC
AGAAGCTAGCCCGGGGAAGCCTTGTTGGAGGAGGTAGGCAGAGACCACCACAGAGCCCGCTACGGCTGCT
GGTTGACGCGGAGAACTGCCTTCACCGGCTTTACGGGGGCTTCTACACGGACTGGGTGAGCGGCGGCCAG
TGGAACCACATGCTTGGGTACCTGGCCGCCCTCGCCAAAGCATGTTTCAACGGCAACATTGAATTACTGG
TGTGCTTCAATGGCGCCATGGAGAAAGGCCGCCTTCACGAATGGGTCAAGCGACAGGTGAACGAGAGACA
GACAGCGCAGCAGATTGTCAGCCATATCCAGAATAAGGGCACCCCGCCGCCGAAGGTCTGGTTCCTTCCA
CCGGTGTGCATGGTTCACTGCATAAGGCTGGCCCTACTCAGGTTCCACATTGGGGTAGTTCAGAGCATTG
AGGACCACCACTTGGAGGTGATGTCTCTGTGCAGGGAAAATGGCTTCCATGGCCTGGTGGCCTATGACTC
GGACTACGCCTTGTCCAACATCCCGTACTACTTCTCAGCACACGCCCTGAAGCTGAGCCGCAACGGAAAG
AGCCTCACCACCTCCCAGTACTTGATGCACGAAGTGGCCAGACAACTGGACCTGAACCCAAACCGTTTTG
TGATCTTCGCCTCACTTTTGGGTAACCACATACTGCCGGATGAAGACTTGGCTGCCTTTCACTGGAGCCT
CTTGGGTCCAGAGCATCCTCTAGCATCGCTCAAG
>11063157
GTGGAATTCACCTGCAATAAAAAGGACTCAAGGGACAGTCAAGTTTACAGGTCTTCAGGGTGATGTACCA
CATGTAAAGATGGAACTTGGTTTTACAGAGGATTTAGTCAATTAAATTTAACAGTTGCAGCACCTTCAGA
GACATAACGTCATGGCTTTTCATTCCACAAGTTTTCTGAGAACTCTCAAGATGAGTATTCGGCAAATTAC
AGGAACAGTGCTCCTTCTAATGCACCTGTTGTCAACACTGGATTCCATACCGGTTTGGTGAATATGACAA
AGGCTGAGGTTCAACTGGTGTTCACTGAGAACTCCACCACATCTATTACTAATGGAAGTGACATAGTAGA
TGTCCTGAAGACAATCTTCAGTGTTATTTTGGACCCTAACTCCATCACTATTATGGCGACTGAAGCACCT
ACTCCGACGATAACTGCAGAGTCTACAATACAGGCAGAGTCTACAACACTGACCATTACTGAAGCTCCCA
CGACACTAGCAGAGTCTACTACTCTGACCATTACTGAAGCTCCCACC
>11063158
GTTACAGGGAGATGGTGCTCCAGTCCTTACCCCAGGTCTCCAGGCTGGACAGGGTGGACAGACTGGGGAA
CGCTGCTGCTTCAGGGGAGGACAGTCCCATGGACATCCCTGGGCTGGAGGACTACCTGGACCTCCTGCTC
TCCTCGGACGTCAGCGCCAGCGAACTGGCCAGAGGGAACGGCCTACCTGTTGCTACTCCACGAATTGACG
AGGTGCTGAGCCAGTTCCGCCACAAGTCCGGAGGACCAGCGGATGCCCCAGACCCAGCCGGGTCAACGCA
GGCACCCCAAAGTTCACAGCCAGGTCAGGCCCCCGTGGACAACGAACACCGCATCCAGAAACTGGAGCAC
CAGGTGTCACGGCTCTTCCGGCAGACTCCTGCAGGGGAGGTCTCCAGCAGCCCGGCCACCTCCTTGGGGC
CTGAGGTACGGAGGCCCAAGAGGGACACAGACAACACATCAGAGAGTGAGTGTGACGGCGTGAAGGAGAA
CCGGCGACGGTCCCGGATCCCGACCCAGTCCAAGAGCGGCAGGAGTACTGCAGTGAAGAGGACGATCAAC
CCCAAGCAGCCTAGGCGCACGGGGAGGGCGTGTTCCGGGGTGCCTGGGAGGAAGACCTCTGACCCAGTGG
GTCCGGGCGGGAAGACGGTCAGCAGCACCAGACAACCGGTGGAGGAGGAGCAGACCTACCGGGTAACGGT
CATAGAACCTATAGTGTGTCCACAGGTCAGTGCACGTCTGTGGACGGTCTGGCCCAGTATGTCCCCCTGC
GTGTGTGACGCGTGTGTGTGTGTTCACAAATGTGACTGGCAGGCAATCGTGGAGGAGCGGGACCAGGAGA
GGGAGCGGCGATGGAAGGCGGAGCAGGCTGTGAGGAAACTGACAGAGCAGATGAAGAGCCTGCAGACCCA
GGCCAGCCAGGAGAAAGACCTGCAGAGCCTGGCCCTGCACACGACCGACAGGCTGAAGGAGCTGTTGCTG
AAGGAGCGTTCTGAGCGCTCCAGTCTGCAGGCCCGTGTGGAGGTGCTGGAGCAGAGGTGTCAAAGTGCCA
CGCTGCAACTGGAGCAGGCCCTGCAGCGGGAGGAGCAACACAGGAGGGCCCTGCACAGCCTGGAGGAGAG
CCGGACCCGCAGTGAGGAGGTCAGGGCCCAGCAGCAGGCCGAGGAGGTGAAGAGGAGTCAGGAGCTGGAG
AACAAAGCGTCGGCCCTGAAGAGGGAGCTGGACATCCAGAGGTCCTCGCTGAGGCAGCATAAAGACAAGC
TGAGGCAGCTCCACGAACTGCTGGCCTCCAGGGAACAAGTTCACCGCAAGGAGCTGGAGGGTCGTCTGGT
ACCGGGCGGGGCAGAGTTCCGGGAGGCGGTGGCTAGGGAGGTGGCCGGCGTGGAGCAGAGACACGCCCGG
AGCAGAGCTGAGCTGGAGGAACGACTGTCCCAGGCCGCCAAGCAGTACAGCTCCCTGGAGGAGGAGTTCC
GCATGGCCCTCACCATCGAGGCGGCCCGTTTCACCGAGGTGGAGCAGAGCTGTCAGCGGCTGAGTGCAGA
GCTGCCTGAGGTGAAAACCGCCCTGTCTCAGACCCAACACAGGGAGAGAAAGGCTGCCAGCCTGGTGCAG
GAGCTCACCGCCATGGTCAAGGAGCAGAAGAGCCACATCTCGGACCTCAGCAAAGCCAAGCGAGACGCCG
TCGCTGAGCTCAAGGAGCGCCTGCGTTCTCTGGAGGCGGGGGAGGAGGAGAACCGGCGACTGCAGCTGCA
GTTGGAGCTGCTGAAGAAGGACAAGGCCCGGCTGCTGTCCCAGCTCACTGCCCAGGAGTCTGTCGTGGAC
GGCCTCAGAGCTGAGAGGAGGATCTGGGGACAGGAGCTGGCTCAACAAGGCGCGTCTCTGTCTCAGGATC
GGGGTCGCCTGGAGGCGAGGATCGAGGTGCTGGCTGCTGAACTGGAGAGTCAGAAGAAACAGAACGAGAG
AGACAACGATTCCCTGAAGATCAAAGTGAAGATCATCGACGACCAGACAGAGACCATTCGTAAACTCAAA
GAGGGCTTACAGGAACGTGACGAGCAGGGCCGGAGACAGCGCGAGGAGAACCTGCAGGCCCAGCGCCGGC
TGCAGTGCCAGCTGGAGGAGGAGTCGGCCACGGCCCAGGACCTGAGGGACACGGTGGAGCAGCTCAACCT
CCGCAAGGAGCAGCTCAAACAGCAGCTGGACAACAAGGAGACGGAGCTGGACCAGGTCAGAGAGGCCCAC
AGTGCATCCAATAAAAAGTGGCAATCAAAGGCTGAGCTGTTGACCCGGCTGGAGAGCCAGGTGAAAAGCA
TGAAGGAAGGTTTCGACTCCAGAGAGAGCCTGGTGCTGGAGGAGAGAGACAAGGCCATGCAGGCACAC
>11063159
GCGGCGGTGGAACAGCTTCACAATGTGGATGACGCGTTTCGGAGACAGCTCGAGTCCCTACAGGCATCCC
ATCAGGCTGACCACCTACGTCTGGCCAATGACAAGCAGAAACAGATTGATCAGGCCACTCAGAAGGTGTT
TCAGGTGGAAGAAGAGATGCGTCAGCTCCTAGAGGAGACCGAGACAGAGAAGAGAACCATGGAGGAGAAG
ATGAGACGGCTTACTAGTAAAAACGAGCTGAACAACTATACTGAGAGAAGAAACATTTTTTCATCCTGGA
GTTCGACAATGGCTGAGTCTATGTGCTCGAGTATGCCGAACTGTGGAGTATCAAGTCGCCATGAGAAAAG
TTTGGGGCTCCTCACTATCAAGTTCGTGACTCTACTCCAAGAGGCTAAGGACGGCGTACTTGACCTGAAA
GTGGTCAGTTCTCAAAGCTTGCTTCTCTATGCTGCAGACAGCTTGGCGGTGAGACAGAAGCGGCGTATCT
ACGACATCACCAACGTTCTGGAAGGCGTTGGGCTGATCGAGAAGAAAACCAAGAATATTATACAGTGGAG
AAGCGCACCTAACTCCCGGTCCGTTTTCTGTGACAGAGGAGAGAACCTGGGCTGCCAAACGGCTGAGGTG
CTCCAGCAGGTGGAAGTGCTGAAGGCTCAGCTCTGTCAACTGGAGGAGCAGGAAAAAGAGCTGGACAGCC
AGAAGGCCTGGCTGGAGCAGAGCATCAAACACATAAATGACGACCTCATCACTATTCCTGGTCATCACTG
CTTTGCTCCACTCCATTCTCTCCCCCACCCGATCCTTAACGCCAACTCCCACATACAGGGTCGGAGTGGC
CAGAAGAGGTACCAGGTGAACCTGAGGAGCACGTCGGCTCCCATCCGGGTGATGCTCATTAACAAAGACT
CTGGGACCTCCAGGCCCGTGGTCTTCTGCGTGCCTCCCCCCGAGGACATGTCCTCTATGCCCACGCCGCC
CACTACCCCCGCTGGTATGCAGAGGTTCCCGCTCGCCTCCGTCTNNNNNNNNNNNNNNNNNNNNNNNNNA
CACGACGCCTCTGGCCAGAAGGTGGCGCCACTGCACCAGTGTGACGAGGACCTGACCCCATCCTCCACCC
CTCCGGACATACACATGGGTGTGGCCGATCTAATTGACGAGCTGATGTCCTCTGATGTGTTCCCTCTGCT
GCGTCTGTCTCCGAATGCTGGGGTGGACTACAACTTCAACCTGGACGACAACGAGGGGGTTTGCGATCTG
TTTGACGTCCAGATCCTCAACTACTGA
>11063160
ATGCCTTCTAACACATTGCTATGTTTGTGTCAGATCGAAAGCTTTGTGAAGGACAGTCTGAAGGGGGAGA
TGACTCAGCTACAACAGAGTGCTATCCACAACCACAGCGTAGCCATCTTGGATCTGGGAATCAACATCCT
AACAAAGACTGCCCAGCATACGCAGAAACTCACCGACATAGAGACCCAGATGTTAAATCAGACCTTGAGG
CTTGAGATTCAGCTCCTGGAGAACTCTCTTTCCACCAACAAACTGGAGAACCAGCTGCTCATTCAGACAA
CAGAGATCAGCAGCCTTCACCACAACAACGAGCTCTTGGAGCAGAAGCTGCAGGCGATGGAGTCCCGGCA
CCACGAGGAGCTGGTCTCCATACAGGAAGAGAGGAGAAGCCTGCAGCAACTGGTGAACAGACAGAGCGGC
GTGATCACAGAGCTGCAGACCCATCTGGACCAGGCCACTGGCAACAACAGCATACTGCTCAACCAGCAAC
AGCAGCTCACCGACACTGTCAATAATCTCCTGAAGCTCTGCTCCAATCACAGAGCATCTGGAGGTACTAG
AGATTCATCGCATGAAGAGAGAAAGTATCGGGACTGCGCTGACATTTTTCAAGCTGGCTTCAACATCAGT
GGAGTTTATACTATTCACATCAACCCACAGGAGACCAAGAAGGTTTACTGCAACATGCAGACAGCTGACG
GTGGGTGGACAGTCATCCAGAGGAGAAGAGATGGAACCACGGACTTCCAGAGAACGTGGACGGAGTACAA
GACGGGCTTTGGCAGTCTTATCGGAGAGCACTGGCTGGGGAATGAGTTTGTGTTCCTGTTGACCAACCAG
AGGCCCTATATCCTGAGGGTTGAGCTGACCGACTGGGACGAACAGCAGGCCTTTTCCCAGTACGGCCGCT
TCCGCATTGCAAGTGAAAAACAGAATTACAGGCTCTTCCTGAAGAGTCACAGTGGAACTGGAGGCAAGCC
GAGCAGCATGGTGGTCAGCGGAGCAGACTTCAGTACCAAGGACATGGACAACGACAACTGCATCTGCAAA
TGTGCTCTCATTCTCACCGGGGGTTGGTGGTTTGACGCCTGTGGACCATCAAACCTGAACGGGATGTACT
ACAGCCACGATCAGAGCGCGGGCAAACTGAACGGGATCAAGTGGCACTACTTCAAGGGTTCCAGTTACTC
CCTTCGTGCTACCACCATGATGATACGACCCGCGGATCTCTGAGACCGTCCCTCCGATGCCTGGGTACGT
TGTCCAGACACACGCTGCATCGCTAGCCAAGATTTCGTTTAGCCGTCTATATAAACGACTCTGGTAGAAA
CTGTCAGTAAACTTCCCGGAATTCCACTGATGCAAAATGTGTTTGACAAGGTGAGATAATTGTTTGTGCT
TTTGACTGGAGAAAAAGGAGCCATGTAATCCGGCTTTCTGTGAGGAACTGTGACTCTGACATTCTGGTGC
TTATATTTCCTCTTGAAAAACATTGATTTTGTGTTCATGCATGATACATTATGCTTGAACCGCTAGATCT
GCAATGAAACTGTAGACCTTGGTTAAATTAAGAGGACCTGAAAGGAATACTAGGTGCTTTGGAGTGACTT
TACTTTGTCTCTTTCAATTGTATCTGTTGTGTTTTTCTTGATTTGTATGGGCAAGGCATTCCTTTGGAAT
CTGTTGTAACATTGTAAATGCAGGAAATATGTTGTTTTTTTCATTTTGCATTTTTTTTTAAAAACACCAT
GAAAATATATAGATAAGCCCACAGATATATGTTCCCTACATAGTGAAATTGTGTTTAAATCTGTGGTGTG
TGAGAGAGATCCAGGTCTATGTATAAACGTCAGGACCAGAAGTCCCCACGAAGGAAACTGGTCAGGACCA
GATGTTCCCAAAGTGTTAAGTGTTAGAATAGGGGTTACAGGTTAGGGAACCTTTGATTTCTGAGTTTCCA
TTCCCCACAAGGATAGAAAATAAA
>11063161
GGTTTCTTGTCATGCAACTGTGGGGGTATTTCGAAAAAGTAGCTCCCATAACAAAACCGTGTGGAGTTCT
TTGAGTAGGTATTTTATGTGTATCCGACTCCTTAATTGAGGATGAGTTCTACTGCTGTGAACGATGAAAA
TCGTGGGGTTTGTCCTGGAAGAAAGCACAGCAATTCTGAGACAAGTTGTGACATATTTTCCTTGGATCAG
CCGACTGGCAGGCCTTCCATCCTTCGCCAGTCTCAAGCTGAGAACCTGTCGAACAAAACTACAGCAAAGG
GAGGAAAGGTTTGTTTTCAGACTCCAAGAAGAGACCCTGTCACAAAGAGAATAGTATCACCAACAAAGTC
TGTCAAGATGGCATGCGACAATGAGTCTCTACACATTTCTACTACTGAATATGTCTTGCCTCAGGAAATC
AATAACCTGACAAAATCAGACTCCACAGCGGTGTCATCCTATCCTGATGATGAAATGCCGATTCAGAGTA
AAGGAGGTTATCAAATCGATTTTGACAACCTTGATTCCATCAATCCCTTCCAAGTGTCAGCTAAAATGGT
CCCCTCTCCAGCCGGACACAGTGAAGTGGTTGAACCCCAAGAGACTCCAGGACACAATGAACTTGATGTA
ATTGAAACCGTTTCTCCTTTAACTCAGTCTGACAAGATTGAAATGGCGCTGGATGAGACACTCCCCTTCA
TCCCATCAACTGAAAATTCTTTTGGAGACATGTCTACCAGTATACAGTCCTCAGATAGCAGTGTGATTAC
CATGATAAAGGATCCAGCCAATGAGTTATCTAATGTTGAGGAGTTTGTACAAGCATCCGTAAACCTTAAC
CCAGAGGGAGCTGCGGCCCTGGCCTCCGAGGGAGCTGCGGCCCTGGCCTCCGAGGGAGCTGCGGCCCTGG
CCTCCGAGGGAGCTGCGGCCCTGGCC
>11063162
GCATAGTAGCTGGCGCTGTACAGAGGTTTAATTAATCTACACGTCTACAAGTTTACTATACAATCTTTAT
TCACGTGAGTATTCCTCGGTTGAAAATCGCATCCTACCGGTCTGGGCATTCCAAATATATTAAGGCTGAG
CACAAAGGTGGAGCAAAACCTTGTTCTCCCGCATCTACACAAACGATAACATTGCGCAGTAGGGACAGTC
GTTTGTGATTCGCCAGAACAGTGCCTCCCTCCAAGTAGGTAACTTGTTCTCGGAGTTTTGGGGCGGAGTC
GAATGCCAAGGGGGATATATTTGTGTGCAATACGCAGAAAAAGCCGGGTACAACTTCGTGGGTTTTTTCA
ATTGGGTACTCCGGTGAGGGACCTGCAGGCAGAGAGAAAAGGGAAAGGAACCAAGAAAGAGCACCAAACA
CAAAAAAGGAATTGAAACATAATCGAAAATGTCTTCGAATAAAGAGGATGGTGGATGGAAGAAGTTTGTA
TGGAATTCGGAAAAGGGGGAATTTTGTGGACGTACAGGGGGCAGTTGGTTTAAAATCCTTGGGTTCTACC
TAATCTTCTATAGTTTTCTGGCTGGGTTATTTGTTGGCACCATCCAGTGCTTGCTTCTCACCTTGAGTGA
CTACAAACCCACCTGGCAGGACAGAGTTGCACCCCCAGGCTTGTCGCACACACCGCGCTCCGACAAGTCA
GAGCTCGCCTTCAACCTGAATGATCTGGAGACCTACTTGCCTTACACTAAGGCCATGAGAGATTTCCTGA
GCATGTACGATGAGGACAAACAGCGGGACCAGATGAAATATGAGGACTGCGGAGATGAGCCCACGGAGTA
TAAATACCGTGGAGACCTGAATAGTGACGTGGGGGTCAGGAAGGCCTGTCGCTTCCAGAGGAGCTTGCTC
GGGCCCTGCTCTGGCATCGAGGACAGAGAATTCGGCTTCAAGGAAGGAAAACCCTGCCTTATCGTCAAGC
TCAACAGGATTGTTAACTTCGTACCAAGGCCTCCCAGCTCCAATGATAGCATCCCTGAGGCAGCCCAGTA
CAAGGTCCGGCCCAACGTCATACCAATCTTCTGCACCAACCGGAGAGAGGAGGATGCGGGGAAGATCGGT
GAGGTGAAGTACTATGGTATTGGTGAAGGTTTCCCGCTCCAGTACTACCCATACTACAGCAAGGTGCTGC
ACCCACAGTACCTCCAGCCACTGGTGGCCATCCAGTTCGTCAACGTCACCATGAACACCGAGCTGCGCAT
TGAGTGCAAAGTCTTTGGCGAGAACATCGGCTACAGCGAGAAGGACAAGTTCCAGGGACGCTTTGAACTT
AAATTACAAGTCACCAACTTATGACCGCACTCAGGTTCATAGCAATTTCCCCTTTCTTCAGTATCCCTCT
CCCTTCTGAAACATTTCTCAAAGGTAACTAAGTAATTTAGGGACGGGGGGGGGGGGGGG
>11063163
GTGCAGAACTTCAGTGAGCCAGTGTTGATCCCCCCCCAGGAGTCTCACTACATCTTCTCCCTCCACTTCC
GGCCTGTACGGCCGTCCAATCATATCGACAGCAACATCCTGCTGGTCACCAATGCTTCCAAGTTCCACCT
CCCCGTCCGCGCCTACACTGGCTTTTTGGAGCCCTTTGCCCTGCCCCCCAGTCTACACGAGGACTTCCTA
GACTTCGGTGTTCTCAGTGCCACAGAAACCAGCAGCATTATATTTGTGGTCATCAACAGCAACCCCATTG
AGCTGGTGATGCGTCCTTGGCTAATGACGGGGGAGAGTCTGAGCATGGAGCTCTTGAGAATCGAGAGAGG
CAACCGGACGACAGTGCTGACCAAGTCCATGGAGCTCCAAGATGCCCCCGTCTCCCCGCACAGAACGGTG
ATCCTAGCCTCGGGCTACTACGCTGCGTTCCGGGTCACCCTGGTGACCCAGTACCTGGAGGGAGCCTATG
ACGGAGCTATTCACATCACCACTGATTACCAGGGTAAAATAGTGCAGCAGAGTTTGAGCATTGTGAGCTC
ATTCTCTCAAAAGGTGACCCTGTTGAAAATCCGCTCCTTGACGGAGGACTCGCGTTTCTACTACAGGAAA
ATAAAAAGTAACCGGGATGAGCTGGAACCTAAACGCAAGTCGAAGGTGGCCAAGATTTACTTCGACTCCA
GCTTGCTTTGTGGCGACCACTGTTATGTGGGGGTACCGTTTGTTCTGAAATCTGAGAACAAACCGCCGGC
GCTCTCGATGCAGGAGGATATGTGGGATCTTGATGTCGATTTGTATCAAGTCCTCCGTAAGAGATGGAAA
GAGCTGAAAGAGAGTTCAGGACATGTGGTGGAGGCTGTGTTTGAAGCCAACGCCGATCTTCAGAAGAATG
TTAAAACCAGAGTGTCTGCTCAGCTGCAGTGGCCTTCTGTAATCAACTCCTCCCATCGGGTCCTGTTCCC
TCTTACTAGCGTCAACAGCTCATCGGAGGTAGAAGTAGTCCTGGAGAACCCATCCAACTTCCCTGTCTAT
GTTCAGGTCCTGCCCATAGCGCTGTACCCCAACGTTTCCGCTGTCACTGACCAACTTGCCCAAATGTTTC
CCCTAGAGAGGCTCCCACATTTCACCAGCAACACATTCGAGTTCCAGATACAAAAAAAACATCAGATGTC
CACGGGCAAAGGCAGTGCCAGCTTTTCTGCGGGCTACACAGCACAGCCCCATGTTTACAACCTGATACTA
CAGCCAGAGGAAGTGAGGTCGCTGCGTGTCAGATTCTCCCCGGTCAGCAACCACACCGTCACCTCGCTGC
TCATACTGAGGAACAACCTGACAGCGCTGGAGTTCCTGGTGGTGCAGGGTCAGGGAAGCTATGAGAGGTT
AAAGATGGGTGGCAAGGCCCCGGGTCCAGGAGGCTTCCTCCGGTTCAAGATGACCGAGTCGCTGCTGAAG
GACTGCATAGACAAAATTAAGTTGAAGGAGCCGAACTTCACTCTGAGAAGGTCCTTTAAGTTAGAGAACA
CAGGGCAGCTGGAGATCAACATTGTATCCACGGAAATCAACGGACGTCTCTGTGAGGGATTCGGCTTTAA
AGTCCTCAATTGTCAAGAGTTTGCAATTAAACCCAACACTTCAAGGGAGATTGTGATATTGTTCACCCCG
GACTTCACAGCCTCCAGGGTGATCCGTGAGTTGAAGTTCATCACCAGCGGAGGGTCCCACTTTGTGTTCT
CCCTCAACGCCTCCCTGCCCTACCACATGCTGGCCTCCTGTGCCGCCGTCCTCCCCAGGCCCAGCTGGGA
GCTGGAGCTCTACGTCATCATCTCCGTCATCATGAGTTCCATGTTTCTGCTGGTGATCGTAACAGCCTAT
CTTGAGGCGCTGGGGATCTGGGAGCCCTTCAAGAGACGCATGTGCTTTGAATCGTCCAACACCTCCATGG
AGACCGGGAGGCCCTTTGACCTCAGGGAGATAGTACGACTTCAGAACGATGCACATATAAATGGTTTCGT
TGGAGAAGCCAACCACAACTCCCTCCGAGGGTTGCCAGGCTCTGCCTCCAGGGCCGGTATCAGGAACACC
AGAGGAGGCCACAGCCGAGGCCCCACACAACCCTCTGCCCCCTCCAACCAGCCAGCCTCCAAAGCCTCCG
ACAGTACCATCTCCCCAGGCCAGCAAGCCGGCCGCAAGGTCCGGAGCCCCAAGCAGCCCCAGCAGCCACC
TCCAGAAAACCAGCAACCACCCTCACAGACCGATAACTCAGCCCCAGGGAGAGGTCCGCTAGATGGGCCA
CGCCTGCACAGCTCGGAGGACTCTGACTACGTCAGCCTGGTGGAGGCCATGGATAAAGACCTGGACAGGC
CAGAGTCAGCTGAAGAGGGCAGCATTTTAGGCAAAGCCAGTGTAGCCAAAACAAAAGTACAGCAGCCCAA
AGCCAAGGCCCAANNNNNNNNNNNNNNNNNNNNNNNNNNNNNNNNCAGGGGAAAGGCCCAGGGAGGAGAA
GAGCTGAGGGAGGACAACGATGAGAACTCCTCCACTACCACAGAGACCTCCAACCCAGACATAGTGGAGG
ACAAGAAAGGCAGAGCACTCACACTGGAGAAGGAGAATGATGAAACCCCTGAAGCTTACTTAAAGTCCAA
GAACAAGCAGCCATCAGGCATTTCTAAGGATAAGAGCCAAACAGATACAAAGTCTAGTTCCCTGGAGCTT
CCATATGTCACCCCATTGGAAATCAAACGCAAGACCTTCAATTCCAAGACCATTGTGGCGGTGCAGCAGG
CCTTGGCTGGCAGCTCAACCACAACTGCAACAACTAGACCAATACCTCCTAAACCAAAAGTGCCTCGTGG
GAAGCTGGAGGACCTCCGTTCCTCTTCCCTGGCTACGTTCATGTCTAGCAGCTCCGCAGGGAATGAGTTC
GGGAACAGCAGCGGCTCTGAGAGTGAGAAAGACGTCTCCCCTCCCCCAGAGTGGGACTGTGTACCCCTCC
ACAATACCCACAACGCTGTGGACAGTCTCCAGCAGATCTCTCGGCAGACCATGAATGCCGATCCCTTCCT
GAAGAGCCCCATCAGTACCCCTCCCCCTCCCTCGCCTTGCTTCTCTCTGAGTGGTTCCTACACCAGCATG
ACCAACACTGCTACCAGTGAGGTGAGTCAGATGTCTGCAGCACCAGGCTGTAAGAACAAGCTGACCAAGT
CCAACTCGCTGCCTGGTCAGAACGGGAACCCTACTTTTGCTGCTGTGGCGGCCGGATATGACAAGAGCCC
GGGTGGCAGCAGCGGCAATTCAGGGAAGTCGGCTGTGGGCAGCAGGGGGGACGTACCGGGGAAGAGCTGC
ATCCAGCACGTCTCCTCCGTGGAGAGCGACGGCTCTGACAGCTCGGGGCTGTGGACCCCTTTGGGGAACG
GAAGGAGCCCCAGTCTCAGCTCCGTCAACTCCTTCTCGGCCTTCGGACCCAACAACACCTTCAACCTGTC
TGGAGTGTTCAGTGGGATGACCTCTGGTCGGAGTGCAGTGGAGCCCCATCACAGCTGGCCCGAGTTCAGC
CGCACCTCTCAATCCGTGTGGCCCAGTGAGGCCCTGCAGCCCGTTCACCCTCTACAGCCCTGGTCCCTGC
AGCCCACCTCCAGCTCCCCCACCACCCCCACCACGTCCATCCTGGGAAGCAGCAGCCTGTGGGGGTCCAG
CCCTCCGTTCAGCCCCTCCATCTGGTCCACCAGTGCCCCGTCTGACTCCCCGCTGCANNNNNNNNNNNNN
NNNNNNNNNNNNNNNNNNNNNNNNNNNNNNNNNNNNNNNNNNNNNNNTCCGCTGGCCAATCTGATGGGTG
GCACCGACGGTGGAACCGCGCCCCAAGCCCATTCGAACCCCTCCCCAACGGAGCTGAGCCCCACCTACAA
CCCCTGGAGCATGTGGAGGCCCACCCTTGGTAGGCGTAGCTCGGAGCCATGGCCCAACCAATCAGACAGC
AACACCGGCTGA
>11063164
GTTTTGCTTGGAATGAGAGACACAAACGATTCTCTGGTTGCTATGACACTGCAAAGCCTGGCTGTGCTTG
TGCCATTGCTAGGCGCACAGGTGGTGGTGGGAGGAGAGAGGACAAAGGTTTTCAAACGCACCAGGCCCAA
CTTCACCAAATCTACAGAGGTTACCCCAGAAACCTCTCCTGTTCACATAGTAGGAGAGTCCCATCCTCAT
ATGGCCCAGCCATCTAAAGTCCAGAATATTTTCCCCAAACCAGTAGCTGTGGCTGGAAGACTGGTTCTGG
GAAATATAGACTGCCTCCAGGGAGACAGTGAGTCCCTGAAGATATTCCCCCCGCCACCCAAATCAGTGAT
CAGTAGAGACATGTCTCTACCCTTGAATGGCTTCAGCAAAAATAAAGAGGAAGAATCTTTCTACAGTCCA
GAACAGGCAGTGGACCAGGGTCAGGCTGAGGACTGGCCGGACTGGAGTGACCCAGAAGAGGGGGAGAAAG
AGCAGCCAGTCCAAATCCATATCCAGGCCTCTGCTAAAGCATCAGATTCAACCACTAGGCGGGATGAAGA
GGAACCATGGGATGACTTTGAGGACACGGAGCCCAGGTCAGACATCTCTCCTACCGTCTTGACCTGTCCA
CCCAGAGGGAGTACCACTGCAACATTACCCCCAATAGCCGAGCCCCTGAGAGGGGGGTCTAAGCCCCTGA
AACTGAGCCAAACCCTCAAGGTTGCCCCAGAGAGGAAGACTGCTGCTGACTTATGGGACGTTGGATGGGA
TCAGGAAGAAGAGGAGAAACCAAACATGTCCAAGCCCAAGTTGCATACTAAAGCACAAAAGGAAGGCAGC
AGACAGGTTCTGGGTGAGGAGTTTGCCATCAAGGTAAAGAAGAAGCCGGAGAGCAACCCTGAATTGGACT
TCTTTGCAGACATGGAGCCAGACATTAAACTGTCATCTGCTGCGGCCCTGATGCTGCCTGTGGACATTGG
TGATAATGATACTGGGCTGTGTGTAGATGCATCGACAAAACAATCATATCCCTCTATCGACACAGTAGTA
CTCACAGCCAAGTTTGCAGCTGCTGACCAGGCAGAGACAGAAGCAGAAGGCTGGGGCGAAGATGGTGACC
TGAACTGGGGAGAGGATGAAAATGCCTGGTGATGAACTTAGCCATGATGTAGAGAGTACACATTGCTGGA
GCATTTGCAAGGATGCATCTCTTGACAAGATACCATTATCTCAAAAAGCCAGAGAACTGGAACACCAGCT
CCATACACCAAGTTGTCATTCTTGACTGTCAAGTTATATCACTAATGAAAGTGTGACAATGAAGAATCTG
TTTTATAGTTCAGAGTTTTCCGGTGTTTAATAAGATTTTCCTCTACTGAAGGAACTATATCTATGGAACT
TTACTTTTGTATTAGAATGATGTAAGGGGGTCTTTCTCTTTTACTTGGTGACTTACCAGCTAGGCTGGGA
TGACAGAGCTTGAGTCCATAGTTTGTTGCCAAATCTCATAGGAAGCCTAAAGTAGTGGACTGTGATCAGG
ATCAGAAAACTTTTCATTATCAGGTTTTTGTTGTGCCATACATGTTATGTCTGGCAGTTTAATTTGGGTG
GCCTCTGAAAGGGCACTGTAGGGTAGTCTTGTGCTTTTCCCTTGCTTCCTTTATTACAATGTATCTTTAA
GAGGTAGGGAAGAACAGGAACCTGAGGTAGACATTCATCACATGAAACCCCTGGTGCAGTGGGAAAAGTG
TGGTTTTGGGTGGTAAATGGGACTTTGAATGAATGTGAATGAGGTTGATGTAATTTATTTGTATCTTTAT
GGTTGCTGTGGGAATAAAAGGTTTTATGGTA
>11063165
CCGCTTTATTCAGATGGACCTTTCCGGTTGAAATGTTGTTTCGCTACGCTTACTAATTATCTGTTTTTAT
TTGGCAACTAGAGGGCTAAATTAACTCTACAAATGAATATGTTATTTCATTTGTAAGGGGACTGTCCCCA
TGATAACTTCCTAACTTGTTAGTTTAAAGTTGTCAATAACTTACTGCATACATGGCTACTACTGTACGAG
CAGCTCCACTCCGGATCCTGTGCATTCACGGTTACCGACAGAGCGGCGTCTCGTTTCGTGAGAAGACAGG
AGCACTACGGAAGCTCTTAAAGAAGCATGTGGAGCTGGTTTACATGAACGCGCCTCACTTTGTACAACTA
ACCGGCGATGGCCAAGGGCAGGAAAATGGGGCGGTTCCCGGAAGTGATGAGTCGCCCAGGGGATGGTGGT
TTTCTGACACCCAGGCTCGGAGCTTCGACGCCAGGCAGCAGTGTCAGGCGAGTTTAGGGCTTGAGGAGAG
TGTGGAAGCTGTGAGGGTGGCAGTGAGGAGCATGGGACCGTTTGACGGCGTTCTGGGTTTCAGCCAGGGT
GCCGCTCTAGTCGCCATGCTCTGTTCTCTACAGGAGCACAATCAAGAACCACATCTCCAATTCCGCTTTG
CCATCCTTGTGGCTGGTTTCCGGAGTGCTTGTACAGAACACCAGCAGTTCTATGACGCCCATGCTCCCCT
TGTCATCCCGTCCTTGCATGTCTTTGGACTGGAAGACCAAGTCATTCCTGATAGGCTGAGCCGGGAACTC
CTACCCATGTTCCAGGAGCCTAGGGTTTTGACTCATCCCGGTGGCCATTTTGTGCCGGCCACCTCGGCAC
ACAGACAGACCTACAAGGAGTTTCTCGAGAGGTTTTAGAAGGGGAAAGAGACGTGTTAACTAGAGGTTCT
AGAGTTCGGTGGCTGAATGAGCCACACCTAATCATACATAGAAAACAAGGCACTTATCTGAATGACCTTA
GGTCTTCTTGTGTATTCCGAGTTGATGTTAAAACATTTTAATTTAAAGCAGCTGATGTTATACAGTGTTG
ACTTCCTAAAGTGCTTTTAACTGTTTAAGTATTAGTTTGGAGAAAAACAGCAAGCCACTCTCATGTCACT
CAGGGACAGCACTACTGTATCATTCTCAGGGCCTCAAGCTAACGTTGAAATAAATAGCTAAAACCCAACT
CTTAAGCAGTTTTGTTTTGAATCCATCACTCTGTGAGTTGTATCTATTCAGCACCTCTTGACAGGGGCGT
CGAAGTGGGGGGG
>11063166
CGACAAGCCAGTCGAAAGAAAAACTTTTGGGGAAGAACATACACCGACTCATCATATGCGCACTTGTTCC
TGCACCTCTCCACGCCCGGTTGAACTACATTTCTCCAACGTCAATAAGGGGAAGAATGGAGTGGTATGTC
CTAGTGCTGGTACTTAGCTTACCATCTTCAACCCAAGCGGACTGTTCCTCCCAGTGTCTGCAATGCGCCC
TGCAAATACTCAATACAGACATCCCCGTCAACAGTCTGACCTGTACCTTGGAGTGTGAGGGAACTCTCCT
GACCACCGCCGAGTTACACAAATGCGGGAAGACCCTACAGACGCGCGCTGTAGGCTTTCCTGAATTCAGC
GATGAGCATGCGGGTGCACGGAGTGCGCCGGAGTGGGAGGATGGTCAAGACGCTTCAATTACAAACGAGG
TCAAGGGATTCGGTGGATTCATTAAACGAATTGATGAAAACAAAAACAAATTGTTCACATTTCCTTGGCG
CGAAAACGGCATTGTTAAAGGATCGTACGCGTTTCCTACGAAATATGAGGACCTGCTTAGAAAATTTGGA
GAGAGAGACCTCCCGGAATTTTTGGAAGACGATCAGGCTGCGGGTGCTGAAAACGAGGTGGTAGAGGACA
ACGATGACGCAGCAATAAATAAAGTAAAACGTTACGGAGGGTTCTTACGCAAATTTGGTCCAAAGACAAA
GTCAAAGAGAAGTGACTCCAGGGAGGAAGGTAGTCACGAGGAGCTGCAAAAGCGATATGGGGGTTTCATG
CGAAGGATTCGGCCGAAGTTGAACAACTTAAATAACTTGAAGTGGGACAATCAGAAGCGATATGGTGGCT
TTCTACGTCGCCATTACAAATTATCCGTTCGTTCAGATGAGGAACCTTATTCATATGATGACTTCAGTCT
ATAGAAACTTATCCGGCAAATAACATACCACGATTATACGATATTATCCATATGTGTGCTGCCTTCTTCT
GTGTGACGGATTTACATGACGAAC
>11063167
ACTCGTACGGTAGCCACAGCGCCAGCGTTTAATTACACATTTACAGTGAAAATATTTTTTGGGGATAACA
TTGAAATCGCAAGCAAGATCAGTGAACCATCCAGCCACAGGAATATGGCTCCAAGACCTGGGTTCAGTGA
TAAGAAGAACGATACATGCTGCGAAAGTGAAGGCACTGTCTATGTACATAACCCACATCTGGATGGGATG
AAAGAGGACATTCTGTACCATTTTAACCTTGGGACCTCTACTCATGACTTGCCAGCAATGTTTGGAGACG
TCAAGTTTGTCTGTGTGGGGGGCAGTCCGTGGAGAATGAAGTCCTTCATAGAGTACATTGCTGGAGAGCT
GGGTCTGGAGAATGCCAAGTCTGAGTACCCCAACATCTGCGCTGGGACTGACCGCTACGCCATGTACAAG
ATTGGCCCTGTGCTCTCTGTCAGCCATGGTATGGGGATCCCCTCCATTGCCATCATGTTACATGAGCTCA
TCAAGCTCCTCTACCACGCCCACTGCACTGATGTGACTATCTTACGCATTGGAACCTCGGGTGGATTAGG
CCTTGAGCCAGGCACGGTTGTAGTCACCAAGCAGTCAGTTGACGCCACCTTCCTGCCCCGGTTCGAACAA
GTAATTCTTGGGAAGACGGTGGTGCGAAGCACAGACCTTGATGAAGGGCTGGCTGAAGAACTGCTGCAGT
GCAGCAAGGATCTGGGCCAATTTAACACGGTTGTAGGCAACACCATGTGCACCTTGGATTTCTATGAAGG
CCAAGCACGTCTGGATGGGGCTTTCTGCTCCTACACAGAGAAGGATAAGCAGGAGTACCTGACCAAGGCA
TACGAGTCTGGAGTTCGCAACATCGAGATGGAGTCTTCTGTGTTTGCTGCCATGTGCAAACTGAGCGGTC
TGAAAGCGGCTGTGGTGTGTGTGACATTACTGGACCGCCAGAAAGGTGATCAGCTGAACAGTGCTCACGA
AGTTCTCCATAGCTACCAACAACGTCCTCAGATACTGGTCGGTCACTTCATCAAGAAGAGGCTCCAAACC
TCAGGCTCTTACAAAAGC
>11063168
TACAAAGAGAAAATAAAGGAGCTTGCCATACTTTCCCTCATCTGCTCGTGCTTCTATCCAGAGGCACGCA
ACAAGATCGTTGTCTGTGAGTTTGAAGACATGGAGGTGAAGCCAATCAACAAGCGAGCGTCTGGCCAGGC
CTTTGAGATGATTCTGAAGCCCCCCTCCCCTGGGTCGGATGTGGCACACAGCATCACCTCACCCCCCAAG
AGGGAGGTATCCCTGGAAGATATTCAGAAGAAACTAGAGGCGGCTGAGGACCGGAGGAGGGCCTCGGAGG
CCCAGCTGATGAGGGCCATGGCAGAGAAGGAGCATGAGGGATGTGCTGCT
>11063169
ATTCAGTTGTCAATCCCAAGAAAATGATTTGCAATTCTATYGGCAATGTGATCAGTTCCATAGTCTTTGG
ACACCGGTTTGAATATAACAATCCAATGTTTCAACTCATCCAAAAGGCTGTTGATGACTACTTCAGTGTT
CTCAGCAGTCCTATAGGAGCGATGTTTAACATGTTCCCTCGAATTGTTTGGTGCTTTCCAGGCAAACATC
ATAGAATGTTTGCCACCATAAACCAGGCCAAAGATTACATGCGGGCGCAGGCAGAACTTCGTCTTAAGAA
CCTGGACACCTCTGACCCTCAGGACTTACTCGAAGCATTCCTAATTAAAATGCTTGAGGAGAAAGATGAT
CCCAACACTGAGTTCTGCTATGACAACATGGTGATGACTGCATGGAACCTGTTTAGTGCTGGAACAGAAA
CAACATCTTCCACCTTAAGACAGTCYTTTCTGATGATGATGAAGTACCCTTCTATTCAAGGGAAAGTTCA
GAAGGAGATAGACGATGTGATTGGCTCAAGAGTTCCAACGGTTGATGACAGAGTGAAAATGCCCTACACG
GATGCAGTCCTCCATGAGGTCCAGAGATTCATGGACCTCGCCCCCACCTCTGTCCCCCACAAAGTAATCA
GAGACACAGAGTTTCACAACTACCTCATCCCAGAGGGTACCATGGTCTTGCCTCTGTTGTCCTCTGTGCT
GTGTGATCCTGAACTGTTTAAGAACCCAGATGAGTTTGACCCAGAGAACTTCCTGGATGAAAACGGACGC
TTTAAGAAAAATGATGGATTCCTCGCTTTTGGATTGGGGAAGAGGGCGTGTCTGGGAGAGGCTCTGGCCA
GAATGGAGCTGTTTCTCTTCTTCACCTCCCTGCTGCAGCGCTTCACCTTCAGTGGGACCCAACCCCCAGA
GGAGATCAAYATCAACCCAGAGTGTGCCAGTTTTGGTCGCATGCCACGTTCCTATGATTGCTACATCAAA
GTCAGGACCGTGGAG
>11063170
ATGGCCCCTGAGGTGCTGGAGGGGGCCATCAACTTCCAGCGGGACTCCTTCCTGAGGATAGACATGTACG
CCCTGGGCCTGGTGCTCTGGGAGCTGGCCGCTCGATGCACCGCCGCGGACGGGCCAGTGGATGAATACGC
TCTGCCGTTCGAGGAGGAGGTAGGCCAGCACCCGTCTCTTGAGGACATGCAGGAGGTGGTGGTGCATAAG
AAGCTCCGGCCCTGCCTCCGGGAGTGCTGGCAGAAACACGCGGGCCTATTCATGCTGTGTGAGACCATCG
AGGAGTGCTGGGATCACGAGGCGGAGGCGCGCCTCTCGGCCGGCTGCGTGGAGGAGCGCGTCATCCAGAT
GCAACGCCAGACCAACGTCGTCGCCCCGGAGGAGATCGTCACCGTCGTCACTATGGTGACCAACGTGGAC
TTCCCGCCCAAGGAGTCCAGCCTCTGACTGGACGGAGAGAGTCAGCTGACACGTCAGGTGGCGACCGTGA
AGAGATTTTGATTGGTCCTCGTCAGATGTCAGGGGTCCATTAACTAGTCAGACTGGCCCGTCAGGTTCAT
GAACTCTGGCTCATCCTGGGTTAACCTCTGACCCCTCAGACCAGTGGGCTAGTGTTTTAGTACAGGGCAC
TAGACTGCTCACTGCAGTGCCCACTTCATAGCTACATGCTGTAGGCCTGAACTAACACCTACAGATGGAC
TCGCTTAGCGAGCTTGACATTTTTAAGCTGGATCCTTCAAAAGGACAATACCATGTTTTAACTGTTGAGC
AAACAGCCTCTTTAAGCTGGGGAAAACAAGATCCTTCAAAAGGACAACACTAGGTTATAACAAATGCTGT
GAGCTGAGGGAAAGGATATGGTCATTTGTCAGGTATTTTCTTTTATATATATAAAAAACACCATATATAT
ATTATACACACACACAAACACACACACGGAAAACACTAGGACCTCTCAACAGACTTCAGTTGTATTTTCT
AAGAAAACGAAGAGGAAGGACTGGAAGAGGAAACTTCTCAAAGCTCTGCTCCGTAACGTCAGCATAAAAA
AGGGCAATTTGTTTCAAGAATGCATTTGCTGTTTCCTTCTGTGTTTATATGATAATGACTATTGTAATGC
CAATAAG
>11063171
GGTGGTGCTCACCGTGACGAGGCTGGCAGTCTGAACAACAGCCATGGAGGGCCTCCCAGCGTGGGCTCCA
TGTCCACCATTGAACTCAACCACCAAGTGGAAACCTTCAGAGGCCTGGCTGCTGGTCTGGCTGGCCAGGT
GGCCGCAGCCTTGGAGCTGAAGGTAGAGAACCAGGACAAAGACGACATGAATGACGGCCACTCCTCCGAC
GACCTGGGGTCTGGAGATGAGAGCGACAAGAGGGACATCAAGACTCCCAGAGGAGGCACTCGGACCAGCA
TCACTGAGGATGACGACAACCTGAACCCAGAGCAGAAGGCTGAGCGGGAGCGCGAGAGGAGGATGGCCAA
CAATGCCCGTGAGCGTCTGAGGGTGCGGGACATCAACGAGGCCTTCAAGGAGCTGGGCCGCATGGTTCAG
CTGCATCTGAAGAGCGAGAAGCCCCAGACCAAGCTCCTCATCCTGCACCAGGCCGTCGCCGTCATCCTCA
GCCTGGAGCAGCAAGTCAGAGAACGGAATCTGAACCCCAAAGCAGCCTGCCTTAAGAGGAGGGAAGAGGA
GAAGGTGTCTGGCCATGGTGTGACTGGAGAGCAGCAGGCCCACCCAGGGGTCCACCCAGGTCTCACTGAC
ACACCCAACCCAATGGGTCACCACTGA
>11063172
ATGGAGTCATTCAGAGTCAGCCAGCCTGCCCGCTCTTCCAGACCTCACAATGGAGGGGGCTCCTATGGCC
TCAGCATCAGAGTCCAGGGGATTGATGGACACCCATATGTGGTGCTGAACAACCAGGACTGTGGGTCTCA
ATCCTCCTATACTGATCCTAACAGTAATGGCTACATAGACACAGAGGGTTCTTTTATTGACAACTATCAT
GAGTATGATTTCAAAGAAAGTAGGGAGGCTGTCTCTGACAGCCCATTTGTTGAGTACCGGTCCCAGAAAC
AGATGCAGTTTGGGGGTTCTCACAATGTAGGCCCGGAGCAGGGGAGGAAGCCAGTCTCCACCCTACTGAA
CTTTCAGAGACATCCAGAGATCCTGAAGCCGTATGACCCAGAGAACAACACCTTGAACCTGGATGTCTAC
CACAGCCTATCTCCCCGGCCTATGTCACTTGCGGAGACTGGGAACCCCTACCAGAGCTCCTCTCCTAGAT
CCTTATCACCAGTAGATGTCCATGCCACGTCCTCTAGTCTGGATCAAAGGAGTCCTGCCCTGCAGGAGAC
AACAGAGCCCCAGCCAGTCCCCTCTAAGCCTCAAACCAAATTAGTCCATTCACAATCAACGTCTCAAGCC
CAGCTGGCTCAACCACAGTCCAGGCCTCAGACCCAGCCCTCCACTGTGTCCAGCCCTGCTAGTGATCAGA
CCAAGGCTTTCTGCCAGTCCCCCAGCTCGATAAGCAGTGCCAACTCTAGTCTGGAGCGCAGCCGCCGTGA
GCCAGACGTCCTGCCCTTGCGCAGAGTGGACTCCAGCGGCCCTGTGCTGCAGTCTTCATCCCGCTCCCGC
CACTCCTCTGCCTCATCTGCCGACCAGCTGGAGGCCCTGTACGCTGATACCATCAACCGCCACCAGAACA
GACGCTACATCCCCTTTCAGCCTGGCACTGGACGAGACATCGACACAGGCTCCATTCCCGGAGTGGACAA
GCTTATTGTCAAGTTTGACGGTAAAGATGGTGGTCACCAGCGACGGGGCAGGGCAGGCCGCCGGAACAGG
ATCAACCCAGAAGACAGGAAGCGATCTAGGAGTGTGGACAGCGCTCTGCCCTTTGGCCTCTGTGGGGAGT
CGGAATACCTGGAAGAGTTCAGCAAGAATCAGGGGAGGACCACGGAGCACGTCCTCCGACCCTCGCAGCT
GCGTCTGCAGAAGGTTTCCGGGAGTACAGACTCCTGGGTTTCAGCAGTGGAGGGTAAGCCAGGTGCCAGA
GGTACTGCCCGGGGTAGCAGTGCTCCAGGCTCCCCTCAGAGCATGGCCTCTAAAGGCTGCTTCCAGGGGT
ATAAAGCAGCGTTAAATCGCTCCTCTACACTACCCCTAGACAGTACAGATGCTGAGAGTGGACAATCTTT
ACCAAGCACAAAGGTTTTAAAAAGTGTGTCTACAACCACTTTATCCAAGCCGTCCTCTAATGTGGGCAAG
AAACCTGGTGCTGAGATGGATGTGCAGGCGACACCTGATCTTCTGAAAGGTCAACAGGAGCTTTCACAAC
AAACACACGAGGAGACGGCAAAACAGATTTTGTTCAGTTACCTGAAGGATGGGAGCACTGATAACGACGA
CACCACCAAGAGGAAGGTGAACTTGGTGTTTGAGAAGATCCAGACGTTGAAGTCGCGGGCAGCGGGGAGC
GATAACAAATCTCCTGACATACCTGGCCAAGCCAAAGCCCTACAGGAGCAAAGGGATGAGCTGGAGAAAG
AAGTTGTTGAACTGAGAAAGCAACTTGAGGAGCGAACCAGGGAGCGGATGGGTCTGAGTGAGGCCAATGA
GAAGGCTGGAGCAGGCGTGAAACAGCTGCAGACAGACCTGGAGAGATGCCAAGAGGAATGCTCCCGACTG
AGGGACAAACTAACCAAAGCAGAGGCTGAACTCCGCACCACGCTGGAGGATACCTGTACTGGAGTTTTGG
GGCTGTATCTGACCGTGCGAAGCGGCGGTGCAGCTGGTGGTTCTGGCGATGGTGTGCGTGACCCTGTGCC
GCCTGACAGGCTGTTCCAGGTGAAGATGGAGAGGGAGCAGTGTCAGACGGAGATCAGGGACCTGCAGGAT
CAGCTGTCAGAGATGCACGACGAGCTGGATGGCGCCAAGACCGCCGCCGCTGACGGAGAAAAGGATGCCA
TGATGGAGGACCTGATGCAGCTGAAACAGGATTTACAGGAGGTTATGTTAGCCAAGGAGGAGCAGGAGGA
GATGCTCAAGAGGAGGGAGAGAGAGCTGACTGCCCTGAAGGGAGCTCTGAAGGAGGAGGTGGCCACACAC
GACCAGGAGGTGGATAAATTGAGGGAGCAGTACGAGAAGGAGATCCATAAGCTGCAGACGTCTGTAGCAG
AGGCCAAGCAGGTGACTAATGCGCCCACCACCTGTACTTACTCTCCCTCAGCGCTGAGCCCATTCGATGA
GCAGACACTCGCAGAACTGACTTTCACATGTGACATGGGCCAATCCCGGGCCCTTGATACATCTCCAGGA
CTCCAGCCTGCCCTTATCCCTGACCTGGCCCAGACCACA
>11063173
CTGAAGAAGTCAGTCAAGGAGACTAATAATGTCCGCATTAAGCCTCTACCCAAGCCTGTACCAGATATTA
AGGCTGAAACAAAGTGTTTTGTGGCTGGATGGGGAAGAACTAAAAAGGGAGGAGCCAAATCAGATGTCCT
GTTGTCTGTGAACGTCACAGTGATCGACAGGAAAAAGTGTTCGGTTATGCACAAAAATGAAACTAAAATC
ACCAATGAAATGCTTTGTGCCGGCTACCAGGACACAGATCCACCTGCTGCCCCTTGTCAGGGAGACTCTG
GGGGTCCGTTGGTGTGTGGTGGTCAACTACGAGGAGTTGTGTCCTTTGGTAAAGGATGTGGTCGTGAGGA
GTTTCCTGGGGTATACACATTCATATCTCAATATGATGAGTGGATCAAGGAGACCATCAGAACCTCTGAG
TGA
>11063174
ATGTACTCCAAAGGCACCAAGCGTAAGTTCTCTGGCAGCGCGGACACAGCGACGGACGATAAGGCCGTGG
CGGCATCTTATAGCCTGCAGCGCCAGTCTCTGCTGGACATGTCCCTGATAAAGCTGCAGCTGTGCCACAT
GCTGGTGGAGCCCAACCTGTGCCGTTCGGTGCTCATCGCCAACACGGTGCGTCAGATCCAGGAGGAAATG
ACCCACGACGGCAGCTGGCAGGTGGTAACCGAGGCTTTTAGTAGCCCCAGCCATGGGCCATCTGACCGCC
TGGTGGCCACTGAGGTTCTGTGCCGGTCGCCGGTGCTGGAGCAGCAGGGCGGCGGACCGAAGCTCTACTC
GGTGATGGGCTACAACGGTTGCCGTGAGGAGGAAGTGGTGACAGACAAGGCATTATGTTCTGTGGCTGTT
GGCGACGGGGCCCCGGCACTTTTGTTGGGGACCATTGGCCACTGCTGGGACAGGGCGGAACTGAGAGTGG
CGGAAGTAGAGGCAGGGGTCAGCGAAGACTCTTTGTCAGGTTCGGGGGATGAGGAGGAAACGAGGTGTAG
GGAGGGGACTAAACTGGCAACAGGGCAAGTGTTCGGGATGTTCGAGATCAAGAACAGCCCCCCTGGGTCA
GACCCGGCACTCGAGGAGCTGTTCTCTGACGTTGATGCCTCATATTATGACTTGGACACCATGCTCACAG
GCATACAGAGCACCCCCAAGATGGGGCCTTATGACCTTCTGGACAGCCTGGCCTCCTCACACGGTCCCAC
GTCCAACTCCACCTGTAGAGCCGATCTCAATGAACTAGACCACATTATGGAGATCATTACTAGTACAGCA
CAACATAATGATATGGGTCAAAGAGACATTATATCATATGAGACCTCGGTGAGAAGAAAAAGCGGAATTC
GAACTGCGGCGAAAATGTGCCGTCTGGATGTGGAGTCTGCGGTTAAGGGACATGAACAACGTGTAAATAT
AATTCCTTCGTCAAGCCTGCCCCTCCTTCCCATCTCCTGGCTGTGTGTCTTTTGCATCCAGAGCTGTGAG
TGGGGGTACATGGTGGGCCGCGGGGTGAAGCGCAAGCTTAGTGAATGCGAGGATCCAACACTAGACCTGC
CCTACCCTCAGCAGAGACAGATGGTTCTAGACCTGTGCCTGAACAAGCTCCAGAGCTGCCAGCGCAGAGC
CGAACCCAGCCTGCACCGCTCGGTCCTGCTGGCTAACACACTGCGGCAGATTCAACGGGAAATGAGGCAG
GAGGGAGTCCTGCACTCCCTCGAGTCCCCGCCTCCGGCTCCCTCGCTGCCTCAAGCCCTTGCCGCTCAGC
GCCAATCACCGGAGGTGGCGCCCACGCCGTCGGACCGTCCCGACACGCCAGTGGCCACATTCTCACCCTC
CCCGCTTTGCGAAGACGACAATGCAGTGTCGGGCTGCATAGGCCTCCACAAGAGGCCGTGGTCGGAAGAC
GATGGGAAGTCGCCGGATCTGCTACTCGGTTCTTTTGAAATAACAAACTCCACCAGCTACCTGACAGACC
TGCAGCTGGATGACATCTTTGAGGACATTGACACGTCTATGTATGATCCTTCAGACTTCTCTGTCCTGGC
CTGCCCCTCTCCCAGGGTCAACAGCGGATCCTCTTTGGGGAGTGACGATAACCTCAAGGCGTTTTCTTCC
AGCAGCGCCTTGCAGGTGTGTCTCAACGACCTCGACCACATCATGGAGATCCTGGTGCGTTCCTGACTTT
CTGCCGCCATGTCACGGGTGGCCAGGATTTTAATGACCTGGCAGCGGGAAGAAAAACTAATTTATATATT
TGTTTTAATTTGTTTCTATTTTTGTACAAAAGAACTTGGTATATTTATACAAAAAGACATACCTGCCTGA
TACACTTCTGCTGTATAGTTAGTGCACAATTTTGGTGCCATCTTTTTTCCTATAACAAGATTAACTTTAT
ATGCAAGGACTTGGCTTACAAACCCCATTTTACCATTGAAACCTATTTAAACTGGATGGTTATTCACCAG
TGAATTCTTCTAGAGAGAAAAAACAATCTGTAAAACAAGATAATGACAATGACATTATTGATGATTTTAT
CATGTATATCTAGAGCATTACAATAATTTATTAAGATTTAATATGAAATAGACTGACTTATTCAATACTC
TACCTCTTTCTTAAACAAAGATCTCTCACTATTCAAAGACATTCAGAAACCTGCCGCTTGTGTTCCAATT
GGGCTTATTAATTTAACATTACAAATTGTAATTGTCTCAATGTTTGTTTTTTTGGTCCCAGAGCGAATGC
CTTCTGCCGATGTGAGTCTCTAATGATAGTTAATAAGCCCACGCTTATGTCATTTGTCTCATTTTAATAG
TGGACAATAAAGGAATAAGCACTGATTTGTATGTATGGATGGTTTACGGTTTAGTCACTTCTCTTGAAGG
GACATTGCATTGATTACCTTTAATATTTTGTTGCCGACTATACATTTTAAAATGTGTTCATTCATTTAGT
GGTTAGTCTCATTGAGGAACTTTACAAATGAGTAATGTATATTTTCCACTAATGATTGTTCAGAAATGCA
GAAACCGCCGTATCCCTCTATAGAACATAGTGCCTATAATGGAGGAAGATTAGGACAGTGGAACTGCTCA
CTGTATACCTGCACCTGGAGAATAGCCTATGAAAAGGCCACAACCTGTTTGTTTCTGTTAGTGATTTTGT
CTATGATGTGATACTAAATTGAGAAGCCATTCTGCCAGCTTTGGACAAGTCTGCTTCTAACCTTCATACT
CTTCTCGCCAAAGACTGTGACACTGCAAAAAGCAAGTCTTGGATGTCAATGTGGACATGGTGCAGCCGAA
TGTTGAGTTTAAACGCAAGTCATCAGGTAAAATCCTGATCCAAAATTCAGGAGTCAATCTCTTCAAACCA
AATGCTGGGATGGACTTAAGTCCCCTGAAAAAATGCAAGTCATGGATAGCTAAAGCCTTTGCAAAATTAC
CAGGAACTGTAATGTTTATAAAGGCTCTGATGGGACATCATTCCCAATTTGCAGGCTGTTTTTTGTCCTT
GAGATTGTTGAGAGGGGGAGGGGATAGATAAGTGGGGTGAGGGGCAGTAGCTTGATCACGTGGAGGCCCT
TGCTGGTGAAAAAGGCTACACTGAGTTTCACAACAGCTGGTATAATGTGTGCTTCTCTACGTGCCAAGTT
CCTCCCCCTGAGAAGGGGCCCCCCCCTTCACCTGTCAGCCAATAAGAATGAAGCAGTAGCTCTGTCAGCA
TGTATGAAAGTGAATAACAAATGCAAGTGGCTCTACACAGTTTCTTCCCTCACTGTGGAATGTGTCCCTT
GCCTGGCTCTTTTCCCTGTTTATAACCATGGGTTTGACAACTGCTGTTGTTCGTAACTGGAACATGAGAT
ATCACAATTTCTCATGATTGTGACATAAACAGAAATAGACAGATTTTATGAGATTGAGGGCTGTTGGCAA
TCTACTGTTGTTAAGCTTTCAAAGTAAAAGGTACCCGCTGTTAATGCTCTGCCAATGACACAGAAAACCC
TCCTGTCTTTCCATCACACCACACAGACCCCTCACTGAACATTACCACACAAACAGAACAGTAAAACCAA
GGAGACATTTTCCTCCAACAGCATTCTTCTGTGGGCCCTCCCTGCTCACACAGCTGTGCATCGTGTGTTG
ATTTTTAAGCTTTGTAAGCTGTTTGTATATTTATACATTTTCTCTGTGATATGTTTATTTTGATAAAACT
GAGATAATATATTGCATTTATTTAAGTGATAATGGGCTGGGGCTTTCTAGAGGACTTCCAGGCCCATTTT
ATTTCCATCAAATAGGTAATATTATAAAAACTTGTCTGTAAATATTTGTTGCTGATCATGAAGAGATTAT
CATTGAATGATATTACATTGTGTGTAACTCTGGGCCTTCCTTAATGCCGACAATGGGATTCTAACAAACA
GATGAAGAGTACTATGGACCAGGCAGTATAAAACTGGCAGCTTTTTAGACTGATGTCAGCCTGCTAATGA
CCCCCCCCC
>11063175
TAAGTCGGTCATTCAGCAAGTCATACAGACAAGTCCATTGTTCCAGAATCTTTTTTATCAATCTACTATC
ATTACCCGTAGTGATTGCTACAGTATGTCTGTTCTCCAGACTACTGTGTTGACCCTGTTGGGGCTGTGGG
GGGCCTGGATCCCCCCTGTCCTGCCCTCCTGCACCACAGGCCAACCAGTAGAGTGCAGTGCTGCCCAGTC
AGCTCCCGGGACCAACCTGGCTGGTGAGGGTTTTGATGTGGTCACCATGGAGCGCAAGCAGGCCTATGTG
GTGGACGTGGATAACTGGAGGAAGACCCAGAACGGGACCTGTACACTCTGTGTTAACCCTTTCATGGAGG
GACAGACTCAGAGACTCCCAGCGGCTGTGGTGGACTGGAGACCCTCACACCAATGTCACATAGAGATATC
CAGCACGGTCTACGACTCCAGTGAGGCATTTATTGGTCTGGACATTATGACAAATGGGTCAGTCATGGTG
GGGGGTACCCACTCCAGAGCTGCTAAGAGAGTCATGGACCAGTCCAAGCAGGATAAGTACAGCTTCATCG
AACAGGATACACATTGCTCCTATTACAGTTACCGGTTGATTGAGGACCCTCCTCTACATCCTGAGTTTTC
TCGCTCCCTGCGTCTCCTCCCTCCCCTCTACACCACCCAGACCAAGGCTGAATACACCCGTTTCCTTGAC
ACCTTTGGCACCCACTACATCAGGAAGGTTCACCTGGGGGGGCGGGTGAAGAGTGTCACCTCCCTGAGAG
TGTGTGAGGCGTCCCTGAAGGGTTACAATGAGAATGAGGTCAAGGTCTGTCTGGAAGCTGAGGCCTCTGT
TGCCACCAGTACTGGAACAGCCGAAGTCAAAGCAGAGACCAAGTTCTGCAAGAAGGACCTTAAAAGTCAT
GACACCAAAGAGAGTTTCAGCAGCATGTTTAATGACAGGTTTACTGAGGTGGTGGGGGGACAGACGGATG
GAGCAACTGACCTGCTCTTCTCCAGGACGGGTGGAACCTCCAAGGGCTTCACTGATTGGGCAAAAACCCT
GAAAACTGTTCCAGACATCATCAATTACTCCCTCCACCCCCTCCATCTACTGGTGAAGGACACCTGTAGG
AGGAGAGGGCTGAAGAAAGCAGTGGAGGACTACATCCTGGWACACGCCCTGGTCAAGCACTGCTCTGGGA
AGTGTAAGAGTGGCTCCAACCCCAGTACCCATGACTCCTGCCAGTGTGTGTGCCAGGCCAGCAAGGAGAT
GACCAGCCAGTGCTGCCCGCAGGAGAAAGGCCTGGCCCGACTAACGGTCACCATAAAATACGCCACGGAC
CTTTATGGGGACAATGATTCACAGACTGATGGCTTTGTCAAGGTGGTCATGGGTGCTGAAAAGAAGCAGA
CAGGTGTGATCTACAACAACAACAACCCCAGATGGGATGAAACCTTGGTATTTAACACTGTCAAGCTGTC
CCTGGTCAGTGAGCTCAAGTTGAAAGTTTACGACGAAGACAAAGGGTGGTTCCGAGGAAAAGACGACCTT
TTAGGGGCGTGCACTGTCCGACCTGTCAAAGAGGGGTCTTATAACAATGAAATGTGTCCACTAAATCATG
GCAACTTGTTCTACTCCTACATGGTTGAATGTGCCCCAGGACTTGGGGGCCCAACCTGTGGGGAGTACAG
GCCCTCTCCGATTAAATCTGACCTTTCTGGCATCTATACCTCCCGTAACGCGCTGAACATGACCCAGGAT
CTACTGGCTCACATCAGGATGGGCCGGCCCCCAGTAGACCCGTTGGCCTTCATGATGAAGCAGAAAGCAA
ATGATCACCCTCGTCTCTCTGCCCTCAATGAGCTGTGATCAAAACCTTATGCAGAGTAATGC
>11063176
GACAGATAAGAGATAGTGCACCGTCTTCCACTGGAAAATAACGATATAATTTGGACTTTTCAGCGCTATC
ATCGACGTTTTTTTCCCCTTCTTGATCTTATCATAACATGGATACATTTGAAACTTTATCAAGAGAGTGA
TTGTTTTTAGTACCATTTGACAGGGATCTGTTCAAGATGGCACTGAATGGATATACATTGCATAAGGCAA
AGGAAGATTTATCAGACTACTGTTTTGTGACTGTGAAACCGTACCACATCTGATTGGTCGTGTATTTCTG
CAATACTGCCTAGTCGTTTTTTCAAAGCTCTTTCAAAACACCTGACATTGGATGTCTAAACCTCAATTGT
CTTTATAGAAAGAGGCACTTCATTTGGATTATCATCTTGACAAATATGTTCATTAATATTCTACACTTGA
ATTCGTTATTGTAAAATCGTAGAAATCGAACAGAGGAGAATTTGGCATCATGGAATCCGGCCCAGAACCA
GTTAAGCAGCGTGCATTCCCACCCAGTAAAGAAGGGCTGAAGAATTTGGCAGGAAAGACCTTCGGACATC
TTTACAGGGCGCTGGAGAAACATCAGAAGACAGGTGAGGTGATCGAGCTAACCGAGGACGGACGGCCCTC
AGCGCAGCACGAGAAGAAACCGCCACTATGTGACTGCACGTGCTTCGGCCTTCCCCGCCGCTACATCATC
GCCATCATGAGCGGCCTCGGCTTCTGCATTTCTTTCGGCATCCGCTGTAACCTGGGCGTGGCTATTGTGG
GCATGGTCAATAACAGCACGGTGCACGAGAACGGCAAGATCGTCATCAAAGAGAAAGCAAAGTTCAACTG
GGACCCAGAGACGGTGGGAATGATCCACGGTTCATTTTTCTGGGGCTACATCGTCACCCAAATACCTGGA
GGATGGATATGCTCACGATTAGCAGCAAATAGAGTGTTCGGGCTAGCCATCTTCCTCACGTCAACCCTCA
ACATGCTGATTCCATCCGCGGCTCGGGTTGACTATCGCTGCGTCATCTGTGTCAGGATTCTACAAGGCCT
GGTCGAGGGCGTGACCTACCCAGCATGCCATGGGATCTGGAGTAAGTGGGCCCCACCACTGGAAAGGAGT
CGTTTGGCTACCACTTCCTTCTGTGGGTCCTATGCTGGGGCTGTGATAGCCATGCCTCTTGCTGGCATCC
TGGTGCAGTACTCTGGCTGGTCTTCTGTCTTCTATCTATATGGGTCCTTTGGGATAGTCTGGTACATGTT
TTGGATCCTGGTGTCTTACGAGAGTCCGGAGGTCCACCCCACCATCACAGACGAGGAGCGACGTTACATT
GAGGAGAGCATCGGAGAGGGTCAACAACTAATGGGCCCTGCCGATAAATTCAAGACTCCGTGGAAGAAGT
TTTTTACCTCTATGCCCGTCTATGCAATTATCGTGGCCAACTTCTGCCGGAGCTGGACTTTCTATCTGCT
CCTCATCAGTCAGCCAGCCTACTTCGAGGAGGTGTTCGGCTTCGAGATCAGCAAGGTGGGGATGGTGTCG
GCGCTGCCTCACCTGGTGATGACCATCATTGTGCCCATTGGAGGGCAGCTGGCTGACTGGCTTCGCTCCA
GGAACATCCTGTCCACCACCACCGTCAGGAAGATCATGAACTGTGGAGGGTTTGGAATGGAGGCCACTCT
CCTCTTGGTGGTGGGTTTCTCTCACACCAAGGGTGTGGCCATCTCTTTCCTGGTCCTGGCTGTTGGCTTC
AGTGGCTTCGCTATATCAGGCTTCAATGTGAACCACCTGGACATCGCTCCTCGCTATGCCAGTATCCTGA
TGGGCATCTCCAATGGCGTGGGGACCCTGTCCGGCATGGTCTGCCCTCTCATTGTGGGGGCCATGACAAA
AAACAAGACCCGAGAGGAGTGGCAGTGGGTGTTCCTCATCGCTGCCCTCGTCCACTACGGTGGCGTCATC
TTCTATGGGATCTTCGCGTCGGGTGAGAAGCAGCCATGGGCCGACCCGGAGATGACCAGCGACGAGAAGT
GTGGCTTCATCGAGGAGGATGAGCTGGCAGAGGAGACGGGTGACATCACCCAGGGCTACAGCGGCGGCAT
GGCGGCCGTGGGGGCAGGAAAGAGTTACGGGGCCACCGCCGTGGGGATCAACGGGGGCTGGGTGGCGCCC
GACGGCTGGGAGAAGGTGGAGGAGGAGCCAGTGGGACACACCTGGGCTGACTGA
>11063177
GATGCTGCGAGTTTTAGGACGACGTTAGGTTGTCATGTGGTAACCAACCAGAAGGTTACGAGTTAAAACA
CTGGATTATTTGATCATCTGACTGGCTTTGCGTAAAGGGAAGAGATATGGATTGAGTCGGGTAACCCGGA
CTGAAGTCTTGTTTTGTTTTTGGATGAATTATTCTGATATTTTTTTACATTCGTCGGGATCAGCGAGATA
CCTCTCTTCGCGCATAGGTCGTTCAACTCGCGATGCTGGACAGATAGCTGCATCATCATGTTGCTTCCGA
GTTAGCGAAAGAAATCACAAGTTACACCAGGGATAGTGAGTCGTCGTCATATAGCTACAGAGGCAACCCG
GCAATTGTAAGCAATACAGGAGGATGCGTTGGCTACATCTGTTGATTTGGCTTGCGGGCACTTCGGTGAT
ACAATGTCGCGCACTGTGAATTGAACTACAGCGATAAGTAACTGGTTACATTGTATCACTTGGGTTTATG
CCTGGGATTGGCGCGATATTCCTCCTTGATACATTGGGTGGGCGCGATCGTAATTAGTCAACATTTTCAT
TATGGGCACCAAGTGGCTGAATGTGGGATAAAGAAGTCAAAGTGCATTTTTTAACAAACTTTGCGACAGA
TACACAATCTGTCTAGACTTATCCTTATACATGCTTATAATCTATAAAATAGTATATTCTTACAGTTTAT
TCACTTTTTTATTGAAATCACCATAGTAGAAATGACATGTTCGACTTGTCAAGGGAGTGTAAATATTTAG
AAATCCACTCCAACACTGGACGCGACTGCTCTGTTTGGATTTTGATCTTGACCCTTGAATGTATGGATAA
TAGCCAAAAAGATGCTGACTTGTAACTATGCTACGGACATTTCTACCTTTCTCGCAAATGGCCTATATAG
TCTCGCGCTGCTAAATGTTATTGGATCCGTCTTGACTTTAGTGACTAATTGTAGATAAGCACAGTCTACA
GTAGTATATTCTGTCTTAATTTAACCACACAATGGAAAACAAAAGAAATCGCCTAACCAAATAGGTTACC
AATTGGGTAAGTTCAAAGTTACACAGGTCTATTTCATCTTGTATTCCTGACCCGTGGCTGATAATTGGTC
CCTGTCCACACCAACTGTCATCTCATCCACGTGGAGTTCATCTTGGGACACTTGACAACTTTGGGTCGAG
GGAACTTCGAGCCTTGACGCACGGACGGCGCCCTCCGCTGTAATCCCCAGACCAGTGCAAGGGAACCAAG
CCTAACTTTTGTTTTTACTTTCGGCGTGGAGCAAAAGTAGGCTACAGCGATAACAACGCCCGATTAAAAT
GGCCGGCGACTGTACCTATACGATGCACTACACTGATGATGACACATTTCCTCCATCCAAACATTTACGG
GATGTGCGTGTTCTTCAAGGGGAGGCCGCCGCCGCCCGTCCTAAAGGGCGTGAGTCCGTGGGTTGCTCGT
CAAACTTTGAGATTATTGACGGGCTACAGTACCGTAAGAAGTTGGAGAGAGGCTTCATCCACTACCGAGA
GGTGCTGGACGAGGATCGACGGCTCGGGGCAATAGCCACTTTCCACCGGAGGCGACATGGTACACGACAC
CACTCCCTGGATGACACTTACCGATCAGTGGCGGATAACTACTGGTGGGAGGGAATGTACTTCCAGATCC
GAGACTTTGTCCTGGGGTGTCCGGAGTGTCTGGAGCAGAGGAACAAGAGACCAGAGAAGCGCGAAGACGA
AAGGCGCCTCTCCAAGACGATGATGACACACGGCCGTGACGTGCTCAATAAGCTGAGAAGCCAGCGGGAG
GCAGGGCTGTTCTGTGACGTCACTCTGAGGACCGACGGATGCTCTTACTCCGCCCACAAAGCGGTGCTGG
CAGCGGTGAGCGAGTACTTCCACGAGGTATTCACCGAGATGGACTCTAACCCTGGCACCAAATCTGACAT
TGACCTCACAGGTTACAGTGAGTCTAGCCTAGTGTCCCTGCTGGACTTCTCCTACTCCTCCATTCTGTGC
GTTTCTGAGGAGGAACTTCAGGAGGTTAGCACCATGGCCCGTCACCTGGGCATGTGGCCTGCTGTGGACG
CTTGCTTAGCCCTCCAGAGGGATCAGGGAAACCATACCCACTGCCCCACCACGGAGCACCGTGTGCTGGG
TTTCGCCCCACAGAGCCCTGGGTCTCCCCGGGACCTCCACCACCACCACCACCGCCAACAGATGGACAGG
AAAACTGGCGTGAAGGAGTCGGAAGATTGCGCTCGACCGATTCGAGATCAGTGTCGTGAGTCGAGGGAGG
ACATCCTGAACAGACGTTCCCCTCGTCGCCCCCCCGGACCCAGCTTTCACCCCCCGGGGCAGAACAGCCT
CACCGCCAGCCCCACGTGCAGGATGAAACTCATGGACTTTAAATCCCCCTCCTTAAAAAAAAGAACGCCC
CCCCGGAAAATCACCCCCACCACCCCCCGTTCCAGAAACACCTCACCCTCCACGCACACCCGTCTCCTCC
GCTCCACACCCGGGGCTGCCCAGAAAGTCCAAAGACTGCTGCCCAGGACAGGGAGCCCTCCTCGAGGCCA
AAAGTTGCGTCCTGCCCTTCGTCCTGCGTCCACCTCCTGCTCCCCCAGACAGAGGGCTGGATCTGAGGCC
ACCACAGTGGTAAGGACGTCCCTCCTTCCCAGACCAGAGGATCTGATTGGATGGAGGCAGAAGAAACGCC
TCCGGAAGCTTAAGGTCAATAACTATTCGCTGACCAAGAGGAGGAAACCCAGACTTCAGATCCCAGGGGG
CCTGGCATTTGGAGGGATACCCCTGTCCCTCCCCCTTTGTACCCCTGCCAATGCGCAATTCTTGAAGAGG
GTCATAAAGACTGAGCCCGAGGATCCAGTCAGCATGCAGGAAATGACACTGAAAAGACGCAGGCAGCCCC
GGCGGTTTCCGCCCAGTGACAGGAGCATGCGCAGTAAAGTGACGTTACCTGACCTACAGGAGCCTGAGTC
CAGGAAGCCCTATGGAGGGAGGGATCTCAGACGGTCTGTCAGGGTGGACGAGTTCAGCCGCAGCCGTCCG
GGTCTCCCACCCTTCTCTGGAAATTCTAGAGTTCCAAATCCCAAGAGGAACGTCTCCACTGTCCAGATCA
AACCGCAACCTGTCGACTACGCCATCTCACCCTCGCCCCTCCCAACACAGGGCGCACACTCAAACACATG
CACCCACCCTACCAGGGCCCACCCCAGAGACAGGGTTACCATAGAGCCTGTCAGGGTGCTCCGCTATAAC
AGTGGGCGTCAGTTTGCCAAGGCCAATCTCGGGCGGATTGGCCGGAAAGAGGCTGGGAGGGCCCAGCGTA
AGTCCAGAGAGGAGATCGGGAGGAAAGGGAGCTCTGAGGGAGCGAGGAGTGTCACAGAGGGAGAGCCTGG
AGCTCTAAGCAGCAGGAACACCATCCCTGATCCCGTCTCTCCTCTCCACAGCCCTGCTCTGTACAGGGTT
ATCAAGGAGGAGCCAACAGACCCCCTACCCGTAGCAGAGCCTTTCCCGGAGCCACCATCCCCAGAGCTGG
GCAAGAGGCAGAGCAAGCCCCCTGTCAAGCTCCTAGACCCAGGCTTCCTCTTCAGCTTCTGCCGGCCCGC
CGGAGGGCCCATGGTTGGGGTTAAGAGGGAGGAGGAGAGCGTGGATATCTGCCTAACGCGGTCCGTCTCT
AGGGGAGAGAGGTTTGGTCCTGGTGGGACCCCAGCGAGGGTCCTGAGGGCCAGGGGAGGCCCCACACCTC
TGCCCCGGGTGAAGAGTGAGAGGGAGCAGAGAAGTGTGAGCCACAGTCAATCTCCGAGGCAGGGGCCTCC
GAGGCTCGTCAACTCTCCTCAACGCAACACCGCCCACTCCGTTAGAGCCACTGGGTCAAAGGCTGCAGGC
ACGGCCCGTGACATACCAAAGGTACACACCAGGGGCCGGGGAGCGGGGCATTCTGAAGTTGCTGCGGCAT
TTGAATTGAAAAGCTGTTGCTGTCTTCCATCCTCGCCTTTGCGATACAACAGCAATAAAAGCAGGATCAT
GTAA
>11063178
ATTTGTGTGACAGTGACCTGTGACCTCCTGTTCTCTAGGTGTAGTACTGGTCCGGTCCACTTCAAGAGCA
GAATACCCATTACATACGACAACAAGACCCCCTATGAGCACAAGAACCCCTACAGACATAAGATCCTCTA
CAGACACAGGATCACAGCCAAACGAGAACCAGAAGGTCGTTACCACAGCCAATGACACTCCCACACCCGC
TAACACCTCCTCACTCAACTGCACCCAGAGGACTTCCACAGCCCCGCCGCCCACGACCCCGGTCATAACG
GACTCCACCCACACCAGCAGCAATGCCACGGGTGGCGACAACCCGTCCCAGGACCAGACCACGGTCGTAC
CCCCGTCAACCGAACCCACTTCGACCGTTACCACAGGGACACCGCGGCTGGTGCAAACCATCGGCCAATC
AGAGGCAAAGGTGACCACTGCCGCGGGGACAGATGTCGTTCAGACCACCATGACAGGCGCACGACAGGGT
TACGTAATCCTGTTCTTCATATTAATGGCCATTTTCTTTGTGCTGTTTGGTATCTACTTCCTGAGAAAGA
AGTCCAGGAGATACTCGTTTGACCTGCAACGACCAGGTTACGACCATGAGACCCCGCTCACTGGCATGGA
ACAACCCGGAACCTTTGAACCCACCAAAGAGAAGGCTGGAGGGTTTGAGAGCATTAGCCAGGGTGGGGCT
GAGGGCAGGGCTGAGGAAGACCCCCAGACCCCGGTGCCCAACGGGTCGGCTGGGGAGCCCGACGCCACCA
TGTCCCCTGGAGAGAACGCAATAGAGAAGAAGGATGATGATGATGATGAAGACATCTTCAATCTCTGCTC
TGAGATCAGTCTGACTCCACCAGTGAAGAGGGTGGGCTTTAGCTTGGACCTGGACCTGAGTGACAAGCTG
TCAAACAAGTCAGACGCTGGAGACAAGGAGCAGAATGCCAACAACAATAATGTTGCTATGGCAATTTTCC
CTGACACTCTTGGCCTGACCTTTGACCCCATGGGTTCAGTTGGTGTCTTCAGTGACATCAGTCTGGATGT
ATAGACAGACAGACAGACACACACACCTAAATTAGTCAGTGGGTAAAAAGGTTCCTCTATGCCCTATTTT
TTGTAA
>11063179
ATGTTTCTAACAGCTGAGGGAGAACAGTGTCCGTCAGAACGGGACCGAACAACACCCACAGAACGCAGGC
AGTCTTTATCTCGGACGTTCCTTGGTGTCTGGATCATTCTGGATCTCTGCTGTTTGTGTGTGGAAGGAAC
CAACTGGCACCAGTATCATCAAAGGCCCCGACCCAAGCCGGGGTCCATCGTCCTGGGCCACAGAGAGATC
AAGGTCCCCCAGGGTTCCTGGGTCTCCTTGGACCCTCTCCATGATCTGGTGACCAGAGTCCTACCAGGCG
ACCGCTGTGTCGTCACGGTCCTCCACCACGACGGGGTGTTCAACCTGGGAACGCTCACGCCAAAGAAATT
CCCCTGCGCGTTCGAACGAGGACAGGTGAGGTACACTCACTTTGGGTCAAAGGTTGTCACCAAGGATAGA
GTGAAGTTACAGGTGCGGTACGACACGCCGACGGATTCTCTGGTGGTACCGCTCACGTTAACGGTTGAGG
CGACCACGAACATTCATAATGTGGTGACTTTAAATGCTCCATTGGTCGTGGGAGACCCGGACGGGATCTC
CAACACCATCGATGGTAAGAGCTTGGGGATTCGGTTCCCCGTTGGTTCCGGAGGTTCCATTTCACGGTGT
GAGCTCACCTCGCTGGTCCAAACCGGTGGTTTTCCCAGATATGGAATCCTGCTGAACGACGGCGCCGATG
GTCAGCCGATGGACTGCGAGTCTTTCTTCAAAATGTCAGTTCGGTATAAACTCCAGCCTTCCTCTGCCTC
ATCATGGCGAGACTACATCCCCATGTTGGTGGAGGTCTGGGACAGGGAGGGGAGGATCGCCCAGCAGGAG
TACTTCCAGATCACAGTCAGGATAAGAGACGGGATCACCAACTCTCCTCCCAGACCGAGCTTTCTCTCCA
TGATGATGATGGAGGTGGACCAGTTTGTGATGACAGCCATCACCACTGACATGCTGGCTGCCGAGGATGT
GGAATCACATTCTGATGACCTCGTCTTCAACATGATCACTCCATTGGCTCCCGGACAGGGTGAAGTCATC
AGCACAGACGACCACAGCCGACCAATCACATCTTTCTGTCAGAGAGATGTGAAGGACCTGAAGATGGCCT
ACAGGCCGCCAGACGGGGACTCTGAACAGGAGAGAGTGTTCCACATGGAGCTGGAGGTGATGGACACAGA
TGGGGCCACTTCCGACCGTTTTTCCTTCATGATTGTGGTGAAACCCATGAACACACTGGCTCCTGTAGTC
ACCAGGAATACCGGACAGTCTCGTCCGCTGTCATCCAACCTCAACCTCCGGATCAGTGACGAAGACAACC
TATCAGACGTGAAGATCAGTGTCCTCCGAGGTTGTCAGCACGGCGTTCTGACAGTCCTTGGACCACCGTC
TGGGTATCCGCAGCCACGGGAGTTTTTCACGCCGGCAGAAATCGACGGTGGAGTGGTCGTCTATGCGCAC
GACGGCTCAGAAACGTTCTCTGACAACATCCTTTTCCGAATGACGGACGGACGCCACAGTGTCGACTTCC
TGTTCCCGGTGACGATCATCGCAGCGGACGACGAAGCTCCTGTGGTCAGCGTCAACACCGGGTTGGTCAT
GCACCGGAAGGAGACCAAAGTGATGTCGTCCGCGCTGTTGAGCGCAACGGACATTGACTCCGAAGATTCA
GCACTGAAGTTTGTCCTTGTGGCGCCGTTCTCCAACATTGGACAGGTGATCCTGACTGAGCCACGCCCAC
CTGCTGACCTCACTGGATGGACCTTCAATTCTGCCACGCAGGTCTACGAACGCATCATCACTGAATGGTT
CCAACGAAACCTTGTGGAAGGAAAAGTGTCCTACCGACACATCGGACCTCGTTTCACCTCAGCGGTCACA
GACCAGCTGGTGTTCCGTTGTCAGGACGACAACATGCCACCCAACCAATCAGAAGATACTGTTTTCCTCA
TCCAGATCGAGCCAATCGATGACCTTGCACCTGAAACTTTCCCTGGTTCAACTCTTGTCCTAAACGTCAA
AGAGTATGAACTAACACCAATATGGAAGACGTGTTTGCATTTCACGGACGTGGACTCTGACGATAGAGAC
CTAAAGTACACCATTGTGAATCCTCCGTCACTGGGCCAAATCGTCTTCACTGACCACCCTGGTGTTGGGG
TCACTGAGTTCACCCAGGCCCAGGTCAACCACCTCAAAGTAGCCTATCAACCACCGGATGTCGACCTGGG
GGTGACTCCTAGAGTCGTCCAGTTTACCTTTGTCGTCCAGGATACAGCAGGCAATGCCGCAGAAGGGATT
TTCACCATCAACCTGCTGCCGGTAGACAACAAGCCTCCGATAGTCTCCAGCATTGGTGTTAATCTCAATA
TCAGTGCGAGGAATACCTATGTGTTCACTAGGGATGTGTTGGACGCTACCGACCAAGACACGAGTACAGA
CAACATCACGTTCATCGTGACCCAGACCCCACAGTTCGGGGTGCTGAGGTGTGTTGGGGTTGACCTGTCC
GTTGGGAAGCATTTCACGGTAGCGGACATCAACAGGGGTGTGGTAATCTACATTCACAGAGGTAACGGAC
TGGAAATTGATGTGGTCAAAGTGGACGTTAGTGACGGACACCACAAAGTTCCTGTGGTAATTAGGATCAA
CGTTGTTACTTCAGTCGTTATGTCAGCTTTACCGGCAGCCCCTCGAAAAGCGGAAGAGCTCCATATCACC
ACAGCGGTAAATAAAAATGGACGGATTCAAATCACAGGGGACAGCTGGACGCACAGTGATGACATCATGG
TAGTGACCTTTCTCATTGACCAACCGCCCCACTTTGGGGTCATCCAGATGCATGGCGCGCCCTGCGAAAG
GCTGATGCTGCGTGACATCGTCGACGGCGAGGTGACCTACACCCACACCGGTGGCGAGGTTTGGCCCAGG
GAACGCAGCGACAGCTTCATTCTCACAGTGGTTGGTCCAGGGATCCCAAGGGGCGACAGGGTCATTCAAA
AGGTTAGAGTTCAGGTGTCAATAGTTCCAGTCGACAGCAGTCCACCCGTCCTGCACATCGGAAGTCGTAT
CATCGTCACGGAAGGAGAAAAACAGGTAGTCACTGTTGAGAACATCAGAGTGGAGGACCCAGACACCAAC
CCAGACGATGTGATCTGTTCCATCCTGGTCAAGCCTGCCTTCGGCTACCTCGAGATCACCTCACCTGGGC
CTGGATCAGAGAAGTCCAGAGCAGGAATTGCTGTGACTTTATTACAGTTTCAGGAAATCAGTCTTGGGAA
TGTTGTATATGCTCAGAATATACATAAAGGAATAGAACCCGTTGAGGATCGGATAACGCTCCAGTGTTCC
GACGGAATCAACCTATCAGAGATTAACATTTTAACAGTTGTCATCGTGCCGGCCAATGATGAGGAGCCTC
GAGTGTTTACACGGGAGTTTGTTGTCATGGAAGGGATGAGCCTGACCTTTGACCTTCCTATCCTCAATGC
AGTTGACCTCGACATTCCAGGTGACATTCTAGAATTCCAGGTTCTGGTTCCTCCCAAACACGGGAAAATC
ATTCAGCACCTGCCGACTGGCACCGTTACCGTGGTGACATTCACCTTGGATCAGATCCGAACCGGATCCA
CGATCGTCTACGAGCACGACGACTCCGAGACAAGACACGACAACTTCACCGTGAGACTGTCAGATGGAAA
ACACGTTGTAGACACAAACATTATTATCGCTGTGATACCGGTCGACGACGAGACACCTCGCCTAGCGATC
AATGCTGGGCTGGAGGTGGAAATCAGCGAGTCAAAGCTCATCACCAACAAGATCCTCAAAGCCACAGATC
TGGACTCTGAGGATGGGACTTTGATCTATATTATCCGCCAGGAGCCAGAGCAGGGCTGCCTGCAATATAT
GTTTTCCAATTCACATCAAAGTCTTGTGTCTTCACAGCAGATGTTAGTAAATATAACGACCGGTATGAAC
TTCACCCAGAGCGATGTTGACTCTGGTCTGATCTGCTACCAACACACAGGGATCGGCGGCGTCCATGATC
TCATCAAGTTTGACATCACTGATGGAGTGAACCCGTTAATCGACCGCTACTTCTATGTGACGGTCAGGGG
GTTGGACACAGTTTTCCCTGTTGTTGTAGTGAATAGGGGCCTGACCTTAAGAGAAGGGGGACGGGCTCTC
CTGACTACTGATCTCCTCAGCACCTCCGACCTGAACTCCCCTGACGAGCGCCTGACCTTTATATTAACTC
GCAACCCTGCTAGAGGTCGTCTGGAGATCACAGACTGGCCCGGTTTTGCTGTGACAACATTTACGCAACT
CCAGCTAGCCGGTAGTAAGGTTTTCTATGTTCACACTGCGGAGGACGAGGCCAGGATGGACAGCTTCGAG
TTTCAGGTCACTGATGGACATAATGTGGTCTGCCGGACTTTCAGAGTCTCTATCACAGACGTGGACAATA
AAATCCCTGTCCTGACCATTCACAGTCTGGTCCTGGGTGGAGGAGAGACCAAGCTAATCACACCGTTTGA
GCTGAGTGTAGAAGACAGAGACACTCCAGACAGCCAGATCTTCTTCACCGTCACCCAGCCACCGCTCCAC
GGACGACTCCTCCATAACGGGACGCGTGTGGCCAGGATGTTCACCAAACTGGACCTGATGGAGAACCTAG
TCTTTTATAAACATGACCAAACTTCAAACGCTGCTCATGACCGTTTCTTGTTTACAGTCACCGACGGAAC
CCACACTGAGTTCTATGTCTATCCAGAGACAGGCCGTGTGACCGTTCTACCTCAGACGCTGGAGATACAG
GGACAAAAGGAGATTGACCACCTTCAAACGCGTGGCTCTGATTCAGGGCAGCTGGGCAAGGTGCTCACCA
GAAAGTTCCTGGAGGTGGAGAACCAGGAGGACCGGAGGAACCAGGGGAGTGTGGAGCGAGGCCACCCCAG
GCAGGACATCACCTTCTGGGTGTCCGAGGGTCCTAGCTGGGGGGCCATAATCAACACTGCCAGGGGCAAC
AGTAGCGTCAGCTCCTTCTCTCAG
>11063180
ACCCACTCACTTCCTGCCAGTACACAAAAGCAGCGTCAATATGAACCCCATGTTTCCGGTAATGCGTCCT
TTTCGGCAGCGGCTATTTCCTCGCCAACATGCCTCTCGCAAAAGACTTGTTGCACCCATCCCCTGAGGAC
GAGAAGAGGAACCACAAGAAGAAGCGTCTTGTCCAGAGCCCCAACTCATACTTCATGGATGTTAAGTGCC
CAGGATGCTACAAGATCACAACGGTGTTCAGCCACGCCCAGACGGTCGTACTGTGTGTGGGTTGCTCCAC
AGTTCTGTGTCAGCCCACTGGAGGCAAAGCACGTCTCACAGAGGGATGCTCGTTCAGGAGGAAGCAGCAT
TAGTTGTTCTCCTGATGCTCCCAGTGTAAGAGGGAGAAGTTGAACCGGTTGATTTCAGAGACACCAGCCT
CAAAACAGCAGTGACTGCATCCAAGAATCAAGTGGGCCCAGTTCTCACAACTCTTGAATGTGATTCCTTC
TCTGTAACTGGACTCTCCAACACTGTGTCCCTCAATAAAATATTGTTTTGGCTAAAGAA
>11063181
ATGGAGCCCTCGCCCTCTATGAACTTAACAATGAAGGATGGTGATGAGGAAGAGGATCAACGTCCCCTCC
TTCCATCAAGAGTGGTTCCTCCTCCACCTGCATTTGGCAACCAGTGTGGGACTAACCACTTATACAAAAA
AGGGGGCGATCCCCCAGTGTGGCTTGATGGACCCCAGTCATCCCCCAGCATCCGACTGTACAATGGTCGC
CAATATGTTTCACCACGCTCCTCACCCCGAAGTGGGGACAAGGAGAAGAGAGGTGTGAATCAAGCAGGTA
ATAAACCAAATGCACGGCATAAGGATAGAATTTGGGGGAGTAGAACCAAAAAGGCCAGCCCACAGAGGCG
AACGCAAGACTCGACATCTGCTCAGTCACCCTACAGTGGACTCAGCATGTCTCGCATGGACTTAAGGGAT
ACAGAAAGCAGGTCTCCTCTGGATGGAGGTCAATGGCTAGACACCACATCAGTGGATATCCAGGACCGCC
AGAGTCTGCCAGAGATCATCATCACAACTAAAGATGACTACCATTCACAGGCCTCAAACCGAACATCAGG
CGATGACCAGAATCCCCAGACTAAAGCCAAGAGCACCCATTGTAGAGAGGAAGAGAGCAGAAATGCAGAA
CAAAAACATRTTCCCCATGTCTGCCCTCACAGGAAGACACAGAATATCGGTCGTAGGCTGGTTCGTCGAA
GGGCACTGTTTGAGAGGAGGCAAAAGCTGAATGACTGTGCACTTGCTGTGGGGATGTTTGGAGTGGTTGT
CATGGTGACTGAGACAGAGCTCTCATGGAGTGTATATAATAAGTGCTCCATTTACTCCATGGCTATGAAA
TCTGTTATCAGCCTGTCCTCGCTCATCCTGCTATGTCTGATCATTTCTTACCACATTTGTGAAGTGCAGC
TGTATATCCATGACAACGGATCGGAGGATTGGAGAATCGCCATCACAACAGAGCGGCTGACCCTGATTGC
CCTCGAGTTATTTGTAGCGGCAGTACACCCATTTCCAGTTGGTCTTCCATTATCATGGCAAGCCATGTCC
CCCACGCTGTCTGAGTCGGAGATGGAGATCGTGCTGGCTCTGCCCATGTTCCTGCGACTCTATCTCTTGG
GTCGTGCCATGATGCTACACAGTCGTCTCTACACGTCCACTGCCTCGCGCAGCATTGGCGCCCTCAACAA
GATCCACTTCAACAGCCGATTTGTGGTCAAAACTCTGATGACCATGTACCCTGGCACTGTGTTGATGGTC
TTCAGCGTCTCGCTGTGGCTAGTCGCTGCATGGGGCCTACATGTCTGTGAAAGACACCACAACTATAAGG
ACCTGAGCAGTAACTACATGGAGGCCCTGTGGATGGTCTCAGTTACCTTCCTGTCTATTGGCTATGGGGA
TGTGGTTCCTCACACCTACTGTGGCCGCAGCATCTGTCTGCTCACTGGCATCATGATAAAATATTCAGCT
GCAAATGTACTAAGAGAAACATGGATGATCTACAAACACACCAAGCTGGCGAGGGAGAGAGACCACTGTA
GAGTACGCATGCACCAAAGGAAGCTACTGCTTGCCATCCACCAGCTGCGTGATATTAAGATGGAAAGGAG
GAAGCTGGCTGATCAGGCCAACACGCTTGTGGATTTCTGCAAGATGCAGAATATGATGTATGACATATTG
TCAGAGGTGAGTGGATGCAGAAGCGACCTGGAAACCCACATTTACATTCTGCAGCAGAATGTGGAGGAGC
TAAGAGAAGGCTTTAGGACCCTGATGCCCCTCCTCTCCAGCACTCTCTCCACACAGAACTCCTCCATCCG
TCATCTGCTAAGGGAAAGGGAGCAAGCAGAGACACAGAGCATGGGTGGGCAGGATGGTGTTGGAGAGTCC
AGTTACAGAGAAGGAATCACATTCAAGAGTTGTGAGAACTGGGCCCACTTGATTCTTGGATGCAGTCACT
GCTGTTTTGAGGCTGGTGTCTCTGAAATCAACCGGTTCAACTTCTCCCTCTTACACTGGGAGCATCAGGA
GAACAACTAA
>11063182
GTTTATTCACACTTCCTGGTCCCGAATTTGGATAACCGCTCAGCAGGAGCTGGGGAAAGTATAACAGTGC
ACAGTGGACTCACAGGACAAATACAAGGCTTTGCCACCTGCGCAACTACCGCAGCTAGAAAGATGTTCTG
GTGATCTGGGCTTTTGTTGTTTGCTCTGGGTGACATGAAATGCCGCTTTTCTCGCCACGTCGTGCCTTGT
GATTTCTGACGGGGCGACTCTACAACCATGGCCTCGCCACTGCCCCCCTGCACAGCTGTCAGCTACTCTG
CATTGACAATCGTCTCTCTTGTTTTCCTGCTTTCGGTGACTGCCGTGCATTCCTCCCAAGGCGACAAGGA
GCCAGTTTACCAAGGCTGTGTTACGCAATGTGTCCGAACCAACTGCACTGGAGCTCGGCTAAGAGGTTTT
CAGTCTACCCAGCCGCCGTACATGGCGCTGACAGGCTGGACGTGTCGGGATGACTGTCGATATCAGTGCA
TGTGGCAAACGGTGGGACTTTACCAAGCTGAAGGCTACAGCATCCCACAGTTCCATGGAAAGTGGCCATT
TGCGAGGTTCCTTTGCTTCGAGGAGCCGGCCTCAGCCCTGGCATCTTTGCTCAATGGCCTAGCCTGTCTT
CTGATGCTGCTGCGCTACCGCAGTTCTGTGCCACGCCAGAGTCCCATGTACTATACCATCACCGCCTTCT
CACTGGTTTCTCTCAATGCTTGGTTCTGGTCCACAGTGTTCCACACCAGGGATACTTATCTCACTGAGAA
AATGGACTACTTCTGTGCCTCTGCTGTCATTCTTTACTCCATCTACCTATGCTGTGTTAGGACATTGGGC
CTGAGGAGGCCGGGGGTGTCCAGCATGGTGGGAGTGGTGCTCATCCTGGCTTTCACCTCCCATGTGTTCT
ACCTGACCTTCATCAGCTTTGACTATGGTTACAACATGGCCGCCAATGCCACCATAGGCATAGTGAACCT
CCTGTGGTGGCTGTGCTGGTGCTGGCAAAACCGGCGCACGCTGCCCTACTGGTGGAAGTGCGGTGTGGTG
GTGATGCTGCTTCACGGACTGGCCCTGCTGGAGCTGCTTGACTTTCCTCCTCTCTTCTGGATCCTGGACG
CCCACGCAGTCTGGCACCTCAGCACCGTGCCGTTTCTTGATAGACGACAGTCTCCATCTGCTCAACACAG
AGAAGGCTGGCGTCAAACTGGAGTAGCAAGAGGTCCTCACCAGTTCACCCACGCCTCTTTTCTCACTCAC
CAATCAGGGCAGCTGGGCACCAGAATGGGGTGGAGCTCAGTCGCCATGGTGACCTGCATGGCACCTGTGC
ACACATGAATTCCATCGAAGTATAGAATTTTTCCGTTGACTTTATCATGTTTCTTTCAGGGACGGGGGTT
GTTGATGAAATTATTGATGATTTTACTTTTCACAAGTTAGATTTTTCTTGACATAATAGATGTTTGCATT
CACTGATCTTGCCTTGTATAGAGTGAGAAACAAGGCCCCTTGCTATGTTAATTAGTAAAATACTGTAAAT
TTACACAGAAAACTTTACGCACTTTGCAAATCTACCGGCAATCAAACGCATGCATATCAATTTGATCGAG
GCCTTCTAGAAAAGGGTTTGTTGTAGACTTGAGGTTAGCCCCATTAAGTGTCACAACGGACAGACCTTCA
ACAGTGATTGAAAATGGGGAATTTGTCCCCTTGTCATGTATTTTCTTTTCACTGTCAAAAAAACATTCCG
GTATGGCGTCTATAAGGGCATGATCTGAGTTCATAATGTACAATCTGCAGCCCCTTGCAGCCGCCACCAA
ATGGCGCCAAAACACATTCTCTCACTGGGATCCAATATGGCATGTACCCAAGTCCGTATGCCAAATGAGG
CCTAACAGACAGACCGGGGAATGAGAGAGATGCCCCTCTGTCACGGAGGGGTTCCAGTGGATTGTTCTGG
AGAGAGGGGGGCAGGCGGACCGGAGAGCATTTTTGGAGCCCGTTTAAGCTGACAGCGTTTTTTTTTTTGC
CATCACATTGTTATTGTTACGCCTATGCTACTTCCATCGCTGCTCTTTTTACTTATTGTTCTTTTCAGCA
GTTTTTTCAATTGTATTCTTTATTGGTTGCCTTTTATGATTTTTGACACATTGTCCTGTTAATTGTTTGT
GTCTTGGTTATGACCACATTGCTCAATGTATTTTTAATTTTTTTATTTCTTGATTTTCGAGTGGGTCTAA
TTTATGTTCACCTGGATGGCCTTTTGAAGAGGAGAGTA
>11063183
ATGATCATGGAGGCCAAGCTCGGGCCCACCAGGCCCTGGACCCCCGATAGTGACACCAGTGATACGACCG
CATATTTATACCCCAGGGAAACTGGAGCAGGTGACACTGATGGCCTTCAGTTTGAGATGAGTGGGTTGCT
GAAGGAGTTACAGTGCCCCTATCAAGGCCTTGTCTCCGGGATTCTGCAGGAAGGGCTGAAGACCAAAAAA
GAATATCTACAGCTAGCATTGTTTTTAGGCTCTGAACTTCAAGCAGCGCAGATTATAAAGAGCAAGTCTG
TTCAGGACAAAGAACAAAAAGACAGGAACATATTCCAGGATATCTGTGAAACACTGAACCTCCCAGAACC
TAAAGACCAGGGAGTGGCAGAGCTGTTCTCTACGATTGAAAAAAAGGAGAGGCTGGAGAAGATCAACAAG
CTCCTGTCCTCAGAGTATGAGTGTCGACGGAGGATGCTGATCAAACGTCTAGACGTCACCGTGCAGTCTT
TCGGCTGGTCAGACAGAGCCAAGGCAGGTGGATACCGTGGCCCTAGTAGTCAAAACAGCTTTCAGAATAA
TAGGGGCTAG
>11063184
ATGACTCCCACAATAACTTACTTCAGCCTGTGGTACTTCAACAAGCAGAACCAGCAGCGATGGATCGACC
TGGAAAAGCCCCTAAAGAAGCAGCTGGACAAGTATGGCCTGGAGCCCACCGTCTACTTTGGAGTGGTCTT
TTATGTTTCCACCGTGGCCCAACTGCAGCAGGAGATCACCAGATATCAGTATTACCTCCAGTTGAAGAAA
GACGTTCTGGAAGGCAGGATTCCTTGCTCCATAGAACAGGCCATCCGACTGGCTGGTTTGGCTGTGCAAG
CTGATTTTGGTGACTTTGATCGTTATGATTCACAGGAGTTTCTTCAGAAGTTTGTGCTTTTTCCTATTGG
CTGGATCCAGGATGAGAGAGTCCTGGAGGAGGCTACTCAGAAAGTGGCTCTGCTTTACCAGAACTATAGG
GGGTTGCCTGCTCCAGAGGCGGAGCTATTGTACATGCAGGAAGTGGAGAAGATGGAGGGGTATGGCCAGG
AGAGTACCCCAGCCAAGGACAGCCAAGGCGCTGATATTCTCCTTGGGGCTTGTCTTGATGGCATCTTTGT
CAAACACAAAAATGGCAGACCACCCCTCGTGTGGAATGAAATTAACAACATGACTCACAATAAGTCTTTC
TTTGCCTTGGAGCTGGCCAACAAAGAGGAGAGCGTACAGTTCCAGACCGAAGACATGGAAACCTCCAAAT
ATGTGTGCCGGATGTGTCTGGCCAGGCACAAGTTTTATAAGATTAACAACAGTAGCCTCCAAACCCAGTC
TCCTACTGTGAACCCAGTGAGACGGCGATCTTCCACCAGGATGTCTCTGCCAAAGCCCCCGGCCTACATG
ATGCCCCCACCGCCGATGCACTACAACGGCCACTTCACGGAGCCTTACACGTCCTCCCAAGACAACCTGT
ACGTGAACAGCCAGAACGGCTACTACTACCACTCCCAGACCAGCCTGGACCGCTCCCCCCTGGAGTACGT
TGGGGGGAGCGGTCGGCTGCGCAACGGCAGCACCAGCTCCCTCACCAACCCCCAGCACTACATGCAGCCG
TCGCCCATGTCCTCCAACCCGTCCATCACGGGGAGCGACGTCGTCCGCACAGACTACGTGCCCTCGCACC
GCCACAGCGCCCTCATCCCCCCGTCGTACCGCGCCACCCCGGACTACGAGACGGTCATGAGGCAGAAGGG
CCGCGGCGGCGGGATAGCGCACGCCCACGAGCACCGACAGAGCCACTCCATGAGGAACCTGAACATCGGG
AACTCGTACGCCTATAGCCGGCCCGACCCGCTGGTCTACAGCCAGCCGGAGATCAGGGGGGAGCACGGGG
GAGGGGGCGGGACGCACCACCACTACCCCTTCCACCTCAACTCCAGCTTCCACGGCCCCTCTGCCTACCC
CTACCCCACGGAGAGGCGTCTGGTGGTGGGGGCCGTGAGCGTGCCAGAGCTGACCAACGTCCAGCTGCAG
CAGGCGCAGGAGTACCCAGCGGCCAACATCATGAGGACCCAGGTTTACCGACCACCACCGCCCTACCCGT
ACGGCGCTCGTCCGCGGCCCGCCAACAGCACGCCGGACCTGTCCCGCCACCTGTATGTGAGCAGCAGCAA
CCCGGACCTGATAATCACGCGGCGCGTGCACCACTCAGTCCAGACCTTCCAGGAGGACAGCCTGCCCGTT
GCCCACTCCCTGCAGGAGGTGTCAGAGCCGCTGTTCCTCGGCGTGCCACCGCAGCGCCCCCCGCACCAGC
GGGATGCGTGCAAACGCAACTCCATCGAGATCGCCGGCCTCGCTTACGGCCTGGAGGGCATGAGGGTCAA
GGAGAGGGCAGCGTCCACCTCGGCCGGCGACACCCCACTCTCGGCACCTCGCGGTTCCTCCTCAGGCTCC
CAGCTGAACGTCTTCTTGGAGCGGACCAAGTCAGAGGACAGGGGGGAGGGGAAGGAGGACGTGCGTTACG
GCCACAAGAAGTCCCTTTCGGACGCCACCATGCTGGTGCACAGCAGCGAGGAGGAGGAGTTTGAGGATGA
GAGTGGGCGCCACACTCCCCGGTCCCACGATGCGCTATTGTCCGGGCCTGACCCGCAGCAGCTTTTAGCC
AGTCCGGGCCAGATTCCCCTGGAGCCCCCACCTGCGTATCCCATCGGCTCCTCCCATGAACTTGTCTTCT
CTGGCCTCCCGGGCTATCAGGCACACCAGATCATCCAGGAGGCGGAGCCTCATTACTCAGTGGGCGGTCA
GCCTGGCAGGATGGGGCCCTCGGTTTCAGACAGTGACATGAGTGGGCAGACCAAAGCAAAGGCTAAGAAG
GACATAATCAAGAAGAGGCCTGTGTCAGACGTTCCTGCTGGGAAGAAACCCATTGATGGCCTGCCTCCTG
TCGGCATGAAGAAGCGGGTTGAGGTGAAGAAGATGGGTCCCCTGAAGGTGGCTGCCCTCAATGGCCTGAC
CCTGTCCAGGTTGCCCCTACACGAGGGGGGCAAAGACGAACCTGAGAAGGCCTCCAACGATGAGAGGTGT
AAGGTGTTGGAGCAGCGGATGGAGAAAGGAATGGTGTTCACAGAGTACGAGCTCATCCCCAAGCGGCGCC
CGGCTGGCGACTGTAGCATCGCCCAGCTGCCCGAAAGTGGAGAGAGGAACCGCTTTCAGGATGTGCTACC
GTACGATGACACACGTGTGGAGCTAGTGCCCACTAAGGAGAACAACACGGGTTATATCAACGCCTCCCAC
ATCAGGATCACGGTGGGAGGAGAGGAGTGGAACTACATCGCCTCCCAGGGTCCTCTTTCCAACACCTGTC
AGGACTTCTGGCAAATGGTGTGGGAGCAGGGCGTGGCCATCATCGCCATGGTTACAGCCGAGGAGGAGGG
CGGCAGGGAGAAGAGCTTCCGCTACTGGCCACGACTGGGCTCCCGCCACAACACAGTGACATATGGACGC
TTCAAGATCACCACGCGCTTCAGGACGGACTCCGGTTGCTACGCCACTACGGGCCTGAAGATCAAACACC
TCCTGACGGGGCAGGAGCGCACCGTCTGGCACCTGCAGTACACTGACTGGCCGGACCACGGCTGTCCAGA
GGACTTCAAGGGCTTCCTCTCGTACTTGGAGGAGATCCAGTCCGTGAGAAGACATACCAACAGCACCAGT
GACCCGAAGAACACCAACCTACCCGTGCTGGTCCACTGTAGTGCCGGAGTGGGCCGCACAGGGGTGGTCA
TCCTCTCTGAGATCATGATTGCCTGTCTTGAGCACAACGAGATGCTGGACGTCCCGACCGTTCTGAACAT
GCTCCGGCAGCAGCGCATGATGATGGTGCAGACCATCTCCCAGTACACGTTCATCTACAAAGTCCTCATC
CAGTTCCTGCGCAACTCCAGGCTCATCTAA
>11063185
GTCAAGATGTTTGCCCCTAACGTGGACCAGATGCATGTAGTGAACCACTGTGAAGGGAAACCCACAGCAG
AGAAACGCAACGTGCTACAGGAGAGTGCTCGTATCGCCCGTGGTTTTGGTGTGGCTAAGAACCTGTCTGA
CTGGGCAGTGAAGGGGAAGGACTTCCAGGTGATGCCACAGGTGGAGAAGGTTATTAAGGGGTTCCATGCA
GCAGGTAAACCCCTGGCCTTGTGCTGTATCTCCCCGGTACTGGCGGCCAGAGCTCTGCCGGGTTGTGAGA
TCACCGTCGGACACGACGTAGAGTGTAAAAGTTGGCCACATGCCCAGACTGCCACCGCCTTGAAGGAGCT
GGGCTGTAAACATGTGAACAAGGGTGTAGGGGAGGTCCACATCGATGTGAAGAACAAGCTGGTCACCACC
TCCGCCTTCATGTGCAATGCTTCGGTGCACGAGGTGTTTGATGGGTTGGGTGTCATGGTTACAGAGCTTC
TCAAAATGGCCTAG
>11063186
ATGAATATTCGCAAAAGAGGACTGAGCAGGCTGCGGAGTTACTCGGGCATCTCTCACGATCTGTCTGACG
AAGGTCTTAGTGGAGAGAGAGGGCATTTAAGGGCCAGCGAAAGGGAAAAGGACTCCCAAAAAAGGTCCGG
TCCGAGTGATCCACCTCCATGGCGGACTACTGCTGTCATGGCGACAGGGCTGGTGTCTGCTGTGGTGACA
GGGCTGGCTCATGCCTGGTGCGTTTACTCCATACACGAGAACTTGCTGTGGTTCTCACACCTTCACGAAA
TTGAACGTGAAATCTCCTTTCGGACTGAATGTGGTCTCTACTACTCCTACTATAAACAGATGTTGAGGGC
TCCCTCCTTTCAGCAAGGTCTTTCAGAGCTCATCAGCGATAATACCACTGAATCCAAGAGAACCATCAAT
TTGTTGCAGCGGATGAACATCCATCAGGAAGTGTTCCTGGCGGTTCTCTACCGGGTTCTACCCATCCAGG
CCTACCTGGAGCCAGTGTATTTCTACATTTACACAGTGTTTTCTCTCCAGGCTGTATATGTCATAGCCTT
GTTCATCATCGGTTGGCTGCTGAGCGGATCCTGGCTAGCAGGGGTCCTCAGCGGAGTCTGGTACATCCTA
AATAGAGTGGACACGACGCGTGTGGAGTTCACCATCTCCCTCAGGGAGAATTGGTCCTTACCCTTCTTTG
CTCTCCAAGTCGCTGCCATCACCTGTTATCTGAGGCCTCACCTCAACACCATCCAGCAGAAGGTTGTGGT
GTGGCTGATGTTCCTGGCCACGTTCTTGTTCTGCCTGACCTGGCAGTTCAATCAGTTCATCCTGCTGATA
CAGGCTCTCGTCGTCTTCAGCCTGGACGCTGTGGACCTCATCTCTACGGAGCAGGTGACCTGTCTGTACC
TGGTTCAGGTCAGCGGCCTGCTTTCCGTGTGGCTCCTGCAGTTCTGTAACTCTATGATCCTGGGCTCGCT
TGTTCTCAGCTTCATCGTGGCCGCTCTCTTTGTCAAGCACTTCCAGAAAGGTCTGAAGAGCGGAGGTCTT
GCAGCGCGCCTGGGAAAGCTACTCCTCCACACCTTCCTCGTACTCACACTAACATTCACTATTAATTATT
TAGCCAAGAGAGCTCTGCAGCTGCGCTCGGACGAACACATCTTCAAATTCATAAAGTCCAAGTTTGGCTT
GGGACCTACAAGAGATTTCGATGCCAGCCTGTACCTGTGCGAGGAGGCTTTCGGGCTGCTTCCCTTGAAC
ACGTTTGAGCGCTTGGCTGAAACTCTGCTGGCGTACCCGTATCTGGTCACGGTGGCTGTTCTCTTGGCAT
TGCTGATGATGGTGGCGCTGGCCAACCTCTGTGAATCAGCGGCGGGCGGGCAGCTGCTGCCGAAAGGCGT
ATGCGAGGAGCGGCCGACCTGTATACGGTCAGATGTCGCATACAATCTGTTACACACCGTCTTCTTCGGG
CTCCTTGCGCTCAGCACCATGAGAATGAAATATCTTTGGACTGGCCATATGTGTGTATTTGCTTCCTATG
GCGTGTGTGGCAAGGAGCTGTGGTCCCTCTTCTTAAACATGATCCGCTGTAACACTAAAATGAAGCTGAG
GCTAATCAGGTACATGGTTCCACTTGTCATTCTGGGCTTTCTATATTACAAGTTCTGGCCCAAACTCATG
GCAGAAGTTTCAGAGCTGAGAGAATTCTACGACCCCGACACTGTTGAGCTGATGACTTGGATTAGATTTG
GCGAGCTGCGGCCCATGAATAAAGCATGGACGGAGCTCCCAGTGGGGATCCAGCTGTTAGCAGCGGTTCA
GCCCGCGGTGCAGTCCCCTTGTGGAATGGTTTTATTAAGCCAATCGGCCCCAGCACTGTTGGAGGCAGAG
GCAAATTTGGCGTTGACTCCTTTGGTTGGAGAGGAACTAAGTGGGAAGGACAGGTCTTAA
>11063187
ATGGCCACTCTTTCCACAGACAGAAAGCCTCCACTGGACTATGGCGTTCAGATCCGCTTCATTAAGGACC
TCCACGACACAGGCGGCGGCTACCCCGAAAAGACTAAAGCGGGCACCAGCATCGCCACTCCCCCCTCCAA
CAAGTACGGCGTGGCAGTGAGGGTACAGGGCATTTCTGGACAGCCCTATGTTGTGCTGAAGGATGGGGAA
AAGGGAGACTCATATGGTGTGCAGCTGAAGACGCAACAGGCCCAGCCTCAGAACCCCAGTTCTGGCGAAT
CTTCTCCCTACTACAGTCTGCCCTGGAGGAAGGAAGGAGGGGCCGTCCGGAACCCTTACGACCAAACTGG
ACAACCAGTGGTTGGATCTCCAGTGTCCCCCCCAGAGGATGAGGCTGGGGATGACTTCAGGAGTCCTTTC
AAGAGACCTCCAGGGGACGGTCAGGCTGGGAGCCAAGGAGAGGGTGAAGGTGGGCCCGGGTCGGAAGGAC
GGATTGAGAGGGTAAGGATAAAGCTCAAGGAAGAACCCCGACCCACAGCAGCAGAACCATACCTTGTTCC
CAATGTGGCAGAACCTGAACCCAAAGCTGTAAATGGAGTGTATATGAAGGAGAGTGTTTGGGTCAAAGGG
GAAGAATTGAATGAGGCAGGCCTCAAACCTTTAAGTCCCAGAGGGGCCAGTCAGAGTAAGGTGGGGCTTG
GTGACTCGCTGGGCAGAGATGGCCTTGATTTGTCATTCCCTGATCCTCCACCTCCAGTCGTGTTTAGTGA
GGAGCATTTTCCAGCCATTGACAAGACCTCCCTGGCTCCCATCAACAAGCTGATTAACAAGTTCAACAGT
GGCACTCCCACTGGACAGACTAGGGGGCGTTCTGTAGCAAAGCAGCAGCTCCGGTTTGATGAACGCAAGC
GGTCGAGAAGTCTGGATGCTCGCAAGGAAGATTTTTGTCCTGATGTCACCCCTCCTCCCCCAACTCCCAA
CCCTTATGCCTCCTCCCCCATTTCTTTCTCCACCTCATTATCTACGTCATCCATGCCTCCGTGCAGTAGC
CTGGGAAGGAGCTCCACCTCAATTACCAAGGTGACAGCCCGCCCTGGCCCTAAGCCAAATGCCATGAAGT
CACCAGCAAAGTTGGCTGTCAAGGAGCCCCGTCCTTTCATACCGCCAAAGAAGCCCGAGATGCCTTCCCC
ACAAAGGGATCACAGAGGTCAGAATGAAGAGATCATCAGTAGACAAGAATCCCAAACCAAACAAGCTGCC
AACAATGTCCTGAAAGAGGGGACCACTGAGAGTGATGTCAAGCAGAAGGACAACCTTACCTACAGGATGA
CTAGCGGTGCTGCGGGTCCGCGGACAACTGAGTCTGATGGGAATCTTAAGAAACAGTTGGAGCGGAGCCA
GAATGAGAACCTCCTGCTTCAGGAGCAACTAGAGCTCAACAAGACTGAACTACAGCATGCCCAAGAACAG
CTGACTCAACTGCAGCTGGCCAGGGAGAGGCTGGAGTCTTGCGTGCATCAACAGGAAGACCAGCTGGCGG
AGCTTCAGGAAGAGCTAAGGAGAGTGTCTGAGAACACGCCGCAGACCGACTCACTTGCCCTGCAGATGGA
TGTGATGTCATTGCAGGCCGACTTGGCCGAAGCGGCCTTGCTGCACCAGCGCCAGGAGGAAGTGCTGCGT
CAGAGGGAGAGGGAGCTGACGGCTTTAAAAGGGGCGCTTAAGGAGGAGGTGGCCTCCCACGACTGTGAGA
TGGAATCCCTCCGGGAGCAGTACAGCCGGGACATGGAGGCCCTAAAGACCACCATGGAACAGGTTACACA
GTCCCAGAAGCAGATCGAAGAGGAGAGGCAGAGAGTGAATAATTCCATGCATGGTCTGGAGGAGGAGCTG
GAGAGCTGCAAGAACAAGGGAGGCCAGTGGCAGGAGCAGCTGAAATCTACCACCAAGGAGCTGGAAGGCG
CCAAGCAGGAGTACGAGCACTGCAGCAACAGTAAAACACTATTAAGGGCACGTTTGGAGAAGGAAGAGTT
TGAGGGCCAACTGAAGGAGCTTCAGGAGTCACTGATGTCCATGAAGAAACCAATACCAGGCTTTGACGAA
ACTGACTTGATTGGAGAAGTTCGATCAGAGCTCAACAAACAAAAGGTTAAACTCCGTGAGAAGGAGGAGG
AGCTTCAAGCTCTGAGGAGAGCAAGCCAAGTGCGGGAGTCTGAGCTGAGATCAGAGATTGACAGGCTGAA
GGACCAGTCACAGAGGGAGAAAGAGGAGCTTGAGATGTCCCTCGAGAGGGTTAAGCAGTCATCTGGTGGG
TCCTCACCATTGGATCATGAGAGTCTGGAGCTTCAGGAAGCCAACACAAGACTGAGAGAGCGACTGGCCC
GAATGACACTGCTTCAGTCAAGTGTGTCTTTGAGCTCTGAGACTGAGCAGGCCCTGGAGGATGAGAACCG
CTCCCTGAAGTCCCAGCTGGAGGAGACCAGACGAGGAGCCTCCCGTCTGGGCAAGGAGAGGGACGAGCTG
AGCCATCGGCTGGAAGAAAGGGAACTTGAGAGAGATGCGTTGCGTAGGGGCAAAAGTGACCTGGAAGAAC
AAAAGAGACTGCTTGACCGGGCCCTGGAGAAAATCAACAAGGAGATGGAGGTGATGTTGGCGGATTCCCA
TCAGTCAGTGCAGGCTCTGCAGAGCCAGCTGGATGAGTACAGGGAGCGTTCCAGGAGAGACTTACTGGAA
GCCCAGCGCCAGGGGAAAGACAGGCTGGCAGAGCTACAGAGGGCCCAGGCCAACCTGAAAACACTGCAAG
AAGAGGTGTCACGTCTGAAGAAGGAGCTGCTCGCATGTGGGGAGGAGAGAGACAGCGCCCAGCTGGAGAG
AGACTTGCTCAGCAGCCGCTTCAAACACCTGGAGAGTGAACTGGAATCTGAGAAGAGCTCTCAAGTAGAC
CGCAACAGAGAAATCCGAGGTTTGGAG
>11063188
CATTTGCCTATGGCTGGACTGTGGTCTGCTATCTTTGCTGCTTTACCTGTGACAGAGGCAGACTTTCCAC
TTGACTTCAGCGAAAAAATTGAGCCCAGTTTGGTGGAGGTGCTGAAGCAATGCAGGCAGCAGCTCTACAG
TGGACGCTGCCAGTGGATGCAAGATGCCCAGATTATTTTAGACTTTTCCTGGGAGAAGCTCAACACAGGA
ACTTGGCGTGATGTTGACAAGGAGTGGAGGTGTGTGTACTCATATGGTTGTCTGTTCAAAGTGGCATCCC
TGTGCCGTGAGGATGCCTCAGCAGTTAAAGTGCAGGAAGCCATACGGACTTGTGACATGGGTCTTCTAAT
GGGAGCGTCCATCATGGACAACGTTTTACAACGAATTATAAGGATCCTGCAAAACAAAGTCTGGAAGAGC
CACTACAAAGAGGATCCCAATGAAGGCGTTAGTCCTAAGAAATTGAAAGTAGACTGTGACCCTGTGATCA
AGCAGGCTCTGGCAGTACCACGGATACACTGTCCGTCATTGGAGAGGTTCAAGAACGATTACTTGGATAC
CCAAAAGCCAGTCATATTAGAGGGTATTATAGATCACTGGCCAGCCTTTAAGAACCACCCTTGGAGCTTG
GAATACCTGCAAACTGTTGCTGGTTGTCGGACTGTACCTGTTGAAGTGGGTTCAAGATATACTGACGAGA
ATTGGTCACAGACACTACTAACTATCAATGAATTCATTGATCAATATATTGTCAAGAACACAACAGATTT
GGGATATCTTGCTCAACATCAGTTATTTGATCAGATCCCTGAGCTGAGAGATGACATTCTTATCCCTGAC
TACTGTTGTCTTGGTGATGGAGATGAAGATGACATCACAATCAACGCTTGGTTTGGGCCAGGAGGTACAG
TGTCTCCCCTTCATCACGATCCTCAACTGAACTTCCTGGCACAGGTGGTTGGTAGAAAGTACATCCGTCT
GTACTCCCCTGAAGACACTGATAAACTCTACCCTCACCAATCACAGCTCCTAAACAACACTAGTCAGGTG
GAGGTGGAGAGTCCAGACATAGAAAAGTTCCCAGAGTTTGTGAACGCTCCTTACCTAGAGTGTGTCCTGC
AGCCTGGGGACGTCCTGTTTATCCCAGTCAAGCACTGGCATTATGTGCGTTCTTTGGAGCTCAGCTTTTC
TGTAAGCTTCTGGTGGTCATGA
>11063189
GATGGAGGGCGACCTGAGAAAGAAGATCAGCCAAGCCCAGGAGGTATATGACCAGGCGAGACACTCTCTG
ACCTACTTCAGCTTCCAGAGCCAACGCCTGGAGGACCTCACGTCCCAGATGGCCGAGCGACTGGAGCATG
TGGAGAGATCCCTGTCCGAGCTCTCTGAACCATTCAGACCAGAGGATATGGCAAGAGTAAAGGATCTCCA
GAGCACCCTACAGCTTCAGAGAGCTGATATGGACTCAGCCAGGGAGACCCTGAGTTGCTTATGTACGTCC
CACCCATCTCAGGAGCTGACCCGTTCGTCCGCTGACCTCACCCTGCTGGCCAAGCGGACCGAGGCCGCGG
CCCAGCTCTGCTCCCGGACCCGCGGGACCTTGCAAGACGCGCTGCAGCTAGGCTTCAACGATGTTGTTCA
GGAGTTTAACTTGTGGATCTCAGAACGGAAGGCAGAGCTGAAAGAATGTTCTGACCAATCAGGTGACGTC
ACCTTCCTGGGAACTAAGGTGGATAGGCTAAAGGTGGCGCTGAAGTGTTTGGAGGAGGACGAGCAGCGTC
TGGGCAAGGTGCGGGCAGAGGCTGACAAGCTACTGCTCCACCTGTCAAAAGCGGGTTCAGGACAGGTGCA
GGAGCGCCTCTCCTCCTGTGAGAGGGACTGGGATGGGTACAAGAAAGGGTGTAGGCAGACCCAAAAAGAT
CTGGAGGAGAGCATCACCCTAGTGAACGGGTTTGAGGGCCATTTGGAGGGGCTGAGGGACTGGCTAGAAC
AGATGGAGACTAGCCTGAAGAGAGAGCCTCCTCTGGGGGAAGAAGGACAGACAGGACTCCTTGACAGCAC
TGATGAGTTGGAAAGAGTGGAGGAGATCCACAGAAAGCTGCTGACAAAG
>11063190
ACAGGAGTTCTTTGGATCGTCTCAGCCAGGAGGCCCGGTCTTTACATGAGGTGGGTCGTGGCTGTGGAGG
TGAGCTGAAGGCTGCAGCCCAGCTCCAGACCCACCACCAGGCTTTGCTGCAGAGTGCCAGGGAGCACCTG
CGAGGCTGCCTGGAGAGCCAGGCATTCGGAGAGACCCTGCAGGGTGTGTGGGTCTGGCTGGAAGATATCC
AGGAGCGTCTGGGAGGTCTGGGGAGCACCATGGGCAACAAGAAGGAGCTGGAGGAGAGGCTGGAGCAAGT
ACAGGACATCCTGCTTCTGAAGGGTGAGGGCGAGGTTAAACTGAACATGGCCATGGGGAAGGGCGAGCTG
GCCATCAGGAGCAGCAGTGGGAAGGAGGGACAGGAAGTGATCCGCTCTCAGCTGCAGGAAGTGGAGGACG
TATGGGCCACATTGCTGGTGACCGCCATGAGCTGCCATAGTCGCCTGGAGTGGACGGTGGCCCAGTGGGG
GTGCTACCTGGACAGTGAGGCCCAGCTGCAGCACTGGTTGGAGGCAGTAGAGGGGGACATATGTGGCCCT
CTCACCCCCCAGCCGGGCCTCAGAGAGAAGGCTTCCCAACTGGAGAGACTGCGGGCCCTGCTGGCTGACC
TCCAGGAACATCAGGGCTCGCTA
>11063191
ATCAAGTGAATGCGCCTCCTGTTTGAATTAGAATCTGAATCATGGCGACCTTTAGTAATTAAGTTGTAAC
CTTTCAATGCAGGTGAACACAGTGTTTTCCAAAACCACTGGCTTTCTACGTTCCATTGTCAACTCATTCA
AGAGTGGATCTGTCGTCACCAGCATGACTCTGGTGTTTGCCAATAAATCTGTGGTTCCCAGCACTGCCAG
CATTCTGTCAACCTTCACCAACAGCAACACCACCCTGAACATTGTACCTAATAGCACAACTGCTAATTCA
GGAAGCGCCTTTCGACCTGCTGTCTTCTCTCTGACAGCCTTACCGGTTACTTTGACACTGCTAATGTCTA
AGCTGGTGGCTAGCTAACAGCCT
>11063192
CAAGGGCAAAGAGTCAACAGGTAATGGAAGACATTGGGAAGAGAGGAGAGTAGAGAGTTTTGCTTTGGGA
GCAGAAACACTAGAAAGACAGAAGCAGATAATCATTACCTGATTTCTTATAACACAAACGGAAAATGGAG
GATAATTAAAACGTGAGAAGATCAACATTTTAAAATATCCTGACACCAGGAAAGGACAGGGGACTTTTTT
CCATATCTGATCTAAAGGACCAAATCAACCCAACCATAGACAGTAAACAACACAGAAGGAGGTGAGAGAG
ACCGGAGACTTACAGACCATGACATCCTTTGAATCTCAGGGCCAGTCTCCTCCTCGCTGTGGGCCCCAGT
TCCCCAGCCTGGGCCAGGAGCCTCCGGAGCTCAGCATGTACAGTGACTGCTACTACCCTCCTCCATCGCT
CCCCAGCCCCCAGCGCACTGCCCCAACCTCTTACGACATCTCGGACTACACCACCTCTTCTCCCAACCCT
TACTTGTGGTTCAACGGGTCCGGAATCAACGCTCCCCCATACCTGGCAACCACAGGGCCCCCAGGTAACC
CCGGCCCCCCATTCGTCCCACAACATTATGGGATGCAGAGGCCCTACTTGGGTCCAGGAGGGGCTGGGGG
CCCTGGTGGGGAGCTGAGCTGGTTCTCTCTTCCCTCACAGGAAGACTTGATGAAGCTTGTCCGCCCGCCC
TACTCCTACTCAGCCCTCATTGCTATGGCTATCCACGGTGCCCCAGAGAGGCGGTTGACGCTAAGTCAGA
TCTACCAATATGTGGCTGATAATTTTCCCTTCTACAACAAGAGCAAGGCTGGCTGGCAGAACTCCATCAG
ACACAACCTGTCACTCAACGACTGTTTTAAGAAGGTGCCTCGAGACGAGGATGACCCTGGTAAGGGTAAC
TACTGGACACTGGACCCAAACTGTGAGAAGATGTTTGACAATGGAAACTTCCGTCGTAAGAGGAAGAGGA
AGTCTGAATCTTTGACAGGAGGAGAGGGGGGGTCAGGTGGACCGGAGTCAGGGGACCCCCATGACCAGGG
GAGCCCCCAACCCCACAGCATTTCAGGGATTGACATGTCTGCCACGCCGGAGAGAATCCCTTCCCCTTCC
ACCTCAGGTCCCAACCCTTGCCTGAGCAGCTTTCTGTCTGAGATGTCTGGAGTGGCACCTTCGGGACCCA
ATGATATCGGAGGAGATTCGCTTAACAGGGCACTGCCCATAACCCTGACCCTGGAGGGGAACCAGAGGCC
TACACAACCTGGGAGTTTTGGTAGTTACTCCCCCAGATTGGGTACTTCGGAGTGGGCTTCCCAGCTGCCA
CCTCCCCCTGCAGTCTCTTCCTCGCCCACCCACTCTTCCCTAGGTTACAGCAGCCCCATCCTCGGCCAGT
ACAATGGGAATTTTTACCCTGGCTTAGGCTCAGCGGGCCTTCTGTACCCAAGGGAGGGCACAGAGGTCTG
AACAGACTGGGAAGAAAGAGAAAAACATCTAAAGACACTAAAGTGGAAGAAATTGATCTCTTTGTGAAAC
TGAACAGTCAAC
>11063193
ATGGCCGATTCTTCTTCATCCGGTGACCATCAAGAAAACTGCGGTGAAGAAGTAATGCGGTTGAACAAGG
ATTTAGAGAGAATGATTGAAGATGTAGAAAACATATCAGTTCAGCTGACATGGATGGCCTATGACATGGT
GGTGCTGCGGACCAGTCCCGATCTGGGGAACTCCCTACGGAGACTGGAAGAGGAGTTTCTCCACTGTAGG
GCTGTTGTCTGCGACACCCCTGAGGAACTAGAGCACATCCAGGGACTGAGACAAGGCCAGGGGACAAATG
TGGCAGGACAAATCACAATGATATGGCCTGAGGACGGGGCTGGGGAAAGACCAGGGGCTGACCCACGGGA
TAGAGCTGGGGCAAAGGATGGGGCTGAAGGACCATCTTAA
>11063194
ATTGGTGTTCATTGACACAGAGTTCCGTACATTGAGACTGAAGGCAGAGGACTCCTCAGGACGCCAGCAT
GTTGTTACAGTCAAACTGAAGCCCAAGCACCCTCTAGAGGCCCCAGTGTGCACTGCAGACCTGCCTGTTC
CTCTGGCCATGACCTGGACTGCACAGAGTTCTCTTACCCATGTTCACACTCAGTTCCTGCTGCTTCTAGA
ATCTCTGGCCGAGTTCTGGGCGGTTCTAGATGAGATTGATCAAAAGACCTGGGTTTTAGAGCCAGAGAAA
CCCAGCAGAGCAGACACCATGAGGAGAATTGTCATCGGAAATAATGTTTCCATAAAAGTGGAGGTTAACA
CACGACACCCGAACATGCTACCAGAATGTTGCCTGCTCGGAGCAGATCATGTGGTAACTCCTTTGAGGAA
CAAGCTCAACTCCAACATGCATTTATGGAATCCAGAGTGCAGTGTCTTGCAGAACCTCCGGGATGTTTTG
GAAATAGAATTCCCGTCACCTGCCACCCACGAAAAATCTAGTTTCAGTGTGGAGTGTGGGATCTGTTACT
CCTACCGTCTCAACTCGGACATTCCTGATCAAGTGTGCAATGACTCTCGCTGCGGTCAGCCCTTCCACCA
GGCCTGTCTTTACGAGGTGAGGGACACATTACTACTTCAAATCAAACTTCTGACATTTCTT
>11063195
TGCCAGGAGGAGTGTCCGGTGGGTTCGTTCGGGGTGTCCTGCCGCCAGACCTGCCGCTGTGAGAACGGGG
CGAAGTGCTACCACATCAGCGGCGCATGCCTTTGTGAACAGGGGTACACCGGGGAGATGTGCGAGGTGCG
CCTCTGTCCTGAGGGACACTACGGCCTCAGGTGTGACAGGAAGTGTCCCTGCCACACCCAGAACACACGC
AGCTGTCACCCCATGTCTGGTGAATGCTTGTGCCAGCCCGGTTGGTCGGGGACCTACTGTAACGAGACGT
GCACGCCCGGCTTCTTCGGCGAGTCATGCCACCAGGTGTGCCACTGCCAGAATGGCGCCGACTGCCACAG
CGTAACCGGGGAGTGTGTCTGCGCCCCCGGCTTCAAGGTAAAGACGCTACGAGGGGTCCTTGGAAGCTCT
GTGAAAGGTGCCACAGGCATCGTTTGGGACCGATTATGTGGTATAAATTGCCCAAAATGTATAACAAAAA
GGCTTAGTTTGAGAGAAGACATTGTGAAAGGTTTTCCACGCTGTGCCTTAATGAACACAACCCGTGTAGG
GTCAAACTGCTCCACAGCCTGTCCGTCAGGAACTTATGGGGTGAACTGCTCTTCTACCTGTGGCTGTAAG
AACGGAGCCCTGTGCTCTTCCGTGGATGGAGCCTGCTCCTGTAAAGCAGGCTGGCATGGAGTGGACTGCT
CCATCAACTGCCCAAGTGGAACGTGGGGGCTGGGCTGCAACCTCACCTGCACGTGTGGCAACGGAGGGGC
CTGCAATGCTCTTAACGGGCGCTGCACCTGTGCACCAGGCTGGAGGGGCGAGAGGTGTGACCTCCACTGC
CAGGTGAGGAATCAGCCGTCGTTGGCGGCTAATTGGTTGAAATGTGTTTCGGGCTTCCTAGAAGAAGCTG
CTGCTCTTGGAATTTTGGTTGAATCT
>11063196
ATGCACATCATGGGTCTGATCCACATTATGGGTCTGATCAACAACATGGGTCTGATCAACAACATGGGTC
TGATCCACATTATGGTTCTGATCCACATCGTGGGTCTGATCCACATCATGGGTCTGATCCACATCATGGG
TCTGATCCACATCATGGTTCTGATCCACATCATGGGTCTGATCCACATCATGGGTCTGATCCACATTATG
GGTCTGATCCACATTATGGTTCTGATCCACATCATGGGTCTGATCCAAATCATGGGTCTGTTCCACATCA
TGGGTCTGATCCACATTAGGGGTCTGTTCCACATCATGGGTCTGATCCACATTAGGGATCTGATCCACAT
CACGGGTCTGTTCCATATCATGGATGCGATGGCACCTATGGCATGGACTGTCGGGAGCGTTGTGACTGTA
GCCATGCAGATGGGTGCCACTCCTCCACGGGGCACTGTCGCTGCCTTGCTGGATGGACAGGACTACAAGT
CCAGGCTTGGCACCGCACTCCATCGCACTGTTGCCTCTAACCCCCAGAGCGTCAAAACATCCCAGAGAGA
GAGGCGGAGA
>11063197
GGGTATCTGTGGAAGAAGGGTCAGTTGAGAAGGAACTGGAAGGAGCGCTGGTTCACCCTGAGGCCCAGTA
TCCTGTCCTACTACACCACAGAGGAGCGCAAAGATTGCCAGGGAAACATCCCTCTGGACAAGAACTGCTT
TGTGGACGTGCTGCCAGACCGAGATGGGAAGAGGTGCATGTTCTGTCTGAAAACTCTCTCCAAGACCTAC
GAGATGAGCGCCTCGGACACCAAGCAGCGACAGGAATGGACCGCAGCCATTCAAACAGCCATCCGTCTAC
ACAGCGAAGGGAAGACCTCCCTCCACAAGGACCTGAAGTTGAAGAGGAGGGAACAGAGGGAGCAGAGAGA
GAGGAGGCGACTGGCCAAGGAGGAGGAGCTGCAGCGCCTCCGGGCCCTCCAGGAGGAGAAGGAGCGTAAG
CTGGCCGAGCTGGAGCTCCTGAAGGAGGCGCAGAGGCAGGCCCAGGCCCTGTTGGAGCATGATGAGCTGA
GAAGGCGTAAGCAGCACGAGGAGATGCAGGCGGCCCTGGAGGTGCAGCTCCGTGAGGCAGAGGAGTCACG
GGCCTCAATGCAGGCAGAAATGGTCCTGAAAGAGGAGGAGGCGGCGCGACAGAGGAAGCGGATCAAAGAG
CTGGAGGCAATGCAGGAGAGTCTGGAGGAGGCCTTGCAGCAGGAGATCAAGGCTAGGCAGGATGAGGAGG
TCTTCAGATACGCACAGACTGGTTTGCTGACTGAGGAAGAGGAGAAGATGAAGGCCCTAATGGCACTCCA
GGAAGAGCAGGAGGAGTACATCCTGAAGACCCAGAGGGAGAAGCAGGAGCTGAGGCAGGAGATGGAGAAC
AAGTCCCGAGCTCTGGAGGAGGCCCAGCGTCAACTGGAGGAGGTCCGGGCCAACCGATACCGAGTGGACC
AGGACGTCGTGGCTGCCCAAAGGAAGCTTCGTCAGGCCAGCACCAATGTCAAACACTGGAATGTTCAGAT
GAATCGGCTGATGCGTCCAATTGGACCAGGAGAGAAGAGATCTTCTGGAGGCGGCTCGTTTTCCAGTTTT
CAGATACCTACTCAGAGAGATCCAGGCCTGCGTCTGAGACAGAAGTCGGAGGACCATGATGAGGAGAGCA
AGGAGAATGTGGACAACAGCAGTACGGGGTCAGGCTGTGAAGGAGAGAGAGGGGAGCGACGTCTATCCCA
CGCCTCCAACGGAGACATGGACATCCCCTGA
>11063198
GTGCTGTCCCGATAATTCGCTGTCCAAGGGGGAATGCTGCCGAGATGGTTGCGGTGAAACTTGACAAGAA
ACTGAGGGAGAATCTGCGCGATGCCAGAAACAGCCTGTTCACTGGAGACAACATGGGGGCCAGTCAGTTC
AGTTTCCAAAGACCCTTGTTTGTACTCGCTGACCGCAACCTGGATTTAGCTACCCCCCTCCACCACACAT
GGACCTACCAGGCCCTGGTCCACGACGTGCTGGACTTCCACCTGAACCGAGTCAGTATGGATGAGTCGGT
GGGCTCCGAAGCCTCCCCAGCTGGAGCCCGACCCAAGAAGAAGAACAAGAAAAGTTATGATCTCACAGCT
TCAGACAAGTTCTGGCAGAAACACAAGGGCAGTCCGTTCCCGGAGGTGGCTGAATCAGTACAGGAGGAGT
TAGACACGTATCGAGCCCAAGAGGATGAGGTGAAACGCCTCAAGAGCATCATGGGTTTGGAGGGTGAAGA
TGAGGGAGCCATTAGCAGTATTAGCATGTCAGACAACACGGCTAAACTCACTTCAGCTGTCAGCTCCCTA
CCTGAGCTTCTGGAGAAGAAGAGGCTGATTGACCTCCATACTAACGTAGCCACCGCTGTTCTGGATCACA
TTAAGAGCCGTAAGCTGGACGTGTACTTTGAGTATGAGGAGAAGCTGATGAGCAAATCCACTCTGGACAA
GTCTTTACTGGACATTATTAGTGATCCTGATGCGGGAACACCAGAAGACAAGATGAGACTGTTTCTGATT
TTTTACATCACAGCCCTGCAGCCCCCCTCAGAGACTGACCTGGAACAATACAAGAAAGCACTGCTAGACA
TTGGCTGTGACCTGTCCCCCCTGAACTACATAAAGCAGTGGAAGGCTTTCACGAAGATTGCAGCCACACC
CTCTAACTACGGGAACAGCGGTGTGAAGCCTATGGGCCTCTTCTCCAGAGTCATGAACTCCGGCTCCCAG
TTTGTCATGGAGGGGGTGAAAAACCTGGTACTTAAACAACATAACCTGCCGGTCACCCGTATACTGGACA
ACCTGATGGAGATGAAGTCCAATCCAGAGACTGATGACTACAGATACTTTGATCCTAAAATGCTACGAGG
CAGCGAGAGCTCGATCCCAAGGAACAAGAACCCATTTCAAGAGGCGATTGTCTTCATGGTTGGAGGAGGA
AACTACATTGAATATCAAAACCTGGTGGACTACACAAAGGCTAAGCCAGGGAAGAAGGTGCTGTATGGTT
GCAGTGAGCTATTCAATGCAGGACAGTTCCTTAAACAGCTTTCTTCACTTGGCCAAAAGTAAAAGCAAGA
AAGCATGAACCTTTAATTTTCTTGGATTCCATTTCTGAAAAATATTCACAACTGCTTTGAAGACCTTCCG
AATCACAGATGATCGTTTCCAGTTACTCTATGTCCTGACTCTGATATTCCATGTATTTTATAAAGTGTAC
TATACTTACATTGCTTGTCTAACGAACGTCTTTACACACTCAACAAATAAAGTTTAACAGTCTTACTC
>11063199
ATGGAGGACATGAGCACGTTCCCTCCTAATGCATCGCTCTACAATTTGTCAGCCGAGGCGGAGACTGCCA
TTGGTGTTTACTTATTGATACTAGGGTGGCTGGCCGGGCTAGGCAATGGAGCGGTGATTATACTGTTGGT
CAAGCAGAGAAACATCCTGGAGTCACATGACTACCTCACTCTCAACCTGTCTGTGTCGGATGCCTGCATC
GCTATCTTCGGCTACTCCCGAGGGATTTTTGAAGCCTTCAACTTGTTCAGGGATGACGGCCTGCTGATCA
AGACGATATGGACCTGCCAGGTGGATGGCTTCCTGATCATGCTCTTTGGACTCATCAGCATCAACACACT
GACCGCAATCAGTATCATCTGCTACATCAAAGGATGCCAGCCCAGCTATGCTCATCAAGTCAACAACCAT
AATGTTACCGTCGTGATTGTGGGAGTGTGGCTATGTGCGTTCTTCTGGTCTGGAGCGCCCCTCGTGGGCT
GGGGGAGTTACACAAGAGCTCACAAGTATGGGATGTGTGAGATCGACTGGGTCCAGGCCAGGTTCTCCAT
GTCCTACAAACTCTACGTCGTCCTCATATTCACATTCAACTTCTTCATCCCGCTTGTGCTCATGTGGTTT
TCCTATGTGTCCATAATCCGAGCACTTAACAACAGCCATAAGTCCAACAGAAGTGGCGCCGTCAGTGAGA
GGCAGAAACAGATGGAGAGCAGAATAACAATGATGTCTTTGGTCCGGTGTTTAGCCTTCCTGTTGGCTTG
GTGTCCCTATGCCGTCATCTCCATGTGGTCTGCCTGGGGTCACCAGGTGGCTCCTCTCCACAGCATCCTG
GCCAGTCTTTTCGCCAGTTCGGCCTGCTTCTATAACCCGTTCATCTACCTTGGCATGAGCTCCAAGTTCA
GACAAGACTTCAGGGCCCTGTTCCGCTGCCTGTGCCCGGCCCCAGAACACTCTCACAGTCCTGACGCGGT
CCAACTGGACCTGGATATGATGGAGGTGAACGCAGGGGTGGACGAAATGGACATGGGGGTTGAGCTGGGT
GGTGACCACGGTGTGGAGGAAAGGAAGGAGAACCAGAGGAGTTCTCTTATGCCCCCTGTGATAGCGCCCA
ATACCAGTCATCGCCTGTTGCTAAGGAAGCTCAGTGACTCTGGACGC
>11063200
AGAAGGCAGCATCATGTCAGTAATTCGCCACCAATACAAAAGGATGTAGCTGAAAAAGCTGAAGAAGAGG
CGACAGCCCCTCATCCGTCATCAGGGCCACTCCTGGTCCCACCAAACCGAGGTCCTTCGCCTGTAGGCCG
TACTCGACTGTACGCTAACTCACCCACGCGGGTGTGGTTTGAAGACGAGTCAGAGAAGGAGGTGGAGTCT
CGCTACCTGAATCGGGTGAAGGAGCGCGGGCGGGCCACTGCCCATAAAGCCAAGGAGAAATCCAGGGGCA
TGCAGGGAAAGAATTCTGACCCGACCATCAGCATTGCCGGCCTCGCTCCGCCACTGGAGGACGCTGGGTT
CACGAGTGCTGCTTCCACCCAGACAGCAGAGGTGGGGGTGAGGAAATGTGAAGCGTGCGGATCTATTCTA
AGGGACCCTCCAGTGCCCAAACCAGAGACCGCTCAGTCCCAGCCCGGCGATGTGGACGAGAGTCAGGGCA
AAAAGGTCCCTCGCTGGGTCCCCCCGGGCCATTCCGATGGCATCTCCGAGCCTGACCAGCCAAGCATCAT
ACGTCCTAAAGCGGCAGGGGTCACTTTTGGGGGGGTCCTGATTCTGGGAGAAGATAGAGAGGAGCGGGCA
GAAAGGGGACCCGGCGACAGGACCTCCGGTTTTGGTAAACTCAGGAGGCGCAGCAGAAAAGGAGAGAACC
GCCTGAAACGGGTCGGATCGGGTCACGGACCATATGGAGCCTCCTGGGCACACCGTCGCAACTCCAACCC
CAGAAACAGGGTGAACGTGTGTAGGAGAGCCGTCACCTTTGCTCTGGGCAGCCCTGTAGCTCTGGAGCGC
CCTCAGGTGGAGGGCTCAGGAAATAGCACCTCACCACTACCCATCAAGTCGGCTCTGAAGTCAAGCTCCA
AGAACAGGGCAGGTGGGCAGCGAGGTGTCAAGCCGTCGGCTCAGTATCGACTCGTCAGTGTAGACGACGG
GCCCGGGGGAAGCCCTCAGTACCATGAGCACCTAAACGCAGAGCAGCATGGAGAGGGTGCTGTCTCCACC
CCCTCAGGGACTCCCTCTAGCCCCGACCTGGTCCCCTGCATTCGGCCTTCCTCCCTCAGGTACGCCCCTG
CCAGGGTCAATCCCGACCACCCTGCGGCAGACCTCTGGGATACTGCTGTCGATGGAGCTGGTGTGGCGCT
GAGTGGAGACACATGTCGAGATCTGCCTGCCGGTCTTCCAGAGTACCGCAGTTCACTACGCTGCTTGGCC
GTGTCCCGAGCAGAGGACTTAAGGGCGGAGCTACTGAGGGCGGAGCACCTCAAAGCAGAGGCTCAGTGGG
AGGAGGGCCTGGAAGGGGCACGAAGGACTATGGCGGAGCGGGACGGCAGACCCAAACTCTCACTCCGGCG
GTTCTTCTCCTCCATCGGGCTCCACAGTGTGGGCCGGCTGGTGAAGGGCGGGCGGTCCAGCAGTATGGAG
CAGCTCAGCGTATCGGCATCCCGGGTCAGCTCCGCCTCGCCCAGCCCCACCAGGAGGCCCACCTCCGACA
CTGGCCTGCAAAGGACCCCCTCGCTGCAGGCCCTGAACACAGTGTCCCCACTGGCCCAGCTCCGGAAAGC
CTCCTCGGTGCAGAGTCTGGAGAGGAGAGCGGAGCGTCCTACCATTCTGGGAGGGATGCCCGTATCTTAC
AGCCTGTCGCCGAGGGGGGTGCAGAGGGCATTGAGTGTGGAGAACATGTTAGCCACTCGGGTTCTGGGTC
CTGTGGGTCCCGTGGGTCCCGCGGGCCGAGTCGTTCAGGCCTTCCCGGACGGCACCCTCCTCCTGGAGCT
CACCAGACCCGCGAACGGTCCCTTCGGGTTTGTCATCTCGCGAGGCAAAGGTCGACCTGTCACAGGTGTC
TACATGGAGCAGGTGGGAGACGGGGCCGAGGAGGGCCTGTACTCCGGTCTCCTGGGCGTCGGGGACGAGC
TCCTGGAGGTGAACGGCGAGGCGGTGGCCGGACTGACCCTGGATCAGGTGACACGCCTTATGACCCGTGA
CAGCACCGCCACCATCCGTGTCTTGCCGCACCGTCGCAACGGCCACGCCGGAACTCCCCGC
>11063201
ATGATGGAAAAAATGAAGCCGGAGCTTTGTCCTGTAAGTCCCGGTGCCAAATCGTGCAGTCCACTGAAGC
AGGATTCCATCATCAGGGAGAATGGATGCAACGACCTGGACTCGAATGAGGGAAACTTCACTGGGGAGGG
GATTAAGACAGATGACGCGCTTCTGCGAAACCCGCGCAACGGGACCATCATCCTCAACGGCGTTACCAAG
GAAACCGCTTACGACGCGCTTGATCTGAAAAGGGAAGTACCAGTGATTGAGCTCTCGAGGAGGGACGATA
TAAAGGCGGGACAGCAGAGAACGGACAGTCACACGGTACCGATCACGGAGCTTCGCCGACCACCCGTGCC
GTTGCCGCTGCCGCATCGAGACGCGCTGAACGACGCTCGAATGGTTCAGCTGAGCCCCAACGCGTTCCCT
CTCCCGGCGCGAGCGATGCTCTACAACTTGGCGCAACCTCTCGCCGCCATCAACAGTCTCGGAGGGGAGT
CGGAGCAGTACGGCATGTACCCCAGCAACAGGGTAAAGCGCCGCCCTGCGCCTTACGAGGTTGAGCTCGA
CGAGGTCCTCCCCTCATCCCAGCGTCCTCCTCTCAGTCCACCCCTCATCCCAGCGTCCTCCTCTCAGTCC
TCCCCTCATCCCAACGTCTTCCTCTCGGTCCTCCCCTCATCCCAACGTCCTCCTCTCAGTCCTCCCCTCA
TCCCAGTGTCCTCCACTCAGTCCTCCCCTCATCCTAGCGTCCTCCTCTCAGTCCTCCCCTCATCCCAACG
TCTTCCTCTCAGTCCTCCCCTCATCCCAACATCCTCCTCTCAGTCCTCCCCTCATCCCAACATCCTCCTC
TCAGTCCTCTCCTCATTCCAAAGTCTCCCCATTCCATTCATCCACTAA
>11063202
CTTCAGAGGAGGAGCTGTCTAAAGAGGAGGAGGAGGAGTTGTTATCCTGGGAGTCCTTTATGAAGGACAA
CTACCTACAGTCCACCAGACAGCAGCACAGCCAGGACATGGATCAGCGCCTCTCAGAAACTGCTGACAAG
GTTGACATCATGACAGAGATGCTACAGAGGGAGAACAACCTGAATGGAACTGTTGCCATGGGAAAGAGAA
TAACCAGACTGGAGGATCAGGTCTCCCAGTCAGCTGAAGCTCTCCAGTGGATCATGGATGCTCTCAAGTC
CCAGGGTTTCAACGCTATAATTGACGCCCCACAGCTGGCATCACCAGGTAAACATTGCAAAGATGAATCT
GCAGATCCAAAGACAAAGGAAGTGGAGAAAAAAAGTTACCATGTCAATGCCCGGCGCCTGGTCTACCCTG
GCAGTAACATCACTCGCTTCCCTGTTCCTGAGGAGAAGGTGCCCTGGGAGGTGCCTGACCTTAATGACTC
ATAG
>11063203
ATGATGTCAATGAACAGCAAACAACCTTTTAGTATGCACCCCATACTGCACGAGCCCAAATACACGCCTC
TGCAATCGACCTCGGAGGCCATCCGGAGGGCATGCATGCCCACTCATTCGCTGCAGGGAAATATCTTCGC
CGGCTTCGATGAGACTTTACTGCAGAGGGCTGAAGCGCTGGCTGCGGTGGATATAGCCAAGAGCCACCCT
TATAAACCAGACGCGACNNNNNNNNNNNNNNNNNNNNNNNNNNNNNNNNNNNNNNNNNNNNNNNNNNNNN
NNNNNNNNNNNNNNNNNNNNNNNNNNNNNNNNNNNNNNNNNNNNNNNNNNNNNNNNNNGGGCTCTCAGGG
CCTGGACGGTGACTTGCTGGACCACCTGACCCCGGGAATGTCCGTTTCCTTGGGAGGGATGCCTGGTTCC
GATGTCTGCTCCACTGCCTCCCATCCGCACGCCCACATGTCCGCCATCAATCACATGCAGCACCACCACC
ACCAGCAGGCCATGAACATGCATCCTCACAGCATGGGCTCGCACACTTCGCTGGGTGGCGGTGGGGAATC
AGAACCAGATCCCCGGGAGCTGGAATCCTTCGCAGAGCGGTTCAAACAGAGGCGGATCAAGCTGGGTGTG
ACGCAGGCGGACGTCGGTTCTGCCCTAGCGAATCTTAAAATTCCTGGGGTCGGTTGTCTCAGTCAGAGCA
CAATTTGCCGGTTCGAGTCCCTCACCTTGTCTCATAACAACATGGTGGCCCTGAAACCCATCCTGGAAGC
GTGGCTGGAGGAGGCGGAAAGGGCCCAGAGGGAGAAAATGACCAAGCCTGAGATTTTCAACGGAGGAGAC
AAGAAGAGAAAACGCACCTCGATCGCTGCTCCAGAGAAGCGCTCTTTGGAGGCATATTTTGCGGTGCAGC
CGCGACCGTCGTCTGAGAAGATTGCAGCAATAGCTGAGAAACTGGACCTGAAAAAGAACGTGGTCAGAGT
GTGGTTTTGCAATCAGAGGCAAAAGCAGAAAAGGATGAAGTTCTCTGCGACACACTAG
>11063204
CACTGAATTGTCTGTTTTACTACCCTGCATGCTTTGGCAATCTGCCCGCTTACCAGCAATCACAGCCATT
CTGCTAGTTGGGATGTTTACCCAAACCCATGATTCGACTTCCTTAGAATTTGTATGAGGTACATTTACGT
GAACTGGGAATTTGACATCAGATTACACTTTTCACTTGAAGCTCACACTGAAAATCAATCGGTTCCTAAT
TTGAATTTCAAATTATTGTCGTAGAGAAATGATATGTACTTCAATCAATCAGATGGACAGGGGTGCAAAA
AAGAATCACCATTTCATCCAGTTCCTGATTGGCTTTGTGTTGTTCACTGTACCAGAGGTAATCCTCATTC
TTTTTTTGCAGTGGAGCTGGAGGATCTCAAAAGCTCAAGAGCATGTCCATGCTCCTCCCACTACGCCTCA
TCGTGTCACTTGGCCAGCAGCCACAGGAAGCGGGATCAGGAAGGTGACCGGCTGCCTGGACCGCTGGTCG
AAGGTCAGCTGATTCGCGTGCTCTTGGGTACCCGGAATAGCTGCCAACTTCACCGAGTGTGTGCGACAGC
AGCTCCCTTGTTCGGAGAGGCTCAGATGCCCATTCGGCCAATGGGATTACAGGCCTGGGGCCACCCCCAG
CTCCAACCTGCCGTCCAGAGAGTCCGTGTTCTA
>11063205
GCCCCCCAAAGTGCTAGAGCCGGCTTTGCACTCTCACGCACAAACACACACTGGTTTGAAAATGTTTTGT
GTATTTCTTTCAAGCCCATCATACGACTGGATGAGAAAACTGACCCAGAGGAAGAAGCAGGCCAAGAAGG
GCAAAGCCTCCCTCCTCTTTGACCACCTAGAGCCTATGGAGCTGGCGGAACACCTAACATTCCTGGAGTA
CAAGTCCATCAGGAGGATATCATTCACAGACTACCAGAGCTATGTGATCCATGGGTGTCTTGTGGACAAC
CCAACGCTGGAGCGCTCGATTGCCCTGTTCAACGGCGTGTCCCAGTGGGTTCAGCTCATGGTGCTCAGTA
AGCTGACGCCCCAACACCGTGCTGAGGTCATCACCAAGTATATCAATGTGGCCCAGAAACTCCTCCAGCT
CCAGAACTTCAATACGCTGATGGCGGTTGTGGGAGGTCTGAGTCACAGCTCCATCTCTCGTCTGAAGGAG
ACCCATTCTCATCTGGCTCCCGAGGTCACCAAGATCTGGAATGAGATGACGGAGCTGGTCTCCTCCAATG
GGAACTACTGTGCTTATCGCAAGGCCTTCACCGACTCTGAAGGATTCAAGATTCCCATCCTGGGGGTTCA
CCTGAAGGACCTGATCGCTGTGCATGTGGTCTTCCCCGACTGGGTGGACGACAACAAAGTGAACATTGTG
AAGATGCAGCAGCTGTACTTTACCTTCAACGAGCTGGTGTCCCTTCAGAGCGCCGTAGCCCAGGTGGAAC
CCAACATGGACCTCATCTACCTGCTCACCCCTACCTCTCCGACAACCCCCAACAAGCCAATGGCCCCTCT
GGACTGGGCTTCGGGTGTGACAACCAAACCTGACCCCAACGTAGTGAACAAGCACATCAGGAAGGTTGTG
GATTCTGTATTCAGGAACTACGACCATGACCATGATGGCTACATCTCTCAGGAGGACTTTGAGAGTATTG
CTGCCAACTTTCCTTTCTTGGATTCCTTCTGTGTGTTGGACAAGGACCAGGATGGCCTGATCAGCAAGGA
TGAAATGATGGCTTACTTCCTCCGGGCCAACCCCTTGCTTCAGTGTAAAATGGGCCCCGGCTTTATCCAC
AACTTTACGGAGATGACGTATCTAAAGCCCACCTTCTGCGAGCACTGTGCTGGA
>11063206
TGTGTGGGCCCTATTTTTAGTGCGGCCCAGGGAAATAGTCAGGCCGAGGCAGGAAAACTAAGTTGGGAAA
GAATAGGAGGAAGTCTGCTTGCCATTCAGCCAAACAATCTGTGGTCCAGCAGCAGTGAGCTGCGGTCCAG
TACACGGAGAGCAAGGGAGCACAGAGGAAAGCACAGGAGAAGCTGGGCCTGTCACGGAAAACATGAGAGA
AGATGCCCCGTACGCCGGCGTTTCTGGTGAATGGGTCTGACTGAGAGTAGGCCAGTCCGGCTGCTTAGGT
GGATTTGAATCGACCACTTGGTGGATCCAGATGGTCATGCTAAACGTCCGCTCCAGCAGAGTCACCGGTC
TTTGACTCATCAATTTGCGGGTCTGGTTTTAGCCCCGCCGTGTTCACAGTTTCTGCAAGACCTCCTGAGA
AGGCTTTGAATTCTGACCTCCAGGTGTGGAGCTGAACCATGTGTTCTCCTGCTCGGGGGGCGTGAACCCG
TCTCTGTTGTGAGATGTTGCCCCGTGGGACAATGGGACCATCGACTCTGGGGAAGGCAGCCCCCCTTGAC
ATGCTACTGGAAGCTTGCATCCAGTCTTTTGATGACAATGGGGAGCTGCAGAACAACCAACTCCCACGAA
CCCTGCTGCTGATGCACCGCTGGTATGTCACATCCACAGAGTTGGCTGGAAAGCTGCTCATGATATATCC
TTCCATGTGGATTCACACCGGACCAATGAGCACCACCGGTCATACATGGTTAGGGACCTTTGGCCAAAAC
CCCAGGGAGAACCACCTGGTCTGGGGCTACCTAATGGGGACCCATGACCGCGACTTGGTCGCCACCCCTT
GTCGAGGGCTTCGGACACTGTTGAACACATGCAAAGCCGTCCTTGACACAACCCCACATACCGTGACTGC
CAGGGAGAGGAGTGCCAAAGGACAAGACTAA
>11063207
GACTGGAGTGGATTGCAATGGTACACACACAGAGTACTCAAATATCTTACACCCGGTCAGTCCAGGGTAG
ATTCCCCATCTCCAGAGACAACTCTAACAGTGAATTGAACCTAGAGATGAAGAGCCTGAAGAGTGTTCAC
TGTGAAGAACTCACTCAGCCACCCTCTATGACTGCCCAGCCAGGTCAACCACTGACCATTTCCTGTAAGG
TCTCATACTCTGTATCTAGCTATTGGACAGGTTGGATTCGACAACCTGCAGGGAAAGCACTGGAGTGGAT
TGGAAGCATATATACTGGAAATGTAGCCTACAAGGATTCACTGAAAAACAAGTTCAGCCTCACAGTGGAC
TCATCCAGCAGTACAGTTACTTTAACTGGGCAAAATCTGCAGGCTGAAGACACAGCTGTGTATTATTGTG
CAAGAGATTCACAG
>11063208
TTCTCCAGACTACTGTGTTGACCCTGTTGGGGCTGTGGGGGGCCTGGATCCCCCCTGTCCTGCCCTCCTG
CACCACAGGCCAACCAGTAGAGTGCAGTGCTGCCCAGTCAGCTCCCGGGACCAACCTGGCTGGTGAGGGT
TTTGATGTGGTCACCATGGAGCGCAAGCAGGCCTATGTGGTGAACATGGATAACTGGAGGAAGACCCAGA
ACGGGACCTGTACACTCTGTGTTAACCCTTTCATGAAGGCACAGACTCAGAGACTCCCAGTGGCTGTGGT
GGACTGGAGACCCACACAACAATGTCACATGAAGATATCCAGCACGGTCTACGAGTCCAGTGAGGCATTT
GTAGATGACAGTTGGATGATTGGTCTGGACTTGATAACCCCCCAGGCAAAGGGGTCAGTCATGGTGGGGG
GTACCCACTCCAGATCTGCTAAGAGAGTCATGGATCAGTCCAAACAGGACAAGTACAGCTTCATCAAACT
GGAAACACACTGCTCCTATTACAGTTACCGGTTGATTAAGGACCCTCCTCTACATCCTGAGTTTTCTCGC
TCCCTGGGTCTCCTTCCTCCCCTCTACAACACCCAGACCAAGGCTGAATACACCCGTTTCCTTGCCACAT
TTGGCACCCACTACATCAGGAAGGTTCACCTGGGGGGACGGGTGAAGAGTGTCACCTCCCTGAGAGTGTG
TGAGGCGTCCCTGAAGGGTTACAGCGAGAATGAGGTCAAGGACTGTCTGGAAGTTGAGGCCTCTGTTGCC
ACCAGTACTGAAACAGCTGAAGTCAAAACAGAGACCAAGTTCTGCAAGAATGACCTTAAAATTCACGACA
CCAAAGAGAGTTTCAGCAGCATGTTTAATGACAGGTTTACTGAGGTGGTGGGAGGACAGACGGATGGAGC
AACTGACCTGCTCTTCTCCAGGACGGGTGGAACCTCCAAGGGCTTCTCTGATTGGGCAAGAACCCTGAAA
ACTGTTCCAGACATCATCAATTACTCCCTCCACCCCCTCCACCTTTTGGTGAAGCATGCCAGTAAGAGGG
CAGGGCTGAAGAAAGCAGTGGAGGACTACATCCTGGAACACGCCCTGGTCAAGCACTGCTCTGGGAAGTG
TAAGAGTGGCTCCAGGCCCAGTGCCCATGACTCCTGCCAGTGTGTGTGTCAGGCCAGCAAGGAGATGAAC
AGACAGTGCTGCCCGCAGGAGAAAGGCCTGGCCCGACTAACGGTCACCATGATGTACGCCAAGGATCTTT
ACGGGGACACTAGTTCAGAGACAGATGGTTTTGTCAAGGTGGTCATGGGTTCTGAAACGAAGCAGACAGG
TGTGATTGAAGGCAACGACAACCCCAGATGGGATGAAACCTTGGTATTTAACACCGTCAAGCTGTCCCTG
GTCAGTGAGCTCAAGTTTGAAGTTTACGACGAAGACATTTGGTGGTTCAATGGAAAAGACGACCTTTTAG
GGGAGTGCATCGTCCGACCTGTCAAAGCGGGGTCTTATAACAATGAAATGTGTTCACTAAATCATGGCAA
CTTGTTCTACTCCTACATGGTTGAATGTGCCCCAGGACTTGGGGGCCCAACCTGTGGGGAGTACATGCCC
TCTCCGATGAATTCTGCCCTTTCTGGCATCTATACCTCCCGTAACGCCCTGAACATGACCCAGGATCTAC
TGGCTCACATCAGGATGGTCCGGCCCCCAGTAGACCTGTTGGCCTTCATGATGAAGCAGAAAGCAAATGA
TCAACCTCGTCTCTCTCTGCCCTCAATGAGCTGTGATCAAAACCTTATGCAGAGTAATGCACTGTAAACC
TTAGCCTRCCTAACCTACTTTATTGCATGTGATTTCTAAATGTATT
>11063209
AGTATGCTGAGTTCCTGCACTGTAAAGGGAAGAAGTTTGTGGACTTTGAAGAGGTCCGGGCAGAGATTGA
GGCGGAGACAGATAGGATAACAGGTTCAAACAAGGGGATCTCCCCCATCCCCATCAACCTCCGGGTCTAC
TCCCCTCATGTTTTAAACCTGACTCTGATCGACCTACCGGGGATGACCAAGGTGGCGGTGGGGGACCAGC
CCCTGGACATTGAGCACCAGATCAGGGATATGCTGCTGCAGTTCATCACTAAGGAGAGCTGCCTGATCCT
GGCCGTCACCCCGGCCAACCAGGACCTGGCCAACTCAGATGCCCTGAAAATCGCCAAGGAGGTGGACCCC
CAGGGTCTGCGTACCATTGGAGTGATCACAAAGTTGGACCTGATGGATGAAGGCACAGACGCTAAAGACA
TCCTGGAGAACAAACTACTGCCACTGAGAAGAGGCTACATTGGTGTAGTAAACCGCAGTCAGAAAGACAT
TGATGGTAAGAAGGACATCCGTGCTGCCCTGGCTGCTGAGAGGAAGTTCTTCCTGTCTCACCCGGCCTAC
AGACACATGGCTGAGCGTATGGGCACGCCCCACCTGCAGAAACAACTCAACCAGCAACTGACCAACCACA
TCCGGGACACGCTGCCTGGGTTGCGCAGTAAGCTGCAGAGCCAGCTCCTTTCCCTGGAGAAAGAGGTGGA
GGAGTACAAGAACTTCCGTCCCGATGACCCCACTCGGAAGACCAAGGCCCTGCTGCAAATGGTGCAGCAG
TTTGGGGTGGACTTTGAGAAGCGCATCGAGGGCTCTGGAGACCAGGTGGACACAGCAGAGCTGTCGGGTG
GTGCCAAGATCAACCGCATCTTCCACGAGCGCTTCCCCTTCGAGCTGGTGAAGATTGTGTTTGATGAGAA
GGAGTTACGGAGGGAAATAAGTCACGCCATCAAGAACGTCCATGCCATCGTGAAGAAGCAGATCATTAAG
CTGAAAGAGCCCTGTATCAAATGTATCGACCTTGTCATTCAGGAGCTCATCAACACAGTCAGACAGTGCA
CCTGC
>11063210
ATGCAGCAGCAGATCAATCCATTTACCAACCTGCCCCACACGCCACGCTACTACGAGATCCTGAAGAAGA
GGCTGCAGCTACCTGTGTGGGAGTACAAGGAGCGTTTCAATGACATTCTGGCACGCCACCAGAGCTTTGT
GCTTGTTGGAGAGACGGGCTCTGGGAAAACCACACAGATTCCCCAGTGGTGCGTAGACATGGTGAAAGGT
TTGGGTGGCCCCAAGAAGGCGGTGGCCTGTACCCAGCCCAGGAGGGTGGCTGCTATGAGCGTTGCCCAGA
GAGTCGCAGACGAGATGGATGTCATGCTTGGTCAGGAGGTGGGCTACTCCATCCGATTCGAGGACTGCAG
TTCTGCTAAGACCATACTGAAATATATGACCGATGGTATGTTGCTTCGGGAAGCCATGAATGACCCCTTG
CTGGAGCGGTATGGTGTGATCATCCTGGATGAGGCCCACGAGAGAACGCTAGCTACGGATATCCTGATGG
GAGTCCTAAAGGAGGTGGTCCGACAGAGATCAGACCTCAAGGTGATTGTGATGAGTGCCACATTAGACGC
TGGGAAGTTCCAGGTGTACTTTGACAGCTGTCCTTTGCTGACCATTCCCGGACGGACACACCCCGTGGAG
ATCTTCTACACACCTGAGCCCGAACGGGACTACCTAGAAGCTGCCATCCGAACGGTTGTCCAGATCCACA
TGTGTGAGGAAGAGGAGGGGGACTGTCTGCTATTTCTCACCGGACAAGAGGAAATTGACGAAGCCTGTAA
ACGTATCAAACGGGAGATAGACGATTTGGGACCTGAAGTCGGGGATATCAAAGTCATTCCACTATATTCC
ACATTACCTCCCCAGCAGCAACAGAGAATCTTTGAGTCTGCACCCCCGAGGAAGCCCAGTGGTGCAATAG
GAAGAAAGGTTGTGGTTTCCACAAACATCGCTGAGACATCCCTTACCATTGATGGTGTGGTGTTTGTGAT
TGATCCCGGTTTTGCCAAGCAAAAGGTTTACAACCCTCGTATCAGGGTGGAGTCTCTTCTTGTCACAGCC
ATCAGTAAAGCTTCGGCCCAGCAGAGGGCCGGCCGTGCAGGCAGAACTCGACCGGGGAAGACTTTCCGCC
TCTACACTGAGAAAGCCTACAAGACAGAGATGCAGGACAACACTTATCCCGAGATTCTCCGGTCCAATTT
GGGATCTGTTGTGTTGCAGTTGAAGAAGCTGGGTATCGATGACCTGGTCCACTTTGACTTCATGGATCCA
CCA
>11063211
TGCCGTTTGAAAGATGTGCGGAAAATATTATTTAGGGGCGCCTGGTCTGCAGGAAATATAGCCACGTATT
TTCCGACTTGTATTCAGGCAAATGCNNNNNNNNNNNNNNNNNNNNNNCACATGTAGGCATACTGTACTAT
AGATTAGTTAGTTATATATATATTCATAATAATTGTTATTCAGCTAATGTATACAAGCTAGCCAACGTAG
TTACCAACGACAACCCAGCTACATGTTAGTAGCGGACTTGCGCTAGCTAGTTTGATGTCGCCTAGCTTGG
TTGTACTTTGTATAGTAAGCAGTGGCACATCTGTGGTTTTTGGTAGTCGCCGTATTTGCAAATTGAATAA
TAGAACGATTTATTGTCAAGTGAAGAGGTACTGAGTGAGAAGTGAGTAACGGTAGAATTATTGTTGCCAA
ACAGAAGGAAATGCGGACGTGGACTGGTTAGCAGCTTTGTTATATAGCTACCGTGTAGCTAGCTCGCTAG
TTGTTATGCTAAACGTTATATTGGAATTTTAGACGTTATGTGCAGTATCAGTGAAAGTCATTTGTAAAGT
GAAAGATGAAGGCTATGGAAAGAAATGTAATTCGCCTTGCTGTTGTGCAACACCTTCGTGCTGTTTATGG
GATCAAAATAAAAAATTGGAACAGAAACAAAGGACGTACAAGCTATAAGTTGACCGCTAGCCACTCGGTG
AAGGTGTTTGGTCTACCTCTGGAGAGCCTTCCACAGTACAGTGTGGAGAATGGCAGTGTACCATGCTTTC
TAATGGATGCGTGCACAAGTCTACTGGAGCATGTGGACACAGAGGGATTGTTCCGAAAATCTGGCTCCAT
TGTCCGTCTGAAAGCACTCCGGGCAAAGCTGGATAATGGCGAGGAATGCTTGTCAACTGCCCTTCCCTGC
GACGTGGCTGGCCTGGTTAAGCAGTTTTTCAGGGAGCTGCCGGATCCTGTTTTACCTACGGAGCTGCATG
ATGCCTTTTTAAAGGCTCAGCAGCTGTCCACAGAAGAGGAGAGGACCTTTGTCACACTGCTGCTGTCTTG
TGTACTGCCTGACCGAAACATGAACACCCTGAGTTACTTCTTTGGTTTCCTCCATAAGGTCTCTCGAAGG
AGTGCAGTAAATAAGATGGACAGCAGTAACCTGTCTGTGATCCTCGCTCCCAACCTCCTGCATGCTGGTG
ACGGTGCAGACAAGATAAACACCAGCACAGAGAAACGCCTCAAGCAGCAGGCGGCCATCATCTACTGTCT
TATAGAACACGCTTCAAGCTTTGGTGTGGCCCCTCCGTTCATCATGGAGAAGATTCCGACCATGCTGGGC
TGTGAGGCTAGTGTTCTGTCCCTGACTCCAGATGGACTAGATGAGTTGGACTCAAACTCAGTGGCCAAAA
AGAGATGTAGGCGCAGTTTAGGAGTATTTTCCTCTGCAACTCCTGTGATAGCTACTCCCAGCTCCAAGAG
AAAACCTCCTATGGAATCTGGTCAGAGTTATGGATTCTCCAACAAGAAAAGGAGATCCATCATAAAGAAC
CTAGGTTTAGAATTAATGCCTAATGCACTGTTTGGGGGAAGCTCCACTCCTGGACCAGGGCACCTGAACC
CCAGTGCCTCAGAATCCCTTGATTCCTCCCAGAATGCAGTGGGCTCAGTTGGGAGGTCCAGCAGGCAGTC
TGCCAGCTCAGCAAGGAGGAAGAGCAAAAGACTGATTCACCGACATGTTGTCAGCAGAGCTGAGTCGGGG
AAGGCGGGTTGCTTCTCTCCTAAGGCCACCAAGAAAGAAAATGTTCGAAAGTCCCTTCGCCTGCGTTTTA
GCCTGGGCAAGAACAGCAGAGATCCTAGAGAGGGTTCAGAGGCCATTGGTTGGCGACTTGCCACTCAAGA
GAGCACCACCAGTTTTCGCTTAACCAAAGATGCAGAATTTAGCCCTGCTGTTTTGCGAAATAAGAGCACT
TCGAAGGGCTCTAAGTTCTACAGTAAGTCCGAGGACAACCTGTTGACCCCCCAGTGTGGCAGCGTTGTTC
TGCAGACGTCTTGGAGCGGGGAGACCCCTGACGAGGGCCACGTCTTCAGAGGAGGCTCCTTCACCGACAC
CCCTCTCAACAGGGGTCTGAAGGACAACTACTGCTCCGAACCTACCATCATAGTGGGCAAGCCCCCCATC
GTGGCCAGCTTTCCCAAGAAGCTGTGCTGTGCCTCTAGCGCTGAGAGCCTGGAGCTTGAGGGCTCCTTCA
GCCAGAGACTGACTGTGCCCACCTTGCTGAAGAACAAAAGTGCCTGTCCATCAATTGAGTCAGGCTGTGA
CTTGAAGAAGATCCTGGGAGACCACAGCGCCCCCTTAGATGAGGACAAGACATCACAGCCTGACAACACT
CAAACAGAGTCTGCTCTTTTGGAATCTTCTATTCTCACAGGGGTATCTCCAAATAAAGACATTTGTAGCA
TGCCAACACCTCCGAGGCACCCGGCTGATGAGCAGAACGTCACATTTGGTCAGATGACGTTTGTCCCTCT
CTCTCCCTTGCATATTGACAGTGCCCTGTTTGAAAGAGGGTGTGGTAGTCCGTCAGGGAAAGGGTGTGAC
CGTTCGCTGTGTCCTTGTGACGTGGATGGCGATGCCGAGACAGTGCCCGAGCAGGTGAACTTCAGCAGCC
TGATCGATGCCTTAGACATCCAGAGTCCGGCTCACTTCACACTCAGCGCTGCTGTTGGGGTTCAGTCGAC
TCCGTACAGAGCCTCTGGGCTGGAGCGCTGTGAGGAGCTCAACACCCCTCTACCCAGCATGCCTTTAATG
GGGCTGTGTGATGATGATGGTGTGTCATCACCAGGACTCAGTGCTCCCCCCCAGAGGCAGGAGCCGAAGC
TGCCTTCCCCAGGCACTCCGGAGATCCCCGTAGTGAGGGTGGCTGACCACATTCAGCGTTTCAACAAGCT
CACCTTGTATTCCCCCAAATCCCAGGCCAAAGGACTCCGGTCCCCACTCAAGTTTCAGCGCACTCCTGTT
CGCCATTCTGTCCGGAGGATCAACTCTATGCTGGGGGAAAGAAGGCCTGCGCAGGTGGGGAACTGCTCCA
GCCAGATTAAAGGCACCAACACCCCTGTGGGGAAGGCTGTCAGCCTGCCGTGTGGACTTTCTTCTGGGAC
TCCGCTCCAGCCTTCCCAGAGCTGTGCAGACCAAGGAGGCCCACCACACGAGAAGAGCTGCTCAACTAAA
ACCCGTCCCCCTCCAGTCCCGCCCAAGAAGCCGTCCAGCATGTTCCTCAAGCCCAGGACCTGTGCTCTGG
GTGACCTGACCAATAAGGTACAACCTAAGGCAACAGGTAAAACCCCTGCTGAGGACAACCCCGGAGGTGG
AAGTCAGACTTCAGTGGTGCAGCCGGTGTCTGAGAAGGATCTGTCTCGCTCCAGATGCTCCCCCAGGAAC
CCCCTCAAAGAGGGTAGACTGCTGTCAGCCACCAAGCCCATAGACCTCTAGTACAACTCACTCTTTGCTG
CCCACTTTGCCATGCAGGGCTGCGTTCAGTTTAAGCGTTTAAATTGGAAAAAAATTTGTGCTCCAAGGTA
CACTTTTTTTTTTGTTTTTTTTTTGGAGGTTTGTGTGGCAGGGTGTGGTTTAAAGTCACGAGTGACATAT
TTAATAGACTGCTGTACATTCAACTGTTATTCAGCTCTGTTTTGATGGAACTGTAGTGCAGTTTATTTTA
CAAAACACAACAGCTCAGGGTACCTTTCTGGACTTTAGTCAATGACTTACAATTTCTCCATATTTTTGTG
TCTTCGTTGTTTTCAGACATATCATTTAATTTATTCCTAGATGCTGTTCTGAGTTTGACTTAGGGTACCT
GATCTGAGGTATGGGTGGCCTTCTCTCTTGCATTGCCTTTTTTTCTTTCTGCTCTTGGTTTAAATGGAGT
CTGAATCAGTGTTGAGTGGCTGTGTTTTAACAATGTTCCTTTCCTGTTAGGCTTGTGTGACATTCCTGGA
TGGTTGGCTGTTTTGGTAGGATGTTTTAAAGTTAATCCTATATTATATTTGCTTTTATTTATTTTTTTAA
TTGGGGTGCTCATTTGCAAAGATTTAGCTAGAGTAAAAGCTTGTGTAAAAAAAACAAAATTACATGTATT
CTGTTAATTTGCATTGCATTTAATGTGAACTGATCGTCGCACCTTTTGTGAGGAATGTGTGAATAAAACC
TACCAAGCAGTATTCATTTAATTCACCGCTCCCTTGCAGTTGTTGTACAACGTCAAACCTATTCAGTAAC
GTGTCCCGCATTAGCATGTCAACTCTGATCATATACACAATAAATGCAAAAATGTTGAACTCTCA
>11063212
GTCCCAGTGGAAGCATCAGTCTTGCGATACAACTTGACCATCCCAGTAAAGCCTAACCATGTGTGACGAC
GAGGAGACTACCGCCCTTGTGTGCGACAACGGCTCTGGCCTGGTCAAGGCTGGATTTGCAGGAGATGACG
CTCCCCGTGCTGTCTTCCCTTCCATTGTTGGAAGGCCCCGCCACCAGGGTGTGATGGTGGGTATGGGTCA
GAAGGACAGCTACGTAGGAGATGAGGCTCAGAGCAAGAGAGGTATCCTGACTCTGAAGTACCCCATCGAG
CACGGCATCATCACTAACTGGGACGATATGGAGAAGATCTGGCACCACACCTTCTACAATGAGCTGCGCG
TGGCCCCCGAGGAGCACCCTACCCTGCTCACTGAGGCTCCCCTCAACCCCAAGGCCAACAGGGAGAAGAT
GACCCAGATCATGTTTGAGACCTTCAACGTTCCTGCTATGTATGTGGCCATCCAGGCTGTCCTGTCTCTG
TACGCCTCTGGTCGTACCACTGGTATTGTGCTGGACTCTGGTGATGGTGTGACCCACAACGTCCCCATCT
ATGAGGGTTATGCACTTCCCCATGCCATCATGCGTCTTGATCTGGCCGGTCGCGATCTGACTGATTACCT
GATGAAGATCCTGACAGAGCGTGGCTACTCTTTCGTGACCACCGCTGAGCGTGAGATCGTGCGTGACATC
AAGGAGAAGTTGTGCTATGTGGCTCTGGACTTCGAGAATGAGATGGCCACTGCTGCCTCCTCCTCCTCCC
TGGAGAAGAGCTACGAGCTTCCCGACGGTCAGGTCATTACCATTGGTAATGAGCGTTTCCGTTGCCCAGA
GACCCTCTTCCAGCCATCCTTCATTGGTATGGAGTCTGCTGGTATCCATGAGACCGCCTACAACAGCATC
ATGAAGTGTGACATTGACATCCGTAAGGACCTGTATGCCAACAATGTGCTGTCTGGTGGTACCACCATGT
ACCCTGGTATTGCTGACCGTATGCAGAAGGAGATCACAGCCCTAGCCCCCAGCACCATGAAGATCAAGAT
CATTGCTCCCCCCGAGCGTAAATACTCTGTCTGGATCGGTGGCTCCATCTTGGCTTCCCTGTCCACCTTC
CAGGCGATGTGGATCAGCAAGCAGGAGTACGATGAGGCAGGCCCCTCCATTGTCCACAGGAAGTGCTTCT
AAACAGTCAACCCCCCCTTTACCCATACATTTGTATTGTGTTGTTTACTGTATATACATGTACTGTTGTA
ATAAAAATAGATCCTTGT
>11063213
ATGGCCAGATCGGCGCGTATCGTCTGTGGGATGGTTTTCATCCTGGGACTGCTCTCATCTCCAGTGGATT
CCCAAAGGAACAGGGGCACCCAAGGCGCCATCCCTCATCCCGACAAAAACAACCCAAACGAATCGGAGCA
GCAACCACAGACACCGCAGGCGGGCTCTGGTTCTCGAGGGCGGGGAAAGACCTCTGCTGCGCCGGCTGAG
GAGGTGCTGGAGTCCAGCCAAGAAGCATTGCATGTCACGGAGCGCAGATATCTTAAACGCGACTGGTGCA
AGACCCAGCCACTCAAACAGACCATCCACGAGGAAGGCTGCATCAGTCGCACCATCATTAACAGGTTCTG
TTACGGACAGTGTAATTCTTTTTACATCCCCAGACATGTCCGCAGGGAAGAGGGAGCCTTCCAGTCATGT
TCATTCTGCAAGCCGAAACGATTTACAACCATGACTTTCACTTTGAATTGTCCGGACCAGCAGCCGTCCA
CCAAGAAGAAGCGCATCCAACGCGTAAAGCAATGCCGCTGCATCTCCATAGACTTGGACTAG
>11063214
ACATGTGCTCACCTGTACGAGTTACGGCAGCGTGTTGGCCTTGCATCGGAGACGCGGGACCCAGTCGGTC
GTTGTTATGTGCTCAGTGAGGACCTGACAGAAAGGGATGACCTGGACGGAGGAGAGTGGAAGTTCTGTGA
GGGGCGACCCCAGGGGCACGAGCAGTTTGGGTCCTGTCAGCAGGGCCTGTCAGCAGCCTTCACTCCAGAC
AACCAGTTCATCATGTTTGGAGCTCCTGGAACGTACAACTGGAAAGGGGAGATGCGCGTCCAGCTGATTA
ACAAGACTCAGTTGGATCTGGGTTTCTATGACGATGGGCCCTATGAGGTGGCGGATGAAAAGCAGTTGAA
TGCTCAGCTGGTCCCTGTTCCTTATCATAGTTACCTGGGCTTCTCAGTGGACTCGGCTAAGGGCATAATG
AGTCGTAGTGAGCTGACCTTCGTTGCGGGGGCTCCGCGAGCCAATCACACTGGGGCCGTAGTGCTGCTGC
GTAAAGACAATGTGTACCGCCTGGTGCCACAGCACCTCCTCTGGGGAGAGGAGCTGGCCTCCTCCTTTGG
CTACTCTGTAGCTACAGCTGACCTCAACAATGATGGTTGGACAGACCTGATTGTAGGAGCCCCAAACTAC
TTTGACCGGAAGGCGGAGATCGGAGGTGCTGTGTACGTTTTCCTTAATCCATTTGGTAACTGGGAGTATG
CTCGGCCAATCAGGCTCAACGGAACCTACGACTCCATGTTTGGACTGAGCGTCAATAATGTGGGAGACCT
GGACAAGGACGGATATGACGACATCGCAGTTGGTGCTCCCTTTGATGGAGATGGCAAAGTTTTCATCTAC
AGAGGCACATCCTCAGGCATTGACACCAAGCCTTCGCAGATTCTGGATGGGGTGAATGAAGGGGTGAAGA
GGTTTGGGTACTCCATCTCAGGAGGCATGGACATGGATGGGAACCTGTACCCAGACCTGGCAGTGGGCTC
GCTCGGTGATAAGATGGTTCTGTATAGGTCTCGCCCAGTCATTCACGTTACACGGGACATATTGATCGAA
CCACAGCAGTACATTGACTTGAATCAGCACAACTGCAAAGGCAGAGATGGAGTGTGTGTGGAAGTCAAAG
CGTGCTTCACCTTTACTGCATATCCAGAGACCTACTCCCCCGACATCACTCTGGTCATACTCTTTGAGGC
CGATACTGAGCGCAGGAAGCTGGGCCTTCCCCATCGTGTTAGCTTCCTGGGTCGAAGTGCACACGGGCTT
GAGTTCACTCACACTGACGAGGTGGAGTTGAAAGGTCAACGCCACCCCGCCTGCCAGAGGGCCACTTTCC
AACTTCATGATAATATCCGTGACAAACTTCGTCCTATCTCCCTGGTCATCACCCACACCATTCGACCCCC
CATAATCTCTCCAGACACCAACCGACAGGAGAGAGACACACTACCCCCAATTTTGAGTGTTGCTACTTCC
AATGTCCTGCACTCTGAGGTGAATTTCCTGAGGGAAGGCTGTGGTGATGATAAGATTTGTCAGAGCAACC
TGAAGTTGACCTATCAGTTTGGAACTCGACCTCCTACCTCAAACCTCTTCACACCTTTGCCAAAGGATGA
GGAGGACATGGCTGTATTTTCTTTATCCGACCAGCGGTCTGTGGTATTGGAGGTGACCATCACCAACATG
CCCTCTGACCCTGTTAACCCAGAGGCGGACGGGGATGATGCCCATGCTGCCCAGCTACTAGTCAACCTGC
CGGACACCCTGTCCTACACTGGCTTCAGGGGACAGCAGGGGACAGCAGGAACAAACACACCCTGTCCAAT
GCTGACTTCAGGGGACAGCAGGAACAAACACACCCTGTCCAATGCTGACTTCAGGGGACAGCAG
>11063215
GCAGAACAGCCAGCTGACAACAACAAAGCTGACGCGACATTACCGGATTGAAAAAAAGGAGAAAAACAAT
AAGGATTACAACAGAACTGAATTCGACGTTTGTCGCGGAATTCTACAAAATTGGTCGAAGAAACAGGCTA
TTATAGTCTTGACGACGTAACTCAGAAGATTACAGCTGCAAGGTTGGTCTCTGCTAACGACAGCACAATG
GGTCGGATCTTCCTAGACCACATCGGCGGTACCCGACTCTTCTCCTGCGCCAACTGTGACACCATCCTGA
CCAACCGTTCGGAGCTCATCTCCACGCGCTTCACCGGCGCCACGGGCCGAGCGTTCCTGTTCAACAAGGT
GGTGAACCTGCAATACAGCGAGGTGCAGGACCGCGTCATGTTGACCGGCAGACACATGGTGCGGGACGTC
AGCTGCAAGAACTGCAACAGCAAACTGGGCTGGATATACGAGTTCGCCACCGAGGACAGTCAGCGCTACA
AGGAAGGCCGCGTCATCCTCGAGCGGGCGCTAGTAAGGGAGAGCGAGGGCTTCGAGGAGCACGTGCCCTC
TGATAACTCCTGAGTCCTCGTCAAACGTTCTCCCTTTCCTCGTACACCGAATGTCTGTCCCGAAACCCCC
AATGTTCCCTACACGGTTTCCGACTATAGGCAACCACCTGTGTATACGCTTCCCACCAGCAACAACTGTG
TAGCGCTAGATGAGCCTGCTATTTAGTCTGCCCCTCACACACACAGACACACATAGTACACAAAACATTT
GAGAACACACTTGCTCCCAGGTTATACCGTCTGGGCGTTACGGACACGCCTTGGAGTGAGGTCCAGAC
>11063216
ATGGAGGCCGCCGTCAGGTATCTGTCCTTACATTTTGAGACAGGCCCCAACATGTCCCTGCCTCTTCCCA
CACTGACCCCGGCCGTCCCCCACTACGTGAAGCTGGGCCTGACCGTGGTCTACACTGTATTCTACTCCCT
GCTCTTCCTCTTCGTATACCTGCAGCTCTGGATGGTCCTGCGCTACAAACACAAGCGCTTCAGCTACCAG
ACGGTGTTTCTCTTCCTGTGTCTATTGTGGGCGGCCCTGCGAGCCGTTCTCTTCTCCTTCTACTTCAGGA
ACTTTGTTACGGCTAACAGCCTTGGACCACTCTCGTTCTGGCTCCTCTACTGCCTTCCTGTATGTCTCCA
GTTCTTCACCCTCAGCCTCATGAACCTTTACTTTGCACAG
>11063217
ATGACTGGCTCGAACGAATACAAGCTGAACAATAGCCCAGAAGATAGCATCTCTGCCGTGAAGTTTAGCC
CGAGCACAGGCCAGTTTCTTCTAGTGTCCTCTTGGGACTCTACTGTCAGGCTCTACGACGTTGCAGGCAA
CTCAATGAGGATGAAGTATTCACACTTGGCGCCAGTGCTGGATTGTGCTTTCTACGACCCTACTCATGCC
TGGAGTGGGGGGCTGGACACACAGTTGAAAACCCATGACTTAAATACAGACCAAGATACAATAGTTGGGA
CACACGACGCTGCCATACGATGTGTCGAGTACTGTCCAGAGGTCAACGTCATGGTGACGGGCAGCTGGGA
CAGATCGGTCAAGCTGTGGGACCCCCGGACGCCCTGCAACGCCGGCACCTTCACGCAGCCTGAAAAGGTG
TACACCCTGTCTGTGGCGGGGGACCGTCTCATTGTGGGGACAGCCGGGAGGAGGGTGCTGGTCTGGGACC
TCAGGAACATGGGCTACGTCCAGCAGAGGAGAGAGTCCAGTCTCAAGTACCAGACACGTGCCATCAGGGC
GTTCCCAAACAAACAGGGCTACGTCTTGAGTTCGATCGAAGGTCGTGTTGCTGTGGAGTACCTGGATCCC
AGCCAGGAGGTGCAGAAGAAGAAGTACGCCTTCAAGTGTCACCGGCTGAAGGAGAACGGAATCGAGCAGG
TTTACCCTGTCAATGCCATATCCTTCCACAGTGTTCACAACACCTTCGCCACAGGTGGCTCAGACGGTTT
TGTCAACATCTGGGATCCCTTCAATAAGAAGCGCCTGTGCCAGTTCCACCGCTACCCCACCTCCATCGCC
TCCCTGGCCTTCAGCAACGACGGCTCCACCCTGGCCATCGCCTCCTCCTACATGCAGGAGCAGGGAGACA
TTAACCACCCCGAGGACGCCGTATTCATCCGCCAGGTCACGGACGCGGAGACCAAGCCCAAGTGA
>11063218
ATGCATTTAAAGGCAAACTTGGATCATGAGAACACGTCCTCATACAGAATCGAGATTATTGCTAAAGACA
AAGGTGTTCCTGGAATGGAAGGACAATGCAATGTTCAGATTAATGTAATAGACGTTAATGATAACCATCC
TGAAATTACCATAACCTCTACACCAAGCCCAGTGCGCGAGGACGCACCCAAAGGGACTGTAGTGGCTTTG
ATTAGTGCTCGGGACCCTGACTCTGGGGATAATGGAAAGGTGACATTACACATTCCTACGGGCAGTCCTT
TCATACTGAACCCTTCATTTTCTAATCATTATGCTCTGGTCACCAATGATGTTCTGGACCGTGAGATGTT
CCCGGAGTATAGCATAGAGATAACCGCAACTGATGCGGGCATCCCTCCCATGGGCAGTAGGCTGAGTGTA
CCGATTCGTATCCTGGAT
>11063219
ATGGGAATTCATATCGGTGGTATTGTTTTGCCTTTTCGGACGTTATGGGTGTTCTTTCTCTTGTGGAATA
CAATAGAGGCGCAGACTCGATACACCATTCCTGAGGAATTGGACGTGGGATCCGTTATAGGAAACATAGC
AAAGGATCTGGGTTTCGGAATACCTGACATATCTGTACGTAAACTTAGGATAGCCTCTGAGGGTGATAAG
GATTATTTTCGCGTGAATTTGGAAAAAGGAGAGCTCGTTGTCAATGAGAGAATAGACAGAGAAAGTCTAT
GTGGACAAAGCGTCAGCTGTATGTTGCCTTTAGAAGCTATAATAGAAAATCCACTACAGCTCCACCGTGT
TGAAATAGAGTTAGAAGATATAAATGACAATTCCCCAGTATTTCCAAACAACCAGAATGTTTTAAATATT
GCAGAATCTACTGTGCCGGGTGTTAGCTTTCGCTTAGAATCGGCACAAGACCCTGATGTAGGCTTGAATT
CCATACGCGCATACATACTAAGTAAAAACGAACATTTTGTTTTAAACGTCAGAACAAGGAAAGATGGAAG
TAAAGTACCCGAGTTAGTGTTGGAACAACCGCTAGATAGAGAACACACACCCTCGCACAGTCTCATTCTG
ACAGCAGTAGACGGTGGAAGTCCTGCCAGATCAGGGACAACAGAAATAACTGTTCGGGTATTAGACCACA
ATGACAATACTCCTGTTTTTGAAACGTCATTATATTACGTAAAGTTATTAGAAAACACACAAGTGGGAAC
GGTATTTTTGACCGTCAAAGCTGCAGATCCGGACGAAGGAGCCAATGGCGAAATAGTCTATGCATTTGAG
CCACACACACCTGAATCCCTTCATAGCATATTTTCTATTGACTCAACATCGGGAGAGATTGCTGTTAGAG
GAGAAATAGATTTTGAAGCAGATAACCTTATAAAATTTGACGTTCTCGCTACAGACAAGGGCCTCCTTGC
GATGCAAGGACTGTGCACGGTGGAGGTAGATGTGGTGGACGTGAACGACAATGTTCCTGAGGTTGTTATT
AAATCTAAACCTAGCCCAGTTAGGGAGGACGCGCCTATTGGAACTGTTGTGGCTCTGCTAAGCGCAAAGG
ATATGGACTCCGGTGACAATGGTAAAGTAATTTTGAGTATACCATCCGGTGTTCCATTTAAATTAAAACG
ATCTCTTTCAAATAATTATGCATTGGTTACCGACTCAGTTCTAGATAGGGAAACATATCCAGAGTATGCT
ATTGAGGTGAAAGTAAATGATTCTGGATCACCTCCACTCTCGTCCAGTAAAATAATGACTGAGCCCATCC
TGGACTTCCGCCAGAAAACAGACGAGACCAGCAAGACAAACAGTAAAATCACCTTTTATTTGATAATCTC
TCTAGCCTCAGTGTCCGTGTTGTCTTTACTGACTTTTCTCATCTTAGTGATGAAGTGCGTTAGAAACAGT
AGGAACAGCTCGAGTTGCTGTATCAAAAGGGCTGACTCTGACGGATACAAAAACCCCAACCGAAACCTTC
AGATCCAGCTCAACACTGACGGCCCTATTAAGTACGTGGAGGTCCTGGGAGGGGACATGTTGTCTCAGAG
CCAGTCCTTCAGGTCGTGTCTTTCTCCAATGTCAGAGTTCAGTGATTTCACCCTCGTTAAGCCCAGCAGC
ACCACTGACTTTAAGGACATGATTAATGTGCTTGATGCATCTTTACCTGACAGTGCGTGGACTTTCGAGA
GTCAACAGATACGGTATACGGTTCCAGAGGAACTCAGTGTGGGAACAGTGGTTGGACTCATAGCTAAAGA
TCTACGTTTGGAAATAGCTGAGATTTCCGATCGTAAATTGAGAATAGCCTCCGTGTCTGGGAAACAATAT
TTCAGTGTGGATTTGGAAAAGGGCGAGCTGGTTGTCAGTGAAAGGATCGACAGAGAGAATCTGTGCGGAC
AAAGCGCGAGTTGTCTTTTGCCTTTAGAAGTAATTATTGAGCATCCTCTCCAGCTTCATAGGGTAGAAGT
TGAGATTCAGGATATAAATGACAATGCTCCTCATTTCCAATCATCTGTTCGCACATTGAACGTCGCAGAA
TCTACTGCCCCGGGTAAACGTTTTTCTTTGGAAACCGCTCAGGATCCTGACGTTGGTGAAAATTCATTAA
AGTCGTACACGCTTAGCAAAAACGAACATTTCAGCTTGAAAATAAAGGAACAAAGTGAAGGAAGAAAGGT
TCCAGAAATAGTGTTGGAGAAAGCTCTTGACCGGGAGAATAAGGATGCACATCACTTGCTTTTGACAGCC
TTTGATGGAGGCTCTCCAGTCAAATCCGGAACCTCACAGATTAGAATTATTGTCTTGGATAACAATGATA
ACAGTCCAGTTTTTGAAAGTTCGCTATACAAAGTGTCACTAAACGAAAATACCCCACAGGGCACATCTTT
CCGAAAGGTTGAGGCTAATGATTTGGACGATGGCCCAAATGGTGAGATTGAATATTCTTTAAGCGATCAA
ACCGAACCGTCTGTAAAAGCTATGTTTGACATTGACCCGACAACGGGGGACATATTTTTAAAGGCAACAT
TGGATTACGAGAACACGACCTCATATAGAATTGAGATTATTGCTAAAGACAAAGGTGTTCCTGGAATGGA
AGGACAGTGCAACATTCAGATTGATGTAATAGACATTAATGATAATCCTCCCGAAATTACCATCACCTCT
AAACCAAGCCCAGTGCGCGAGGACGCACCCCAAGGGACTGTGGTAGCTTTGATTAGTGCTCGGGACCCTG
ACTCTGGGGAGAATGGAAAAGTGACATTACACATTCCTACGGGCAGTCCTTTCATATTGAACCCGTCATT
TTCCAATCATTACGCTCTAGTCACCAATAGTGTTCTGGATCGAGAGACGTTCCCGGAGTATAGCATAGAG
ATAACCGCAACTGATGCGGGCTCACCGTCTCTGGGCAGTAGAAAAACGATCCCAGTCCATATCCTGGATA
TAAATGATAACGCACCCAGGTTTTCATACACTGAATATACCGTGTACGTGAGTGAGAATAACACACCTGG
ATTTATTATTTGCTCCGTGTCCGCATCGGACATGGATTTTGGAGATAATGCTAAAATATCATATTCTATA
TTAGATTCCAAAGTACAAGACGTGTCTGTCTCGTCTTACATTTACATAAACTCTGAAAACGGCAGCATCT
ATAGCATACACTCTTTTGACTATGAGAAACTGAAGGTGTTTAAAATCACGGTACAGGCAAAGGACCACGG
CTCTCCGTCTTTGAGCAGCAACACTACGGTTCATGTTTTTATTATAGACAAGAACGACAATGCCCCCGCT
GTAATTTACCCCTCTACTGCCACGGGCTCACATCAAAAGATGCCCCGGTCCGCTAAATCCGGCCACCTCG
CCACTAAGATATCGGCAGTGGACGCAGATTCGGGCCATAACGCCTGGATTTCTTACAGGCTGGTGGAGGC
CACTGATTTATCTCTGTTCAGTGTGAATCTTTACACAGGGGAGGTGAGGACTAAACGCTACGTTTCTGAG
CAGGATGACTCATCTCAGAGGCTGTTTATAGAGGTAAAGGACAATGGGGATCCGGCCCAGTCCACTACAG
TCACATGCGTTAGAAACAGTAGGAACAGCTCGAGTTGCTGTATCAGAAGGGCTGACTCTGACGGATACAA
AAACCCCAACCGAAACCTTCAGATCCAGCTCAACACTGACGGCCCTATTAAGTAYGTGGAGGTCCTGGGA
GGGGACATGTTGTCTCAGAGCCAGTCCTTCAGGTCGTGTCTCTCTCCAATGTCAGAGTTCAGTGATTTCA
CCCTCGTTAAGCCCAGCAGCACCACTGACTTTAAGGACATGATTAACGTGCTTGACGCATCTTTACCTGA
CAGTACGTGGACGTTCGAGAGCCAACAGATTCGGTACATCGTTCCAGAGGAACTTAATGTGGGATCCGTT
GTTGGACTTATAGCTAAAGATCTGCGTTTGGAAATAGCTGAGATTTCTGATCGTAAATTGAGGATAGCCT
CCGTGGCTGGGAAGCAGTATTTCAGTGTGGATTTGGGAAAGGGTGAGCTGGTTGTCAGTAATAGGATCGA
CAGAGAGAATCTTTGCGGACAAAGCGAGAGTTGTCTTTTGCCTTTAGAGGTTATTATTGAGGATCCTCTC
CAGCTTCATAGGGTAGAAGTTGAAATTCAGGATATAAATGACAATGCTCCTCATTTCCAATCATCTGTTC
GCACATTGAAAATCGCCGAACACACCGTCTTGGGTAAACGATTTTCTTTAGAGAACGCGCAGGATCCTGA
CGTTGGTGAAAATGCATTGAAATCTTACACACTTAGTAAAAACGAACATTTCAGCTTGAACATAAACGAC
CATGGTGAAGGAAGAAAGGTTCCAGAAATCGTATTGGAGAAAGCCCTGGACCGAGAGAATAAGGCTACAC
ATCATCTGCTGTTGACAGCATTGGACGGTGGTTCTCCGGTAAAATCCGGAACCTCACAGATAACTATTGT
TGTCCTTGACATAAATGATAATAGTCCTGTATTCGAAAGGTCGTTATACATGGTTTCACTTTACGAAAAT
ACTGCCCTCGACACGTCTTTCTTAAAGGTTGAGGCTAATGATCTAGACGATGGCCCGAATAGTGAGATAG
AATATTCTTTAGGCGATCATACCGAACCATCTGTAAAAGCTTTGTTTGACGTTGATCCAAAGACGGGAGA
AATGTTTTTAAAGGCAACATTGGATTACGAGAACACGTCCTCATATAGAATCGAGATTATTGCTAAAGAC
AAAGGTGTTCCAGAGATGGAAGGACAGTGCAACATTCAAATAGATGTAGTTGATGTTAATGATAATCCTC
CCGAAATTACCATTACCTCTAAACCAAGCCCTGTAAGAGAGGACGCACCCAAAGGGACTGTGGTGGCTTT
GATAAATGCTCGGGATCCTGACTCTGGGGATAATGGAAAGATGACATTACACATTCCCACGGGCAGTCCT
TTCATATTGATCCCGTCATTTTCCAATCATTATGCTCTAGTCACAAATAGTGTTCTGGACCGTGAGGCCT
TCCCGGAGTATAGCATAGAGATAACCGCAACTGATGCGGGCTCCCCGCCTCTGGGCAGTAGAAAAACAAT
CACAATCTGTATCCTGGATGTAAATGATAATCCACCCATGTTTCCATACACTGAATATACCGTGTAC
>11063220
ATGTGCATTTTCCCATTCCCTCACTTTCCCCGAAAACTGAGCTTTACCTGCCACTACGCCATGTCTCTAC
TGAAGCGGAGGAAGATTAGGGCTTTTACTGTATTATTCTGCATCGTAACTTTCACCATGTTCCTCTTCAG
TTACACGTTGCACGATCCCTCTCTGTACTTCTTTAAATACCCCTTCCGCCTGCCGGACAGCTTCTTCTCC
AAAGGCCAGTGTGGCTGTCAACAGTGTATGACAGAGCTGGATGACGACCCGTGGTTCACTGAGCGGTTCA
ACCTGTCCGTCCATCCTCTGTTGACTAGGAGGAACAGCCTGCTGACTGATGACACATACCGCTGGTGGCA
GTGGTTACAGGCGGAGCAGCAGCCCGCCAACTTCAGCGAAGTGGTGGAGAAGTTGTTCCAGGTCATCCCT
GATGCTGACCTGTACATGGATGCTGGTCCTGAGCGCTGTAGGACCTGCGCCGTGGTAGGAAACTCTGGAA
ACCTCAAGGGGACCCGCTACGGAACCCTAATCGACTCAAATGATGTCATCATC
>11063221
GTTCTCTCCTGAGAATACAGAGCTGCTGACCACTCTGGGGCTGCTGTATCTGCAGCTGGGAAAATACCAA
AAAGCATTTGAACATCTGGGGAATGCACTTACTTTTGATCCTAGTAACTATAAGGCCATCCTGGCAGCCG
GCAGTATGATGCAGACCCACGGGGACTTTGACGTGGCCATGAACAAGTACCGCGTGGCGGCGTGCGTAGT
CCCCGAGAGCCCCCCGCTCTGGAACAACATCGGCATGTGCTTTTTCAGCAAGAAGAAATATGTAGCTGCC
ATCAGCTGTCTGAAGCGGGCCCACTACCTGTCTCCGTTCGACTGGAAAGTTCTGTACAACCTGGGCCTGG
TGCACCTCACCATGCAGCAGTACGCCTCCGCCTTTCACTTCCTCAGCGCCGCCACCAACCTGCAGCCTCG
CCTTGGAGAGCTTTACATGCTGCTGGCAGTTGCGCTGACCAATCTGGAGGACTTGGACAACGCCAGGAGA
TCCTACGAACAAGCTGTGGCTTTAGACCATTCCAATCCTCTGGTCAACCTGAATTTTGCCATTTTACTGT
ACAACCACGGGGACAAGAAGGGTGCCCTGCAACAGTACCAGGAGATAGAGAGGAAAGTCAACATGCTGAA
GGACAGCAACACTGAGTTTGACTCTGAGCTGATGGACATGGCTCAGAAGATGGCCACAGCTTTGCAGGTA
GGAGAAAGCCTGGTTTGGACCAAGCCAGCCAAAGACACCAAGTTCAAGCAGGGCTCAGCGGGTGTCCCGA
TTAAAACCCTTGGCAGCTCCCAGCAGCCCCTTGGGACCAACCAGGCTCTGGAGCAGGCAATGTCCTCCGC
AGCAGGCTACAACAGAAGCATCACACCCAGAGTGTCTCTCAGCCAGCCCAAGCGGTCCTCCGTGCCCTTG
GCGGAGTCGTCGGGCTTGGAGAACCCTCCTGCCGTGCCTGGCGACGCTTCCGGTACCCCCCGGCCAGAAG
AGTCCGACACCCCTGACACGTTGCCCCCTTTGGCAGCCAAACCTAAAGTCAAGAGCAAGTCGAGGCAGGA
GCTGAACTAGGGTTCCCTATCTACGCCATGGCCTTTAGTGTTTAGAATATAGTATGGCACTAAGCTGAGT
CTCTGCATGGGAACACCTGAGCAAGAATAGTTAACTGGCTTCTTGAATATGCATGTTACAAATTGATGTG
TTGTTCAGTTTTGTAAGCCTTATTGCTGTTTTCTACTGTTTCTCCACAGTGAGTTATGGTCTTACTAACC
ACAGTGAGTCTTACAAATGGTAATAATGACATTACTTTCTGGTCATCAAAGGCCTTGACATTATCTCTGC
TCTGTACATTTCAGATCTTTCTCTGTTCAACTTTCTCTTCATGTCTCTGCCATTTGTTAACATGCCGAGC
TAAATGCAGTGTATCATTTCTTAATTAAGCCTGGGCAAGAGTGGCAAATCTGGATTGCCGTTTGTTATTC
CAGTAAAGATGCATTCCATCCCAACTAACCTCTGTATCTGACAATCAAGAATGAAATAAGTGAAAGGAAG
ATTGGTGTATTGAATGTTTTATGAATGTCAAATGTTTTGCTTGTTTTGAAAATATGTATATTTATTGTTG
GAAAATATAAAGTGTCTTCACAATGTTTGATAGTGTTGCACTCATTTCTTCAGCCACAGATGTGTTAGGC
TAAATGTAACAGCTGGTTTGATAAACCATGCTTCCATGATGGGCCACCTTGTCTATGGCTAAAGACTTGA
GTTATCTCCCCAAGCTAAATCCTACAGTTCAGCTCAGTGGCTAACAGTTCTTGAATGCATTTGATTTACC
TTTGGTTATATACCTTACCTCATCAGACATCCTACATAACGGCAGTATTTTGACCTGCAGGGGGCAGTGT
TGGATAAGAACTATATGCCATACAGTCGTTTATCTGTGGCGTGTTGATGCAGGCAGGCACAGTACAAAAC
CATAACTTGAACACCATTACCAGTTGCTCATTATATTTATATTTTTAATGAGAATTTTGTCTTGCGACAA
GCACAGTGTGGAATGAAGCGCTCAGTAAATGAATGCCAAACCAAAGTTCATGAATATTGGAAAACAATAA
TGACTGTAAATAATCTGTATGTATTTATTAAATGTAGCACACTCGCAGC
>11063222
ACCAGACAGACTGACACCATGATACAGCTTGCCCTATTACTGCTGGTTGGAGCTGCTGCTGCAGTGCCCC
ATGAGAATGGTAAGATCGTTGGGGGCTATGAGTGTGAACCTCACTCTAAACCCTGGATGGCCTCCCTCAA
CTATGGATATCACTTCTGTGGAGGAGTGCTCATCAATGAGCAGTGGGTGCTCTCTGTCGCAAACTGCTGG
TACAACCCTTATAGTATGCAGATTATACTTGGAGACCACAACCTGCGTGTGTTCGAGGGAACTGAACAGC
TCATGAAAACTCAAAATATAGTCTGGCATCCCAGGCAAGCTGCACACAATACACCCATTATTTTTAAGGA
GAGCTTCTATAACTACCAGACCCTGGACTATGACATAATGCTGATCAAGCTGTTTCACCCTGTGGAGATC
AATCAATATGTGAAGCCCCTCCCTCTGCCTGCTAACTGCCCAATCGCAGGCACCCCTTGCTCAGTCGCTG
GCTGGGGCAACACTGCCTCCGGCGATCAAGTGAACCTGCCCACACATTTGCAGTGCCTGGACGTACCCAT
ACTAGAGGATGAGAAGTGTCACAATGCCTACCCTGGCCTGGTAACCCCTAGGATGGTTTGTGCTGGATAC
ATGGATGGAGGCAGAGACGTATGCAATGGGGATGCTGGCAGTGGTTTGGAGTGTTTGGGGGAGCTTCATG
GCCTGGTGTCCTGGGGTCGTGGGTGTGCCTTACCAGGCTACCCGGGAGTCTACGTCAAAGTATGCGAGTA
CCTTCCATGGATTGATGAGACCCTCAGAGCCAACATGTAATGCCACGTGTAATCTGTATTCACT
>11063223
GGTTTAGAGAAGACTTGACTCAGCAGCAATGATTAGTCTGATTGTACTCACACTCCTGGGGGCTGCAGTG
GCAACTCCACTGGAGGACAGGATTGTGGGGGGTTATGAGTGTAAGGCTCACTCCCAGCCCTGGCAGGCCT
CTCTGAACATCGGCTACCACTTCTGTGGTGGCTCCCTCATCAATGACCAGTGGATCGTCTCTGCTGCCCA
CTGCTGGATTAATCCTTGGAGTCAGCTTGCCATCTTGGGGGACCACCACATCTGGCAGCACGAGGGCACA
GAGCAGTACATGTCTGTAGATGCCATCTACTGGCATCAGAGCTACAACTACCAGACCTTAGACCACGACA
TCATGTTATTGAAGCTGGCCCACCCTGTGACGGTCAACGAGTTTGTCAAGCCCGTCGCCCTGCCTACTGC
CTGCCCCAATGCTGGGGACATGTGTGTGGTGTCTGGGTGGGGGAACATCTACTCTGACTCTGTGTTCAAC
CCATTTAATCTCCAGTGTTTGGACATCCCCATTCTGTCCAACACGGCCTGTGAGAATTCCTACCCTGGCC
AGATCACTAACACCATGGTATGCGCTGGATACCTGGAGGGAGGCAAGGACTCCTGTCAGGGTGATTCTGG
TGGTCCCCTGGTTTGTAATGGACAGCTGCATGGCATTGTGTCCTGGGGTATTGGCTGTGCCCAGCCCAAC
TTCCCTGGTGTCTACACCAAGGTCTGTTCCCTGCTGCCATGGATCCATGACATCATCACCAACTACTAGC
CTGCCCCATCCCAACCACACAGAAAGATAGTGAAGATTTTGTGCAGGTATTGATAAATGCAAAGGCGTTG
TGCAGGTGTTGATATATGCAAAGAGACAAAGGGACATCTTTCCAATAAAGTTATTACATCTTTGAGTCCT
AATGCTTCCTGCATGTTTTTATTTATTACAATTGTCAATAAAAAGAATGCTCCAACA
>11063224
GTTTGACATCGCCCTGCTTCAACTGTCCACTGAGGCCACCCTGAATACTGATGTCCAGCTGGCTGTTCTC
CCTCCCTCTGGTCAGATCCTGCCCAACAACAACCTGTGTTACATCACTGGATGGGGACTCACCTCCACTG
GAGGTTCTCTGTCTAATAGCCTGAAGCAGGCTTATCTGCCCATCGTGAACTTCCAGACCTGCTCCACTCC
TGCCTGGTGGGGATCTGTTGTGAAACCCACCATGATCTGTGCCGGTGGAAGATTCAACTCTGGGTGCAAT
GGTGACTCTGGCGGCCCCCTGAACTGCCAGGTTGGGGGAAGGTACCAGGTCCATGGAATTGCCAGCTTCG
TGTCTGGTGGTGGATGCAATGTTTTCCGAAAGCCCACAGTCTTCACCCGCGTGTCGGCCTACACTGACTG
GATCAAC
>11063225
ATGAAGCACCACGCGCTGTCGAACTGTCAACCTGGTGGCCGAGGTGGACTGGGACTTCGGGGAGAAAGGG
ATCAGAAAGACAAGACAGACCAGTTGGAGGCTGTTGGAACTGATGTTATCACACCCTCTCTCCCTGGTTT
GAGGAAGATGGTGCCAATAGTTATGAAGGTAGAGCAGAATGATGATTCGGTTAGGCTGTACCTTTCAGAG
GAGGAGAGGTTCCTCAACTTTGCAGACTTGACTGCAGAGGAGAGACATGATGTTCTGGCAGGGTTGGTGT
TCTCTCAAAGCAAACTGAAACAATCAGTCTCTGAGCTTCAAAGAATGCTGGAGGTAGCTGAGGAAAACAA
CACAGTGTTATGTGCCGAGAACATGGCCCTGTGCAACCAAAACCAAAGGATGAAACAGACAATCCACGAT
GCAGAGCAGCATACGGATGAGCTGGAGGAGATGCAAAGCTTATTGACCGAGAAGGAAGATCTTGTGGGCA
ACCTAAAGACTTACACCCAAAAACTGGAGAAAGAGAAGGTTTCTTTGGTGGATCAGATAACAACCATGAG
CAGTGAGATGTCCAGTATTGTATCAGCCAGAGCCATTGACAAGAAAAACATAGTAAACTTTATCCAGTTT
CAACGATCCCTTCAGCTGCAGTTGGAGGAGGTCAGAGTCATTATGACTCAGAACGATGAGGCCATACGCC
AGAAGGACTTTGCCAATGAGCAACTGGAGCGATCTGTGAGAGAGTACACCACCATCATACAGGGTCTGAA
GGAGAGGATTACCAACCTGGAGAGCCAACAGGAGGAGGCCATAGTTAACAAGGTCGACTACATGACCTTT
GATGGGGCTGTGATAGCAGGCAGTCAGCGAGCCGTCTCTCTAGAGGAGGAACTGCGTCTGCTGCCTCTCA
GGATGGGGGATCCCTCTGATGAGGAGGTGCAGGAGCAGCGAGAGGAGGAGAGAGTAGACATGGGTCACCG
AGTGGAGGTGGTCAAGGAGGAGAAAAACAGTTTGTGGACACATATGGTGAAAGGAGTGAAGGCAGCAGGT
AGTTTCACCCTGGGCTTCCTGGTTCCTCTGGGCGTCCTGGCCTCCATGCTCCCCATCAACCATGAGTACC
ACACTAGAGGAAGTTGCATGGACACCTTTTGGTCTGCTGCTGGAAGCATCATAGAGCCCTACTGCACCAT
GACCCACATGACACCTTTCCCTGTGTAAAATATATCTACACATGCATACATACTGTACTTACATGCATGC
G
>11063226
ATGAAACCAGCAGTGGACGAGATGTTTCCTGAAGGTGCCGGGCCTTACGTGGACCTAGACGAGGCAGGGG
GCAGCAGCGGTCTGCTCATGGACCTGGCAGCAAATGAGAAAGCAGTGCACTCCGACTTTTTCAAT
>11063227
ATGTTTCCTGTGGCTTGGCTCCTCCTCCTCCCTCTGGTCTCCACCCAGACATACCATTGGGGTCCGTGCC
CTAACCCCAGTGTCCAGCCCAATTTTGACCTGCAGAAGTACCTGGGCACGTGGTATGAGATAGCCAAACT
CCCAGCATTCTTTGAGAGAGGGAAGTGCATCCAGGCCGACTACTCTCTGAGGGGCGATGGCACCATTAGA
GTCCTCAACTCCCAGTTCTATAAAGACAAGGTGCGAACTGCAGAAGGGACAGCTGTCGTCCAGGAACCAA
ACAACCCGGCCAAACTAGGAGTCAGCTTCTCCTTTTTCTCGCCCTACAGTCCCTACTGGGTGGTGAGCAC
TGACTACGTGAGCGGAGCGGTGGTGTACAGCTGCACCGACGTGTTCAGGATTTTCCATGTGGACTACGCC
TGGATCCTGGGACGTTCGCGATTCCTGCCGGCCGAAACCGTGGAGTACGCCAGGCAGCTACTGGCCAAAG
AGAAGATCGACACCTTCATGTTGAGTGTCACTGACCAAACAGGCTGTGACTAG
>11063228
ATGAAGTTGCTGGTTCAGCTAAGTATACTCTTCGTTTGTCTCATCGCCTGTAAGCTTGCAGATGCCAGAT
CATTCACTCCTGAAGGAGTTCCCTACGATGAACCACCAGCAGTTCCCTACTGGCCCTACTCTACCTCAGA
CTTCTGGCAGTATGTCGAGTACTTCCGGTCTATTGGAGCCTACACCCACATCAATGAGATGGCCAGGGCC
TTCTATGCTCATCAACACCTGGGAAACACACTGGGATATGAGACCAACGAGGGACACGAACACTGA
>11063229
GACGGGGAACAGTACTTGCTGCAGACCGGTACAGTCAACAGCATGGAGAGCTCTCATTCACTGCCCTCCA
TGTCCATCAGCGCCAGCTCCCAGAGCAGTTCGGTCAACAGCCTGGCGGACGGATCGGACGACAGTGGCGA
GATGGCCATGATGACCGAGGGCGAGCACACGGTTACCTCTAACAGCTCTGTCCTGCACAAGCCCCTGAGC
CATGACAACATCTACGATGACCCCTACCAGCCAGAGCTGGACGCCCAGCAGCCACCATCAACACGGGGTG
ATGGAAGAGAAGGAGGCGGGGGCAGACGGAGGGGGCATCGCAGCCGAGACCACTTTGCCACCATCCGGAC
AGCATCGCTGGTGACCCGGCAGATCCAGGAGCACGAGCAGGGCTCAGCGCTGAGGGAGCAGATGTCCGGG
TACAAGAGGATGAGACGGCAGCATCAGAAGCAGCTGATGGGCCTGGAGAACAAGCTGAAGGCAGAGATGG
ACGAGCACCAGCTGAGGCTGGACAAGGAGCTAGAGAACCAGAGGAACAGCTTTGGGGGCGAGGCTGACAA
ACTGAGCAAGAAGCATCAGGCAATCCTGGAGAAGGAGACAAAGGCAGCCTTGGCTGAGGAGAAGAAGTTT
CAGCAGCACATTCTGGCCCAGCAGAAGAAGGAACTGACCAGCCTCCTTGAGTCCCAGAAACGTCAGTACC
GAGCACGCAAGGAGCAGCTCAAAGAGGAGCTGAACGAGAACCAGTCTACCCCCAAAAGGGAGAAGCAGGA
GTGGCTGGTGCACCAGAAGGAGTGCCTCCAGCAGCTGCAGGCGGAGGAGGAGGCGGGGCTTCTGAGGAGA
CAACGGCAATACTATGAGCTGCAGTGTCGCCAGTATAAGAGGAAGATGCTGCTTGCACGCCACAACCTGG
AGCAGGACCTACTCAGAGAGGATCTAAACAAGAAGCAGACACTGAAGGACTTGGAGTGCGCCATGCTACT
GCGCCACCACGAGTCGACCCAGGAGATGGAGTTCCGGCAGTTGGGTTCAGTGCAGCGCACGCGAGCCGAC
CTTATCCGCACGCAACACCAGACAGAGCTCACCAACCAGATGGAGTACAACAAGCGGCGCGAGCAGGAGC
TCCGGCAGAAGCACGCGGTGGAAGTCCGCCAGCAGCCCAAGAGCCTCAAAGTGAGTGAGAGCGAGACCCA
CGGCACACAAAACCAGCCACCTCCGGAAACTGAGGAGGACAGGGGGGTTGAGGATCAGAAAACAGGGGGG
CAAAGGGGCGCCCAAACTGGGGCTGAGGGTTTGGAAGAGATGGGGGGAGTGGAGGAAGTTGAGAAGGGGG
AGATGGAAGAAGGTGAAACCAAAGAAGTAATGGAGGGAAACATTGTAGAGGTTGAGGAATGGGGGATAAA
AGGTTTTGAAGAGGGGATGGAAGAGGCTTTGCAAGACCAAAGTGAAGGGATTGAGAAGGAGATGGGAGAT
GGGCACGATAGTTGCTGTAGTTTAGAGATCAAGGATGAAATAGAGGAGGAACAGGAGGAGAAGGCCAAGG
CCGAGAAAGGCAGGATGGACGAAGCTCAAGAAGCTGATAAGCGAAAATCTGGGGAGGGAGAAGTGGTTCT
GAGGCAGGTGGATGGAGTGCAGTGGGAGGACGAAGAGGGCGATGATGAAGATGAAGCAAGATATGTTCTT
GATGACGATTACGGCAACGAAGATGAGGAGGAGGGTAGGGGCGTGGCCGATGGCTGTCCATCCGAGTTCA
TCACCTCCCCAGAACGGAGACGCGTGCACGAGTCCGATGAGCTCTCTGAATTCTACTTCCCAGAGACCCC
AGAGGAAGTGGAGCCTGTCTGTCCTGCCGTCCCCCCAGCCTCTCCACCCCCTGTCCCTTCTTCTTTCCCT
TCCCTTTTCTCACATGCCATCTGTCTCCTCCTGTCCCTGTCAGCTGCCGCCCAGCCCTCAAACTTTACCC
TCTTGCTCCTCTCAATCTTCCTCCTCTCCCTTCGTGAGCTGGCCCTCCTTGCCCTGTTCTTCTCTTACCT
CCTCCTTCGCTCCTGCTGCTCTCTCTCCATCTCCACATACCTGTCCCTCACTCTGTGGGCATGCGGCCTG
TTCAGCCTGGGTCTCTCACTGAGCCTAGGTCTCTATTACGTCCCCGTGGCCCTGATTTCTGCCTCCTTCC
TCAGCTCGCCTTCCCTGTTCCTCTCCCTCTACCTTGTTGTGGTGCTGGTGGTTAGGCCGGCACGTGTCTT
CCTCCAAAATGCACCGCGGAAGCTCAGCCGTCTTTGGATGAGGTTCCTCTTCCGCCTCCCCCGCCCGCTC
TTCAACATCTGTCAGTCTCTGCTCGGGGGCCTGGCGGAGCGAAGCCTTTACGATATGTTCCCCAAGGCCG
GGCGCAACTGGGGAGGCCGCCAATCCAAAATCCCTGTGCCCCTTAAAAGCCTGCCCTTAGATCGCCAAGC
AGGCAGGAACCACAGCGGCTCGCCCCTTGCCGCATGCCTCCTCTGGGCCAGACGCTTTGTTCGACGGCCT
TTAGGTGCCCTCGCAGACCTGGCCAACTCTGTCGTTCTGAGGCTGGCTAGCAGGATCCTTAAAGAGCTGC
CCCCTGAGTGCCTGAGCAAACTTCGTACCTTCGGTCTGCTCAGAAAGCAGAAACCTAGCAGGCTGCCCCG
GCTCCTACCTAGAGAATCCAAAGAACTCCAAATCAAGCGTCAATTCCAGGACACATGCAAAATCCAGACC
CGCCAGTACAAGGCCCTGCGTAACCACCTGCTGGAGAACACACCCAAGTCGGAACATAAGGCTGTGCTCA
AGCGCCTTAAGGATGAGCAGACGCGTAAGCTGGCCATCCTGGCCGAGCAGTATGACCACTCCATCAATGA
CATGCTGTCCACACAGGCTCTTCGACTGGATGAAACGCAAGAGGCGGAGTACCAGGTGCTGCGCATGCAG
CTGCAGCAGGAGTTGGAGCTGCTCAACGCCTACCAGAGCAAGATCAAGATCCACACAGACTCACAGCACG
AGAGGGAGGCCAAGGACCTGGAGCAGAGAGTGTCCATCCGCCGGGCCCTGCTGGAACAGAGGATTGAGGA
GGAGATGCTGTCACTGCAAAATGAACGTTCGGAGCGCATCCGCACCCTCCTGGAGCGACAGGCCTGTGAG
ATTGAGGCCTTCGACTCGGAGAGCCTTCGTCTGGGCTTCAGCAACATGGCCGTGACAGGCATCCCCAGCG
AGGCCTACCCCAAGCAGGGCTACCCCAACGCCCCACTAGGGTCACGCTCTGGAGGGGGTCACTGGAGCCA
CGGCATGCATCCCCAGAATGCCCAGCCCCAGCCACACTCGCGCCGCAGCCACAACAACAGCAGTAGTAGT
GGTGGAGGTGGGGTCAGAGGGGACTCCTCCTCTTCTCACGGCATGGCGTTGGGGTCAGGCGTTTATGGTG
GGGGCGGGGGGCTGGCCGTCAGGGGAGGCCCTAGCCTCATGGCCCTGAGGAACAGCCCCCAGCCCCTGAG
GAGGACAGCCTCCGGAGGGGGACCCGGTGGGGCGGGTGGAGGCGACGGGGTGCTTAGCCGCAGCACCTCA
GTCACCTCCCACATCTCCAACGGCTCTCACCTCTCCTACTCCTAG
>11063230
GCTGGTTTCCAGAGAAACGGAACAGAGCGCTCGCTGTCAGAACCACCGGGATTGCGCTTTTATGACGGGG
ACGCGCTTTAACATAGGAAAATGTGACACATCGTCCATACTGGAGCCAGGTAGCAGTGGGATGGAGCCTG
TCTTTGGAGAGGCGTATGGGACTCAGCCATTCACCATTTCTCCTACAGGGGGCAGCACAGAGTCAGACCG
GAGTGTGGTGGTGATGTTGGGGGCCCCTGGGCCGTCCCTGTGTCGGGGCCTGCAGCCCAGATGTGAGCTT
CTCAGTGATCTCCTGGAGGATGTGACCTCCGACGACACACACACCTATGATCGTCGCTGGGATGTCTCGG
CCCTGGACGAAATCACACACTATGCCAAAGGCAGCCCAGAGGGGGCTCCACTGATCTGTGAGAGGTCCTC
TGTGTCACCTGAGAGAGGCAGGGAAGTGCCGTGGTTATCCCCAAGATTAGGGGGCAGGCAGACAAAGAAC
CCCACAGACCCCCCACCCTATGTGGGGTTGGGTCCTGGACGACTCCCCCTAGCTGGGAGATATCCGGAGT
CCTGGAGCCTGGAGGCGGGAGGAGGGGAGAGTGAAGCCATGGAAGAGATGCAGCAGTTGGGGCAGGAGGA
GATAGGATTGTGTCCTGTAGTTCTGGAGGTCCACAATGAAGAACATAACTACTCACTACCCAGTGAGCCA
GACACTGAGTCTAGTCAAGAACCAGACAGCGATCACATGATCTTACCCGGGAACAATTTACAGGCCATGT
GTTCCCCAGGTAAGCGGTGCCCGAGAAAGACCCGTCGTACAGATGCCAGTGACCTGACCCCCAGCCCTGG
GAAGCTACAGAGCTTGGGGGAGCAGCTGCACGTGCTCAGTTCTGCTCTAGAAGGCATGACACCTGTCAGT
GACCTGCCCGTTACTGCCAGGGCCCGGACAAGAAAGGAGAGGAACAAACTGGCCTCCAGAGCATGTCGGC
TGAAAAAGAAAGCTCAGCACGAGGCCAACAAAATCAGACTATGGGGCCTGAACCAGGAGTATGGTGAGTC
ATTACAGCCTTTATTCTGTGACTCACCCCTGGCTGTTGTAACCAATGACGTGCCCCGGAGGCTGCTGTTC
>11063231
GGCTAACTTTATAGCCCCAGTAGAGTGTAAAGTCCTCTTGTTAGTCAGGAACCTGAGATATACAAGGCTC
AACGGACAGATGGACAAGATCGCTCACATCAACCACACACAACTCTAGTTTCAGTCTACTTTGCAAAATT
TAAGATAGATATATTTCAAAGGTTGATTTTGAGGTTGTTTTTAGGTCAAACCCATTCCCTAGTAAAGGGT
AGTATTTTGCTTAATTAGACCTCTAGGGGTATTTTTCCATCTTTATTGTTTCTGGGTTTCTGGTGTATTT
CGGAAATCGATAACATCTTGTGTGGCTGTGAAACGTTTCGACCATGTCAACTGCTTTGGAGTCAACCGGG
TTTTTATTAGGAGTTGCTAGCTGGCTGATCATCGGGGCAGCACTCGGCAATGACTACTGGAAGGTGTCCT
CGGTCTCCGGTGGCGTCATCATCAGCAACCGTCAGTATGAGAACTTATGGCACTCCTGTGCCGAGGGCAG
CACTGGTGTCGCAGAGTGCCGCGACTTTGAAAGCCTGCTGGCCCTGCCCGGCCATGTGCAGGCAAGCCGT
GCCCTGATGATCATTGCTCTGCTTCTGGGGCTGGTGTCTATGATCATATCTCTGCTGGGGCTGAAGTGCA
TTAAGATTGGCAGTGCCACAGAGGAGACTAAGGGCAAGATTACTCTGACTGGTGGAATCCTTTTCATCCT
CGCAGGTCTTTGTGTTATGGTCTGCTGCTCCTGGTACGGTTATCGAGTTGTGCAGGACTTTAACAACCCA
CTGTTTGGTGGTGTTAGGTTTGAGCTGGGCACTGGTCTGTTCATGGGTTGGGGCGGAGCCACTCTGGCCA
TCCTGGGAGGGGCTCTTCTCTCCTGTGCCTGCAAGAGGGCAAAAAGTAACAAGCCTAAAGCAGGGTACTA
TGCAGCAGGTCAGCCTAAGACAATCTACTCACAAGCCAAGTCCGAGCCGGAGGCCAGAGCTTATGTTTAA
TACATCCTCTTCCCCACCTCCCTCACTCTCTTCCCCTCCC
>11063232
ATGGCAGATAACACTATAGACGAGTCTGATTACTACCCTGGGAAGGATGATCTGAACTGGGGATATCAAG
AAGGTGTAGAGTGGGGTTTGTTGTTCCCCGATGCGAATGGGGAGTACCAGTCTCCTATCAACCTAAACTC
CCGGGAGGCTTGTTATGACCCCTCGCTGCTGGATGTTGGGCTCATGCCCAATTATGTGGTGTGTCGGGAC
TGCGAAGTCATTAATGATGGACACACCGTACGAATCATGCTGAGGTCCAAATCAGTGGTTACCGGCGGCC
CCTTGCCAAGTTACCATGAATTTGAGCTGCATGAAGTGCGCTTCCACTGGGGCAAAGAGAACCAGCGCGG
CTCAGAACACACAGTTAACTTTAAAGCCTTTCCTATGGAGCTCCACCTGATACACTGGAACTCAACACTG
TTTAACAGTCTGGAGGATGCCCTGGGGAAGAAGAATGGAGTTCTCATCATCGCTCTGTTTGTACAGATAG
GGAAGGAACATTTGGGCTTAAAGGCCATAACAGAAGTGCTGCAGGACCTACAATACAAGGCAAGT
>11063233
ATGTACTTCCAGGGCTCAGTGACTCAGATAAACATTGTTGGATCAAGCCAGGCTTGGACCAATGGGAAGC
TGTTTTGGAGGGAGAGAAGCGATGTGTTGCCAGGGGCGTCGGCTGGCTCGGCCTTCAGGGTCCACGCGGT
CCGCCTGGGGCCGGGACAGGAGCTGCTGGGCTCCCTGCAGGCGTTTGTGGAGGAGCGGAACCTCAGAGCG
CCGTTTATTGTCACCTGTGTGGGCAGTGTAACCAAGGCAACGCTCCGACTGGCACACACCACGGCTGGGA
ATACCAATGAGGTGATTCATCTAGATGAGCACTTTGAGATCGTGTCCCTGGTGGGCACGCTGAACAAGGA
TGCTCACCTCCACATCTGCCTGGCGGACAAGGAGGGGAAGACGGTGGGGGGGCACGTAATGGGGGGCCTG
GAGGTGTTTACCACGGCTGAGGTGGTCATCGGCGAAGCCACAGAGTTGCTGTTTGAGAGACATATGGACC
ACAGCACAGGCTTCCATGAGCTGGTCATTCAATCCCGCTCCAAAAAGGACTAATAGAAGTCCAAATTTGG
AGTAAGCCTTTGAGCTTTATACTAAACTAACATTTCAATACGGATGTATTGTGAAGTTTAGGAGAATATG
CCGGGTTTAATTACAGTGGGTCTGCCGAGGTACTGGTGTAGTGATAAAGGATTTGCTGTCTTGNNNNNNN
NNNNNNNNNNNNNNCATGCAATCAGATCTTCAACCAAAACAATATTAAATAAAGGAAACTTGTGGGAACA
>11063234
TAAAACCACTAATGACCCATCAATATCCTCAACATTATTATTACTACCCCATAAATGTTATAGTGGACAG
CAGACAACAGTTTATTAAAGTGGATCTAGAGTAATAAACCATTGTCAAGATCTAGGAAACATTTTGATTT
ATTTTGCTACTGTTTCAGCGTCTTTGTTTCAGGACTTCTCAGAAAACTGTAGTTTGAGGGAATAAATCCA
CTCTGGACTTTGCTGAGGGTGATTTGTAGAGAATTAGTGTAGGAAAAAGAATTGTCTGATAATTCGATAT
CTGTAACATGATTTCATTTTGATTTAATACAATTACCTCATAAATCTAAGAACAAGAGGATTACCCATGA
AACTCAAACCAAATCCTATGTATGAAATAATTTACAAATTCCTCGTATCGTTTAAGAAATAATTAACCTT
CTCAACTATTAAAAACACCTATCCATTGTTATATTATAAATAGCACAATATCTAAAATAATGTGGTTCAT
TTGGGTTCATTTGGGATTTATCGTTGCTCTGGATGATTCAACCAAACACCTCTTCATACTCTAGCCTTCA
TCCGGAAAACACCTTATTCATTACACTACAGACCCTCTTCTACACCCTTTATATTCAAATCTGCAATCTG
ACACCGTCACTACTTAAACAGAGTCTGTCTGCCATCTGAGTCCGGAATAGAAGAGAAGAGCATTTCTCAT
CAGATCACTTTCAACATAAACCATGTTCTCTGGATCTTTGCTACCGCTGCTTGCATTTGTTGTCTATGTG
CAAAGCATCAGCTTGACCTCCTCCTCTGATCAACTCAAAGCTCCTGGGGAGTCTGTGAAGTTGTCTTGCC
AAGTCGATTGCTATGCCCTGACAGACTATGGTACAGATTGGATAAGAATGCAATCAGGGAAAACCCTGGA
GTGAATAAGGATAATCTGGGGTAGTGGATCTATTGACTCTGAAGCTTCTTTTCAGAGCAGATTGACTATT
TCCTGGGACAGTAGTAATGTACTGTACTTAGACATCAACAGGCTGCATGCTGAGGACACAGCTGTCTACT
ATTGTACAAAAACTAGA
>11063235
ACCACCTCTTCAGTTCTATGCAAAGCATCTGTCCTCTCTTGTATATAAAGAGGAATAGCTATCACCCCAT
TTGCTGAAAACAAATACAGTTTGAATCAGTTGACCTTCAACAAACCATGTTCACTGCATCTCTGCTGCTG
CTGGCAGCTGCATCCTGCGTGTTCTGTCAGACTGAACTCACACAGCCAGACTCTATGACTGTACAGCCTG
GACAGTCTCTAACTCTCTCCTGTAAAGTCTCTGGGTATTCTTTAACTGATACCAGCTACTGTACACATTG
GGTACGACAGCCTGCTGGAAAAGCTTTAGAGTGGATTGGAGAAATTTGTGGCGATGGTGTTCACTGTGAA
GAACTCACTCAGCCACCCTCTATTACTGTCCAGCCAGGTCAACCACTGACCATTTCCTGTAAGGTCTCAT
ACTCTGTATCTAGCTACTGGACAGCTTGGATTCGACAACCTGCAGGGAAAGCACTGGAGTGGATTGGACG
GATAGACACTGATGGAAGCACAGCTTATAAAGGTTCACTGAAAAACAAGTTCAGCATCACAAGAGACACT
TCCAGCAACACATTGTTTTTAAAAGGCCAGAGTCTGCAGACTGAGGACACAGCTGTATATTATTGTGCTC
CTGTTCAGGGACAGTCACTCACCTCCTCTGAATCAGTGGTGAAGAGACCTGGAGAGCCAGTAACACTGTC
CTGTACTGTGTCTGGATTCTCCATGGGAAGCTACTACATGCACTGGATCCGTCAGAAACCAGGAAAAGGA
CTAGAGTGGATTGGACGGATTGATACTGGCACTGGCACTGCATTTTCCCAGTCGTTGCAAGGCCAGTTCA
GTATCACTAAAGACAACTCCAAAAACCAGCTGAGCTTAGAAGTGAAAAGCCTGAAAGCTGAA
>11063236
GCATGATATCAATATGGTCCCCAAGGAGATGGGCAAGTGTAATGAAATAATGTTTTTGAAGGAAGTAGAG
TCCACTGAAACAGGGAAGAGCAGCTCCCACCAGTTCAACATGTTCTCTGTATCTCTGCTACTGCTTACAG
CTTTCTCCTATGTGTCCTGTGGTAGTCCTGAACTCAGCCAGCCCAGCTGGATGCTTGTAAAGCCTGGAGA
GTCTCTGACCATCACCTGCAATGTTGCTGGATATTCTGTCAGTGATGGAAGTGTAAGCTATGCCACAGGT
TGGGTCCGGAAGCCTGCAGGGAAAACAATGGAATGGATTTCCCATATATGGGATAATGGAGATATCTACC
AAAATGATGCACTGAAAAACAAGTTCAGCATTTCAAGAGATGCCTCCATCAACTCTGTGTCATTACAAGG
GAGCAGAGTGAATGGTCAGAGCATGGAGTCCATTCCCTCCAATCCTGTCCTGAAAAAGCCTGGAGAAACT
GTCAACCTCTCCTGTAAAGGATCTGGGTTTACTTTTAGTAGCTATGGTATGCATTGGATAAGACAACCAG
CAGGAAGAGAATTGGAGTGGATCGGGGTTATCTGGTCTGATGCCAGCAAAACCGTCTATGCTAAAAGTAT
TGAAGGACGGATAGAAATCACCAGAGATAATAGCAACAGTGAGGTGTATCTGAAGCTGTCTGTATCTTCC
TTAACATGTGTTCACTGTGGTCTGGAGCTGACCCAGCCAAACATACCATTGGATATTAAACCTGGAGAGT
CTTTGATCATTGTCTGTAAGGTATCTGGGTATTCTCTGACAGATAGCACCAACCTGTATGGAGTATCATG
GATCCGGCAGTCTGAAGGCAGTATACCAGAATGGATTGCTAACATCTATTATGATGCAAGTACAGCTTAC
AAAGATTCACTGAAACCCAAGTTCATCTTAACCGGAGACACTTCAAGGGGCACAGTGACTTTAACAGGGC
AGAACCTGGAGACTGAAGATACTACTGTGCTTGATACTACTGTGATACATCAAAACACAACCCTGTACAA
AAACCCCAAATGCCAT
>11063237
AGCTGCTAGCAGCCTCTCCTTTCCTAGGGGGCCACAGCTGAGACAGTCCCTAAAGCTACGTGATCTCAGT
CAGGGTACGCGATTTGTATATATAAAGATATGTGCGTAAAACCCCAATAGATGATATCAATTAAGATTGG
CAAGCTTTGTAAATAACGTTGGAATAAACAACGTTCAGATGGAGCAGATGTACTTTGACAACATGACATT
GCCTTTTTACACTTTGCTTGTGTTGATTAATCAAGTAGCACGTACCAGGAAGACAAACGCGGGTCATTAC
GGTAAGGTCGAGACTTAGGGTTGAATCGCCCACCTTACCGGTCTTGCAAGAAAGCAGATATTTTCGTTTT
TCAACTTATTGAAAGTAAAGAATAGATTCGGGGAACACGGTGTAGGCGTTTCATATTTGGCCCACTACGT
GTATATCGGGCGTAATTTGAGAGTAGTGTGAATAAGAAGGAAGTGAATGCCAAAATTATTCGTTCGTTTT
CCACGGGAAAAGCCACGATGTCGCTCCGGACTGTGGGTTCTCACATAATGCATTTCTGTGGAAGTTACCG
CCAGCCCCTGTCATGTCGACTCCGCTCAGAGGGGATGCGGGCAGTGCGGCTTAAGAGCTCCAGCCCTGTA
ACCGTGAGCCATCTGGATCACCTGGTGTTAACGGTGAAGAGCATTCCAGAAACATGCACCTTCTATTCCA
GTGTCCTCGGTATGAAGGTCATAACATTTAAGGGTGGTCGTAAGGCTTTGGTTTTTGGACAGCAGAAGCT
GAATTTGCACCAGGTGGGCCAGGAGTTTGAACCCAAAGCCTGGCGTCCCACATCCGGATCAGCTGATCTC
TGTCTAATCACCCTGACCCCGTTGACTGCTGTGGCAGCACACCTCCAGGTCACACAGCCAGTTTTCATAC
GTCCTTGAAATCACCCCAAAAATATTCCCCATCCAATTATTTGTGGATGAATGTAACCATAAACCCAATC
CTAAACCTCAGAAACGTAAGATAACTTCAGCCTAATTCTAACCCCAATTCTAACCTTTAACCTGAACTTT
GACTCCAGTTTGAGTCCTACACCTGAACCTTTTGGATATACTTGTCTTCCAGTAGAATGATATTCTCCCA
TGTGTCTGTCTGCTGTGTCTGTCTGCCATGTCTCTGTCTGCAGGCTAGTGGTGTGGAGATTGAGGAGGGT
CCGGTAGAGAGGAGTGGGGCTGTTGGTCCAATCACGTCGCTCTACTTCAGAGACCCAGATAACAACCTCA
TAGAGGTTTCCAACTACAACAGAACAACAGAAGACAACAAGTCTTAGACCTGCCTTCAACCCATAACAGA
CCAACAGAATATGTACAGTTTTGCATAAAAGTTGGTTATTAAAAAGCTTTTCTTTTA
>11063238
ATGTATTCGAGCTGTGGAGTTGGTGTGGCCAGCATTCAGAGCCAGTTCCAGGTCAGGGACTCAGTCAGAA
CATATACCGGACCTGGAGAGAATACTCAGATTCCAGTGGGAAGTGGCGTGACCTCTGCTTGGTGTCCAGT
ATATCACATCCCACCTTACAGTGATCAGCCCACCTGCACTGTTAACAGTGTGTGTAACACTCAACCCAAC
CCGCTGCCTACACCTCTAACTCAACCCCCCGCTGCCCTCAAACCGGGCCAGGGTGGATTCAAAAAGGTGT
GTCGCACTGAAGAGGACAGCCCTTGCCCTTTCCCGGGGCTGGCTCCAGGTGTGCTGGAGATGCGTGTCAA
GGAAGGCAGTAAGATCCGTAACCTCATGGGTTTTGCTATGGCTCGCATGCAGGGGGATGTCGCCGGTGCT
GGGGGGGATAGCGGAGGCGGCAGCCTGAGGCAGGTAATTTTCTCGGGATCGGGTCGCGCCGTCACCAAAA
CCATCACGTGCACTGAGATCATGAAGAGGAAAGTGGGGTGTCTGCACCAGCTGACCAAGCTGCGCTACAA
GGGTGTGAGGGAGGTGTGGGAGAGCCAAGAAGGCGGCGCGTCAGAGATGACCGTCCACAGGACCATCCCA
TCCATCAGCATCCTTCTGTCCAAAGACCCCCTGGACCCCCAGGAGCCTGGCTACCAACCCCCTGAGACAA
TCAGTGCCCTCTGGGAGGAGAGAGAAGGTGCGGACGTCCCACAGACAGCCAGCAAGAGACCTTTGTCTTT
GTCCCCACACAGCAGTTTCCCTGACTCTAAGAGAGTGTGTCTGGGTCTGGAAGACGGTGCTCTGCCTCAG
TCCAACCCCCAGGCTAACTGA
>11063239
ATGAAGAAAAAAGTGCGGCATCCTAATCGCATGTCCACACCCCAGAGACCCCCTTCGCCCATCAAACCCT
CACCAAACAAGGAGACACTGACCTATGCCCAGGCCCAGCGCATGGTGGACCTGGAGATAGATGGCCGCGT
GCACCGGATCAGCATCTATGACAAGCTGGATGTCATCGCTGACGATGACCCCACAGCCCAAGAGATCATG
GAGTGTAACAGCAACAAGGAGAACAACGAGAAGCCCCAGCAAGTCTTGATACGTTCTGTGAGGCTCAAGT
ACAAGAAGAGCCCCACCCTCACCGCCTCTCACGGAGCTGCTCCACAAGGGAGCGCCCTCCTTGAACCCAA
GTTTCGCACTGTGGAGTACAACCTTCCTGCGGTGCCTCGAAGGCCCTCCATCTATTATAAATATTCAGAA
AAAACAGCGGAAGAGCTAGACGAGGAGGTTGAATATGACATGGATGAGGAGGATTACGCTTGGCTGGAGC
TTTTCAATGAGAAAAGGAAAAGTGAGGGAATCAGTCAGGTGTCCCAGAACCTCTTTGAGTTCCTTATGGA
CCGCTTCGAGAAGGAGTCCTTCTTTGCCAGSCAGGGCCAGAGCGATCCGCAGTCCCTCATCGACGAGGAC
GCCGTCTGTTGCATCTGTATGGACGGTGACGGCCAGGACAGCAACGTCATCCTCTTCTGTGACTCCTGCA
ACATTGCTGTGCACCAGGAGTGCTATGGTGTTCCGTACATCCCCGAGGGCCAGTGGCTGTGTCGCCACTG
CCTCCAGTGTCCCTCGCGGCCCGCAGCCTGTGTCTTCTGTCCCAACAAGGGTGGCGCCCTAAAGAAAACA
GACGACGACCGCTGGGGCCACGTGGTGTGTGCCCTGTGGGTGCCGGAGGTGGGTTTTTCCGACACGGTCT
TCATCGAGCCCATCGACGGCGTCAGCAACATCCCGCCCGCCCGCTGGAAGCTCACCTGCTACCTCTGTAA
GGAGAAGGGTGTCGGGGCCTGCATCCAGTGCCACAAGGTTAACTGTTACACTGCATTTCACGTCAGCTGT
GCCCAGAAGGCTGGCCTCTACATGAAAATGGAGCCCGTCAAGGAAGTCACAGAGATGGGGTCACCCACAT
TCTCCGTCAAGAAGACGGCCTTCTGCTGCGCCCACACTCCTAAAGGGTGCACTCGGAGACCCCTGGCCAT
TTACGAAGAAGGCCGGGCTAAAAACACTGTCTGTCACAAGAGGGTTGACAAAAGGGGGAGGACGAGGTTA
AAAGGGTGGCAGAAGAAGAGCAAAAGATTAGTGGTGACGGTTCCTGAGACGGAAGAAGAGTCTCCCTCTG
TGCCCGGGCCCAGTATCACCCCCAGCAGTTTCGACACAATCCTCAATCAAGTGTCTGTCCAAAAGAAGAA
GGTGTTTGTGGAGCGGGTGCTGAGCTACTGGATGCTGAAGAGACAGTCGAGGAACGGGGTGCCACTGATC
AGGCGTCTACAGGCCAACCCTCAGCCTCCCAAACTGGAGCAACTGGTCAGTCCAGTGGACCGCAGGCTGG
AAAATAATCAGGCAATGAAGGAGCAGCTAAAGAAATGGCATCKCCTACGCCACGACCTCGAGCGAGCCCG
CCTCCTGCTCGAATTGATCAGGAAAAGGGAGAAGCTAAAGAGAGAAGAGATGAAACTACAACAGTCGGTT
CTAGAGGTGCAGCTTACACCATTCAACATTCTACTACGTGCAGTCCTGGACCAGCTTCAGGAAAAGGACC
AAGCCAAGATCTTTGCTCAGCCTGTCAGCATTATAGAGGTGCCTGATTATTTTGACCACATCAAGAACCC
GATGGACTTCTCCACCATGAGGAAGCGCATCGATGCACACGGTTACAAAAGCCTGGAGGAGTTTGAGGCA
GACTTCAACCAGATAATATTCAACTGCATGAAGTACAACGCCAAGGACACGTTCTTCCACAAGGCCGGTC
TACGACTGCAAGACCAAGGAGGGGCCATCCTCAGGAAGACCCGTCGGGATGCAGAGCGAATCGGCTTTGA
CTTTGCCAGCGGGATGCACTTCCCTGAGCCGCCCAAAGTGGAGGCCCCTCCCCCGTTCTCTTGGGATGAT
GTGGACCGGATACTAAACCCAGCCAACCGTCAGCACATGTCTTTGGAAGAGCAACTGAAAGAGCTGCTGG
AAAAGCTGGACCTGAGCAGTGCAATGAAGTCCAGTCCATCTCGCAGCAAGCGGCTGAAGCTGCTTAAAAA
GACCATTACAGATGTTCGCAGCGAAATCTACCTGAAGACAAGGCGCCCCGCCGTCACCCCTTCTGAAGTG
AAACCAGCCGAGACTGAGGAAAAACCACTTCCCCCAATTACACAGAGCACAGAGGAAGAGGAAGGCGTGT
CATTGCCCCCACCCAAACTAGAGCCACTGAACTCTTCTCCACCAGCCATGAACTCCGATAATCATTCAGA
ACCTCCCATGCTAAAGCCCATCAACGCGAATGCGGACAAGGCTCAGAAGACCCCGAGTTGCAACAGCGTC
AAGACCGAAACCGCTACCTCAATACCCCGGGAACCCATCAATGGGCACATCTCTAACCCGCAGTTCCCTG
TCACTGACCTCGATGTCGTGGCCACGTCTGTGCTAGCAAAGCCCTCAGTCACGGGTAACAGGCGGACCAA
TGTGCTCTTTCGCAAGTCGAAGAGTACCAGCCCGCAGAAGGCCCCAAGGACCGCTGAGCAGCTTCCCGGC
TCCCCGCCGCTGGGCGCCAAAACCTTCCTGTCTGTGGTCATTCCTCGCCTAGAGACCCTGCTTCTACCCA
GGAAGAGGACCCACAGCGCCAGTGGAGAGTGTGACGAAGATGAGGAGGAATCGCCCATCAAGCGCCTCGA
CACA
>11063240
ATGGCGGCTTTGTGCAAGGTTGTATCGGGCTTTAGGAATGGCACTCGTTTGTTTCCAGAGCGAGTAATTT
ATGTTCGCCAGTCACTACACAGCACCGATAGTGGCGAGCCCCCGAGAGGAGAATCAGCTACCCTTAAGAA
AAAACGCGGCTTTGCTGCAGCATATGACCAACACACAGACCTTCAGCAGAAACAACATCCGACTTCGGTC
AGACTTCGCTCAACAAGAGACGTGAAGTCGTTTGCGTCGTTGCTACGACATTCTCCACTTTTACAGATGG
GGCCAGCAAAAGACAAAATTGTAATAGGGAAGATTTTTCACATAATCAAAGACGATTTATATATTGACTT
CGGCGGAAAGTTTCATTGTGTATGTAAACGTCCAACCGTGGATGGAGAGAGGTACCAGAGAGGGATCAAG
GTGCGTCTGCGCCTTGAGGACCTGGAGCTCACATCTCGATTCCTCGGGGCGAACACCGACACAACTCTAC
TGGAGGCTGATGCTTTTCTTCTTGGACTGTTCGATGTCAAGGACACAAAGACCTAG
>11063241
GATTACCGATAGAATCATCATGGGCCGCCTCGACGGGAAAGCTTTTGCCAAAGAGGGAGCTCAAGTTACT
GCAACGGATATCAATGCAGAAAAGCTGAAAGAACTGGATGGACTCCCTGGTATCAAGACTAAGGTGGTGG
ATGTGACCAAGAAGGACCAAGTGGAAGCTCTGGCCAAGGAGTTTGACCGCGTAGATGTGCTGTTGAATGT
TGCTGGGTTTGTCCATCACGGCTCTATCCTCGACTGCAAGGAGGAAGATTGGGACTTCACCATGAACATC
AACATCCGTAGCATGTACCTCATGATTAGGGCTTTCCTGCCTAAGATGTTGGCCAAGAAGTCCGGGAATA
TCATAAACATCGCATCTGTGGTCTCCAGTATAAAAGGTGTGGCAAACCGATTCGTGTACGGCACATCTAA
GGCAGCAGTTATTGGGCTCACCAAATCTATTGCAGCTGATTTTCTTCAACAAGGGATTCGCTGTAACTGT
GCTCTAAAAGACTTCATGGCGAGACAGAAAACTGGCCGACTATGCACTGCAGAAGAGGTAGCATACCTCT
GCGTCTATCTGGCCTCTGATGAGTCTGCCTACGTCACTGGGACTGAACAAATCATTGATGGAGGATGGAG
GCTG
>11063242
ATGCGAGTTCCACGATTCTTTCCATGGTCTCAGAACCTGTGTGGCATGCAGTTCTCCATCCTGGGCTATG
GGGACATTATTGTACCAGGTCTTCTGGTGGCCTATTGTAGTCGGTTTGATGTGCGAGTCAACAGCCCCAA
CAAGATCTACCTTCTCGTGTGCTGCATAGCCTACCTGTGTGGCATGGTTGTCACATTTGCAGTGATGTTG
TTGACTAACATGGCGCAGCCGGCCCTGCTGTATCTGGTTCCATTTACACTTCTGGGATCTGCTGTGCTGG
CCTGGAGGAGAGCAGAGATGAGGCAGTTCTGGAATGGGACCACATACGAGGTTTTGGACTCCACCAGGGA
ACCATTACTGACAGGTGTGCTTTCAACCCCTGACATCTAA
>11063243
GAGTAGTGTCAGTTCTCTTCAGATCGTTTATAAGTGGTGTGATTTGGCTAAACCATTTGAGATTAAAACA
CATTTGGAAGTTTGTAACCGAGAGATCGCTGCAGGATGGCCGAAGCTCAGCATGAACCCCTGATCCGAGC
TCCAAGTGAGCAAACAGCAATAAATGTTGGAACTACAGCAGGAGGGTCCAATAAGCGGGCTTTTAAGATA
GCTGGTTTTACCCTCCTGGCCTGCCTGCTCATTGCTGGCCAGGCTCTGACTGCCTACTTTGTCCTGGGTC
AGAAGGGTGACATTAAAAACCTGGAGGAACAGGCCAACTCCCTGAAGAAAGAGCTGAGTAAAGGGCGCTC
TGTTGCTGTCCCCATGAAGCAACATGCTTCCATGAACAGCATGAAACTGATGGATGATGACTCTACTGAT
GAGGAGACCTCTACCCATGTTCACAAGGAAGATGGCTCAGCTACCAAGTGTCAGCTGGAGGCTGCAGCGG
CTGAGCATTTGGGTTTGAAGTCCTTCCAACCTCAGTGTGATGAAGACGGCAACTACAAGCTCCAGCAATG
CTGGGCGGACAAAGGCCTCTGCTGGTGTGTGGACACCAGTGGTAAGGCACTTCCTGGGACCATAAGATCT
GGACCTGCACTTTGTGGTGCCAAATCTGGATTTGGACATATGATGGCCCTACCTAACAACCTTCTCATCG
ATGATGTGGAGCAGTGAAGCTTACCTTCTGGATGTCATATCTATATGTACGCGCTTCCTCTCGGAACTCC
CTGATTCTCTGGCATTTAGAAATAATCTGGAACAGGGTTTTGGATACCAACAAGTTCTCTTTTAAATGTT
TTTTCTGTAGAAAAGCTTCTCAAATAATCAATATTCTATATAATGTAGTCAGGTTCATGGGTGTACTGTT
ACTAAACTAATTGTTATAACTGAGCTGAAAGCAGTCCTAATGTTTGTGTTATTCTAGCTAATAAAATACA
TTTGAAAGAAATCTAAATAAATGCCACAAACTAAACTTTATTTATTGATTCTTGAAAATGGAACCCTGTA
TGACGTAATACTTCCGCAAGTTTTATATTGGGAAATTTTAACATTTTGGAAAAACTGAACTGAATTTATT
TCCATGCCATCGAAACAGTCTGCCCGTTTTTACAGTTTAAATGGTGCCAATGCTTTTTTATTTTTCATTT
CACATTCATACTACCTGAAGTAAATTGTTCTAATAGAATTGTAATGGTATATTATAACTGCACTATTTTA
TTGAGTTGTGATAGGGTCTGTAGCCTGAAACTGGTAAACCATTGTTAGAAATTATTCAGGATGTATTACC
TGATATTAATTTGTCCTGGTCCACCTGGGTGGCCATTAAACATTGGAGTTCGCTGCTTTACAGTAGTGTA
AGCTAGTTTTACATGTTTAAGTAAAAGTCTGGACATATCC
>11063244
GTGACGGAGTAAACTTCCGGAAAAAAACTCTTGAACTCTCAACCCGGTAGCAGTGAATCTTTCCTTTCCT
GTTTCGGCTTTACAAGAGACACACACAGCTATGGCACCACGTAAGGGTAAGGAAAAGAAGGAAGAACAGG
TCATTGCCTTGGGACCCCAGGTTGCCGAAGGCGAGAATGTCTTCGGAGTCTGCCACATCTTTGCATCCTT
CAACGACACCTTTGTCCATGTCACTGATCTCTCTGGCAAGGAAACAATCTGCCGTGTGACCGGTGGTATG
AAGGTGAAGGCCGACAGAGACGAATCCTCTCCCTACGCCGCCATGTTGGCCGCCCAGGATGTGGCCCAGA
GGTGCAAGGAGCTTGGAATCACAGCCCTGCACATCAAGCTGAGGGCCACTGGTGGCAACAGAACAAAGAC
CCCGGGACCAGGAGCACAGTCTGCCCTCCGTGCCCTGGCACGTTCTGGCATGAAGATCGGACGCATCGAG
GACGTCACCCCTATTCCGTCAGACAGCACCCGCAGAAAGGGCGGTCGACGTGGACGCCGTCTGTAAATGT
GCTTATTTTGAGACTTTCACTCAATAAAAGGTTAATTCCAATA
>11063245
GGGGAGAATCACCCGTCTCCTAATTTTAACCAGTATGTGAGGGAGCAGGGCGCAGTGACGGACCAGCTAA
GCCGACGACAAGTCAGGGTGTATCAACTATACAGCCGGACCAGCGGGAAGCACGTCCAGATTCAGGGCAA
GAGGGTCACCGCTACTGCTGAGGACGGCAATAATTACGCACGTCTCTTTGTAGAAACTGACACCTTTGGC
AGTCGAGTTCGGATCAAAGGAGCAGAGAGTGGACGCTACCTCTGTATGAACCGGAAGGGGAAACTAGTTG
GAAAGCCTAATGGGAGAAGCAGGGATTGTATCTTCACAGAGATTGTTCTAGAGAACAATTACACTGCCTT
CCAGAATGCCAAGTATGAGGGCTGGTATGTGGCTTTCACCAGGAAAGGGAGACCTATCAAAGCTTCCAAG
ACAAGGGAGAACCAGAGAGAGGTCCATTTCATCAAGAGGCTACACAAGGGCCCACTACCTTTCCCCAACA
TGGACAGAATCAAACACTTTGAGTTCATCAGTTTTCCACCCACTCGTCGAGCGAAACGGAACAGGAAATC
ACAGACTGCTGCCTAG
>11063246
ATGTTTGCCGCTGACGACGAGGATGGAGATTTTCTATCGCCAACTGGAGGTTCTCATACTGCCAGAGGTA
GCCCAAGCCAGCAGGGCGAGGGCTCCCTGCTCCAGATCCGCTCAGCACACTCTGGACTGCTGCAGACCGA
CTTTGAGCTCGACAACTCTTCCAATGATATCATGACCAACTTTTCACCACAAGTCTTCAGCAACAAAGAC
CCAGGACTCAAGGTGTCCACCATGGCTTTTGCGCTGAGGGATAATGACTACCTGTGGAGGGAGATCCAAG
GGGCTAAGCTGGCATCACTTTTTGGACTGGACCAAGCAGCAAGTCAGGGCAATGAATCCTTTCAGTATAC
AGCCCCTAAACAGCCAAGGAAGACTTCAAACCCAGGCCCTCCTACCCAGAAACCCACTCCGCCCCCTGGT
GCTCCATTAGTCTTGTTGGCTACAGCTATCCATGCTTTCAAATATCTTAACGGACAGTATCAGAAACAAG
GAAAGCTGGGAGCTGCAGTCTTGGGTAACCACACGACCAAAGATTACAAACTCCTGCTTTATGCTGGTCA
ACAGAAACAAGTGACTGCAGCCAAGATTCATGTTGGGTTTGTTTTTACGGTTCAGCCAAGTAACTACTGC
ACTTTTTATGATGACCAGCGCCAGAACTGGTCCTTGATGTTTGACACTGAGAAAGCCGCAGTGGACTTCT
GTAAAGAGGTGTGTTTGGCAAAAGTCAACAGCGCCCCCTTCTTAGAGGTGGTGGTGGTACAGGACCTGGC
ATTAGGAGAGGGACAGGCGGTTGAGAGTGGAGACTCCCTGGAGGTGGCATACACCGGGTGGCTCCTGCAG
AACCACGCTGTCGGCCAGATGTTTGACTCCAACATGAACAAAGACAAGCTGCTGCGACTGAAGCTGGGTG
CTGGGAAAGTGATTAAGGGCTGGGAAGATGGTATGCTGGGCATGAGGAAGTCAGGTCGACGTCTCATTGT
GATCCCTGCCAGTCTGGGCTACGGTTCCCATGGAGTGGCCAACCGAGTCCCGCCTGACAGCACACTCATC
TTTGAGGCGGAGTTACGACGGGTGAAGTTGGCGAAGGACAGTGGGTCGGACCATGCCAGTTCTGGGTCTC
GGGACTCTGCTGCCCCTTCACCTGCTCCCAGCGTGGAGAACCTGGGCCCGGACCTCCCGGCAGGTCCGGC
GCAGCCCTCTGCTTCAAATCCCGGGAGGCCAGTGGAACCACCACTTTGGGCCAAATCAAATTCCATCAGT
GAACAGTTGACGAATCCAGACGCCACCAAAGCCAAGCTCATCTCTCGCATGGCCAAGATGGGTCAGCCCA
TGTTGCCATTTATGGCAGGGCCCTCCTCCCAGCCTGACTCCAGCGATTCTGAAATGGAGGACCCCAGTGC
GTCCAGGGTAAAGGATCGTGCTGCGACTCTTTCTCCAGTGCAGCTCCCCACTGCCCCCCAGGCTCCTACC
CAAGTGGTTTCTCACCCTCACGGAGTTCCGCCCTCTGCCTTGATGCCTGTTGCTATGACGACTGCTGCTC
CGCAGCCTATAATGGCAGGCTCTGCTCAGGCCTGTCAGCCTTACACATATCCACCGTCCTCTATGGCCTC
CTCTCAAATTCAACCAATGGGCCAGATGTACCCTACCCAGACTGTACCATACATGGGAGGTGCTGGCGAG
GTCACTTCTTTCCTCATGACCGAAGCTCGGCAGCATAATACTGAGATCCGATTGGCGGTGGGCAAAGTGG
CAGATAAAGTGGACCAGTTGGCTTCAAAGGTTGAAAACCTTCAGAGGCAAGGAGGCCAGTCATTGGCTAT
GCCCAGTGTCACCATGGAAACATCTATGATCATGCACAACATCCAAAGAATCATTCAGGAAAATGAATCT
TTGAAGAAGGATGTGTACGAGAAGAGCGCACGCATCGAGGAGCAGAACCGCAAGATCGGGGAGCTCATCC
ACCAGAACCAGAGGTACATGGAGCAGAGTAACCTGCTGATGGAGCAACGGAATGACACCCTGAAGTCGTC
CAGTGAACACAACCAGGCCCGGGTACTGCAGGCCGAGCAAGATAAGCACGCTCTGCCTCAGGACCTGGGC
TCTGGCCAGCTGCGTCTGACAGAGGAGTTGGCCACTTCTATGGCCCGGGTATCCCAACTGCAGCAGGAGG
CCACCTCTCACCAGCAGAGGGCGGCAGAGTTACAGAGCAAACTAACTTCCGCCCTGCAGGACGGCGACAC
ACACTGCTCACGCATCGCCTTGTTAGAGACCCAACTAGAAGAGCTAAAGGAGACAGCTGAGCGAGGCCAG
GCCCAGTACCGCACAGAGAAGCAGAAACGCAAAGAGATGGAACTCCGAGTGAACAACGTAGAGGAGGAGC
TTCAAGACCTTAAGACCGACAAGGAAGGTGTAGAACGAACGCTGTTGGACAGGAAGAGGAAGTGGCAGGC
CGAAAGGCAGAGGTGCGACGAGGAGATGGAGGAGCTGAGGAGGGTCAGTCAGCAGGACCTGACCAATCTG
AGGACCCAGCTACACAAGGCCCGGACAAACACCGGACAGGCCGCCTCAGAGCAG
>11063247
CGAGAGGCTGGATGGGAAAAGGATAGGCAACACCACCGCGCAGTGAGTGAGTAGTACAGGTGACGAGAGA
CACGTCGGTACCACCGGTTCGTGGTGGTGAAAAACATGGGAAAACTTATAGAATTCAACCTAACTTTAAA
GGACAATAAAGTCGTTTATAGTCCCGGAGAGTCACTATCAGGAACCCTGAACATCTCAACCGCTCAAGAT
CTACCATGTAAAGATATCAAGGTAAATTGCCAGGGCTTCTGTGGCGTCACCAGCAAGCCAAATGACACTG
CTTGGACTGTGGAGGAGCAGTACTTCAGCAGCACTCTCTCTGTGGCAGATAAAGGAACCCTTAAACGGGG
TGAACATACATTCCCTTTCAAGTTTCTCCTTCCTGCCTCTGCTCCGACTTCGTTTGAAGGGAATTATGGG
AAGGTTATGTACAGAGTGAGAGCGTTCATCGACACTCCTCGCTTCTCGAAGGACTATAAGACTGAGAAGC
CTTTCTACCTGCTAAGTCTCTTTAACCTGAATGAAGTGCCTGACATCCACGGACCTAGTTCATCTGCCGT
TACTAAGAAGTTCACCTACCTACTGGTGAAGACCGGGACTGTGGAGCTGAAAGCCCAGACGGACATGAAA
GGCTACACCCCTGGCCAGGTCATCAAGATCACTGCAGAGATCCACAACCAGTCAGGGAAAACAACGGGGG
CTGTTGTGGCCAGTCTCATGCAGAAAGTGACTTACCAGACAAAGAAGCCCACCATTGACATCAGGATTTT
AGCACAGGTGGAGGGGGCTGGAGTGAAGGCTGGAAAACAGGCTGAGTGGAAGGAACAGATTATTGTACCT
CCTCTGCCCCAGTCATTACTGGCTGGCTGCGATCTCATAAACATAGAATACTTCATTCAAATCTCTCTGA
AATTTCCGGAGACTTCATTTCTGTTGCCCATCCACATTGGAAACATCTCAGTGGACACCACGTCAGCACG
ACCCTCCAGACCACCTCCCCCGAACCCTGATTCTCCGGGCTCTTGCAAGATAAAAAATGACAGACGCTCT
GAGCCATCCTCCAAAGACCAAGGAACTCCTCTTCCCACTACTCCTGCGCCCCGCCCAGGGCCTGTACCTG
CTCCCAGGAACAGACTCTCCTTGTCCTCCCCCAGCGCCCCTCCATCTGCCTCCCCCAGCGCCCCTCCAGC
TGAGATGGACTATCAGCTGATGGGGGCCGGGGGGCAGACAACGGAGGCCCTCCCGACCAAGAGCCACTCC
CAGCTGGATACCTATGAACCTCTTGCCCCTGTCTCCCCAAGCGCCTTCAGCTATGCTCCTGGCCTCACAT
TCTCGCAGAACCAGCGCCAGATTGACCCCAGCAACACCACCGGACCTTTGTTCTGTTTGGCTACCGGGGC
TACAATCCCTTTCTTCTCTGACGGCGGTGCCAATCCAATGCCCACCCTCTACCCACTCCTACCGCCAGAC
TACAGTAGCTCAACACTACCCAATGAGGCTCCTCCCAGCTATGTCGAGAGCTGTAGCAGCAACACATAAA
CAGCTTCACACAGAAGAGACTGACTGAGGTACACAGAAGATGACAAGTCACTTCCCTAAACCTCAGTACT
AACTACTGAATCATCATCATATCAAGCAGCCCTCAAGTACTTCAGCCCTGGATAATCAGCCACCTTTTGA
CATCCTCTTGATTGTTTTCACACAATTTTAGCACTTTCATGAAAGCAATAGGTTTTCACAAACTGTTTTT
TTTATAGCTGCTGATGATTTTAACTGTCACTTCAAGTTTTGTGGAATGTAAGAGAATGACTAAGGCTATT
ATGAAATGGCATCTGTGATGTCTGAAGTTTGAAATGTGATGGATGTGCCTTTTACTTTCAAATGTTCTAA
CATTTGCTGTTGGGAACCTGGGCTGCTGATACATGTTGAAATTGGATGCAGGTAACTTAGCTTAGTGGGT
AGTCCATTAATGCTTTTTATTTACTGTTTCTGACTACACCAGCTTGATTCATCTTCTCGTGAGGTGTACT
CTGACTGACTATTTGAATGTGTGATTCTCAACTTGGTCTATGATAGTTGGTGTAGAGTATAAAATTAAAC
CAGTAGTGCACAAATCTAATGTCCTCATTTAACTGTCAAATTAAGTGGTTTATTATGTTGATTTCTACTA
CTAGCTGAAACCATAAATACTGTGGAGGATGTAACTTTTGTGGCTGATGAAATAATGGCCTTGACATATT
CTAATTGTATTTAACACAATGCATACTCCTATGTAACCTGTATTTTTGTTTTAACTTAAATTTCATTATA
AACAATTAGCTAATTATAATATATTGATAATTATCTGCAGTGGACATTAGAAAACAAAGTTGTATTTTGG
CTCCATCAGGATATATGCTTTAATCTTTCCCTTCTACATCAACAACTCTACCTCCGAAAATGACATCGGA
AAACACAAGGAGCTTTACCGACTACACCGCTCTGGTCGGTCGCTGACATCACTCATCTATGAGTTTGTCA
GT
>11063248
GTACTCTGCCAAGACTTTCAATCTCATTCATGGGTTCTGTTATTATGAGTGCTGGAGACGGCACCTAACT
TCTCTGTCGAATCGCCGGTCTGGAGCGTCAGCCTCATGGGTACCCAAGTCTGTCAAGTACTAGCCCCGGC
CGTGTTCCTGCTGCTGGGAATTACAGGAATTCTACTGGTTGTCATCCGGACTGACGACATAAGGGAACCT
CCGCAATTCATGTATGGAGTAGTCTTGGATGCGGGCTCATCACACACTGCAGTGTACATCTACAAGTGGC
CGTCTGATAAACAAAATGGCACTGGCATTGTCACTCAGCATAGCGAGTGTCATGTTAAAGGAGGAGGGAT
ATCCAGTTATGCAAGGGAGAAGGGGGGTGCAGGACGTAGCCTGGAGCCCTGTCTGGAACAGGTTTTGAAA
GACATCCCTAAATCCAGACACCACCTCACCCCAGTGTATCTGGGAGCCACAGCGGGAATGAGGCTACTGA
ACATAGCCAACCCCACTCAGTCAGAGGAGATATTGGAGGAAGTAGGCAACAAACTGCGCACCTATCCTTT
TGATTTCAGAGGGGCAACAATCTTGAGTGGACAGGAGGAGGGTGCATATGGCTGGGTCACTGTCAACTAC
CTGTTAGAGAACTTTATCAAGTATGGCTTTGTGGGGCGTTGGCTGAGTCCTGGCAGAGGCACAGTGGGTG
CACTGGACTTTGGAGGCGCTTCCACTCAGATTAGCTTTGAGACCTCAGACACAGTGGAGGACAAGAGTAA
GGTCATGGAGCTGCGTCTTTATGGCCAAGACTACCGCCTTTACACGCATAGCTTCCTGTGCTATGGCCGG
GACCAAGTCTTACTTAGACTGCTGGCTCACTTTATCAAGACTCAAGGTGCTGGGCCCCATGTATCACACC
CTTGCTATCCAGCAGATTTCAGTGTCTCTGTGAAACTGAACAAGGTATTCGACTCCCCGTGCACGGCAGA
ACAAAGGCCTGTTCCCTACAGCCCCCAGGACTCCCTGACTGTGTTCGGAACTGGGAATTACCAGCACTGC
CTGGGCAACATGTCCCAGATCTTCTCCTTTGACAAGTGTTCATTCTCCGAGTGTTCCTTTGATGGAGTCT
TTCAGCCCAAAGTCAGGGGCAACTTCATGGCCTTTTCTGCCTTCTTCTACACTCATGTTTTCCTTCAGCG
CACAACTGGCATAACTGTCACAACACCAAATCTACTGGTTGAAGCCACCCAATCTGTCTGCAACATGAGC
TTCAAGGAGATGTTAGTGAAAGCCCCGGACCAGAAAGATCGTCTACAGGATTACTGTGCAGCATCAGTCT
TCATCCAGGTCCTTATGCTCAGGGGCTATGGCTTCGATGAACTCTCTTTCCCTCGCATCTCTTTTACGAA
AAAGACAGAAAATGGCATTTTGCTGCCTACACTTCAGTCAGCTCTCCCCTTCCTGGACCTTCATGGGACT
CCTCGGTTGGAGTTTCACCAATCTGTCTTTGACGAGCTTCGTGACAAGTTGATGGAGAGAGTCGCCACCA
TCGCAGAGGGCAAAGATGAGGACCGTTATGGGAAACTTGAAGAGCTTCTGGAGAAGAGTTTTCCTCTGGT
GAAGATGCCTTCTATTCAGCCCGTGGTCATGCAGGTGCCAGAGAAGAAGCTGAAACTTGTAATGGCTGAT
AAGGAGCTGTATAAGGTATGTGCTGTTGAGGTGAAGAGGCAGATCTGGCAGGACAACCAGGCTCTCTTTG
GAGATGAAGTTTCACCCCTGCTTAAGCAGTATATTGTGGAGAAGGAGGCAGCACTTTTTAGCAGTGATCT
CTCCGTACTGCACAACTTCTTCAGCCCCTCGCCCAAAGCAAGACGCCAAGGAGAGGTGGTCTTGAAACTA
ACCCAGATGATTGGAAAGAATGTGAAGCTGTACGACATGGTTCTCCAGTTCCTGCGTACACTTTTCCTGC
GTACGCGCAACGTCCACTACTGCACCCTACGCGCAGAGCTGCTCATGTCCCTCCATGACCTGGACATCAG
TGAGATCTGCTCCGTTGACCCCTGTCATAAGTTCACCTGGTGCTTGGATGCCTGTATCCGTGAGAGGTTT
GTGGATGCCAAACGAGCCCGGGAGCTGCAAGGTTTTCTGGATGGAGTGAAGAAAGGCCAGGAGCAAGTAC
TTGGGGACCTGTCTATGATCCTCTGTGATCCATTTGCCAGTAACACCTTGGTTTTAAGTACTGTCCGAAA
CCTGCAAGAATTGCTGAGCCAGGACGCCTTACCCAGAGACAGTCCAGACTTGATGCTGCTGCTCAGAATG
TTGTCTCTGGGACAAGGTGCCTGGGATATGATTGACAGCCAAGTCTTTAAGGAACCTCGATTGGAACTGG
AAGTTGTGACCCGTTTCCTACCGGCCATGTTGTCAGTTGTCGTGGATGACTACACCTTCACTGTTGAGCA
GAAGCTCCCCAACGAGGAGAAGACCTCCCTTTCTTACCCTACAGCCCTGCCTGATGCCTTCAACAAATAC
CTGCAGGAGAACAGGGTGGCTTGTGAGATGGGTCTGTACTATGCGCTCCACATTGCCAAGCAGAGGAACA
AGAATGCCTTACAGCGGTTACTTCCTGCATTAGTGGAGACTTACAACGATATGGCCTTTGGCGACATCTT
CCTGCACCTCCTGACTGGACACCTCACTTTGCTCTCAGATGAGTTTGGGACTGAGGAGTTTTGCTCTGCT
GTGTTTGATGGCTTCCTTCTTACCTCTTTCTCCAGTAAAGAGAATGTCCACAGACATACCCTACGCCTGT
TGCTTCACCTTTACCAGAAGGTGCTGCCATCTTGTATGGAGACCTTAGTGAAAACCCTGGAGCCCCCAAA
GCAGAGCAGTGACCAGGTAAAGGAGCTCTACTCCCAGCTGATAGAGAAACTGGAGGCCCAAAAGAAGAGC
CCCCCCCAGCCAGATGAAGCCCCCTCCCTGGACCTGGGGCTCCATCCGGTTACCGTGCCCACCACAGCCT
CAACTCCAACCACACCGCTCTGAGAGTGGGAGCTATTGAGCAGCAGAAGAAAAAACATTGGCCTGAAAAA
GGACTGTGATTATGTAGAATTGAGTTGGGCTTATGAAACCACATAAATAGTGATGAGCATTACTAAATGC
CATTTTGGTCAAGGTATAGTTTTTAGGTTTGTTTTTTCTAATGCATGATTTTTTTAAGATGTCTTCATTT
AAAAATGTCAATGTTTTTCAGTGGGNNNNNNNNNNNNNNNNNNNNNCAGTAGTATTGCCTAATTATTGTT
CAAAGTATATTTTCATATGTAATGTATCTATCTAGGTAGAATTTCAATGTATGTGCTTTTTTTGTTGTCA
GTGGTAAAGCGTGCTGTAAATAAAATAATTATTTTGAAATGGTAAAAGGAGCTGATATCTTGAAGTACAT
TAAGAATGAATTTGTCATGGTCAGCAGCAAGGCCCAGCAATTAATATATCCCACACAGTTTGTTGAAACG
TCATTAGACCTCCCAATCTAGTGACATCACTGAAATGAATTTGACTGTTTTTAAGAAGAGGATGGTTTTC
GGAGGGCCATTTTCATCAGCTGTTTGTCTGGGTCTTTGAGTGCAAGGTGACTTGGAATTTACCTGTATCC
CGCTTGGTGTCTGTGTCCTTTATACCGCACTCTGGTTATGTCCTTTGTGCTCCTGCCACTCACATAGTTG
GTTTCCTTGTGGGATTCATATGACATCATAGTTTTAAAGCTACTCTCCTTCCCTGGGCTGCTTATAGGTT
CCCAGACCCATCTCTTCTCCCCTCCCAGCCGACCCCAGTCCCTCTGCAGAGACACAGGCCCTTTAGCTGA
AGCTGCAGGCCATCTGAGGAGCAGCG
>11063249
ATGGAGACCAAGCAGGAATCATCTCCTGTGTGGAACCAGGCAGGGAACAGCGAATCAGGAAACGGCACTC
AGGTGCATTTTGAGGGGGGCGCGGTGACCCAGGTGGTTTACAGTGGAGACCAGCAGGACAGGGGTCAACA
ACAGGTGGTGTACGCCCCCCACGGTAACCCCTATGCCGCCGTGGAGTCGGCGGAGCACACGCTGGTGTAT
ATCCACCCGGCGGACGGGGCCACGGGTGTGTTTTCGGACCAGCCACAGGTGGCCTACATCCAACAGGATG
GTACTACACAGCAGGTGACAGTGTTGCTGCCCAGTGGCCAGAACATGAATGCGACCAACCTCCATGTCCT
TAGCAACGTTGCTGAGGCCCCCCAAGGTCTGCTGGAGCCGGTGACCGAGGGTCAGCTGCCTGTGTCAGGC
CCCCCCCCATCTTTGGCAGGAATGGTTGACCCCTCCTCCAGTCCGCTAGGGGCCACTTCCACTGATGATT
CTGACGAGGAGGATGATGATGACGAAGACGACTCTGACCTAGATGACTGGGAGCCTGGGCCGCCACAGTC
CTTCACACCACACAACCTCTGGTGTGAGGAGTGTAATTTCTCCAACCCCTCTGTGTGTGAGAAGCACGGT
GCCCTCCACCCAATCCCCAATCGCCCTGTGGTCTCCCGGGCTCGAGCCAGTCTTCCTCTTGTTCTTTACA
TAGACCGCTTCCTGGGGGGGGTTTTCTCCAAGAGACGGATTCCCAAGAGGACCCAATTTGGCCCTGTGGA
AGGACCCCTGGACGTGGAGAAGTCCGACGACATGTGGCTGGACCTCTCTGACGAGGACAGCTGTAATTGG
ATGATGTTTGTTAGGCCCGCTCAGAACCACCTGGAACAGAACCTGGTGTGGTACGCTGCTTCCTACGCCG
AGTTTGTCAGTCAGAAAGTCCACGACGTCACGGAGGAGGAGCGGAAAGTGCTTCGTGAGCAGGAGAAGAA
CTGGCCCTGCTACGAGTGTAACCGCCGTTTCATGAGTTCAGAACAGCTACAGCAGCACCTCAATATGCAT
GATGACAAGCTGGAATATGTCACCAGACCAAAGGGGCGTGCTCGGGGGCGTGGCAGGAAGAGGTTCGGGA
CAGGCAGGAGGCCCGGTCGCCCCCCCAAGTTCATCCGCCTGGACCCCCCAGTCGACACGCCACTGGACAA
GACACCGGAGCCGCTGGGATTGGCCGTGAAGCTGCCGTACGAGGAGAGGGCTGACGGGGCCGCCAACGGT
CTCAAGGTGGTGGAGCTGGAGGCGGAGGAAGGGGCAGGGTTGGCGACTGAGGGGCAGCTTGACCCCCCTG
GAGGGGACACGCCTACCCCCGAGGCAGACATCCCACCCCTGACAACCGACACCCCCTTGCCCACAAACAA
AGAGGACGGGTCCCAGAGTAGCCCTGTCCCCCCGGCAGACCCACACCTCAACCTCACCCCCCAGGACATG
CGCAGAGCCAAGAGGATACGGAACGCTGCTCTGCAGCATCTGTTCATCAGGAAGTCATTCCGGCCCTTTA
AATGCACCCACTGTGGCAAGGCCTTCCGGGACAAAGACAAGCTGGAGATCCACCTGAGGGTCCACGGCCG
CGATGCCTATCTCTCCTGCAACCACTGC
>11063250
ATGTTGGATAAACGTTGTATCGACCTGCACTTGGATCTGGATGCCAAAGGAAAAAGCGGTAAAGAATCAT
TTGAGAATCATTATCACATTGGTGCACTTCTGGGAAGCGGAGGATTTGGGTCGGTCTTTGCTGGGCAACG
CATCTCAGATGGTCTGCAGCCAGATGAACCCAACCTGGTACCCATGGAGATTGCCCTGCTTTTGAAGCTG
GGCACTGGTGCAGGAACCTGGCACCAAAGCGTGATCAGGATGCTAGACTGGTTCAAGGTGCCAGGACAGG
GATTTCTCATTGTCTTTGAAAGACCACTACCGTGTCAGGACCTCTTTGACTTTATCACAGAGCAGGGAGC
AGTGAATGAGTCACTTGCACAAAGGTTCATGCGCCAGATAGTGGAAGCTCTGCAGTTTTGTCAAGCACAT
GGGATTGTGCATAGGGATGTGAAGGATGAAAATATTTTAGTAGACACTCGAACAGGAGACATTAAAATCA
TTGACTTTGGCTCTGGTGCCCTGCTCAAGGACACTGCTTACACAGAATTTGAGGGCACCAGAGTGTACAG
TCCTCCTGAGTGGATCCTACATCAGCACTACCATGCCCAATCACTGACTGTCTGGTCACTGGGAGTTCTT
CTCTTTGACATGGTTTGTGGGGACATCCCGTTTGAGAGGGACAGCGAAATTGTGCAGGCTACACCAGGTT
TTACCAAACGCATTTCAAAAGAGTGCCAGTCTTTGGTACGTTGGTGCCTAGCATACAGACCAGAGGATAG
ACCAAGCTTAGAAGAGATTTTACTTCATCCCTGGATGGAGTCATCTGATGACCGTGGATACATACATGGG
GAAGACACCTCT
>11063251
GTGACAGGAGGGTGAGCCCAGGAAAGACAAGATGCCAGTAGACCAAGACTGGACTGCAGTGTATCCGACA
GCTGCTCCATTCAGACCGGGTTCTGTGCCCCTTCCTGTCCGCATGGGCTTCCCAGTAAAGAGAGGGGTGC
CTCCGGAGAAGAAGGGCAACCTGGAACTCATCAAGATTCCAAACTTTTTGCATTTAACTCCAACTGCCAT
AAAGAAACATTGTGAAGCTATGAAATTGTTCTGCACAGAGTGGCCCTCTGCTCTGGACACCAATGTGAAA
TGTGATGAACACTTCCCCATCAAAATAGAGTGCAAAGACTATGTGTCAGCTGGCACCTCGATCAGAAACC
CATCTGCCAGAATAGTCAACCTCAGAGTAAAGCTGTCCAGTCTGAACTTAGACGACCACGCCGGGAAGAA
GATGGTTAAGCTGTTGGGAGAGAGGTACTGCAAAGAGACTGACATTATCACCATCATCACAGACAGCTGC
CCTGTGAGACAGCAGAATTATGACTACGCCATGTACCTCCTGACTGTCCTCTATCATGAGTCTTGGAAAA
CGGAGGCCTGGGAGTCTGAGAAGACTGTGGCAGACATGGAGGAGTACAGTTGGGAGGACAGCCCCTCTCA
GAAGAATGCCCTGTCCACATTGGTTCGCATGCAGATAGCAGGGGAAGTGGAGGGAGACGCGGTGAGGGAC
AAACTTTTGGGGAGACCGGAGGTGCAGGAGTACAGGGAGTCTGTGATCAGACTGATGAATGAGGGAGAGA
GCGAGAGCAGCATTCTCCAGTACAGGGAGGCTGTGAAGAAACTACTCAAACTGTAAAATGTATTTGTCTA
AACACACACTGAAACAAGTATGAGCAGTAGTATAAAATGTATTTGTCTAAACACACACCGAGTATGAGCA
GT
>11063252
ATGAGCAGACAAACAATAGGCCATCAGACTGGAGTTGGAACAGGCTGTGAACAGAAGAGGCTGAAGGAGA
GAGAGACCAGTCGGTCTGAACAGGATGACAACCCCAAAGGAGCAGAGCGTGGCGGCGATGGCAACAACGT
GCTCAGCCTCCCGGTTCCAATGCGGCGGGGGGGTTCAGAGTCCAACCTTTTGGCTGATGGGGGCGAGGGG
GGGGTCACGGAGCAGATCAAGGTGGAGCAGACGGCCAGGGACCAGAACGTGGCGGAGTACCTTAAACTAG
TCAACAACGCTGACAAACCCCAGGTGGCTCGCATACGCCAGGTGTTTGAGAAAAAGAACCAGAAGTCTGC
CCACAGCATCGCCCACCTGCAGAGGAAGCTGGAGCAGTACCACCGCCGCGCGAAGGACCAGGAGGCCAAC
GAGGCCAAGCATCCCCCCAGGGAGGCCAAGGGGGAGGGGAGCAAGGAAGGCCAGAAGGACGGTAGCCTGC
GGGATGTCAGCTCGGCGAGCGGCCGCCACTCGGCCCTGGAGAAGGTGAAGACCATTGGCCCCGGGGTCTC
CCTCTCGCCCCCCTTCTTCTTCAACAAGTCGCGGGAGTTCGCCAACCTCATTCGTAACAAGTTTGGCAGC
GCCGACAACATTGCCCACCTGAAGAGCTCGTTGGAAGCCGGGACAGGGCTTCAGGCAGAGGGCGGAGCCA
GGGCGCTGAGCGGCAGCGCCACTACGATTGCCAAGGCCAAGTACCCCAGCGACGACGAGTGTTCCACGGG
GACCTCCGCGTCGGCCGACTCCAACGGGAACCCAGCGGGGGGGTCGGGGTTGGGGTCAGGCTGTGGACCG
GGGAGGTCGGACTCTCAGGGGAGGTTGGGGGAGGTGCTGGAGGAGGTCAGGGAGATCAGGGAGGCCCAGA
CACACCTGGCTGAGGACATGGAGTCATTGAAGAGCCAGTTCAAGAGAGACTACAGTTTTATCACACAGAC
ACTACAGGAGGAGAGATACAGGTTTGAGCGGTTGGAGGACCAGTTAAATGACCTGACAGAGTTGCACCAG
CATGAAACCAGTAACCTGAAGCAGGAGCTGGCCAGCATTGAGGAGAAGGTGGCCTACCAGGCCTATGAGA
GAGCTAGAGACATCCAGGAGGCCCTGGAGTCGTGTCAGACGCGTGTCTCTAAGTTGGAGCTTCAACAGCA
GCAGCAGCAGACAGTCCAGGTAGAGAACACCGATGCCAAGGTGCTGCTGGGAAAATGCATCAACATCATG
CTGGCAATCGTCACGGTTATCCTGGTGTGTGTTTCCACTGCGGCCAAGTTCACGGCTCCCCTCCTGCGGA
GCCGCGCTCACCTGGCACTCACCTGCGTGGGCTTGTCTCTTCTTGCGGTCGTCTGGAGGAACTGGGAGCA
TCTTCAGTGTGCCCTGGAACGGACACTCCTCCCACACTGAGCTAGACTCCTCCCACATGGCACTGGACTC
CTCCCATGCTAGGCTCTGCCTAGTCTCAGTTTGGTCTACTCACACTGTATTCTGTTTTAGCGACAGATTA
AATGAGCAGTGTACAATGTAGCCTTTCATGCACGCCGCTCCCATCCAACTTCCTGTCTTCCCATTTCCAA
GTTGTCACTGAATGGGTGAATGTCATTTGTAATTTGCATGGGGCTGCTTTAAAGAAATGTTATTTCTAAG
TGATGCCTGTGTGGCACTACATTAGGAATGGACGAATGGCAGGAAAGCAAATATTCTGGGACTGATCAGT
CAGACAATGGCTGCTGAGCAGCATACAGGCTTATTAAGGACATTGATATGAGTGTTTGTCAACTCAAGAG
AGTGTACTTTTAACCTTTAAAAGAAAACGAGGAGTCCCCTGGTTGGTTCCTGTGTCGTTTGCTGTGACAT
GCTAACTTGTACATCTTTTACACTCATAAACCTCAACTTCATTCGAAGCAAATTAGCCCACAAATCCTCT
GGTGAAACACATTTAACCGCACGTCCACATGCATACAGAGGTGTGTTCGTGTGTGTGGTGGGGGGAGGGG
AGATTGTTCTCCTTGATAAAGTGTTTTGTCTGTATCTACCTGTACTGTACTACTGTCAAGTGATTACTTT
TTATAATTTAATAGTTTATAGTTTCAGAAGGGATTCTTTTTTAAATGTAATACACAGTGCACCAGAATGA
AAGGCAGGACTGCTTGTTATTTCAGTG
>11063253
ATGGCTGTGGCAGGGCGATGCTGTTACAGCATAACGCAGAATGTGCCTTTTACTTTTTATTTTGTGATTT
TTGTACTCAGTGGCCTTTCAAATGCACAAATACGATACACCATTCAGGAGGAGCAGGAGAATGGGGCTGC
GGTCGGCGACATTGTTAGAGATTTGGGTCTGGACCTGAGAAAGCTTTCCTCGCGACGCATCAGAATCACC
TCGGACAGTGCACGAAGATATTTCAACATAAATCATAAAAATGGAAAGCTGACGGTGAGTGACCGCATAG
ACCGAGAGACGCTGTGTGAAATCAGTGGCACCTGTTTCCTTAACCTAGAGGTGGTGGTTGAGAACCCGCT
CGAGGTGCACAACGTGGAGGTGGAGATTCTGGATGTGAATGACAACTCGCCACAGTTCCCCAGGGATGAG
TACCAGCTGGAGATCTCAGAGTCGGCACTAACGGGTGCTCGGTTCCCCATCGAGGGCGCGCAGGATGCAG
ACGACGGCTCCAACTCGGTTCGGCTGTATCGGCTCAGCAACAACGAGCACCTCGCACTGGACTCCAACAA
GCCCTCCGCAAATAGCAAGCACATAGAGCTCGTGCTTAAAAAGCCATTTGACCGCGAGCATACACCGTCT
CATCAGTTGATACTGACAGCTGTCGACGGCGGTGCGCCAGCGCGCACCGGGACAGCCAAAATAAATGTGC
GTGTTCTGGATTCCAACGACAACGTTCCAGCATTCGACAATTCCGTATACAAAGTGAAACTGTCAGAGAA
CTCTCCTAAGGGTGCTCTAGTCATAAAGTTGAATGCCACGGATCCAGATGAAGGCACAAACGGGGACGTG
TTTTACTCTTTTAGCAGCTATACCCCAGAGAGAGTGAGACAAATGTTCTCATTGGATACAGATACAGGAG
AGATCAGAGTGAAGCACAACATAGACTATGAGGAGACCAACTCCTATGAAATGTACATACAAGCTATGGA
CAGAGGCCCTTCCGCGGTGGCTGTCCACTGTAAAGTGGTGGTGGAGGTCCTGGACATGAACGACAACATT
CCTGAAATCGTGCTGTCGTCTCTGTCCAGCCCTGTCCGTGAGGATGCAAGGGCCGACACGGTGGTGGCTC
TGATCAGCGTTAACGACCGGGACTCCACCCAGAACAAACAGGTGACCCTGGAGATCCAGCCCGGACTCCC
TTTTAAGATCAAGTCTTTCCGGAACCACTACACCTTAGTCACTTCTGCCTTCCTTGACCGAGAGACCATC
TCCACCTACAACGTCACAGTAACGGCCGTTGATGGGGGGAGCCCGGCCCTCTCCTCACACATGACCATTA
AGGTGGACGTGGCGGATGTCAATGACAACCCTCCCCGCTTTGAGCAGACGTCCTACACTGTATACATGAC
GGAGAACAATGCGCCCGGCGCTTCCATGTGTGTGGTGAAGGCTCTGGACGCCGACACCGGGGAGAACGCT
CGTATCACCTACACCGTCCTGAATGACAACAACCATGGCATCCCGGTGGCGAGCTACGTCAGCATCAAAC
CCGACACGGGGGAGGCCTACGCCCTGCGGTCCTTCGACTTTGAGAAGCTCCGAGAGTTCCACTTCCAGGT
GAAAGCCCAGGATGGAGGCGTGCCGCCCCTCAGCCGCGTGGCCACCGTCTATGTTTACATCATGGACCAG
AATGACCACTCCCCCAGGATAGTCCACCCTCCAGCCAATGGGACGCGGACCACCGAGACGCTGATGAAGA
ACGCGGAGGCGGGGGCACTGGTGACCAAAGTGGTCGCGTGGGACGGGGACGCGGGTCAGAATGCCTGGCT
GGTCTATGCCCTGGATCAGACCACTTCTGACCTGGACCTGTTTAAAGTCCACGAGCACACGGGGGAGATA
CGCACCACGCGGCGGGTCAGTGAGGAGAACTCCACCTCCTTCCTGTTGACTGTCTTGGTCCGTGACCATG
GCCTCCCGCCACTCTCCTCCACCGCTATTGTCAACGTGCACGTCATGGAGCTGCCGCCCAAGCTGACCCC
TGACCCCAAGCGCATCATCAGGCCTCACAGCACACAGCTGTTCTCGAACGTGACCCTCTACCTGATCGTG
GCCCTGAGCGCCACCACCTTCGTGTTCCTGGTGACCGTGGTGGTGCTGGCCATCGTCCGCTGCCACGCCT
ACTGCACCCAGCCCGGGTCCTGCTCTCCCTGCTGCGTGTCCCAGAAGAGCGTCCCCGAGGGGGGCGCCTC
GGCGGGCGGCGGC
>11063254
ATGTGGCGGAAGGACACCAGTGGTGACGTGGCGGAAGAAGCTCTAAGGGGCAGCAGCCCGGCGGAGGAGC
GGCGGCCCAGTTTCATGGCTCCTCTGGGCCAAAGCAGCACCCAGATGGTCCTCCGGGGAGGTGTTCTGGA
GTTGGAGTGCATCGCTGAAGGCCTTCCGACTCCGGATATCTCGTGGCGTAAGGAGAGTGGGGACCTTCCC
AGCGGCCGGACGTCCTTCCATAACTTCCAGAAGACGTTGAAGATCGTAGACGTGACGGAAGCGGATGCCG
GTGACTACCGTTGCACCGCCAAGAACAGCCTAGGCGCCGGGCACCACATCATCAAAGTCAATGTCAAAGC
GGCTCCATACTGGATTAGTGCGCCCAGGAACTTGATCTTGGCACCCAAGGAGACAGGAATTCTCACCTGC
CGCGTCGGTGGAGACCCCAAGCCCACAATCACCTGGTCTGTCAATGGAGTGGCCATAGAGAACTCTCCAA
AGGACGTAAATCGGAAGGTGGAGGACGACACTGTGATCCTGAACGACGTCCAGACCGGCTCCAGTGCAGT
CTACCAGTGTAACGCGTCCAATGAGTTTGGCTATCTGCTGGCCAACGCCTTCGTCAACGTGCTTGCCGAA
CCTCCGAGGATACTGACTCCGCCCAACAATGTGTACCAGGTCATCACCAACAGGCCTGCCTTACTGGACT
GTGCCTCGTTCGGTTCGCCCATACCATCCATTACATGGTTCAAGGACAGCCAGACCAGTATTCTCAGTGG
AGACCCGTATGTTATACATGGCAATGGTACCTTAGAGATCCACGTTGCCCAGCTTCTGAACAGCGGCAAG
TACACGTGCATAGCCTCAAACAACCTGGGAACCAAGGAGAACCATGTCTACCTGGAGGTCAAAGAGCCGA
CCCGTATCCTGGCCCAGCCAGAGTACAAGGTGGTGCAGAGGAACAGGAATGCGGTGTTTGAGTGTAAAGT
GAAGCACGACCCCACCCTCATCCCCATCATGACCTGGCTCAAAGACAGCGGTGAACTGCCCGATGACGAG
AGGTTCGTTGTGGAGACCGACAGTCTGACCATCAGAGATGTGACAGAAGAAGACGAGGGTACCTACACCT
GCGTCATGAACACCACCTTGGACCAGGACTCAGCCAGCGCCATGCTCACGGTCGTTGAGCAACCAGACCC
TCCTACAGATCTGGAGCTAACTGACCAGAGAGAGAGGAGTGTCCAGCTGACGTGGACCCCTGGGGACGAA
AACAACAGCCCCACAGAAAAGTTTCTGATTCAGTATGAGGACCTGCTCCACCAGCCTGGCGTGTGGCACA
ACCTAACCAAGGTGGACGGCACCAAGACCACGGCCCATTTGGACCTCTCCCCATATGTCTACTACTCCTT
CAGGGTGCTGGCCCTGAACCGTGTGGGCTACAGCCAACCCAGCAAGGCCTCCAGACAGTACCGGACCAAC
CCTGCAGCTCCGGATGAGAATCCAACAGATGTCCAAGGAGTTGGAACAGAGCATGATAACTTAATAATAT
CCTGGAAGGAGCTGACAGGTCTGCAGTCCAATGGACCCGGTCTGCAGTACCGGGTCAACTGGAGACAGAA
GGGGGTGGAGGAGGAGTGGTCCTCGGAGACCGTGGCTAACACCTCCAAGTATGTGTTGTCAGGCACCCCC
ACCTTTGTGCCCTACGAGATCAAAGTTCAGGCGGTGAACGACTATGGCAGTGGACCCGAGCCGGTGCCAG
TGGAGGGGTTCTCCGGAGAGGAC
>11063255
ATGCCGGTCTTGAACGTCGCGTGCAGCGTTGTTGTGGTGGTGCTCGGAGCGGTCTGCAGCGTTTTTATAT
TCTGTGAGTATCTGATTTATTACGCGGCGATATTACAGTGCAGTTGGCCGGGAATTGACCATGGTGTGAC
GGCGGGAGAGAGGAGCGCGGACGGCCAACCGGAGCTCCTCCGCGCTATGGTGCTTGCAGACACGCACCTT
CTCGGCGCCGTTGGCGGGCACTGGTTTGACAAACTGCGAAGGGAATGGCAGATGGAACGGGCTTTCCAGA
CAGCTCTGGCTCTTCTCCGGCCAGAGGTAGTCTTTATTCTGGGGGACGTGTTTGACGAGGGGAAGTGGAG
CTCTCCAAAGAACTGGGACGAGGACGTGGGCCGTTTCCAGAAGATGTTTCGGCACTCCAGTGACACGGAT
CTAGTAGTGCTGGTGGGAAACCACGACATCGGATTTCATTATGAAATGGATTGGTTCAAGTTACAGCGGT
TTGAGAAGGTCTTCAACGCCACCTCTACCAGAATGATCACCAAGAAAGGTGTCAACTTCCTATTGGTCAA
CAGCGTGGCGCTGCACGGCGACGGCTGTCCCATCTGCCAATCAGTGGAGAAACAGCTGTTCACACTGTCC
AGGGATCTCAACTGTTCCCTCCTACAGAATTCCCAGTCCAGCATCATAAGAGAAGACTGCCGAGACGCAT
GGATCTACCCTCCCTCATCGCCTGTAATTCTGCAGCATTATCCTCTGTACAGAGTGAGTGATGCAGGATG
CACAGGCCGGGATGCTGCTCCTCCAGAAGAGCGCCACCTGCTGTTCAGAGAAAAGTATGACGTACTCTCC
CAGGAGGCCTCACACAGG
>11063256
ATGTCCTATCTTTGTGCCGGGGGTTTGGTCCTCCTTGCTCTGGCAGGCTTGTTGTCTCTGTCTGAGGCCG
ATGTCGGGGACTTCTTCCCATGTCTGAATTTTTTCTACAGGTCATGGCCCCCCAAAGGTCTGTCAGGGAC
ACCTATCTGTCAACGCTATGAGAACCAATACCGTTTTGCCTCGCTGTACAGACGCCAGAGACGCTCGCCG
ATATTCTCTGCCTACATATATAGCCAGCCTGAAGGAAAGAGACCCTCATCACAATGGAAGTTTGAACCAC
AGTTAGCCAATGCCACAGAAGACGGCAACATGGCTCCCTTCCCGCCAGGGGTTCTGAATCCGAACATTGT
GAACAGCCAGGCCGTCCAGCTGGACTATATCAACTCCTCGTACACGCGTGGGCACCTCAACCCCAGCCTT
CACCATCGAACCCACGAGGACCGCGTGTCAACATTCACCCTGACCAATGTGGTTCCTCAGAAGTTCGGTT
CCAACAACGGGCCCTGGGAGATACTGGAAGACATGGTCAACCACTCTCTAGGATCCTACTGCCTCGGCGA
GGCCTACGTGGTGACAGGGGTTATCCCCTATCAGGACGACAAGCACTGGATCAAGGGTCATCGCGTGGCC
GTGCCTGAGTATCTGTGGTCAGCCTACTGCTGCCCTAAGTACAATGAAAGTCTTCTTAACAAGTTTAATC
TCAGTGAGTTTTTTCCCACTTACGCTGCTATTGGACGAAATGATCGTAACAGCACAGAGGAGATTGTGCC
CATTGACAAGAGTAGTCAGAAAAAGTTCTGGGGATACGATGTGAGGCGCATGCCACTGGATACATTAGAG
ATGTACCTGAAGCAGCGATTTGGCACTGTCATCAATGTCTTCTATGAAAACTGCTCTGGTTTACGATGA
>11063257
ATGTTAAGAAGAGAAACATTCTCTTGGAGGACTGTCAGCGGCCGGAAGGTGTTTGAGATGTGGACGGCGG
CCCACTACCCAGCAGCCACCATTCCCGCCCCAGAGAGCTCCACGCTGGCAGCGCAGCCCCTTCCACGGCT
CAGCATTGGGAGGAAGACCCTGGTAGCCGCCGCCGTGGGGGTCATGCTAGTCCTGGTGTTGGTGGTCCTC
ATCCCTGTGCTGGTCAGCACGGTGGGCACAGACGACACCAGCCACTTTGAGATGCTAGGAACCTGCCGAA
TGGTGTGCGACCCTTATCTGGACTCGGGGGGTACAGGCACAGCAACAACCGCCACAGGGCTCCAAGCAGA
AGTGGAGGCAGAGGCGCTGAGCGACCACAGCATCGGCCCTCCTTTGCCAACCTATGGCGGCGATGGTCCG
CTGGGAAAGCCCGGGCGTCCGGGAAAACCGGGACCACCGGGACCACCCGGAGAGCCTGGTCCTCCAGGGC
CCAAGGGACCCCCGGGGGACAGAGGAGACACTCTGAAAACTGGGATACTGGGTCTCGGGGGCCAAGGAGC
CATCACCACGGCTACCTACAGCACAATGCCGCGGGTAGCTTTCTACGCGGGCCTCCGGAACCCACAGGAG
GGCTACGAGGTGCTTAAGTTCGACGACGTGGTCACCAACCTGGGGGATAACTATGACGGTTCGCTTGGCA
AGTTCACGTGCAAGATCCCTGGCACCTACTTCTTCATCTACAATGTGCTGATGAGGGGAGGGGATGGCAC
CAGTATGTGGGCAGACCTGTTAAAGAACGGCCTGGTCAGGGCCAGTGCCATAGCCCAAGACCAGGATCAG
AGTTATGATTACGCCAGCAACAGTGTCATCCTTCATTTGGACGCCGGGGATGAGGTCTTCATTAAACTGG
ACGGGGGTAAAGCCCACGGGGGTAACAGCAACAAATACAGCACCTTCTCAGGGTTCATCCTCTACGCTGA
CTGA
>11063258
ATGAGTAGCCTGCATGGGGTAACCTGGTTCGCCCTTTCGGTATCCTTGGCCTTCCTTATAGGCCCTCCAG
GGGCTCTCGGGGGCAACATCCTGGTCTTCCCCTTGGACGGCAGCCACTGGGTCAACATGAACCTCCTAAT
TGAAGGGCTCCATACCAGGGGGCACCAAATCACAGTGGTGCGTTCATCCAGCAGCTGGTACATCAAGGAG
TCGGCTCCCCACTACCACTCTATCTCCATCACTGTGCCTGGAGGCATGGACATCGAAAAACAAGACTTCT
TTTCCTCCTTACTTGTCAACATGCTGAAGATCCAGAGGGAAGGAGCATCGCCGTTGGCTTTCATGTCCTA
CTACTTGCACATGCTGTCGGGTTTGTCGGTCATGCACCGGCAAGCCAGCCAGTTTGTGGTGGAAATGTTT
GAGAACAAGGCTTTGATGCAGAGCCTGCGGGATAGCCGGTACGACGTGGTGCTCTTGGACCCGGGGCTGC
CCATCGGGGTCCTGGTCGCCCATGAGCTTGGGTTGCCAACTGTGTTCAATGTTCGCTGGATCACCAGCGG
AGAAGGGCATTTTGTGGTGGCCCCCTCGCCGGTGTCCTATGTTCCCACTTCTGGCTGCATCACCTCAGAC
CAAATGATCTTCAGCCAGAGAGTTGGGAACATGTTCATGTACCTCCTCAACATGGCCATCGATAGGTTTG
TGGTCAGCCCGCACTACGATCGTCTAGTGGATAGGTACTTTGAGCCAGGCATTAAGTTTTACCACCTGCT
GCAGGGGGCAGACTTCTGGCTCATGCGAGTGGACTTTGTGTTCGAGTTCCCCCGACCCACCATGCCCAAC
ATCGCTTACATCGGAGGCTTTCAGTGTAAGCCCTCTGAACCCCTACCGACCGACCTCGAGGAGTTTGTCC
AGAGCTCAGGGGAACACGGGTTCATCCTGATGTCACTGGGAACTCTGGTGAAAAACTTACCTGTGGAGAT
CACATCGGCGATCGCCGCCGCCTTTGCCAAACTTCCCCAGAAGGTAATCTGGAAGCACCCCGGCAAGCGA
CCCAATGGCCTGGGCAACAACACACTGCTGGTCAAGTGGATGCCCCAGAACGACCTCCTGGGCCACGCCA
AGGTTAGGGCTTTTGTGGCCCATGGTGGCACCAATGGCCTGTATGAAGCCATGTACCACGGGGTGCCAGT
GGTGGGATTACCACTGCTCTTTGACCAGTTTGAGAATTTTTTACGACTGGAGGAGCGTGGGGCAGCCAAG
GTGCTAGATGTCACCAAGATCTCCAGCCAGAGCTTCCTGGAGGCCATACAGGAAGTCCTCCATGAGCCCT
CTTACAAGAGCAATATGGAGCGTCTCTCCAGGCTCCACCGAGACAAGCCCATGCATCCTCTGGACACTGC
GTTTTTCTGGACTGAATTTGTCATGAGGCATAAAGGAGCCGCACACCTGCGAACAGAGTCTTACAGGATG
CCCTGGTACTCCTATCATTCCCTAGATGTGATTGGATTCCTATTGACTGTTTTGTTTATGGTCGTAGCCA
TAACTCTGTGTTCAATACGCTTTCTGTGCCTCAGACTATGCAGGAACTATAAAAACAAACAAGAGTAA
>11063259
ATGACATTTGTAACCATCTTTATCTGGACACTTGCTTTCTTCTTCAAGGAATCCAGAGGTCAGGTCACTG
TGACTCAGACTCCTGTAGTTGAAGCTGTTCTCCCAGGACAGACAGTCTCTCTGAAATGTAGAACCAGCAG
TAATGTTTATCAGGCAGGGACCTCTACCCCTCGTATGGCCTGGTACCAACAGAAACCTGGAGGAGCTCCT
AAACTCCTAATTTACAATGCTAAGACACTTCAGTCTGGGACTCCATCTAGATTTAGTGGCAGTGGAGATT
ATAGTGACTTCACTCTGACCATCAATGGAGTCCAGGCTGAAGATGCAGGAGATTACTACTGTCAGAGTTT
ACACTATCCCAACAGTGTCTGGGTGTTCACACAGTGA
>11063260
CAAAGCGCAAAGTGAGGGTGGACTTCGTTGTTATATGGTGCAGCCTACACCAATTCGCTACCTCTCTCTC
TCTGTCCGTCACTCTCCCCCCCGTTCTACTTCCCATCTCTTCCTTAATCCCATTTGCCATTGTGTGTACC
CAATCGCCGTATACTTTCCGCATTTAACTTGGATTACATTTTTATTTCATCATTAGCATCCGACGCCAGA
CTGATGCGGTGGACACAGTTGTATTTTGACAAAGGAACGCACAAGACTTGGATGCAGTATCGACATTTTG
TCTTCTCTGAAGACTATTTGTTTTTCAGATGTGTCTTTTTTTACGTTCTCGATCAGTTGCGTAGGCTTTT
CAAGAAGACATTTCACAATTAAAAATCGCACAGAAGAACAATTGCGTATTTAATTTTTCACGACATTTGT
TTCAAGTGAAACTTTGATAATTTCAGTCCTTCAACACTTCGGCTACGATTGTGGTCTACGGCATTCGGAC
CACAACCACCAAGCAGCAATGCCTGAGACGGCGCAAGGGACGTGCACTCCGGTGAAAGACTCTCCCTTCT
TCATTAAGAATTTACTGAACTGTGATAGTAAACCATCCAAACCGAAGCCGGTCTTTGCCTCGGCAAAGGC
TGCGTTGGAAGGGGGCTTTTCACTATCCCAGGTCGGGGACTTCAACTTTCCTCGCTTTGAGTTACCCACA
CAGAGGTTTGCCTTACCCGCGCACTATCTAGAGCGAGCCTCGGCGTGGTGGTATCCTTACACAATCAGCG
CAGCCAGTCATCTACACAGAACTGAAGTTGCCGAGAAGGCAAGAGTAAGAGATTCCTCTCCAACCTCTGG
CACCGACCGTGACTCGCCAGACCTGGTTCTCAAATCTGACCGAGACGCGAAAGAAGATGAAGACAACAAA
AGTGGTGATGAAATAGTTCTTGAGGAGAGTGATTCTGAGGACACAAAGAAAGACAGTGGCGTAGACGACT
GGAAGAGAAACGAGGACTGTGGGGACAAGAAACCATGTCGAAAAAAGAAAACACGCACTGTGTTCTCCCG
GAGTCAGGTGTTCCAGCTCGAATCCACTTTTGACATGAAACGCTACTTGAGCAGTTCTGAGAGGGCCGGA
TTGGCTGCGTCCTTGCACCTTACAGAGACTCAGGTAAAGATTTGGTTCCAGAACAGAAGAAACAAATGGA
AGAGGCAGTTAGCTGCTGAACTAGAGGCTGCCAATCTGAGCCACGCGGCTGCTCAGAGGATAGTGCGAGT
GCCCATCCTCTACCACGAGAACTCTGCCTCAGAGACCAGCAGTGCGACCGGCAACGTACCTAAAACAGTA
AAGAGGGATAATGCGCTAGAACCGCGAATTCAAGCCCCGCAGCTGCCCTGCCAGACACGGATGAGTACCA
CAGAAGACAGCGGAAGCAAGTGCGCGTCGGCCCCGATTTCCAGCTTTAGTATTCAGTCGATATTGGGTAC
GACTTCCGAGAAGCCACGTTCCGCGGCGAAAGAGAGTTCCAAGGGATTGCATTTGGCGAGAAAGCGCTCG
TTGTCGGTGTCTTCCGAAGAGGAGTGCAGCGGTGGGGAGGACTCCGCAGACTGTTTCTGCTCGATTCCCA
GTCACAACGAGCCATGCAACCAACATCAACCACTTAATTTTTCATGTTTAGGTGCAACAAAGGGACTTAT
TTCTGCCCATGATGGGATTGCACGACGACCGCACTTGACACAGCCTCTGCTACAGGATTATAAAGAGGAG
CAAGAGAGACCATGTATTCCAATATCGCCTGTTTCCGAGGAGAGACAGACAGACGGTGCAGACAAGCAAA
ACTCGTCCAAGAAGAAGACTCGTACGGTTTTCTCCCGGAGTCAGGTGTACCAGCTCGAGTCTACTTTTGA
TATGAAGAGGTATTTGAGCAGCTCCGAGCGAGCCTGCTTGGCATCCAGTCTACAGCTAACAGAAACTCAG
GTGAAGACGTGGTTTCAGAACCGCAGGAACAAATGGAAGCGACAACTGTCGGCAGAACTTGAGGCTGCCA
ACATGGCACATGCCTCTGCACAGACATTGGTCGGAATGCCACTCGTTTTTCGAGATAGCTCCCTGCTCCG
GGTACCAGTTCCAAGATCTATTGCTTTCCCAACACCGCTATACTATCCTGGCAGCAGCCTTCCAGGGTTA
CCATTGTACAATCTGTATAACAAGATTGAATATTGATCCAATGCCTGGTGATGACAGTTCACAAAAATAA
CATGTTGTACACACTACAGTACATTCTTACAAATGTCTGGCATAACTCAGTCATGTCTATTATATCACTT
TATTTGAAAATATATATTTCTTATAATACAGCCATTGTATGTTTAACAAGAAAGCAAAAGGCTTCTCTAA
ATGTATAAAATACACCATGTGTATAATAGCCTAATTATTTTTTACCTTAATTTTGCGTTCTTTTCCCCCA
TTTAACAAGTTGTACTGGGGGAATTTACCTGCAATACAGACGCAATCAAGTGAACGAATGCTTCCTAAAT
ATTTCTGGATGCATTAAAAAATCGTTTTCAGTTGAATATGGTTATGAAATATTGAGGTCCAACTAGCTTA
CGTTCATCTGTTAAGATACTGGAAGAAATTGAGCGTACACATTTGGGGAACTGCAAACGCGTTTCTTCCA
TTTGGGGAACAGTTCATTGTTTTTACTGTAATCATAGGCCTACCAAATAAAGAGC
>11063261
GTTCAGATAACGATTACAATACAGTCGCNNNNNNNNNNNNNNNNNNNNNGACGGACGTTTAAGAAGGTAT
AATATAACAACTGCTAACTCCTTAAATTCATTTATTTGCAATATTTTATTGGTTTTCCACGGATTTTACC
GTCAGTAAGAAAAAACTTCTGCGGTTTGAGACAACCGATAAATTGTTTCTTTTGAGAGGATAAAAACAAG
CCTACATACTATTTAAGATTCAGAATGTTTCCAGACTCAAACAACGGGTACAGCTATGAGGACTGCCAGG
CCACAGCAGATTGGCTCTTGGCCCAGGCTGCAGTTCGCCCTCAGGTGGCCATCGTGTGTGGTTCAGGAAT
GGGAGGTCTCGCTGATACACTGAAGGACCAGGTGGCTTTTAACTACAAGGACATCCCCAACTTCCCGCTG
AGCACAGTGCCCGGTCATGCTGGACGCCTGGTGTTCGGGACACTGAAGGGAAGGCCATGCGTTTGCATGC
AGGGACGTTTCCACCTGTATGAGGGATACCCCATCCAGAAGATCACCAAGCCCATGCGTATCTTCGCTTT
GCTGGGCGTTGAGACGGTCATCCTGACCAATGCTGCTGGAGGCCTGAACCAGGACTTCAAGGTGGGAGAC
ATCATGATCATAAAAGACCATATAAACATAGCCGGCTTCGCTGGCAACCACCCGCTGGCTGGACCTAACG
ACGATAGATTCGGTGTGAGGTTCCCCTGTATGTCGGATGCTTACGACAGAGACTTGCAGCAGCTGGCTCT
GGATGTGGGACAGGAACTGGGCTACGGTGACTTCCTGCGCGATGGCGTGTACTGTGTCGTGGGCGGGCCC
TCGTTTGAGACCATCGCAGAGTGTCGCATGCTGCACAAACTGGGAGCTGATGCTGTTGGAATGAGTACGG
TGCATGAGACCATCGTGGCTCGTCACTGTGGAATGCGCGTGTTCGCACTGTCCCTGATCACCAACAAGGC
TGTGATGGAGTACGACAGCGAGGAAAAGGCCAACCATGAAGAAGTCCTGGAGACGAGCCGGGTGCGTGCC
AGCCAGCTGGAGACATTTGTGTCCAACTTGGTCTCCAGGATAAAGCCCAGCAAGCTCAGCTACTCCTGAA
CAAATTAATGGAATCAACCACCAAATCCATAGAAGTAGAATTCCTGGATCAAGAAATTCCACAATCAAGT
AAATGGGTTTGATACAGACGGAGCAGTGGCGAAACCCTGTTCAAATGTTTTCTTGAAGATATAGACCCTA
GTGACCCACATTTGAAACAACACTGCCTCACATGAGAGCTGTGTTAATATTGGTCAGTTGCTGTATAGTT
CTTTTTATAAAATGGTCTTCCAATAATCTAAACCTGAAAATGTACATCCCTGCATTGACCAGCTCCACAG
CCTGTCAACTTTTTTAATTGAATTGTTGCCTATTAGAAATTCATCTTTATTCCTATTAGAAATTCATATT
AACTTAACTTATGTATCTGCATTTGTACATGTCTTAATTTAACTTAGAACCCAATTTACTGCACTGTTTA
TTGAAGCTGCTGACNNNNNNNNNNNNNNNNNNNNNNNGAATGTGGTTACTGAAGTTTGTATTTATTTTTG
TGATCAAATCTTCTGCCCAGAAAAGTAGTAACTGTTATAGTATTTCATATTACAAAAATCTGTAGTTAAG
TTTAACCATGCTCCAAACCCAAATTGACATTGTCATTTTCTGCTCAATACATTTTTTATTGAAGTTTTGT
AAAGACAGAAATAGAAAAGTTCAATCATCCAATGATAAGAGAGAATCTTCATGGTCAACAACAGTCATGT
GATATATATATAAGGTATACCAGACATTTTGGCATTATAGCGTCACGGTAATACAAGTGTCATATTGTCC
TGATACCCTTAATCTATTTAGCTGAATGGGAAAATGTTGACTCCTCTGTGCTTTATCAGCCTTCCTCCAC
AAACTCCCCATGACATGTATGTGATCAGACTCAGGATTGCTACTCCAGTCAAACCCTGTGTAACCCGTAC
CCCGAATATCAAAATATAAAGAAATTCCCCACTAAAAAAAGTACAGATAAAATGCAGGTGGGATATCCTT
GAAGTCTGTGTGGCATCCATTAAAAATTAGGATGTCAAGCTAAAGTATGCAGCATTATATTTGCATATTT
CATCCACTGAAAAGTATTGCCTTTCCCTTTTCCTGAAAATAAAATCCACTTATCCTTTAAAACAAAGTAA
CACAAGCTCAGACTAAAGACCACCCACATTGCACACTTACCAAAATGGCTTCTAAGAGCAAGGCGCCATA
TTGAAAATACGACGAGGCAATAGTGAAACTTGGTTTAAAATGTAAACAAAAAGTTTAGGCAGGGCCCCCT
ATCCAACATGTGGCAGTATCAAAATCCCTCAGCGGTGACATCTACAGTATGCAATGGCCCCGTGAGTGGA
GTTGTCTCCTGTTTCCAAGACAAGTAGCAGATAATGCTTTGGCACACGATGATCCCCAAACTAAATGTTA
ACATTACCACAGTTTTTAAAATCATGGCCTTACGAAGAGGAATGGCCAGGGAAAGGCACTTCTGAAATGC
CATTAGTGCCGCCTGGTGCAGTAACATCAGCGGGTTCATCGTCTCTAGGCAAACATGGTCAAGGAGATCC
ACTGGAAGAAGTTGAGTTGTATGATTCCATCAGAGTCTGTGTCGAACGCCTTGAAGGTCT
>11063262
CACAACAAGTCATTTGAAAATGTGCAAACTTTTAACAGGATTTTTCTAGGCTAGCTGGCTATTTCAATTT
ACAAATGAATCTCATGTTCATTGTGAAGTAATCAAATTCATTATACTTTTATGCATATAAACCATGCCTT
TAAATTGAGATAATTATAATGAGATTTCCATTTAAATCGGATTTAGTTTTTCGTTTAGCTTAGCTAGCTA
GCTATTGGACTAGCTGGTAGGACAGTAATTAGGGAAAATGTTACAAGAAACGTCATGAGTGAGCTGCGAT
GGACCATGGTGGTAGAAGAACTTCTAAATCTAACAGAGAATCTGGAAACCTATCATCATACAGCTATTCT
GTTACCAGTTGTGATCTTTGGCACAGCACACCTGTGAAAAAGGAAACAAGTAATGTGGGAGCTTCTGTCG
AGGAACCCTCCCCAGTGTCCACCTCAGTTCAACATGATGGACAGAAAATGGCTGGACAGTCAACAAGAAG
TTCCAATGGCCTCAATTCCACAGACAGCCTTTACACAAGAACCCCCTCCCGGTCTCTGCCCCTCCTGCAG
GACAGACAGTCTCTGGGGGAAATGGAGAGTGCCATTATCCTGAGGCAGAGGCACGAGCTACAATTGTTGA
TTGCTGACCTGAAGGACCGGGACCAGGAACTCAACACAATGGCTGCAGCCCACCACAAGCAAGTCACAGC
CTGGGAACAGGACCGCCAGAGAGTCCTCACTCTGGAGCAGAGGTGTTCCCGTCTGGAGGATGAACTTAAG
AAGCGTAATGAGGTGATCAGAGCTGTGACCAAGAGGGTTCATGTGGTGGAGGCCCGAGAGAAGGAAGGTC
AAAGGGAGCACACTTCTACCCTGCAACAGCTCCTCGAGCTGGGCCAGAAACATCAGAACGCCATTCAACA
CTGCCATGACCTGGAGGAGAAGAACCAGAGCCTAAACTCAACAGTGATGTCTCTGTCAGCCCAGCTGGGC
TCTTTGCAGGTCAGAGAGGAGGAGTTGCGTGCCATGCTCAGACTCAAGGACACGGATGTGACGGAAGCAA
CCAATCACATCCTGGACCTGTCTGGGCGTGTGCGGGAAATGGAGGGGTCGCTTAAGGAGAGCCATTTGCG
GGAGACGAAGGCGCTCAGGGAGGCTGACGAGCTGAAGCGGCGATACAGAGATGTGCGCCATGACAACTCT
CGACTCAAAGAGGAGTTGGAGCAGCTGGTGGCAGAGGGCAGTGCCCAGAGAGAGGACGTCATCCGTCTGA
AACAGGAAGGCCAGCTGCTGCGCAGGGAATTGGCTATGTCAGGTGACGGGCAGAGCTGGAAGGATGAGCT
GCTGGGATTGGCTCGTTCCAAACAGGAGCGCACCGAGGCAGAGCTGCACTGTCTTCGCCAGGTGTGTGAG
AACCAGCAAAATGACCTGCAGCTGCTTAAATTGAACCTGGAGAGCACCCGGGAAGCTCTGACTCAGGCGG
AGGGTCAGAGGTCACCCAGCAGCCAAGGGGAGCTTACATGTGTGCACCTGGATAGCCCTTCCCCTTCTTC
TCGGAGTAGGAGGAGCCTTGGTCACAAGAAGGATTCCAACTCTCCAGCAGCCACCCATCAACAAAGTGTT
GACAACAGCAACCTGGGAGACATTTTAACTGTTTTAGAAAATGAGGACCAGTTTTCCTCCACCAATCGTC
TACAGAGGTTGCTAGCTGAATCACGTCAGATGGTGGCTAGCCTGGAACGCACAACCCTACAACCTCTAAG
CCCCTCCCACAGCCCAGCATCCAATGTTTCCCAGGAAAACCACAGTTGTGACCCAGAAAAACATAACCAC
ATCACTCCCCATCAGTACCTCAACGAGACCCCACCACCCACCCAGACAACAAGGTCCAGTCAGACAAGCA
GGCAGGACAGTGATACTCCACCCAGGAACACTCAGGTCTTCCAGAGGAATCTGGAAGTGCAATTGGGGGT
GGAGCATCTACCTGAACATGCCAGGCCTGGGCAGGACTAGGAAGGGGGATGATGGAGGCTAAGGGCTATT
CCTGCTGTAGTCATTGAGACTGGAGTCCAATTGCCCTGTTTTACCCTACATATGTAATATCACCCTAGTC
ACTTTGAAGAATATGCAAAAGACATTTGGTGTCAAACCTGACATCTCATTCTGTTCAAAACAGCGAGACT
GCAATGGCAAGCCAGTTTATGAATTGTTTTTTTTTGGAAACCAAAGGGCTTTCACTACAAGTCAAATATT
TTATTGTATAAACTTTTATAACTATTGTTTTAATTACCTGTAAAACACTTATTGTGTGACATGCCCTGTG
TTTGGCCCTTCTCAATACTTGTCATGAACCATTTAGGAACTATGTTCAAATCTGTGCATAAGATGTTAAA
CCAGTCCTTCAGGCCTGTTGAATGGTGCTTCTGTGTTATTGTCATTCCGGTTTCACTGTCTGCAAACCTG
CTGGCATATTGGATGACTAATGTCTTGAGGACAAATCTCTTGAGCATGTATTGAGAAGGAACTTGAAATT
CTTAATTGTCATTGTTTTTCTTTGTGAGGTAAACGTATTTTAGTTAGTTTTTGTACTATTCCGCGGTAAG
ATGAGCTCCACTAAACCGAAAAATAAAAGCGAGAATAAAACTGAGAAGCAACTGGCGGCAGAGAAAGAAC
AATTTGGGAAACAACAGCTCAACAGCATCAGTAAAAGTCTCACCTCCAGTGAGACACCGCTGAAGGAGAA
ATATGCACGCAACATCATCATGGGGACACATCACGAGGGCGGAGCCACAACGTTCTGGTCGTACATCCTC
[truncated: 29,514,724 more chars]
